# Supplementary material for: Hydrogen-based metabolism as an ancestral trait in lineages sibling to the Cyanobacteria
Source: Nat Commun. 2019 Jan 28;10:463. doi: 10.1038/s41467-018-08246-y (PMC6349859; doi:10.1038/s41467-018-08246-y)
Supplement: Supplementary file 4 — Supplementary Data 1 [file 41467_2018_8246_MOESM4_ESM.xlsx]

## Sheet: SuppData1_GenomeInformation
Count	Name	Genome ID (ggKbase)	MANUSCRIPT CODE	Bin length (bp)	GC%	No Contigs	No Features	Longest Contig (bp)	Coverage	BSCG (total: 51)	BSCG multiple	RP Inventory (total: 55)	RP multiple	% Completeness	Source	Reference	MIMAG/MISAG	NCBI Accession
1	Candidatus Margulisbacteria bacterium RAAC_38_40	Candidatus_Margulisbacteria_bacterium_RAAC_curated_38_40	Margulisbacteria RA1A	3349305	38.61	82	2893	268608	35.93	49	0	50	0	96.0784	Rifle acetate amended sediment	This study	HQ	QKMY00000000
2	Candidatus Margulisbacteria bacterium GWF2_38_17	Candidatus Margulisbacteria bacterium GWF2_38_17	Margulisbacteria GW1B	3053760	38.55	99	2703	132676	17.94	49	0	48	0	96.0784	Rifle ground water	Anantharaman et al. 2016	MQ	MFRI00000000
3	Candidatus Margulisbacteria bacterium GWE2_39_32	Candidatus Margulisbacteria bacterium GWE2_39_32	Margulisbacteria GW1C	2996068	38.58	86	2656	146111	32.23	49	0	48	0	96.0784	Rifle ground water	Anantharaman et al. 2016	MQ	MFRG00000000
4	Candidatus Margulisbacteria bacterium GWD2_39_127	Candidatus Margulisbacteria bacterium GWD2_39_127	Margulisbacteria GW1D	3288269	38.49	83	2869	172891	128.83	48	0	49	0	94.1176	Rifle ground water	Anantharaman et al. 2016	HQ	MFRF00000000
5	Candidatus Margulisbacteria bacterium GWF2_35_9	Candidatus Margulisbacteria bacterium GWF2_35_9	Margulisbacteria GW2A	2346213	34.47	100	2283	104783	8.6	47	2	48	1	92.1569	Rifle ground water	Anantharaman et al. 2016	MQ	MFRH00000000
6	Candidatus Marinamargulisbacteria bacterium SCGC_AAA071-K20	AAA071-K20	Margulisbacteria AA1A	1732259	35.94	155	1749	80503	-	42	2	42	2	82.3529	Northwest Atlantic Ocean	This study	MQ	QFBU00000000
7	Candidatus Marinamargulisbacteria bacterium SCGC_AG-410-N11	AG-410-N11	Margulisbacteria AG2A	1507351	31.04	52	1216	189298	-	38	0	37	0	74.5098	Western Atlanctic Ocean	This study	MQ	QFBS00000000
8	Candidatus Marinamargulisbacteria bacterium SCGC_AG-333-B06	AG-333-B06	Margulisbacteria AG3A	579340	32.63	24	579	86492	-	37	1	38	2	72.549	Southeast Pacific Ocean	This study	LQ	QFBP00000000
9	Candidatus Marinamargulisbacteria bacterium SCGC_AG-343-D04	AG-343-D04	Margulisbacteria AG3B	1579210	35.51	94	1474	76429	-	33	1	34	1	64.7059	Southeast Pacific Ocean	This study	MQ	QFBQ00000000
10	Candidatus Marinamargulisbacteria bacterium SCGC_AG-439-L15	AG-439-L15	Margulisbacteria AG4A	1031823	38.83	71	992	51811	-	16	1	15	1	31.3725	Eastern Atlantic Ocean	This study	LQ	QFBT00000000
11	Candidatus Marinamargulisbacteria bacterium SCGC_AG-414-C22	AG-414-C22	Margulisbacteria AG5A	1067478	32.4	74	977	56916	-	14	1	7	1	27.451	Western Atlanctic Ocean	This study	LQ	QFBR00000000
12	Candidatus Marinamargulisbacteria bacterium SCGC_AG-343-K17	AG-343-K17	Margulisbacteria AG6A	580058	37.13	17	525	153721	-	7	0	3	0	13.7255	Southeast Pacific Ocean	This study	LQ	QFBO00000000
13	candidate division WOR-1 bacterium RIFCSPHIGHO2_01_FULL_53_15	candidate division WOR-1 bacterium RIFCSPHIGHO2_01_FULL_53_15	Saganbacteria HO1A	1557264	53.99	33	1575	192338	15.43	50	0	49	1	98.0392	Rifle naturally high O2 conditions	Anantharaman et al. 2016	MQ	METM00000000
14	candidate division WOR-1 bacterium RIFCSPHIGHO2_02_FULL_53_26	candidate division WOR-1 bacterium RIFCSPHIGHO2_02_FULL_53_26	Saganbacteria HO1B	1512343	54	34	1572	166455	26.17	49	0	47	1	96.0784	Rifle naturally high O2 conditions	Anantharaman et al. 2016	MQ	METO00000000
15	candidate division WOR-1 bacterium RIFCSPLOWO2_02_FULL_46_20	candidate division WOR-1 bacterium RIFCSPLOWO2_02_FULL_46_20	Saganbacteria LO2A	1370281	45.6	70	1433	102430	19.48	48	0	48	0	94.1176	Rifle naturally low O2 conditions	Anantharaman et al. 2016	MQ	METP00000000
16	candidate division WOR-1 bacterium RIFCSPLOWO2_12_FULL_45_9	candidate division WOR-1 bacterium RIFCSPLOWO2_12_FULL_45_9	Saganbacteria LO2B	1261044	45.21	67	1331	82301	8.87	46	1	45	0	90.1961	Rifle naturally low O2 conditions	Anantharaman et al. 2016	MQ	METQ00000000
17	candidate division WOR-1 bacterium RIFCSPHIGHO2_02_FULL_45_12	candidate division WOR-1 bacterium RIFCSPHIGHO2_02_FULL_45_12	Saganbacteria HO2C	1330415	45.25	76	1439	55416	12.09	47	1	47	1	92.1569	Rifle naturally high O2 conditions	Anantharaman et al. 2016	MQ	METN00000000
18	candidate division WOR-1 bacterium RIFOXYA2_FULL_46_56	candidate division WOR-1 bacterium RIFOXYA2_FULL_46_56	Saganbacteria RX3A	1705812	46.33	5	1681	1027831	57.8	49	0	50	2	96.0784	Rifle O2 injection experiment	Anantharaman et al. 2016	MQ	METX00000000
19	candidate division WOR-1 bacterium RIFOXYA12_FULL_43_27	candidate division WOR-1 bacterium RIFOXYA12_FULL_43_27	Saganbacteria RX3B	1721975	46.27	9	1703	620131	26.65	49	0	50	2	96.0784	Rifle O2 injection experiment	Anantharaman et al. 2016	MQ	METS00000000
20	candidate division WOR-1 bacterium RIFOXYB2_FULL_46_45	candidate division WOR-1 bacterium RIFOXYB2_FULL_46_45	Saganbacteria RX3C	1698899	46.32	4	1674	1028039	44.66	49	0	50	2	96.0784	Rifle O2 injection experiment	Anantharaman et al. 2016	MQ	MEUE00000000
21	candidate division WOR-1 bacterium RIFOXYC2_FULL_46_14	candidate division WOR-1 bacterium RIFOXYC2_FULL_46_14	Saganbacteria RX3D	1695776	46.26	12	1690	469325	14.51	49	0	50	2	96.0784	Rifle O2 injection experiment	Anantharaman et al. 2016	MQ	MEUJ00000000
22	candidate division WOR-1 bacterium RIFOXYB2_FULL_42_35	candidate division WOR-1 bacterium RIFOXYB2_FULL_42_35	Saganbacteria RX4A	1789251	41.59	51	1751	104647	34.88	49	0	48	1	96.0784	Rifle O2 injection experiment	Anantharaman et al. 2016	MQ	MEUC00000000
23	candidate division WOR-1 bacterium RIFOXYC2_FULL_41_25	candidate division WOR-1 bacterium RIFOXYC2_FULL_41_25	Saganbacteria RX4B	1810444	41.55	50	1772	111221	25.44	49	0	48	1	96.0784	Rifle O2 injection experiment	Anantharaman et al. 2016	MQ	MEUI00000000
24	candidate division WOR-1 bacterium RIFOXYA2_FULL_41_14	candidate division WOR-1 bacterium RIFOXYA2_FULL_41_14	Saganbacteria RX4C	1777475	41.54	51	1743	104576	13.58	49	0	48	1	96.0784	Rifle O2 injection experiment	Anantharaman et al. 2016	MQ	METW00000000
25	candidate division WOR-1 bacterium RIFOXYD2_FULL_41_8	candidate division WOR-1 bacterium RIFOXYD2_FULL_41_8	Saganbacteria RX4D	1559463	41.09	127	1620	40150	8.13	40	0	40	1	78.4314	Rifle O2 injection experiment	Anantharaman et al. 2016	MQ	MEUL00000000
26	candidate division WOR-1 bacterium RIFOXYB2_FULL_45_9	candidate division WOR-1 bacterium RIFOXYB2_FULL_45_9	Saganbacteria RX5A	1668697	51.81	1	1563	1668697	1	49	0	50	1	96.0784	Rifle O2 injection experiment	Anantharaman et al. 2016	MQ	MEUD00000000
27	candidate division WOR-1 bacterium RIFOXYA2_FULL_51_19	candidate division WOR-1 bacterium RIFOXYA2_FULL_51_19	Saganbacteria RX5B	1668697	51.81	1	1563	1668697	1	49	0	50	1	96.0784	Rifle O2 injection experiment	Anantharaman et al. 2016	MQ	METY00000000
28	candidate division WOR-1 bacterium RIFOXYB12_FULL_52_16	candidate division WOR-1 bacterium RIFOXYB12_FULL_52_16	Saganbacteria RX5C	1650790	51.78	4	1611	682745	15.62	49	0	49	0	96.0784	Rifle O2 injection experiment	Anantharaman et al. 2016	MQ	METZ00000000
29	candidate division WOR-1 bacterium RIFOXYA12_FULL_52_29	candidate division WOR-1 bacterium RIFOXYA12_FULL_52_29	Saganbacteria RX5D	1668697	51.81	1	1563	1668697	1	49	0	50	1	96.0784	Rifle O2 injection experiment	Anantharaman et al. 2016	MQ	METT00000000
30	candidate division WOR-1 bacterium RIFOXYC12_FULL_54_18	candidate division WOR-1 bacterium RIFOXYC12_FULL_54_18	Saganbacteria RX5E	1668697	51.81	1	1563	1668697	1	49	0	50	1	96.0784	Rifle O2 injection experiment	Anantharaman et al. 2016	MQ	MEUG00000000
31	candidate division WOR-1 bacterium RIFOXYB2_FULL_48_7	candidate division WOR-1 bacterium RIFOXYB2_FULL_48_7	Saganbacteria RX6A	1319204	47.97	98	1368	47738	7.49	46	1	44	1	90.1961	Rifle O2 injection experiment	Anantharaman et al. 2016	MQ	MEUF00000000
32	candidate division WOR-1 bacterium RIFOXYA12_FULL_36_13	candidate division WOR-1 bacterium RIFOXYA12_FULL_36_13	Saganbacteria RX7A	1976881	36.1	76	1879	101787	12.48	49	1	46	2	96.0784	Rifle O2 injection experiment	Anantharaman et al. 2016	HQ	METR00000000
33	candidate division WOR-1 bacterium RIFOXYA2_FULL_36_21	candidate division WOR-1 bacterium RIFOXYA2_FULL_36_21	Saganbacteria RX7B	1985228	36.1	61	1886	149304	20.77	49	1	46	2	96.0784	Rifle O2 injection experiment	Anantharaman et al. 2016	HQ	METU00000000
34	candidate division WOR-1 bacterium RIFOXYB2_FULL_36_35	candidate division WOR-1 bacterium RIFOXYB2_FULL_36_35	Saganbacteria RX7C	1951288	36.1	67	1864	163754	35.3	48	1	46	2	94.1176	Rifle O2 injection experiment	Anantharaman et al. 2016	HQ	MEUA00000000
35	candidate division WOR-1 bacterium RIFOXYD2_FULL_36_8	candidate division WOR-1 bacterium RIFOXYD2_FULL_36_8	Saganbacteria RX7D	1308354	35.96	133	1360	30048	7.79	36	1	35	2	70.5882	Rifle O2 injection experiment	Anantharaman et al. 2016	MQ	MEUK00000000
36	candidate division WOR-1 bacterium RIFOXYB2_FULL_37_13	candidate division WOR-1 bacterium RIFOXYB2_FULL_37_13	Saganbacteria RX8A	1788396	37.03	71	1799	181168	12.67	47	1	47	1	92.1569	Rifle O2 injection experiment	Anantharaman et al. 2016	MQ	MEUB00000000
37	candidate division WOR-1 bacterium RIFOXYC2_FULL_37_10	candidate division WOR-1 bacterium RIFOXYC2_FULL_37_10	Saganbacteria RX8B	1776117	36.97	94	1787	121260	10.4	46	1	46	2	90.1961	Rifle O2 injection experiment	Anantharaman et al. 2016	MQ	MEUH00000000
38	candidate division WOR-1 bacterium RIFOXYA2_FULL_37_7	candidate division WOR-1 bacterium RIFOXYA2_FULL_37_7	Saganbacteria RX8C	1309371	37.1	132	1392	37807	7.01	44	1	46	1	86.2745	Rifle O2 injection experiment	Anantharaman et al. 2016	MQ	METV00000000
39	Candidatus Melainabacteria bacterium js4906-23-3_S14_33_15	js4906-23-3_S14_Melainabacteria_curated_33_15	Melainabacteria AS1A	1895153	33.23	32	1925	256656	15.01	51	0	51	2	100	Arsenic impacted human gut	This study	MQ	QHME00000000
40	Candidatus Melainabacteria bacterium js4906-27-3_S30_32_34	js4906-27-3_S30_Melainabacteria_curated_32_34	Melainabacteria AS2A	1567576	32.19	18	1593	224657	33.8	51	0	51	1	100	Arsenic impacted human gut	This study	MQ	QHMH00000000
41	Candidatus Melainabacteria bacterium js4906-20-3_S2_33_49	js4906-20-3_S2_Melainabacteria_curated_33_49	Melainabacteria AS3A	1855894	32.51	24	1836	497294	48.57	51	0	51	0	100	Arsenic impacted human gut	This study	MQ	QHMG00000000
42	Candidatus Melainabacteria bacteria js4906-25-3_S22_33_82	js4906-25-3_S22_Melainabacteria_curated_33_82	Melainabacteria AS3B	1810858	32.51	32	1749	528021	81.54	51	0	51	1	100	Arsenic impacted human gut	This study	MQ	QHMF00000000
43	Candidatus Melainabacteria bacterium BJP_IG3402_49_16	BJP_IG3402_Melainabacteria_curated_49_16	Melainabacteria BJ4A	6731905	49.26	17	5588	1904584	16.56	49	1	46	2	96.0784	Mizunami Underground Research Laboratory, Japan	This study	HQ	QKMZ00000000
44	Candidatus Melainabacteria bacterium RIFCSPLOWO2_12_FULL_35_11	Candidatus Melainabacteria bacterium RIFCSPLOWO2_12_FULL_35_11	Melainabacteria LO5A	2048639	34.66	55	2007	157218	11.13	48	1	49	0	94.1176	Rifle naturally low O2 conditions	Anantharaman et al. 2016	HQ	MFRO00000000
45	Candidatus Melainabacteria bacterium RIFCSPLOWO2_12_FULL_35_15	Candidatus Melainabacteria bacterium RIFCSPLOWO2_02_FULL_35_15	Melainabacteria LO5B	1943247	34.68	45	1896	166191	14.78	49	0	48	0	96.0784	Rifle naturally low O2 conditions	Anantharaman et al. 2016	HQ	MFRN00000000
46	Candidatus Melainabacteria bacterium RIFOXYA12_FULL_32_12	Candidatus Melainabacteria bacterium RIFOXYA12_FULL_32_12	Melainabacteria RX6A	2429821	32.22	212	2295	52446	11.72	48	0	48	2	94.1176	Rifle O2 injection experiment	Anantharaman et al. 2016	MQ	MFRP00000000
47	Candidatus Melainabacteria bacterium RIFOXYA2_FULL_32_9	Candidatus Melainabacteria bacterium RIFOXYA2_FULL_32_9	Melainabacteria RX6B	2456486	32.04	171	2269	82656	9.21	48	1	49	3	94.1176	Rifle O2 injection experiment	Anantharaman et al. 2016	MQ	MFRQ00000000
48	Candidatus Melainabacteria bacterium GWF2_32_7	Candidatus Melainabacteria bacterium GWF2_32_7	Melainabacteria GW6C	2242289	32.21	210	2189	40416	7.41	39	1	37	2	76.4706	Rifle ground water	Anantharaman et al. 2016	LQ	MFRK00000000
49	Candidatus Melainabacteria bacterium RIFCSPHIGHO2_02_FULL_34_12	Candidatus Melainabacteria bacterium RIFCSPHIGHO2_02_FULL_34_12	Melainabacteria HO7A	2109814	33.98	26	2057	282432	12.99	50	0	49	1	98.0392	Rifle naturally high O2 conditions	Anantharaman et al. 2016	HQ	MFRM00000000
50	Candidatus Melainabacteria bacterium GWA2_34_9	Candidatus Melainabacteria bacterium GWA2_34_9	Melainabacteria GW8A	2086402	32.96	135	2119	40050	8.79	41	1	40	1	80.3922	Rifle ground water	Anantharaman et al. 2016	MQ	MFRJ00000000
51	Candidatus Melainabacteria bacterium GWF2_37_15	Candidatus Melainabacteria bacterium GWF2_37_15	Melainabacteria GW9A	2265812	36.9	102	2503	78468	15.31	45	1	46	2	88.2353	Rifle ground water	Anantharaman et al. 2016	MQ	MFRL00000000
