# Supplementary material for: Hydrogen-based metabolism as an ancestral trait in lineages sibling to the Cyanobacteria
Source: Nat Commun. 2019 Jan 28;10:463. doi: 10.1038/s41467-018-08246-y (PMC6349859; doi:10.1038/s41467-018-08246-y)
Supplement: Supplementary file 5 — Supplementary Data 2 [file 41467_2018_8246_MOESM5_ESM.xlsx]

## Sheet: SuppData2_CentralMetabolism
			GENOME CODE
PATHWAY	KO	GENE PRODUCT	RA1A	GW1B	GW1C	GW1D	GW2A	AA1A	AG2A	AG3B	HO1A	HO1B	LO2A	LO2B	HO2C	RX3A	RX3B	RX3C	RX3D	RX4A	RX4B	RX4C	RX4D	RX5A	RX5B	RX5C	RX5D	RX5E	RX6A	RX7A	RX7B	RX7C	RX7D	RX8A	RX8B	RX8C	AS1A	AS2A	AS3A	AS3B	LO5A	LO5B	RX6A	RX6B	HO7A	GW8A	GW9A	BJ4A
Glycolysis	K00845	glucokinase	reliable	reliable	reliable	reliable	check_length	#N/A	#N/A	reliable	reliable	reliable	reliable	reliable	reliable	reliable	reliable	reliable	reliable	reliable	reliable	reliable	reliable	reliable	reliable	reliable	reliable	reliable	check_length	reliable	reliable	reliable	#N/A	reliable	reliable	reliable	reliable	reliable	reliable	reliable	reliable	reliable	reliable	reliable	reliable	check_length	reliable	reliable
Glycolysis	K01810	glucose-6-phosphate isomerase	reliable	reliable	reliable	reliable	#N/A	reliable	#N/A	#N/A	reliable	reliable	reliable	#N/A	reliable	reliable	reliable	reliable	reliable	reliable	reliable	reliable	reliable	reliable	reliable	reliable	reliable	reliable	reliable	reliable	reliable	reliable	reliable	reliable	reliable	reliable	reliable	reliable	reliable	reliable	reliable	reliable	#N/A	reliable	reliable	reliable	reliable	#N/A
Glycolysis	K00850	6-phosphofructokinase 1	reliable	reliable	reliable	reliable	reliable	#N/A	#N/A	#N/A	#N/A	#N/A	#N/A	#N/A	#N/A	reliable	reliable	reliable	reliable	reliable	reliable	reliable	reliable	reliable	reliable	reliable	reliable	reliable	reliable	reliable	reliable	reliable	#N/A	reliable	reliable	reliable	#N/A	#N/A	#N/A	#N/A	reliable	reliable	#N/A	#N/A	reliable	#N/A	#N/A	reliable
Glycolysis	K11645	fructose-bisphosphate aldolase, class I	reliable	reliable	reliable	reliable	#N/A	#N/A	reliable	reliable	#N/A	#N/A	#N/A	#N/A	#N/A	#N/A	#N/A	#N/A	#N/A	#N/A	#N/A	#N/A	#N/A	#N/A	#N/A	#N/A	#N/A	#N/A	#N/A	#N/A	#N/A	#N/A	#N/A	#N/A	#N/A	#N/A	#N/A	#N/A	#N/A	#N/A	reliable	reliable	check_length	check_length	reliable	reliable	#N/A	reliable
Glycolysis	K01624	fructose-bisphosphate aldolase, class II	reliable	reliable	check_length	check_length	reliable	#N/A	#N/A	#N/A	#N/A	#N/A	#N/A	#N/A	#N/A	reliable	reliable	reliable	reliable	reliable	reliable	reliable	reliable	reliable	reliable	reliable	reliable	reliable	reliable	reliable	reliable	reliable	#N/A	#N/A	reliable	#N/A	reliable	reliable	reliable	reliable	#N/A	#N/A	reliable	reliable	#N/A	reliable	reliable	#N/A
Glycolysis	K01803	triosephosphate isomerase (TIM)	reliable	reliable	reliable	reliable	reliable	check_length	reliable	#N/A	reliable	reliable	check_length	#N/A	reliable	reliable	reliable	reliable	reliable	reliable	reliable	reliable	reliable	reliable	reliable	reliable	reliable	reliable	reliable	reliable	reliable	reliable	check_length	reliable	reliable	#N/A	reliable	reliable	reliable	reliable	reliable	reliable	reliable	reliable	reliable	reliable	reliable	reliable
Glycolysis	K00134	glyceraldehyde 3-phosphate dehydrogenase	reliable	reliable	reliable	reliable	reliable	reliable	#N/A	reliable	reliable	reliable	reliable	reliable	reliable	reliable	reliable	reliable	reliable	reliable	reliable	reliable	#N/A	reliable	reliable	reliable	reliable	reliable	reliable	reliable	reliable	check_length	reliable	#N/A	check_length	#N/A	reliable	reliable	reliable	reliable	reliable	reliable	reliable	reliable	reliable	reliable	reliable	reliable
Glycolysis	K11389	glyceraldehyde-3-phosphate dehydrogenase (ferredoxin)	reliable	reliable	reliable	reliable	#N/A	#N/A	#N/A	#N/A	#N/A	#N/A	#N/A	#N/A	#N/A	#N/A	#N/A	#N/A	#N/A	#N/A	#N/A	#N/A	#N/A	#N/A	#N/A	#N/A	#N/A	#N/A	#N/A	#N/A	#N/A	#N/A	#N/A	#N/A	#N/A	#N/A	#N/A	#N/A	#N/A	#N/A	#N/A	#N/A	#N/A	#N/A	#N/A	#N/A	#N/A	#N/A
Glycolysis	K00927	phosphoglycerate kinase	check_length	check_length	reliable	reliable	reliable	reliable	#N/A	reliable	reliable	reliable	reliable	reliable	reliable	reliable	reliable	reliable	reliable	reliable	reliable	reliable	reliable	reliable	reliable	reliable	reliable	reliable	reliable	reliable	reliable	reliable	reliable	#N/A	reliable	#N/A	reliable	reliable	reliable	reliable	reliable	reliable	reliable	reliable	reliable	#N/A	reliable	reliable
Glycolysis	K01834	2,3-bisphosphoglycerate-dependent phosphoglycerate mutase	reliable	reliable	reliable	reliable	#N/A	#N/A	#N/A	#N/A	#N/A	#N/A	#N/A	#N/A	#N/A	#N/A	#N/A	#N/A	#N/A	#N/A	#N/A	#N/A	#N/A	#N/A	#N/A	#N/A	#N/A	#N/A	#N/A	#N/A	#N/A	#N/A	#N/A	#N/A	#N/A	#N/A	#N/A	#N/A	#N/A	#N/A	#N/A	#N/A	#N/A	#N/A	#N/A	#N/A	#N/A	#N/A
Glycolysis	K15635	2,3-bisphosphoglycerate-independent phosphoglycerate mutase	reliable	reliable	reliable	reliable	reliable	reliable	#N/A	reliable	reliable	reliable	reliable	reliable	reliable	reliable	reliable	reliable	reliable	reliable	reliable	reliable	reliable	reliable	reliable	reliable	reliable	reliable	reliable	reliable	reliable	reliable	reliable	reliable	reliable	check_length	#N/A	#N/A	#N/A	#N/A	#N/A	#N/A	#N/A	#N/A	#N/A	#N/A	#N/A	#N/A
Glycolysis	K01689	enolase	reliable	#N/A	#N/A	reliable	reliable	#N/A	#N/A	#N/A	reliable	check_length	reliable	reliable	check_length	reliable	reliable	reliable	reliable	reliable	reliable	reliable	check_length	reliable	reliable	reliable	reliable	reliable	#N/A	check_length	reliable	reliable	reliable	reliable	check_length	check_length	reliable	reliable	reliable	reliable	reliable	reliable	reliable	reliable	reliable	check_length	reliable	reliable
Glycolysis	K00873	pyruvate kinase	reliable	#N/A	reliable	reliable	reliable	reliable	#N/A	reliable	reliable	#N/A	#N/A	#N/A	#N/A	#N/A	#N/A	#N/A	#N/A	reliable	reliable	reliable	reliable	#N/A	#N/A	#N/A	#N/A	#N/A	#N/A	reliable	reliable	reliable	check_length	reliable	#N/A	reliable	reliable	reliable	reliable	reliable	reliable	reliable	reliable	reliable	reliable	reliable	reliable	reliable
Gluconeogenesis (key enzymes)	K04041	fructose-1,6-bisphosphatase III	reliable	reliable	reliable	reliable	check_length	#N/A	#N/A	#N/A	check_length	check_length	#N/A	#N/A	#N/A	#N/A	#N/A	#N/A	#N/A	reliable	reliable	reliable	reliable	#N/A	#N/A	#N/A	#N/A	#N/A	#N/A	#N/A	#N/A	#N/A	#N/A	#N/A	#N/A	#N/A	#N/A	#N/A	#N/A	#N/A	#N/A	#N/A	#N/A	#N/A	#N/A	#N/A	#N/A	#N/A
Pentose phosphate pathway	K19243	NAD+ dependent glucose-6-phosphate dehydrogenase	#N/A	#N/A	#N/A	#N/A	#N/A	#N/A	#N/A	#N/A	#N/A	#N/A	#N/A	#N/A	#N/A	#N/A	#N/A	#N/A	#N/A	#N/A	#N/A	#N/A	#N/A	#N/A	#N/A	#N/A	#N/A	#N/A	#N/A	#N/A	#N/A	#N/A	#N/A	#N/A	#N/A	#N/A	#N/A	#N/A	#N/A	#N/A	#N/A	#N/A	#N/A	#N/A	#N/A	#N/A	#N/A	#N/A
Pentose phosphate pathway	K07404	6-phosphogluconolactonase	#N/A	#N/A	#N/A	#N/A	#N/A	#N/A	#N/A	#N/A	#N/A	#N/A	#N/A	#N/A	#N/A	#N/A	#N/A	#N/A	#N/A	#N/A	#N/A	#N/A	#N/A	#N/A	#N/A	#N/A	#N/A	#N/A	#N/A	#N/A	#N/A	#N/A	#N/A	#N/A	#N/A	#N/A	#N/A	#N/A	#N/A	#N/A	#N/A	#N/A	#N/A	#N/A	#N/A	#N/A	#N/A	#N/A
Pentose phosphate pathway	K00036	glucose-6-phosphate 1-dehydrogenase	#N/A	#N/A	#N/A	#N/A	#N/A	#N/A	#N/A	#N/A	#N/A	#N/A	#N/A	#N/A	#N/A	#N/A	#N/A	#N/A	#N/A	#N/A	#N/A	#N/A	#N/A	#N/A	#N/A	#N/A	#N/A	#N/A	#N/A	#N/A	#N/A	#N/A	#N/A	#N/A	#N/A	#N/A	#N/A	#N/A	#N/A	#N/A	#N/A	#N/A	#N/A	#N/A	#N/A	#N/A	#N/A	reliable
Pentose phosphate pathway	K01057	6-phosphogluconolactonase	#N/A	#N/A	#N/A	#N/A	#N/A	#N/A	#N/A	#N/A	#N/A	#N/A	#N/A	#N/A	#N/A	#N/A	#N/A	#N/A	#N/A	#N/A	#N/A	#N/A	#N/A	#N/A	#N/A	#N/A	#N/A	#N/A	#N/A	#N/A	#N/A	#N/A	#N/A	#N/A	#N/A	#N/A	#N/A	#N/A	#N/A	#N/A	#N/A	#N/A	#N/A	#N/A	#N/A	#N/A	#N/A	reliable
Pentose phosphate pathway	K01053	gluconolactonase	#N/A	#N/A	#N/A	#N/A	#N/A	#N/A	#N/A	#N/A	#N/A	#N/A	#N/A	#N/A	#N/A	#N/A	#N/A	#N/A	#N/A	#N/A	#N/A	#N/A	#N/A	#N/A	#N/A	#N/A	#N/A	#N/A	#N/A	#N/A	#N/A	#N/A	#N/A	#N/A	#N/A	#N/A	#N/A	#N/A	#N/A	#N/A	#N/A	#N/A	#N/A	#N/A	#N/A	#N/A	#N/A	#N/A
Pentose phosphate pathway	K00033	6-phosphogluconate dehydrogenase	#N/A	#N/A	#N/A	#N/A	#N/A	#N/A	#N/A	#N/A	#N/A	#N/A	#N/A	#N/A	#N/A	#N/A	#N/A	#N/A	#N/A	#N/A	#N/A	#N/A	#N/A	#N/A	#N/A	#N/A	#N/A	#N/A	#N/A	#N/A	#N/A	#N/A	#N/A	#N/A	#N/A	#N/A	#N/A	#N/A	#N/A	#N/A	#N/A	#N/A	#N/A	#N/A	#N/A	#N/A	#N/A	reliable
Pentose phosphate pathway	K01783	ribulose-phosphate 3-epimerase	check_length	check_length	reliable	check_length	reliable	reliable	reliable	reliable	reliable	reliable	reliable	#N/A	reliable	reliable	reliable	reliable	reliable	reliable	reliable	reliable	reliable	reliable	reliable	reliable	reliable	reliable	reliable	reliable	reliable	reliable	#N/A	reliable	reliable	reliable	reliable	reliable	reliable	reliable	check_length	reliable	reliable	reliable	reliable	reliable	reliable	reliable
Pentose phosphate pathway	K01808	ribose 5-phosphate isomerase B	reliable	reliable	reliable	reliable	reliable	#N/A	reliable	reliable	#N/A	#N/A	#N/A	reliable	reliable	reliable	reliable	reliable	reliable	reliable	reliable	reliable	check_length	reliable	reliable	reliable	reliable	reliable	reliable	reliable	reliable	reliable	reliable	reliable	reliable	#N/A	reliable	reliable	reliable	reliable	reliable	reliable	reliable	reliable	reliable	reliable	reliable	reliable
Pentose phosphate pathway	K01807	ribose 5-phosphate isomerase A	#N/A	#N/A	#N/A	#N/A	#N/A	#N/A	#N/A	#N/A	#N/A	#N/A	#N/A	#N/A	#N/A	#N/A	#N/A	#N/A	#N/A	#N/A	#N/A	#N/A	#N/A	#N/A	#N/A	#N/A	#N/A	#N/A	#N/A	#N/A	#N/A	#N/A	#N/A	#N/A	#N/A	#N/A	#N/A	#N/A	#N/A	#N/A	#N/A	#N/A	#N/A	#N/A	#N/A	#N/A	#N/A	reliable
Pentose phosphate pathway	K00615	transketolase	reliable	reliable	reliable	reliable	reliable	reliable	reliable	#N/A	reliable	reliable	reliable	reliable	reliable	reliable	reliable	reliable	reliable	reliable	reliable	reliable	check_length	reliable	reliable	reliable	reliable	reliable	reliable	reliable	reliable	reliable	#N/A	reliable	reliable	reliable	reliable	reliable	reliable	reliable	reliable	reliable	reliable	reliable	reliable	reliable	reliable	reliable
Pentose phosphate pathway	K00616	transaldolase	#N/A	#N/A	#N/A	#N/A	#N/A	#N/A	#N/A	reliable	#N/A	#N/A	#N/A	#N/A	#N/A	#N/A	#N/A	#N/A	#N/A	#N/A	#N/A	#N/A	#N/A	#N/A	#N/A	#N/A	#N/A	#N/A	#N/A	#N/A	#N/A	#N/A	#N/A	#N/A	#N/A	#N/A	#N/A	#N/A	#N/A	#N/A	questionable	questionable	#N/A	#N/A	questionable	#N/A	#N/A	questionable
Pentose phosphate pathway	K01810	glucose-6-phosphate isomerase	reliable	reliable	reliable	reliable	#N/A	reliable	#N/A	#N/A	reliable	reliable	reliable	#N/A	reliable	reliable	reliable	reliable	reliable	reliable	reliable	reliable	reliable	reliable	reliable	reliable	reliable	reliable	reliable	reliable	reliable	reliable	reliable	reliable	reliable	reliable	reliable	reliable	reliable	reliable	reliable	reliable	#N/A	reliable	reliable	reliable	reliable	#N/A
Pentose phosphate pathway	K06859	glucose-6-phosphate isomerase, archaeal	#N/A	#N/A	#N/A	#N/A	#N/A	#N/A	#N/A	#N/A	#N/A	#N/A	#N/A	#N/A	#N/A	#N/A	#N/A	#N/A	#N/A	#N/A	#N/A	#N/A	#N/A	#N/A	#N/A	#N/A	#N/A	#N/A	#N/A	#N/A	#N/A	#N/A	#N/A	#N/A	#N/A	#N/A	#N/A	#N/A	#N/A	#N/A	#N/A	#N/A	#N/A	#N/A	#N/A	#N/A	#N/A	#N/A
Pentose phosphate pathway	K13810	transaldolase / glucose-6-phosphate isomerase	#N/A	#N/A	#N/A	#N/A	#N/A	#N/A	#N/A	#N/A	#N/A	#N/A	#N/A	#N/A	#N/A	#N/A	#N/A	#N/A	#N/A	#N/A	#N/A	#N/A	#N/A	#N/A	#N/A	#N/A	#N/A	#N/A	#N/A	#N/A	#N/A	#N/A	#N/A	#N/A	#N/A	#N/A	#N/A	#N/A	#N/A	#N/A	#N/A	#N/A	#N/A	#N/A	#N/A	#N/A	#N/A	reliable
Pentose phosphate pathway	K15916	glucose/mannose-6-phosphate isomerase	#N/A	#N/A	#N/A	#N/A	#N/A	#N/A	#N/A	#N/A	reliable	reliable	reliable	reliable	reliable	reliable	reliable	reliable	reliable	reliable	reliable	reliable	reliable	reliable	reliable	reliable	reliable	reliable	#N/A	reliable	reliable	reliable	reliable	reliable	reliable	reliable	#N/A	#N/A	#N/A	#N/A	#N/A	#N/A	#N/A	#N/A	#N/A	#N/A	#N/A	#N/A
Purine metabolism	K00948	ribose-phosphate pyrophosphokinase	reliable	reliable	reliable	reliable	reliable	reliable	reliable	#N/A	reliable	reliable	#N/A	reliable	reliable	reliable	reliable	reliable	reliable	reliable	reliable	reliable	reliable	reliable	reliable	reliable	reliable	reliable	#N/A	reliable	reliable	reliable	reliable	reliable	reliable	check_length	reliable	reliable	reliable	reliable	reliable	reliable	reliable	reliable	reliable	reliable	reliable	reliable
Entner-Doudoroff pathway	K00036	glucose-6-phosphate 1-dehydrogenase	#N/A	#N/A	#N/A	#N/A	#N/A	#N/A	#N/A	#N/A	#N/A	#N/A	#N/A	#N/A	#N/A	#N/A	#N/A	#N/A	#N/A	#N/A	#N/A	#N/A	#N/A	#N/A	#N/A	#N/A	#N/A	#N/A	#N/A	#N/A	#N/A	#N/A	#N/A	#N/A	#N/A	#N/A	#N/A	#N/A	#N/A	#N/A	#N/A	#N/A	#N/A	#N/A	#N/A	#N/A	#N/A	reliable
Entner-Doudoroff pathway	K01057	6-phosphogluconolactonase	#N/A	#N/A	#N/A	#N/A	#N/A	#N/A	#N/A	#N/A	#N/A	#N/A	#N/A	#N/A	#N/A	#N/A	#N/A	#N/A	#N/A	#N/A	#N/A	#N/A	#N/A	#N/A	#N/A	#N/A	#N/A	#N/A	#N/A	#N/A	#N/A	#N/A	#N/A	#N/A	#N/A	#N/A	#N/A	#N/A	#N/A	#N/A	#N/A	#N/A	#N/A	#N/A	#N/A	#N/A	#N/A	reliable
Entner-Doudoroff pathway	K07404	6-phosphogluconolactonase	#N/A	#N/A	#N/A	#N/A	#N/A	#N/A	#N/A	#N/A	#N/A	#N/A	#N/A	#N/A	#N/A	#N/A	#N/A	#N/A	#N/A	#N/A	#N/A	#N/A	#N/A	#N/A	#N/A	#N/A	#N/A	#N/A	#N/A	#N/A	#N/A	#N/A	#N/A	#N/A	#N/A	#N/A	#N/A	#N/A	#N/A	#N/A	#N/A	#N/A	#N/A	#N/A	#N/A	#N/A	#N/A	#N/A
Entner-Doudoroff pathway	K01690	phosphogluconate dehydratase	#N/A	#N/A	#N/A	#N/A	#N/A	#N/A	#N/A	#N/A	#N/A	#N/A	#N/A	#N/A	#N/A	#N/A	#N/A	#N/A	#N/A	#N/A	#N/A	#N/A	#N/A	#N/A	#N/A	#N/A	#N/A	#N/A	#N/A	#N/A	#N/A	#N/A	#N/A	#N/A	#N/A	#N/A	#N/A	#N/A	#N/A	#N/A	#N/A	#N/A	#N/A	#N/A	#N/A	#N/A	#N/A	#N/A
Entner-Doudoroff pathway	K01625	2-dehydro-3-deoxyphosphogluconate aldolase / (4S)-4-hydroxy-2-oxoglutarate aldolase	reliable	reliable	reliable	reliable	#N/A	#N/A	#N/A	#N/A	#N/A	#N/A	#N/A	#N/A	#N/A	reliable	reliable	reliable	reliable	#N/A	#N/A	#N/A	#N/A	#N/A	#N/A	#N/A	#N/A	#N/A	#N/A	#N/A	#N/A	#N/A	#N/A	#N/A	#N/A	#N/A	reliable	reliable	reliable	reliable	check_length	check_length	reliable	reliable	reliable	#N/A	#N/A	#N/A
Pyruvate metabolism	K00161	pyruvate dehydrogenase E1 component alpha subunit	check_length	#N/A	#N/A	#N/A	#N/A	#N/A	#N/A	#N/A	#N/A	#N/A	#N/A	#N/A	#N/A	#N/A	#N/A	#N/A	#N/A	#N/A	#N/A	#N/A	#N/A	#N/A	#N/A	#N/A	#N/A	#N/A	#N/A	#N/A	#N/A	#N/A	#N/A	#N/A	#N/A	#N/A	#N/A	#N/A	#N/A	#N/A	#N/A	#N/A	reliable	reliable	#N/A	#N/A	reliable	reliable
Pyruvate metabolism	K00162	pyruvate dehydrogenase E1 component beta subunit	#N/A	#N/A	#N/A	#N/A	#N/A	#N/A	#N/A	#N/A	#N/A	#N/A	#N/A	#N/A	#N/A	#N/A	#N/A	#N/A	#N/A	#N/A	#N/A	#N/A	#N/A	#N/A	#N/A	#N/A	#N/A	#N/A	#N/A	#N/A	#N/A	#N/A	#N/A	#N/A	#N/A	#N/A	#N/A	#N/A	#N/A	#N/A	#N/A	#N/A	reliable	#N/A	#N/A	#N/A	reliable	reliable
Pyruvate metabolism	K00163	pyruvate dehydrogenase E1 component	#N/A	#N/A	#N/A	#N/A	#N/A	reliable	reliable	reliable	#N/A	#N/A	#N/A	#N/A	#N/A	#N/A	#N/A	#N/A	#N/A	#N/A	#N/A	#N/A	#N/A	#N/A	#N/A	#N/A	#N/A	#N/A	#N/A	#N/A	#N/A	#N/A	#N/A	#N/A	#N/A	#N/A	#N/A	#N/A	#N/A	#N/A	#N/A	#N/A	#N/A	#N/A	#N/A	#N/A	#N/A	#N/A
Pyruvate metabolism	K00382	dihydrolipoamide dehydrogenase	reliable	reliable	reliable	reliable	reliable	reliable	reliable	reliable	reliable	reliable	reliable	reliable	check_length	reliable	reliable	reliable	reliable	reliable	reliable	reliable	reliable	reliable	reliable	reliable	reliable	reliable	reliable	reliable	reliable	reliable	check_length	reliable	reliable	#N/A	reliable	#N/A	reliable	reliable	reliable	reliable	reliable	reliable	reliable	reliable	reliable	reliable
Pyruvate metabolism	K01958	pyruvate carboxylase	#N/A	#N/A	#N/A	#N/A	#N/A	reliable	#N/A	#N/A	#N/A	#N/A	#N/A	#N/A	#N/A	#N/A	#N/A	#N/A	#N/A	#N/A	#N/A	#N/A	#N/A	#N/A	#N/A	#N/A	#N/A	#N/A	#N/A	#N/A	#N/A	#N/A	#N/A	#N/A	#N/A	#N/A	#N/A	#N/A	#N/A	#N/A	#N/A	#N/A	#N/A	#N/A	#N/A	#N/A	#N/A	#N/A
Pyruvate metabolism	K00172	pyruvate ferredoxin oxidoreductase gamma subunit	reliable	reliable	reliable	reliable	#N/A	#N/A	#N/A	#N/A	reliable	reliable	reliable	reliable	reliable	reliable	reliable	reliable	reliable	reliable	reliable	reliable	reliable	reliable	reliable	reliable	reliable	reliable	reliable	reliable	reliable	reliable	reliable	reliable	reliable	reliable	#N/A	#N/A	#N/A	#N/A	#N/A	#N/A	#N/A	#N/A	#N/A	#N/A	#N/A	#N/A
Pyruvate metabolism	K00171	pyruvate ferredoxin oxidoreductase delta subunit	reliable	reliable	reliable	reliable	#N/A	#N/A	#N/A	#N/A	reliable	reliable	reliable	reliable	reliable	reliable	reliable	reliable	reliable	reliable	reliable	reliable	reliable	reliable	reliable	reliable	reliable	reliable	reliable	reliable	reliable	reliable	reliable	reliable	reliable	reliable	#N/A	#N/A	#N/A	#N/A	#N/A	#N/A	#N/A	#N/A	#N/A	#N/A	#N/A	#N/A
Pyruvate metabolism	K00169	pyruvate ferredoxin oxidoreductase alpha subunit	reliable	reliable	reliable	reliable	#N/A	#N/A	#N/A	#N/A	reliable	reliable	reliable	reliable	reliable	reliable	reliable	reliable	reliable	reliable	reliable	reliable	reliable	reliable	reliable	reliable	reliable	reliable	reliable	reliable	reliable	reliable	reliable	reliable	reliable	reliable	#N/A	#N/A	#N/A	#N/A	#N/A	#N/A	#N/A	#N/A	#N/A	#N/A	#N/A	#N/A
Pyruvate metabolism	K00170	pyruvate ferredoxin oxidoreductase beta subunit	reliable	reliable	reliable	reliable	#N/A	#N/A	#N/A	#N/A	reliable	check_length	reliable	check_length	check_length	reliable	reliable	reliable	reliable	reliable	reliable	reliable	reliable	reliable	reliable	reliable	reliable	reliable	reliable	reliable	reliable	reliable	reliable	reliable	reliable	reliable	#N/A	#N/A	#N/A	#N/A	#N/A	#N/A	#N/A	#N/A	#N/A	#N/A	#N/A	#N/A
Pyruvate metabolism	K03737	pyruvate-ferredoxin/flavodoxin oxidoreductase	reliable	reliable	reliable	reliable	#N/A	#N/A	#N/A	#N/A	#N/A	#N/A	#N/A	#N/A	#N/A	#N/A	#N/A	#N/A	#N/A	#N/A	#N/A	#N/A	#N/A	#N/A	#N/A	#N/A	#N/A	#N/A	#N/A	#N/A	#N/A	#N/A	#N/A	#N/A	#N/A	#N/A	reliable	reliable	reliable	reliable	#N/A	#N/A	#N/A	#N/A	#N/A	#N/A	#N/A	#N/A
Pyruvate metabolism	K00656	formate acetyltransferase (pyruvate-formate lyase )	#N/A	#N/A	#N/A	#N/A	#N/A	#N/A	#N/A	#N/A	#N/A	#N/A	#N/A	#N/A	#N/A	#N/A	#N/A	#N/A	#N/A	#N/A	#N/A	#N/A	#N/A	#N/A	#N/A	#N/A	#N/A	#N/A	#N/A	#N/A	#N/A	#N/A	#N/A	#N/A	#N/A	#N/A	check_length	#N/A	check_length	reliable	#N/A	#N/A	#N/A	#N/A	#N/A	#N/A	#N/A	#N/A
Pyruvate metabolism	K04069	pyruvate formate lyase activating enzyme	reliable	reliable	reliable	reliable	reliable	reliable	#N/A	reliable	reliable	reliable	reliable	reliable	reliable	reliable	reliable	reliable	reliable	reliable	reliable	reliable	reliable	reliable	reliable	reliable	reliable	reliable	reliable	reliable	reliable	reliable	reliable	reliable	reliable	check_length	reliable	reliable	reliable	reliable	#N/A	#N/A	check_length	reliable	#N/A	reliable	reliable	reliable
Pyruvate metabolism	K04070	putative pyruvate formate lyase activating enzyme	reliable	reliable	reliable	reliable	#N/A	#N/A	#N/A	#N/A	#N/A	#N/A	#N/A	#N/A	#N/A	#N/A	#N/A	#N/A	#N/A	#N/A	#N/A	#N/A	#N/A	reliable	reliable	reliable	reliable	reliable	reliable	reliable	reliable	reliable	reliable	#N/A	reliable	reliable	#N/A	#N/A	#N/A	#N/A	#N/A	#N/A	#N/A	#N/A	#N/A	#N/A	#N/A	#N/A
Pyruvate metabolism	K01006	pyruvate, orthophosphate dikinase	reliable	check_length	check_length	check_length	reliable	#N/A	reliable	#N/A	reliable	reliable	reliable	reliable	reliable	reliable	reliable	reliable	reliable	reliable	reliable	reliable	check_length	reliable	reliable	reliable	reliable	reliable	check_length	reliable	check_length	reliable	check_length	check_length	check_length	check_length	reliable	reliable	reliable	reliable	#N/A	#N/A	#N/A	reliable	#N/A	reliable	reliable	reliable
Pyruvate metabolism	K01007	pyruvate, water dikinase	reliable	reliable	check_length	check_length	reliable	reliable	#N/A	#N/A	reliable	reliable	reliable	questionable	questionable	questionable	questionable	questionable	questionable	reliable	reliable	reliable	reliable	#N/A	#N/A	#N/A	#N/A	#N/A	#N/A	#N/A	#N/A	#N/A	#N/A	#N/A	#N/A	#N/A	#N/A	#N/A	#N/A	#N/A	#N/A	#N/A	reliable	reliable	#N/A	reliable	reliable	reliable
Pyruvate metabolism	K01512	acylphosphatase	reliable	reliable	reliable	reliable	reliable	#N/A	#N/A	reliable	reliable	reliable	reliable	#N/A	reliable	reliable	reliable	reliable	reliable	reliable	reliable	reliable	reliable	reliable	reliable	reliable	reliable	reliable	reliable	reliable	reliable	reliable	reliable	reliable	reliable	reliable	#N/A	#N/A	#N/A	#N/A	reliable	reliable	reliable	reliable	reliable	reliable	#N/A	reliable
Pyruvate metabolism	K00626	acetyl-CoA C-acetyltransferase	#N/A	#N/A	#N/A	#N/A	#N/A	reliable	reliable	reliable	#N/A	#N/A	check_length	reliable	#N/A	#N/A	#N/A	#N/A	#N/A	#N/A	#N/A	#N/A	#N/A	#N/A	#N/A	#N/A	#N/A	#N/A	#N/A	#N/A	#N/A	#N/A	#N/A	#N/A	#N/A	#N/A	#N/A	#N/A	#N/A	#N/A	reliable	reliable	#N/A	#N/A	#N/A	#N/A	#N/A	reliable
Pyruvate metabolism	K00074	3-hydroxybutyryl-CoA dehydrogenase	#N/A	#N/A	#N/A	#N/A	#N/A	#N/A	#N/A	#N/A	#N/A	#N/A	#N/A	#N/A	#N/A	#N/A	#N/A	#N/A	#N/A	#N/A	#N/A	#N/A	#N/A	#N/A	#N/A	#N/A	#N/A	#N/A	#N/A	#N/A	#N/A	#N/A	#N/A	#N/A	#N/A	#N/A	#N/A	#N/A	#N/A	#N/A	#N/A	#N/A	#N/A	#N/A	#N/A	#N/A	#N/A	reliable
Anaplerotic Reactions	K01595	phosphoenolpyruvate carboxylase	#N/A	#N/A	#N/A	#N/A	#N/A	#N/A	#N/A	#N/A	#N/A	#N/A	#N/A	#N/A	#N/A	#N/A	#N/A	#N/A	#N/A	#N/A	#N/A	#N/A	#N/A	#N/A	#N/A	#N/A	#N/A	#N/A	#N/A	#N/A	#N/A	#N/A	#N/A	#N/A	#N/A	#N/A	#N/A	#N/A	#N/A	#N/A	#N/A	#N/A	#N/A	#N/A	#N/A	#N/A	#N/A	reliable
Anaplerotic Reactions	K01596	phosphoenolpyruvate carboxykinase (GTP)	reliable	#N/A	#N/A	#N/A	#N/A	#N/A	#N/A	#N/A	reliable	reliable	check_length	reliable	#N/A	reliable	reliable	reliable	reliable	reliable	reliable	reliable	reliable	reliable	reliable	reliable	reliable	reliable	#N/A	reliable	reliable	reliable	check_length	reliable	reliable	#N/A	#N/A	#N/A	#N/A	#N/A	#N/A	#N/A	#N/A	#N/A	#N/A	#N/A	#N/A	reliable
Anaplerotic Reactions	K01610	phosphoenolpyruvate carboxykinase (ATP)	reliable	reliable	reliable	reliable	reliable	reliable	reliable	#N/A	#N/A	#N/A	#N/A	#N/A	#N/A	#N/A	#N/A	#N/A	#N/A	#N/A	#N/A	#N/A	#N/A	#N/A	#N/A	#N/A	#N/A	#N/A	#N/A	#N/A	#N/A	#N/A	#N/A	#N/A	#N/A	#N/A	reliable	reliable	reliable	reliable	reliable	reliable	reliable	reliable	reliable	check_length	#N/A	#N/A
Fermentation	K13788	phosphate acetyltransferase	check_length	check_length	check_length	#N/A	#N/A	#N/A	#N/A	#N/A	check_length	check_length	check_length	check_length	check_length	#N/A	#N/A	#N/A	#N/A	#N/A	#N/A	#N/A	#N/A	check_length	check_length	check_length	check_length	check_length	check_length	check_length	check_length	check_length	#N/A	check_length	check_length	check_length	#N/A	#N/A	#N/A	#N/A	#N/A	#N/A	#N/A	#N/A	#N/A	#N/A	#N/A	#N/A
Fermentation	K00925	acetate kinase	reliable	reliable	reliable	#N/A	reliable	#N/A	#N/A	#N/A	reliable	reliable	reliable	reliable	reliable	reliable	reliable	reliable	reliable	reliable	reliable	reliable	reliable	reliable	reliable	reliable	reliable	reliable	reliable	reliable	reliable	reliable	reliable	reliable	reliable	reliable	#N/A	#N/A	#N/A	#N/A	#N/A	#N/A	#N/A	#N/A	#N/A	#N/A	#N/A	reliable
Fermentation	K00132	acetaldehyde dehydrogenase (acetylating)	#N/A	#N/A	#N/A	#N/A	#N/A	#N/A	#N/A	#N/A	#N/A	#N/A	#N/A	#N/A	#N/A	#N/A	#N/A	#N/A	#N/A	#N/A	#N/A	#N/A	#N/A	#N/A	#N/A	#N/A	#N/A	#N/A	#N/A	#N/A	#N/A	#N/A	#N/A	#N/A	#N/A	#N/A	#N/A	#N/A	#N/A	#N/A	#N/A	#N/A	#N/A	#N/A	#N/A	#N/A	#N/A	#N/A
Fermentation	K13954	alcohol dehydrogenase	reliable	reliable	reliable	reliable	#N/A	#N/A	#N/A	#N/A	#N/A	#N/A	#N/A	#N/A	#N/A	#N/A	#N/A	#N/A	#N/A	#N/A	#N/A	#N/A	#N/A	#N/A	#N/A	#N/A	#N/A	#N/A	#N/A	#N/A	#N/A	#N/A	#N/A	#N/A	#N/A	#N/A	#N/A	#N/A	#N/A	#N/A	reliable	reliable	#N/A	#N/A	reliable	#N/A	reliable	#N/A
Fermentation	K00001	alcohol dehydrogenase	questionable	questionable	questionable	questionable	questionable	#N/A	#N/A	#N/A	#N/A	#N/A	#N/A	#N/A	#N/A	questionable	questionable	questionable	questionable	check_length	check_length	check_length	#N/A	#N/A	#N/A	#N/A	#N/A	#N/A	#N/A	#N/A	#N/A	#N/A	#N/A	#N/A	#N/A	#N/A	reliable	reliable	questionable	questionable	#N/A	#N/A	questionable	reliable	#N/A	check_length	reliable	reliable
Fermentation	K03738	aldehyde:ferredoxin oxidoreductase	reliable	reliable	reliable	reliable	#N/A	#N/A	#N/A	#N/A	#N/A	#N/A	#N/A	#N/A	#N/A	#N/A	#N/A	#N/A	#N/A	#N/A	#N/A	#N/A	#N/A	#N/A	#N/A	#N/A	#N/A	#N/A	#N/A	#N/A	#N/A	#N/A	#N/A	#N/A	#N/A	#N/A	#N/A	#N/A	#N/A	#N/A	#N/A	#N/A	#N/A	#N/A	#N/A	reliable	#N/A	#N/A
Fermentation	K00016	L-lactate dehydrogenase	reliable	reliable	reliable	reliable	#N/A	#N/A	#N/A	#N/A	#N/A	#N/A	#N/A	#N/A	#N/A	#N/A	#N/A	#N/A	#N/A	#N/A	#N/A	#N/A	#N/A	#N/A	#N/A	#N/A	#N/A	#N/A	#N/A	#N/A	#N/A	#N/A	#N/A	#N/A	#N/A	#N/A	#N/A	#N/A	#N/A	#N/A	#N/A	#N/A	#N/A	#N/A	#N/A	#N/A	#N/A	#N/A
Fermentation	K03778	D-lactate dehydrogenase	reliable	reliable	reliable	reliable	reliable	#N/A	#N/A	#N/A	#N/A	#N/A	#N/A	#N/A	#N/A	#N/A	#N/A	#N/A	#N/A	#N/A	#N/A	#N/A	#N/A	#N/A	#N/A	#N/A	#N/A	#N/A	#N/A	#N/A	#N/A	#N/A	#N/A	#N/A	#N/A	#N/A	reliable	reliable	reliable	reliable	#N/A	#N/A	reliable	reliable	#N/A	reliable	reliable	#N/A
TCA /Reductive TCA	K01647	citrate synthase	#N/A	#N/A	#N/A	#N/A	check_length	#N/A	reliable	reliable	#N/A	#N/A	#N/A	#N/A	#N/A	#N/A	#N/A	#N/A	#N/A	#N/A	#N/A	#N/A	#N/A	#N/A	#N/A	#N/A	#N/A	#N/A	#N/A	#N/A	#N/A	#N/A	#N/A	#N/A	#N/A	#N/A	#N/A	#N/A	#N/A	#N/A	#N/A	#N/A	#N/A	#N/A	#N/A	#N/A	#N/A	reliable
TCA /Reductive TCA	K01681	aconitate hydratase	#N/A	#N/A	#N/A	#N/A	reliable	reliable	reliable	reliable	#N/A	#N/A	#N/A	#N/A	#N/A	#N/A	#N/A	#N/A	#N/A	#N/A	#N/A	#N/A	#N/A	#N/A	#N/A	#N/A	#N/A	#N/A	#N/A	#N/A	#N/A	#N/A	#N/A	#N/A	#N/A	#N/A	#N/A	#N/A	#N/A	#N/A	reliable	reliable	#N/A	#N/A	reliable	#N/A	#N/A	reliable
TCA /Reductive TCA	K00031	isocitrate dehydrogenase	reliable	reliable	reliable	reliable	reliable	reliable	reliable	#N/A	check_length	#N/A	#N/A	#N/A	#N/A	#N/A	#N/A	#N/A	#N/A	#N/A	#N/A	#N/A	#N/A	#N/A	#N/A	#N/A	#N/A	#N/A	#N/A	#N/A	#N/A	#N/A	#N/A	#N/A	#N/A	#N/A	#N/A	#N/A	#N/A	#N/A	reliable	reliable	#N/A	#N/A	reliable	#N/A	#N/A	reliable
TCA /Reductive TCA	K00164	alpha-ketoglutarate dehydrogenase	#N/A	#N/A	#N/A	#N/A	#N/A	check_length	reliable	check_length	#N/A	#N/A	#N/A	#N/A	#N/A	#N/A	#N/A	#N/A	#N/A	#N/A	#N/A	#N/A	#N/A	#N/A	#N/A	#N/A	#N/A	#N/A	#N/A	#N/A	#N/A	#N/A	#N/A	#N/A	#N/A	#N/A	#N/A	#N/A	#N/A	#N/A	#N/A	#N/A	#N/A	#N/A	#N/A	#N/A	#N/A	#N/A
TCA /Reductive TCA	K00658	2-oxoglutarate dehydrogenase E2 component (dihydrolipoamide succinyltransferase)	#N/A	#N/A	#N/A	#N/A	#N/A	reliable	reliable	reliable	#N/A	#N/A	#N/A	#N/A	#N/A	#N/A	#N/A	#N/A	#N/A	#N/A	#N/A	#N/A	#N/A	#N/A	#N/A	#N/A	#N/A	#N/A	#N/A	#N/A	#N/A	#N/A	#N/A	#N/A	#N/A	#N/A	#N/A	#N/A	#N/A	#N/A	#N/A	#N/A	#N/A	#N/A	#N/A	#N/A	#N/A	#N/A
TCA /Reductive TCA	K00382	dihydrolipoamide dehydrogenase	reliable	reliable	reliable	reliable	reliable	reliable	reliable	reliable	reliable	reliable	reliable	reliable	check_length	reliable	reliable	reliable	reliable	reliable	reliable	reliable	reliable	reliable	reliable	reliable	reliable	reliable	reliable	reliable	reliable	reliable	check_length	reliable	reliable	#N/A	reliable	#N/A	reliable	reliable	reliable	reliable	reliable	reliable	reliable	reliable	reliable	reliable
TCA /Reductive TCA	K00174	2-oxoglutarate ferredoxin oxidoreductase subunit alpha	reliable	reliable	reliable	reliable	#N/A	#N/A	#N/A	reliable	reliable	reliable	check_length	check_length	reliable	reliable	reliable	reliable	reliable	#N/A	#N/A	#N/A	#N/A	reliable	reliable	reliable	reliable	reliable	reliable	reliable	reliable	reliable	#N/A	#N/A	#N/A	#N/A	reliable	#N/A	#N/A	#N/A	reliable	reliable	#N/A	questionable	reliable	reliable	reliable	reliable
TCA /Reductive TCA	K00175	2-oxoglutarate ferredoxin oxidoreductase subunit beta	reliable	reliable	reliable	reliable	#N/A	#N/A	#N/A	reliable	check_length	check_length	reliable	#N/A	#N/A	reliable	reliable	reliable	reliable	#N/A	#N/A	#N/A	#N/A	reliable	reliable	reliable	reliable	reliable	reliable	#N/A	reliable	reliable	#N/A	reliable	#N/A	#N/A	#N/A	#N/A	#N/A	#N/A	reliable	reliable	#N/A	#N/A	reliable	reliable	reliable	reliable
TCA /Reductive TCA	K00177	2-oxoglutarate ferredoxin oxidoreductase subunit gamma	#N/A	#N/A	#N/A	#N/A	#N/A	#N/A	#N/A	#N/A	reliable	reliable	reliable	#N/A	#N/A	#N/A	#N/A	#N/A	#N/A	#N/A	#N/A	#N/A	#N/A	#N/A	#N/A	#N/A	#N/A	#N/A	#N/A	#N/A	#N/A	#N/A	#N/A	#N/A	#N/A	#N/A	reliable	#N/A	#N/A	#N/A	#N/A	#N/A	#N/A	reliable	#N/A	reliable	reliable	#N/A
TCA /Reductive TCA	K00176	2-oxoglutarate ferredoxin oxidoreductase subunit delta	#N/A	#N/A	#N/A	#N/A	#N/A	#N/A	#N/A	#N/A	reliable	reliable	reliable	reliable	reliable	reliable	reliable	reliable	reliable	reliable	reliable	reliable	#N/A	#N/A	#N/A	#N/A	#N/A	#N/A	#N/A	#N/A	#N/A	#N/A	#N/A	#N/A	#N/A	#N/A	reliable	#N/A	#N/A	#N/A	#N/A	#N/A	#N/A	reliable	#N/A	reliable	reliable	#N/A
TCA /Reductive TCA	K01902	succinyl-CoA synthetase alpha subunit	#N/A	#N/A	#N/A	#N/A	#N/A	reliable	reliable	reliable	reliable	reliable	reliable	#N/A	#N/A	#N/A	#N/A	#N/A	#N/A	#N/A	#N/A	#N/A	#N/A	#N/A	#N/A	#N/A	#N/A	#N/A	#N/A	#N/A	#N/A	#N/A	#N/A	#N/A	#N/A	#N/A	#N/A	#N/A	#N/A	#N/A	reliable	reliable	#N/A	#N/A	reliable	#N/A	#N/A	reliable
TCA /Reductive TCA	K18118	succinyl-CoA:acetate CoA-transferase	#N/A	#N/A	#N/A	#N/A	#N/A	#N/A	#N/A	#N/A	#N/A	#N/A	#N/A	#N/A	#N/A	#N/A	#N/A	#N/A	#N/A	#N/A	#N/A	#N/A	#N/A	#N/A	#N/A	#N/A	#N/A	#N/A	#N/A	#N/A	#N/A	#N/A	#N/A	#N/A	#N/A	#N/A	reliable	#N/A	#N/A	#N/A	#N/A	#N/A	#N/A	#N/A	#N/A	#N/A	#N/A	#N/A
TCA /Reductive TCA	K00234	succinate dehydrogenase (ubiquinone) flavoprotein subunit	#N/A	#N/A	#N/A	#N/A	#N/A	#N/A	#N/A	#N/A	#N/A	#N/A	#N/A	#N/A	#N/A	#N/A	#N/A	#N/A	#N/A	#N/A	#N/A	#N/A	#N/A	#N/A	#N/A	#N/A	#N/A	#N/A	#N/A	#N/A	#N/A	#N/A	#N/A	#N/A	#N/A	#N/A	#N/A	#N/A	#N/A	#N/A	#N/A	#N/A	#N/A	#N/A	#N/A	#N/A	#N/A	#N/A
TCA /Reductive TCA	K00239	succinate dehydrogenase / fumarate reductase, flavoprotein subunit	#N/A	#N/A	#N/A	#N/A	#N/A	#N/A	reliable	reliable	reliable	reliable	reliable	#N/A	#N/A	#N/A	#N/A	#N/A	#N/A	#N/A	#N/A	#N/A	#N/A	#N/A	#N/A	#N/A	#N/A	#N/A	#N/A	#N/A	#N/A	#N/A	#N/A	#N/A	#N/A	#N/A	#N/A	#N/A	#N/A	#N/A	#N/A	reliable	#N/A	#N/A	reliable	#N/A	#N/A	reliable
TCA /Reductive TCA	K00244	fumarate reductase flavoprotein subunit	reliable	reliable	reliable	reliable	#N/A	#N/A	#N/A	#N/A	#N/A	#N/A	#N/A	#N/A	#N/A	#N/A	#N/A	#N/A	#N/A	#N/A	#N/A	#N/A	#N/A	#N/A	#N/A	#N/A	#N/A	#N/A	#N/A	#N/A	#N/A	#N/A	#N/A	#N/A	#N/A	#N/A	#N/A	#N/A	#N/A	#N/A	reliable	reliable	#N/A	#N/A	#N/A	#N/A	reliable	#N/A
TCA /Reductive TCA	K00245	fumarate reductase iron-sulfur subunit	#N/A	#N/A	#N/A	#N/A	#N/A	#N/A	#N/A	#N/A	#N/A	#N/A	#N/A	#N/A	#N/A	#N/A	#N/A	#N/A	#N/A	#N/A	#N/A	#N/A	#N/A	#N/A	#N/A	#N/A	#N/A	#N/A	#N/A	#N/A	#N/A	#N/A	#N/A	#N/A	#N/A	#N/A	#N/A	#N/A	#N/A	#N/A	#N/A	#N/A	#N/A	#N/A	#N/A	#N/A	#N/A	#N/A
TCA /Reductive TCA	K00246	fumarate reductase subunit C	#N/A	#N/A	#N/A	#N/A	#N/A	#N/A	#N/A	#N/A	#N/A	#N/A	#N/A	#N/A	#N/A	#N/A	#N/A	#N/A	#N/A	#N/A	#N/A	#N/A	#N/A	#N/A	#N/A	#N/A	#N/A	#N/A	#N/A	#N/A	#N/A	#N/A	#N/A	#N/A	#N/A	#N/A	#N/A	#N/A	#N/A	#N/A	#N/A	#N/A	#N/A	#N/A	#N/A	#N/A	#N/A	#N/A
TCA /Reductive TCA	K00247	fumarate reductase subunit D	#N/A	#N/A	#N/A	#N/A	#N/A	#N/A	#N/A	#N/A	#N/A	#N/A	#N/A	#N/A	#N/A	#N/A	#N/A	#N/A	#N/A	#N/A	#N/A	#N/A	#N/A	#N/A	#N/A	#N/A	#N/A	#N/A	#N/A	#N/A	#N/A	#N/A	#N/A	#N/A	#N/A	#N/A	#N/A	#N/A	#N/A	#N/A	#N/A	#N/A	#N/A	#N/A	#N/A	#N/A	#N/A	#N/A
TCA /Reductive TCA	K01678	fumarate hydratase subunit beta	reliable	reliable	reliable	reliable	reliable	#N/A	#N/A	#N/A	reliable	reliable	reliable	reliable	reliable	reliable	reliable	reliable	reliable	reliable	reliable	reliable	reliable	reliable	reliable	reliable	reliable	reliable	reliable	reliable	reliable	reliable	#N/A	reliable	reliable	reliable	#N/A	#N/A	#N/A	#N/A	#N/A	#N/A	#N/A	#N/A	#N/A	#N/A	#N/A	#N/A
TCA /Reductive TCA	K01677	fumarate hydratase subunit alpha	reliable	reliable	reliable	reliable	reliable	#N/A	#N/A	#N/A	reliable	reliable	reliable	reliable	reliable	reliable	reliable	reliable	reliable	reliable	reliable	reliable	reliable	reliable	reliable	reliable	reliable	reliable	reliable	reliable	reliable	reliable	#N/A	reliable	reliable	reliable	#N/A	#N/A	#N/A	#N/A	#N/A	#N/A	#N/A	#N/A	#N/A	#N/A	#N/A	#N/A
TCA /Reductive TCA	K01676	fumarate hydratase, class I	#N/A	#N/A	#N/A	#N/A	#N/A	#N/A	#N/A	#N/A	#N/A	#N/A	#N/A	#N/A	#N/A	#N/A	#N/A	#N/A	#N/A	#N/A	#N/A	#N/A	#N/A	#N/A	#N/A	#N/A	#N/A	#N/A	#N/A	#N/A	#N/A	#N/A	#N/A	#N/A	#N/A	#N/A	#N/A	#N/A	#N/A	#N/A	#N/A	#N/A	#N/A	reliable	#N/A	#N/A	check_length	reliable
TCA /Reductive TCA	K01679	fumarate hydratase, class II	#N/A	#N/A	#N/A	#N/A	#N/A	check_length	check_length	#N/A	#N/A	#N/A	#N/A	#N/A	#N/A	#N/A	#N/A	#N/A	#N/A	#N/A	#N/A	#N/A	#N/A	#N/A	#N/A	#N/A	#N/A	#N/A	#N/A	#N/A	#N/A	#N/A	#N/A	#N/A	#N/A	#N/A	#N/A	#N/A	#N/A	#N/A	#N/A	#N/A	#N/A	#N/A	reliable	#N/A	#N/A	reliable
TCA /Reductive TCA	K00024	malate dehydrogenase	#N/A	#N/A	#N/A	#N/A	#N/A	reliable	#N/A	reliable	reliable	reliable	reliable	reliable	reliable	reliable	reliable	reliable	reliable	reliable	reliable	reliable	reliable	reliable	reliable	reliable	reliable	reliable	reliable	reliable	reliable	reliable	#N/A	reliable	reliable	reliable	#N/A	#N/A	#N/A	#N/A	reliable	reliable	#N/A	#N/A	reliable	#N/A	reliable	reliable
TCA /Reductive TCA	K00027	malate dehydrogenase (oxaloacetate-decarboxylating)	reliable	reliable	reliable	reliable	reliable	#N/A	#N/A	#N/A	#N/A	#N/A	#N/A	#N/A	#N/A	#N/A	#N/A	#N/A	#N/A	#N/A	#N/A	#N/A	#N/A	#N/A	#N/A	#N/A	#N/A	#N/A	#N/A	#N/A	#N/A	#N/A	#N/A	#N/A	#N/A	#N/A	#N/A	#N/A	#N/A	#N/A	reliable	reliable	check_length	check_length	reliable	check_length	#N/A	reliable
CBB Cycle	K01601	ribulose-bisphosphate carboxylase large chain	#N/A	#N/A	#N/A	#N/A	#N/A	#N/A	#N/A	#N/A	#N/A	#N/A	#N/A	#N/A	#N/A	#N/A	#N/A	#N/A	#N/A	#N/A	#N/A	#N/A	#N/A	#N/A	#N/A	#N/A	#N/A	#N/A	#N/A	#N/A	#N/A	#N/A	#N/A	#N/A	#N/A	#N/A	#N/A	#N/A	#N/A	#N/A	#N/A	#N/A	#N/A	#N/A	#N/A	#N/A	#N/A	#N/A
CBB Cycle	K01602	ribulose-bisphosphate carboxylase small chain	#N/A	#N/A	#N/A	#N/A	#N/A	#N/A	#N/A	#N/A	#N/A	#N/A	#N/A	#N/A	#N/A	#N/A	#N/A	#N/A	#N/A	#N/A	#N/A	#N/A	#N/A	#N/A	#N/A	#N/A	#N/A	#N/A	#N/A	#N/A	#N/A	#N/A	#N/A	#N/A	#N/A	#N/A	#N/A	#N/A	#N/A	#N/A	#N/A	#N/A	#N/A	#N/A	#N/A	#N/A	#N/A	#N/A
Acetyl-CoA pathway	K00198	carbon-monoxide dehydrogenase catalytic subunit	#N/A	#N/A	#N/A	#N/A	#N/A	#N/A	#N/A	#N/A	#N/A	#N/A	#N/A	#N/A	#N/A	#N/A	#N/A	#N/A	#N/A	#N/A	#N/A	#N/A	#N/A	#N/A	#N/A	#N/A	#N/A	#N/A	#N/A	#N/A	#N/A	#N/A	#N/A	#N/A	#N/A	#N/A	#N/A	#N/A	#N/A	#N/A	#N/A	#N/A	#N/A	#N/A	#N/A	#N/A	#N/A	#N/A
Acetyl-CoA pathway	K00196	carbon-monoxide dehydrogenase iron sulfur subunit	#N/A	#N/A	#N/A	#N/A	#N/A	#N/A	#N/A	#N/A	#N/A	#N/A	#N/A	#N/A	#N/A	#N/A	#N/A	#N/A	#N/A	#N/A	#N/A	#N/A	#N/A	reliable	reliable	reliable	reliable	reliable	reliable	#N/A	#N/A	#N/A	#N/A	#N/A	#N/A	#N/A	#N/A	#N/A	#N/A	#N/A	#N/A	#N/A	#N/A	#N/A	#N/A	#N/A	#N/A	#N/A
Acetyl-CoA pathway	K03518	carbon-monoxide dehydrogenase small subunit	#N/A	#N/A	#N/A	#N/A	#N/A	#N/A	#N/A	#N/A	#N/A	#N/A	#N/A	#N/A	#N/A	#N/A	#N/A	#N/A	#N/A	#N/A	#N/A	#N/A	#N/A	#N/A	#N/A	#N/A	#N/A	#N/A	#N/A	#N/A	#N/A	#N/A	#N/A	#N/A	#N/A	#N/A	#N/A	#N/A	#N/A	#N/A	#N/A	#N/A	#N/A	#N/A	#N/A	#N/A	#N/A	#N/A
Acetyl-CoA pathway	K03519	carbon-monoxide dehydrogenase medium subunit	#N/A	#N/A	#N/A	#N/A	#N/A	#N/A	#N/A	#N/A	#N/A	#N/A	#N/A	#N/A	#N/A	#N/A	#N/A	#N/A	#N/A	#N/A	#N/A	#N/A	#N/A	#N/A	#N/A	#N/A	#N/A	#N/A	#N/A	#N/A	#N/A	#N/A	#N/A	#N/A	#N/A	#N/A	#N/A	#N/A	#N/A	#N/A	#N/A	#N/A	#N/A	#N/A	#N/A	#N/A	#N/A	#N/A
Acetyl-CoA pathway	K03520	carbon-monoxide dehydrogenase large subunit	#N/A	#N/A	#N/A	#N/A	#N/A	#N/A	#N/A	#N/A	#N/A	#N/A	#N/A	#N/A	#N/A	#N/A	#N/A	#N/A	#N/A	#N/A	#N/A	#N/A	#N/A	#N/A	#N/A	#N/A	#N/A	#N/A	#N/A	#N/A	#N/A	#N/A	#N/A	#N/A	#N/A	#N/A	#N/A	#N/A	#N/A	#N/A	#N/A	#N/A	#N/A	#N/A	#N/A	#N/A	#N/A	#N/A
Acetyl-CoA pathway	K00194	acetyl-CoA decarbonylase/synthase complex subunit delta	#N/A	#N/A	#N/A	#N/A	#N/A	#N/A	#N/A	#N/A	#N/A	#N/A	#N/A	#N/A	#N/A	#N/A	#N/A	#N/A	#N/A	#N/A	#N/A	#N/A	#N/A	#N/A	#N/A	#N/A	#N/A	#N/A	#N/A	#N/A	#N/A	#N/A	#N/A	#N/A	#N/A	#N/A	reliable	#N/A	#N/A	#N/A	#N/A	#N/A	reliable	#N/A	#N/A	reliable	reliable	#N/A
Acetyl-CoA pathway	K00197	acetyl-CoA decarbonylase/synthase complex subunit gamma	#N/A	#N/A	#N/A	#N/A	#N/A	#N/A	#N/A	#N/A	#N/A	#N/A	#N/A	#N/A	#N/A	#N/A	#N/A	#N/A	#N/A	check_length	check_length	check_length	#N/A	#N/A	#N/A	#N/A	#N/A	#N/A	#N/A	#N/A	#N/A	#N/A	#N/A	#N/A	#N/A	#N/A	reliable	#N/A	#N/A	#N/A	#N/A	#N/A	reliable	reliable	#N/A	reliable	reliable	#N/A
Acetyl-CoA pathway	K01895	acetyl-CoA synthetase (AMP-dependent)	#N/A	#N/A	#N/A	#N/A	#N/A	reliable	reliable	reliable	#N/A	#N/A	#N/A	#N/A	#N/A	#N/A	#N/A	#N/A	#N/A	#N/A	#N/A	#N/A	#N/A	#N/A	#N/A	#N/A	#N/A	#N/A	#N/A	#N/A	#N/A	#N/A	#N/A	#N/A	#N/A	#N/A	#N/A	#N/A	#N/A	#N/A	reliable	reliable	#N/A	#N/A	reliable	#N/A	#N/A	reliable
Wood-Ljungdahl pathway	K05299	formate dehydrogenase alpha subunit	reliable	reliable	reliable	reliable	#N/A	#N/A	#N/A	#N/A	#N/A	#N/A	#N/A	#N/A	#N/A	reliable	reliable	reliable	reliable	reliable	reliable	reliable	reliable	#N/A	#N/A	#N/A	#N/A	#N/A	#N/A	reliable	#N/A	#N/A	#N/A	#N/A	#N/A	#N/A	#N/A	#N/A	#N/A	#N/A	#N/A	#N/A	reliable	#N/A	#N/A	#N/A	#N/A	#N/A
Wood-Ljungdahl pathway	K15022	formate dehydrogenase beta subunit	#N/A	#N/A	#N/A	#N/A	questionable	#N/A	#N/A	#N/A	#N/A	#N/A	#N/A	#N/A	#N/A	#N/A	#N/A	#N/A	#N/A	#N/A	#N/A	#N/A	#N/A	#N/A	#N/A	#N/A	#N/A	#N/A	#N/A	#N/A	#N/A	#N/A	#N/A	#N/A	#N/A	#N/A	#N/A	#N/A	#N/A	#N/A	#N/A	#N/A	#N/A	#N/A	#N/A	#N/A	#N/A	#N/A
Wood-Ljungdahl pathway	K01938	formate--tetrahydrofolate ligase	#N/A	#N/A	#N/A	#N/A	#N/A	#N/A	#N/A	#N/A	reliable	reliable	reliable	reliable	reliable	reliable	reliable	reliable	reliable	reliable	reliable	reliable	#N/A	reliable	reliable	reliable	reliable	reliable	reliable	reliable	reliable	reliable	#N/A	#N/A	reliable	reliable	#N/A	#N/A	#N/A	#N/A	#N/A	#N/A	#N/A	#N/A	#N/A	#N/A	#N/A	reliable
Wood-Ljungdahl pathway	K01491	methylenetetrahydrofolate dehydrogenase (NADP+) / methenyltetrahydrofolate cyclohydrolase	reliable	reliable	reliable	reliable	reliable	#N/A	reliable	#N/A	reliable	reliable	reliable	reliable	reliable	reliable	reliable	reliable	reliable	reliable	reliable	reliable	reliable	reliable	reliable	reliable	reliable	reliable	reliable	reliable	reliable	reliable	#N/A	reliable	reliable	reliable	reliable	reliable	reliable	reliable	reliable	reliable	reliable	reliable	reliable	reliable	reliable	reliable
Wood-Ljungdahl pathway	K00297	methylenetetrahydrofolate dehydrogenase (NADP+) / methenyltetrahydrofolate cyclohydrolase	reliable	reliable	reliable	reliable	reliable	#N/A	#N/A	reliable	reliable	reliable	#N/A	reliable	check_length	reliable	reliable	reliable	reliable	reliable	reliable	reliable	reliable	reliable	reliable	reliable	reliable	reliable	reliable	reliable	reliable	reliable	reliable	#N/A	#N/A	#N/A	reliable	#N/A	#N/A	#N/A	reliable	reliable	reliable	#N/A	reliable	reliable	#N/A	#N/A
Wood-Ljungdahl pathway	K15023	5-methyltetrahydrofolate corrinoid/iron sulfur protein methyltransferase	#N/A	#N/A	#N/A	#N/A	#N/A	#N/A	#N/A	#N/A	#N/A	#N/A	#N/A	#N/A	#N/A	#N/A	#N/A	#N/A	#N/A	#N/A	#N/A	#N/A	#N/A	#N/A	#N/A	#N/A	#N/A	#N/A	#N/A	#N/A	#N/A	#N/A	#N/A	#N/A	#N/A	#N/A	questionable	#N/A	#N/A	#N/A	#N/A	#N/A	questionable	questionable	#N/A	questionable	questionable	#N/A
Wood-Ljungdahl pathway	K14138	acetyl-CoA synthase	#N/A	#N/A	#N/A	#N/A	#N/A	#N/A	#N/A	#N/A	#N/A	#N/A	#N/A	#N/A	#N/A	#N/A	#N/A	#N/A	#N/A	#N/A	#N/A	#N/A	#N/A	#N/A	#N/A	#N/A	#N/A	#N/A	#N/A	#N/A	#N/A	#N/A	#N/A	#N/A	#N/A	#N/A	#N/A	#N/A	#N/A	#N/A	#N/A	#N/A	#N/A	#N/A	#N/A	#N/A	#N/A	#N/A
Wood-Ljungdahl pathway	K00197	acetyl-CoA decarbonylase/synthase complex subunit gamma	#N/A	#N/A	#N/A	#N/A	#N/A	#N/A	#N/A	#N/A	#N/A	#N/A	#N/A	#N/A	#N/A	#N/A	#N/A	#N/A	#N/A	check_length	check_length	check_length	#N/A	#N/A	#N/A	#N/A	#N/A	#N/A	#N/A	#N/A	#N/A	#N/A	#N/A	#N/A	#N/A	#N/A	reliable	#N/A	#N/A	#N/A	#N/A	#N/A	reliable	reliable	#N/A	reliable	reliable	#N/A
Wood-Ljungdahl pathway	K00194	acetyl-CoA decarbonylase/synthase complex subunit delta	#N/A	#N/A	#N/A	#N/A	#N/A	#N/A	#N/A	#N/A	#N/A	#N/A	#N/A	#N/A	#N/A	#N/A	#N/A	#N/A	#N/A	#N/A	#N/A	#N/A	#N/A	#N/A	#N/A	#N/A	#N/A	#N/A	#N/A	#N/A	#N/A	#N/A	#N/A	#N/A	#N/A	#N/A	reliable	#N/A	#N/A	#N/A	#N/A	#N/A	reliable	#N/A	#N/A	reliable	reliable	#N/A
NADH Dehydrogenase	K00330	NADH-quinone oxidoreductase subunit A	#N/A	#N/A	#N/A	#N/A	#N/A	#N/A	#N/A	#N/A	reliable	reliable	reliable	#N/A	#N/A	#N/A	#N/A	#N/A	#N/A	#N/A	#N/A	#N/A	#N/A	#N/A	#N/A	#N/A	#N/A	#N/A	#N/A	#N/A	#N/A	#N/A	#N/A	#N/A	#N/A	#N/A	#N/A	#N/A	reliable	reliable	reliable	reliable	reliable	#N/A	reliable	reliable	reliable	reliable
NADH Dehydrogenase	K00331	NADH-quinone oxidoreductase subunit B	#N/A	#N/A	#N/A	#N/A	#N/A	#N/A	#N/A	#N/A	reliable	reliable	reliable	#N/A	#N/A	#N/A	#N/A	#N/A	#N/A	#N/A	#N/A	#N/A	#N/A	#N/A	#N/A	#N/A	#N/A	#N/A	#N/A	#N/A	#N/A	#N/A	#N/A	#N/A	#N/A	#N/A	#N/A	#N/A	reliable	reliable	reliable	reliable	reliable	#N/A	reliable	reliable	reliable	reliable
NADH Dehydrogenase	K00332	NADH-quinone oxidoreductase subunit C	#N/A	#N/A	#N/A	#N/A	#N/A	#N/A	#N/A	#N/A	reliable	reliable	reliable	#N/A	#N/A	#N/A	#N/A	#N/A	#N/A	#N/A	#N/A	#N/A	#N/A	reliable	reliable	reliable	reliable	reliable	reliable	#N/A	#N/A	#N/A	#N/A	#N/A	#N/A	#N/A	#N/A	#N/A	reliable	reliable	reliable	reliable	reliable	#N/A	reliable	reliable	reliable	reliable
NADH Dehydrogenase	K00333	NADH-quinone oxidoreductase subunit D	#N/A	#N/A	#N/A	#N/A	#N/A	#N/A	#N/A	#N/A	reliable	reliable	reliable	#N/A	#N/A	#N/A	#N/A	#N/A	#N/A	#N/A	#N/A	#N/A	#N/A	#N/A	#N/A	#N/A	#N/A	#N/A	#N/A	#N/A	#N/A	#N/A	#N/A	#N/A	#N/A	#N/A	#N/A	#N/A	reliable	reliable	reliable	reliable	#N/A	#N/A	reliable	#N/A	reliable	reliable
NADH Dehydrogenase	K00334	NADH-quinone oxidoreductase subunit E	#N/A	#N/A	#N/A	#N/A	reliable	#N/A	#N/A	#N/A	#N/A	#N/A	#N/A	#N/A	#N/A	#N/A	#N/A	#N/A	#N/A	#N/A	#N/A	#N/A	#N/A	#N/A	#N/A	#N/A	#N/A	#N/A	#N/A	reliable	reliable	reliable	#N/A	reliable	reliable	#N/A	#N/A	#N/A	#N/A	#N/A	#N/A	#N/A	reliable	#N/A	#N/A	#N/A	#N/A	#N/A
NADH Dehydrogenase	K00335	NADH-quinone oxidoreductase subunit F	#N/A	#N/A	#N/A	#N/A	#N/A	#N/A	#N/A	#N/A	#N/A	#N/A	#N/A	#N/A	#N/A	check_length	check_length	check_length	check_length	#N/A	#N/A	#N/A	#N/A	#N/A	#N/A	#N/A	#N/A	#N/A	#N/A	check_length	check_length	check_length	#N/A	reliable	reliable	#N/A	#N/A	#N/A	#N/A	#N/A	#N/A	#N/A	reliable	#N/A	#N/A	#N/A	#N/A	#N/A
NADH Dehydrogenase	K00336	NADH-quinone oxidoreductase subunit G	#N/A	#N/A	#N/A	#N/A	#N/A	#N/A	#N/A	#N/A	#N/A	#N/A	#N/A	#N/A	#N/A	#N/A	#N/A	#N/A	#N/A	#N/A	#N/A	#N/A	#N/A	#N/A	#N/A	#N/A	#N/A	#N/A	#N/A	#N/A	check_length	#N/A	#N/A	#N/A	#N/A	#N/A	#N/A	#N/A	#N/A	#N/A	#N/A	#N/A	#N/A	#N/A	#N/A	#N/A	#N/A	#N/A
NADH Dehydrogenase	K00337	NADH-quinone oxidoreductase subunit H	reliable	reliable	#N/A	reliable	#N/A	#N/A	#N/A	#N/A	reliable	reliable	reliable	#N/A	#N/A	#N/A	#N/A	#N/A	#N/A	#N/A	#N/A	#N/A	#N/A	reliable	reliable	reliable	reliable	reliable	reliable	#N/A	#N/A	#N/A	#N/A	#N/A	#N/A	#N/A	#N/A	#N/A	reliable	reliable	reliable	reliable	reliable	reliable	reliable	reliable	reliable	check_length
NADH Dehydrogenase	K00338	NADH-quinone oxidoreductase subunit I	#N/A	#N/A	#N/A	#N/A	#N/A	#N/A	#N/A	#N/A	reliable	reliable	check_length	#N/A	#N/A	#N/A	#N/A	#N/A	#N/A	#N/A	#N/A	#N/A	#N/A	#N/A	#N/A	#N/A	#N/A	#N/A	#N/A	#N/A	#N/A	#N/A	#N/A	#N/A	#N/A	#N/A	#N/A	#N/A	reliable	reliable	reliable	reliable	reliable	reliable	reliable	reliable	reliable	check_length
NADH Dehydrogenase	K00339	NADH-quinone oxidoreductase subunit J	#N/A	#N/A	#N/A	#N/A	#N/A	#N/A	#N/A	#N/A	reliable	reliable	#N/A	#N/A	#N/A	#N/A	#N/A	#N/A	#N/A	#N/A	#N/A	#N/A	#N/A	#N/A	#N/A	#N/A	#N/A	#N/A	#N/A	#N/A	#N/A	#N/A	#N/A	#N/A	#N/A	#N/A	#N/A	#N/A	reliable	reliable	#N/A	#N/A	reliable	reliable	#N/A	reliable	reliable	reliable
NADH Dehydrogenase	K00340	NADH-quinone oxidoreductase subunit K	#N/A	#N/A	#N/A	#N/A	#N/A	#N/A	#N/A	#N/A	reliable	reliable	#N/A	#N/A	#N/A	#N/A	#N/A	#N/A	#N/A	#N/A	#N/A	#N/A	#N/A	#N/A	#N/A	#N/A	#N/A	#N/A	#N/A	#N/A	#N/A	#N/A	#N/A	#N/A	#N/A	#N/A	#N/A	#N/A	reliable	reliable	reliable	reliable	reliable	reliable	reliable	reliable	reliable	check_length
NADH Dehydrogenase	K00341	NADH-quinone oxidoreductase subunit L	#N/A	#N/A	#N/A	#N/A	#N/A	#N/A	#N/A	#N/A	reliable	reliable	#N/A	#N/A	#N/A	#N/A	#N/A	#N/A	#N/A	#N/A	#N/A	#N/A	#N/A	#N/A	#N/A	#N/A	#N/A	#N/A	check_length	#N/A	#N/A	#N/A	#N/A	#N/A	#N/A	#N/A	#N/A	#N/A	reliable	reliable	reliable	reliable	reliable	reliable	reliable	reliable	reliable	reliable
NADH Dehydrogenase	K00342	NADH-quinone oxidoreductase subunit M	#N/A	#N/A	#N/A	#N/A	#N/A	#N/A	#N/A	#N/A	reliable	check_length	#N/A	#N/A	#N/A	#N/A	#N/A	#N/A	#N/A	#N/A	#N/A	#N/A	#N/A	#N/A	#N/A	#N/A	#N/A	#N/A	check_length	#N/A	#N/A	#N/A	#N/A	#N/A	#N/A	#N/A	#N/A	#N/A	reliable	reliable	reliable	reliable	reliable	reliable	reliable	check_length	reliable	reliable
NADH Dehydrogenase	K00343	NADH-quinone oxidoreductase subunit N	#N/A	#N/A	#N/A	#N/A	#N/A	#N/A	#N/A	#N/A	reliable	#N/A	#N/A	#N/A	#N/A	#N/A	#N/A	#N/A	#N/A	#N/A	#N/A	#N/A	#N/A	#N/A	#N/A	#N/A	#N/A	#N/A	#N/A	#N/A	#N/A	#N/A	#N/A	#N/A	#N/A	#N/A	#N/A	#N/A	reliable	reliable	reliable	reliable	reliable	reliable	reliable	reliable	reliable	#N/A
Na+-transporting NADH:ubiquinone oxidoreductase	K00346	Na+-transporting NADH:ubiquinone oxidoreductase subunit A [EC:1.6.5.-]	#N/A	#N/A	#N/A	#N/A	#N/A	reliable	reliable	reliable	#N/A	#N/A	#N/A	#N/A	#N/A	#N/A	#N/A	#N/A	#N/A	#N/A	#N/A	#N/A	#N/A	#N/A	#N/A	#N/A	#N/A	#N/A	#N/A	#N/A	#N/A	#N/A	#N/A	#N/A	#N/A	#N/A	#N/A	#N/A	#N/A	#N/A	#N/A	#N/A	#N/A	#N/A	#N/A	#N/A	#N/A	#N/A
Na+-transporting NADH:ubiquinone oxidoreductase	K00347	Na+-transporting NADH:ubiquinone oxidoreductase subunit B [EC:1.6.5.-]	#N/A	#N/A	#N/A	#N/A	#N/A	reliable	reliable	reliable	#N/A	#N/A	#N/A	#N/A	#N/A	#N/A	#N/A	#N/A	#N/A	#N/A	#N/A	#N/A	#N/A	#N/A	#N/A	#N/A	#N/A	#N/A	#N/A	#N/A	#N/A	#N/A	#N/A	#N/A	#N/A	#N/A	#N/A	#N/A	#N/A	#N/A	#N/A	#N/A	#N/A	#N/A	#N/A	#N/A	#N/A	#N/A
Na+-transporting NADH:ubiquinone oxidoreductase	K00348	Na+-transporting NADH:ubiquinone oxidoreductase subunit C [EC:1.6.5.-]	#N/A	#N/A	#N/A	#N/A	#N/A	reliable	reliable	reliable	#N/A	#N/A	#N/A	#N/A	#N/A	#N/A	#N/A	#N/A	#N/A	#N/A	#N/A	#N/A	#N/A	#N/A	#N/A	#N/A	#N/A	#N/A	#N/A	#N/A	#N/A	#N/A	#N/A	#N/A	#N/A	#N/A	#N/A	#N/A	#N/A	#N/A	#N/A	#N/A	#N/A	#N/A	#N/A	#N/A	#N/A	#N/A
Na+-transporting NADH:ubiquinone oxidoreductase	K00349	Na+-transporting NADH:ubiquinone oxidoreductase subunit D [EC:1.6.5.-]	#N/A	#N/A	#N/A	#N/A	#N/A	reliable	reliable	reliable	#N/A	#N/A	#N/A	#N/A	#N/A	#N/A	#N/A	#N/A	#N/A	#N/A	#N/A	#N/A	#N/A	#N/A	#N/A	#N/A	#N/A	#N/A	#N/A	#N/A	#N/A	#N/A	#N/A	#N/A	#N/A	#N/A	#N/A	#N/A	#N/A	#N/A	#N/A	#N/A	#N/A	#N/A	#N/A	#N/A	#N/A	#N/A
Na+-transporting NADH:ubiquinone oxidoreductase	K00350	Na+-transporting NADH:ubiquinone oxidoreductase subunit E [EC:1.6.5.-]	#N/A	#N/A	#N/A	#N/A	#N/A	reliable	reliable	#N/A	#N/A	#N/A	#N/A	#N/A	#N/A	#N/A	#N/A	#N/A	#N/A	#N/A	#N/A	#N/A	#N/A	#N/A	#N/A	#N/A	#N/A	#N/A	#N/A	#N/A	#N/A	#N/A	#N/A	#N/A	#N/A	#N/A	#N/A	#N/A	#N/A	#N/A	#N/A	#N/A	#N/A	#N/A	#N/A	#N/A	#N/A	#N/A
Na+-transporting NADH:ubiquinone oxidoreductase	K00351	Na+-transporting NADH:ubiquinone oxidoreductase subunit F [EC:1.6.5.-]	#N/A	#N/A	#N/A	#N/A	#N/A	reliable	reliable	#N/A	#N/A	#N/A	#N/A	#N/A	#N/A	#N/A	#N/A	#N/A	#N/A	#N/A	#N/A	#N/A	#N/A	#N/A	#N/A	#N/A	#N/A	#N/A	#N/A	#N/A	#N/A	#N/A	#N/A	#N/A	#N/A	#N/A	#N/A	#N/A	#N/A	#N/A	#N/A	#N/A	#N/A	#N/A	#N/A	#N/A	#N/A	#N/A
Succinate Dehydrogenase	K00234	succinate dehydrogenase (ubiquinone) flavoprotein subunit	#N/A	#N/A	#N/A	#N/A	#N/A	#N/A	#N/A	#N/A	#N/A	#N/A	#N/A	#N/A	#N/A	#N/A	#N/A	#N/A	#N/A	#N/A	#N/A	#N/A	#N/A	#N/A	#N/A	#N/A	#N/A	#N/A	#N/A	#N/A	#N/A	#N/A	#N/A	#N/A	#N/A	#N/A	#N/A	#N/A	#N/A	#N/A	#N/A	#N/A	#N/A	#N/A	#N/A	#N/A	#N/A	#N/A
Succinate Dehydrogenase	K00235	succinate dehydrogenase (ubiquinone) iron-sulfur subunit	#N/A	#N/A	#N/A	#N/A	#N/A	#N/A	#N/A	#N/A	#N/A	#N/A	#N/A	#N/A	#N/A	#N/A	#N/A	#N/A	#N/A	#N/A	#N/A	#N/A	#N/A	#N/A	#N/A	#N/A	#N/A	#N/A	#N/A	#N/A	#N/A	#N/A	#N/A	#N/A	#N/A	#N/A	#N/A	#N/A	#N/A	#N/A	#N/A	#N/A	#N/A	#N/A	#N/A	#N/A	#N/A	#N/A
Succinate Dehydrogenase	K00236	succinate dehydrogenase (ubiquinone) cytochrome b560 subunit	#N/A	#N/A	#N/A	#N/A	#N/A	#N/A	#N/A	#N/A	#N/A	#N/A	#N/A	#N/A	#N/A	#N/A	#N/A	#N/A	#N/A	#N/A	#N/A	#N/A	#N/A	#N/A	#N/A	#N/A	#N/A	#N/A	#N/A	#N/A	#N/A	#N/A	#N/A	#N/A	#N/A	#N/A	#N/A	#N/A	#N/A	#N/A	#N/A	#N/A	#N/A	#N/A	#N/A	#N/A	#N/A	#N/A
Succinate Dehydrogenase	K00237	succinate dehydrogenase (ubiquinone) membrane anchor subunit	#N/A	#N/A	#N/A	#N/A	#N/A	#N/A	#N/A	#N/A	#N/A	#N/A	#N/A	#N/A	#N/A	#N/A	#N/A	#N/A	#N/A	#N/A	#N/A	#N/A	#N/A	#N/A	#N/A	#N/A	#N/A	#N/A	#N/A	#N/A	#N/A	#N/A	#N/A	#N/A	#N/A	#N/A	#N/A	#N/A	#N/A	#N/A	#N/A	#N/A	#N/A	#N/A	#N/A	#N/A	#N/A	#N/A
Succinate Dehydrogenase	K00239	succinate dehydrogenase / fumarate reductase, flavoprotein subunit	#N/A	#N/A	#N/A	#N/A	#N/A	#N/A	reliable	reliable	reliable	reliable	reliable	#N/A	#N/A	#N/A	#N/A	#N/A	#N/A	#N/A	#N/A	#N/A	#N/A	#N/A	#N/A	#N/A	#N/A	#N/A	#N/A	#N/A	#N/A	#N/A	#N/A	#N/A	#N/A	#N/A	#N/A	#N/A	#N/A	#N/A	#N/A	reliable	#N/A	#N/A	reliable	#N/A	#N/A	reliable
Succinate Dehydrogenase	K00240	succinate dehydrogenase / fumarate reductase, iron-sulfur subunit	#N/A	#N/A	#N/A	#N/A	#N/A	#N/A	reliable	reliable	reliable	reliable	reliable	reliable	#N/A	#N/A	#N/A	#N/A	#N/A	#N/A	#N/A	#N/A	#N/A	#N/A	#N/A	#N/A	#N/A	#N/A	#N/A	#N/A	#N/A	#N/A	#N/A	#N/A	#N/A	#N/A	#N/A	#N/A	#N/A	#N/A	#N/A	reliable	#N/A	#N/A	reliable	#N/A	#N/A	reliable
Succinate Dehydrogenase	K00241	succinate dehydrogenase / fumarate reductase, cytochrome b subunit	#N/A	#N/A	#N/A	#N/A	#N/A	#N/A	reliable	reliable	reliable	reliable	reliable	#N/A	#N/A	#N/A	#N/A	#N/A	#N/A	#N/A	#N/A	#N/A	#N/A	#N/A	#N/A	#N/A	#N/A	#N/A	#N/A	#N/A	#N/A	#N/A	#N/A	#N/A	#N/A	#N/A	#N/A	#N/A	#N/A	#N/A	#N/A	#N/A	#N/A	#N/A	#N/A	#N/A	#N/A	#N/A
Succinate Dehydrogenase	K00242	succinate dehydrogenase / fumarate reductase, membrane anchor subunit	#N/A	#N/A	#N/A	#N/A	#N/A	#N/A	#N/A	#N/A	reliable	reliable	reliable	#N/A	#N/A	#N/A	#N/A	#N/A	#N/A	#N/A	#N/A	#N/A	#N/A	#N/A	#N/A	#N/A	#N/A	#N/A	#N/A	#N/A	#N/A	#N/A	#N/A	#N/A	#N/A	#N/A	#N/A	#N/A	#N/A	#N/A	#N/A	#N/A	#N/A	#N/A	#N/A	#N/A	#N/A	#N/A
Menaquinone biosynthesis	K01661	naphthoate synthase	#N/A	#N/A	#N/A	#N/A	#N/A	reliable	#N/A	reliable	#N/A	#N/A	#N/A	#N/A	#N/A	#N/A	#N/A	#N/A	#N/A	#N/A	#N/A	#N/A	#N/A	#N/A	#N/A	#N/A	#N/A	#N/A	#N/A	#N/A	#N/A	#N/A	#N/A	#N/A	#N/A	#N/A	#N/A	#N/A	#N/A	#N/A	#N/A	#N/A	#N/A	reliable	#N/A	#N/A	reliable	reliable
Menaquinone biosynthesis	K01851	salicylate biosynthesis isochorismate synthase	#N/A	#N/A	#N/A	#N/A	#N/A	#N/A	#N/A	#N/A	#N/A	#N/A	#N/A	#N/A	#N/A	#N/A	#N/A	#N/A	#N/A	#N/A	#N/A	#N/A	#N/A	#N/A	#N/A	#N/A	#N/A	#N/A	#N/A	#N/A	#N/A	#N/A	#N/A	#N/A	#N/A	#N/A	#N/A	#N/A	#N/A	#N/A	#N/A	#N/A	#N/A	#N/A	#N/A	#N/A	#N/A	#N/A
Menaquinone biosynthesis	K01911	O-succinylbenzoic acid--CoA ligase	#N/A	#N/A	#N/A	#N/A	#N/A	check_length	#N/A	reliable	#N/A	#N/A	#N/A	#N/A	#N/A	#N/A	#N/A	#N/A	#N/A	#N/A	#N/A	#N/A	#N/A	#N/A	#N/A	#N/A	#N/A	#N/A	#N/A	#N/A	#N/A	#N/A	#N/A	#N/A	#N/A	#N/A	#N/A	#N/A	#N/A	#N/A	#N/A	#N/A	#N/A	#N/A	#N/A	#N/A	#N/A	#N/A
Menaquinone biosynthesis	K02361	isochorismate synthase	#N/A	#N/A	#N/A	#N/A	#N/A	#N/A	#N/A	#N/A	#N/A	#N/A	#N/A	#N/A	#N/A	#N/A	#N/A	#N/A	#N/A	#N/A	#N/A	#N/A	#N/A	#N/A	#N/A	#N/A	#N/A	#N/A	#N/A	#N/A	#N/A	#N/A	#N/A	#N/A	#N/A	#N/A	#N/A	#N/A	#N/A	#N/A	#N/A	#N/A	#N/A	#N/A	#N/A	#N/A	#N/A	#N/A
Menaquinone biosynthesis	K02548	1,4-dihydroxy-2-naphthoate octaprenyltransferase	#N/A	#N/A	#N/A	#N/A	#N/A	reliable	#N/A	reliable	check_length	check_length	check_length	#N/A	#N/A	#N/A	#N/A	#N/A	#N/A	#N/A	#N/A	#N/A	#N/A	#N/A	#N/A	#N/A	#N/A	#N/A	#N/A	#N/A	#N/A	#N/A	#N/A	#N/A	#N/A	#N/A	reliable	reliable	reliable	reliable	#N/A	#N/A	#N/A	#N/A	#N/A	#N/A	#N/A	#N/A
Menaquinone biosynthesis	K02549	O-succinylbenzoate synthase	#N/A	#N/A	#N/A	#N/A	#N/A	reliable	reliable	reliable	#N/A	#N/A	#N/A	#N/A	#N/A	#N/A	#N/A	#N/A	#N/A	#N/A	#N/A	#N/A	#N/A	#N/A	#N/A	#N/A	#N/A	#N/A	#N/A	#N/A	#N/A	#N/A	#N/A	#N/A	#N/A	#N/A	#N/A	#N/A	#N/A	#N/A	#N/A	#N/A	#N/A	#N/A	reliable	#N/A	#N/A	reliable
Menaquinone biosynthesis	K02551	2-succinyl-5-enolpyruvyl-6-hydroxy-3-cyclohexene-1-carboxylate synthase	#N/A	#N/A	#N/A	#N/A	#N/A	reliable	#N/A	reliable	#N/A	#N/A	#N/A	#N/A	#N/A	#N/A	#N/A	#N/A	#N/A	#N/A	#N/A	#N/A	#N/A	#N/A	#N/A	#N/A	#N/A	#N/A	#N/A	#N/A	#N/A	#N/A	#N/A	#N/A	#N/A	#N/A	#N/A	#N/A	#N/A	#N/A	#N/A	#N/A	#N/A	#N/A	#N/A	#N/A	#N/A	#N/A
Menaquinone biosynthesis	K02552	menaquinone-specific isochorismate synthase	#N/A	#N/A	#N/A	#N/A	#N/A	check_length	reliable	reliable	#N/A	#N/A	#N/A	#N/A	#N/A	#N/A	#N/A	#N/A	#N/A	#N/A	#N/A	#N/A	#N/A	#N/A	#N/A	#N/A	#N/A	#N/A	#N/A	#N/A	#N/A	#N/A	#N/A	#N/A	#N/A	#N/A	#N/A	#N/A	#N/A	#N/A	#N/A	#N/A	#N/A	#N/A	#N/A	#N/A	#N/A	#N/A
Menaquinone biosynthesis	K03183	demethylmenaquinone methyltransferase / 2-methoxy-6-polyprenyl-1,4-benzoquinol methylase	questionable	questionable	reliable	reliable	reliable	reliable	reliable	reliable	reliable	reliable	#N/A	reliable	#N/A	reliable	reliable	reliable	reliable	check_length	reliable	reliable	check_length	reliable	reliable	reliable	reliable	reliable	reliable	reliable	reliable	reliable	reliable	reliable	reliable	reliable	reliable	reliable	questionable	reliable	reliable	reliable	questionable	reliable	reliable	reliable	questionable	reliable
Menaquinone biosynthesis	K08680	2-succinyl-6-hydroxy-2,4-cyclohexadiene-1-carboxylate synthase	#N/A	#N/A	#N/A	#N/A	#N/A	reliable	#N/A	reliable	#N/A	#N/A	#N/A	#N/A	#N/A	#N/A	#N/A	#N/A	#N/A	#N/A	#N/A	#N/A	#N/A	#N/A	#N/A	#N/A	#N/A	#N/A	#N/A	#N/A	#N/A	#N/A	#N/A	#N/A	#N/A	#N/A	#N/A	#N/A	#N/A	#N/A	#N/A	#N/A	#N/A	#N/A	#N/A	#N/A	#N/A	#N/A
Menaquinone biosynthesis	K12073	1,4-dihydroxy-2-naphthoyl-CoA hydrolase	#N/A	#N/A	#N/A	#N/A	#N/A	#N/A	#N/A	#N/A	#N/A	#N/A	#N/A	#N/A	#N/A	#N/A	#N/A	#N/A	#N/A	#N/A	#N/A	#N/A	#N/A	#N/A	#N/A	#N/A	#N/A	#N/A	#N/A	#N/A	#N/A	#N/A	#N/A	#N/A	#N/A	#N/A	#N/A	#N/A	#N/A	#N/A	#N/A	#N/A	#N/A	#N/A	#N/A	#N/A	#N/A	#N/A
Menaquinone biosynthesis	K19222	1,4-dihydroxy-2-naphthoyl-CoA hydrolase	#N/A	#N/A	#N/A	#N/A	#N/A	#N/A	#N/A	#N/A	#N/A	#N/A	#N/A	#N/A	#N/A	#N/A	#N/A	#N/A	#N/A	#N/A	#N/A	#N/A	#N/A	#N/A	#N/A	#N/A	#N/A	#N/A	#N/A	#N/A	#N/A	#N/A	#N/A	#N/A	#N/A	#N/A	#N/A	#N/A	#N/A	#N/A	#N/A	#N/A	#N/A	#N/A	#N/A	#N/A	#N/A	#N/A
Ubiquinone biosynthesis	K00568	2-polyprenyl-6-hydroxyphenyl methylase / 3-demethylubiquinone-9 3-methyltransferase	reliable	reliable	check_length	check_length	reliable	#N/A	reliable	#N/A	#N/A	#N/A	#N/A	reliable	#N/A	reliable	reliable	reliable	reliable	#N/A	#N/A	#N/A	#N/A	reliable	reliable	reliable	reliable	reliable	#N/A	reliable	reliable	reliable	#N/A	reliable	reliable	reliable	#N/A	#N/A	#N/A	#N/A	reliable	reliable	reliable	reliable	reliable	reliable	#N/A	check_length
Ubiquinone biosynthesis	K03179	4-hydroxybenzoate polyprenyltransferase	#N/A	#N/A	#N/A	#N/A	#N/A	#N/A	#N/A	#N/A	#N/A	#N/A	#N/A	#N/A	#N/A	#N/A	#N/A	#N/A	#N/A	#N/A	#N/A	#N/A	#N/A	#N/A	#N/A	#N/A	#N/A	#N/A	#N/A	#N/A	#N/A	#N/A	#N/A	#N/A	#N/A	#N/A	#N/A	#N/A	#N/A	#N/A	reliable	reliable	reliable	reliable	reliable	reliable	reliable	reliable
Ubiquinone biosynthesis	K03181	chorismate--pyruvate lyase	#N/A	#N/A	#N/A	#N/A	#N/A	#N/A	#N/A	#N/A	#N/A	#N/A	#N/A	#N/A	#N/A	#N/A	#N/A	#N/A	#N/A	#N/A	#N/A	#N/A	#N/A	#N/A	#N/A	#N/A	#N/A	#N/A	#N/A	#N/A	#N/A	#N/A	#N/A	#N/A	#N/A	#N/A	#N/A	#N/A	#N/A	#N/A	#N/A	#N/A	#N/A	#N/A	#N/A	#N/A	#N/A	#N/A
Ubiquinone biosynthesis	K03182	4-hydroxy-3-polyprenylbenzoate decarboxylase	#N/A	#N/A	#N/A	#N/A	#N/A	#N/A	#N/A	#N/A	#N/A	#N/A	#N/A	#N/A	#N/A	#N/A	#N/A	#N/A	#N/A	#N/A	#N/A	#N/A	#N/A	#N/A	#N/A	#N/A	#N/A	#N/A	#N/A	#N/A	#N/A	#N/A	#N/A	#N/A	#N/A	#N/A	#N/A	#N/A	#N/A	#N/A	reliable	reliable	reliable	reliable	reliable	reliable	reliable	reliable
Ubiquinone biosynthesis	K03183	demethylmenaquinone methyltransferase / 2-methoxy-6-polyprenyl-1,4-benzoquinol methylase	questionable	questionable	reliable	reliable	reliable	reliable	reliable	reliable	reliable	reliable	#N/A	reliable	#N/A	reliable	reliable	reliable	reliable	check_length	reliable	reliable	check_length	reliable	reliable	reliable	reliable	reliable	reliable	reliable	reliable	reliable	reliable	reliable	reliable	reliable	reliable	reliable	questionable	reliable	reliable	reliable	questionable	reliable	reliable	reliable	questionable	reliable
Ubiquinone biosynthesis	K03184	2-octaprenyl-3-methyl-6-methoxy-1,4-benzoquinol hydroxylase	#N/A	#N/A	#N/A	#N/A	#N/A	#N/A	#N/A	#N/A	#N/A	#N/A	#N/A	#N/A	#N/A	#N/A	#N/A	#N/A	#N/A	#N/A	#N/A	#N/A	#N/A	#N/A	#N/A	#N/A	#N/A	#N/A	#N/A	#N/A	#N/A	#N/A	#N/A	#N/A	#N/A	#N/A	#N/A	#N/A	#N/A	#N/A	#N/A	#N/A	#N/A	#N/A	#N/A	#N/A	#N/A	#N/A
Ubiquinone biosynthesis	K03185	2-octaprenyl-6-methoxyphenol hydroxylase	#N/A	#N/A	#N/A	#N/A	#N/A	#N/A	#N/A	#N/A	#N/A	#N/A	#N/A	#N/A	#N/A	#N/A	#N/A	#N/A	#N/A	#N/A	#N/A	#N/A	#N/A	#N/A	#N/A	#N/A	#N/A	#N/A	#N/A	#N/A	#N/A	#N/A	#N/A	#N/A	#N/A	#N/A	#N/A	#N/A	#N/A	#N/A	#N/A	#N/A	#N/A	#N/A	#N/A	#N/A	#N/A	#N/A
Ubiquinone biosynthesis	K03186	4-hydroxy-3-polyprenylbenzoate decarboxylase	#N/A	#N/A	#N/A	#N/A	#N/A	#N/A	#N/A	#N/A	#N/A	#N/A	#N/A	#N/A	#N/A	#N/A	#N/A	#N/A	#N/A	#N/A	#N/A	#N/A	#N/A	#N/A	#N/A	#N/A	#N/A	#N/A	#N/A	#N/A	#N/A	#N/A	#N/A	#N/A	#N/A	#N/A	#N/A	#N/A	#N/A	#N/A	reliable	reliable	reliable	#N/A	reliable	reliable	reliable	reliable
Ubiquinone biosynthesis	K18240	chorismate lyase / 3-hydroxybenzoate synthase	#N/A	#N/A	#N/A	#N/A	#N/A	#N/A	#N/A	#N/A	#N/A	#N/A	#N/A	#N/A	#N/A	#N/A	#N/A	#N/A	#N/A	#N/A	#N/A	#N/A	#N/A	#N/A	#N/A	#N/A	#N/A	#N/A	#N/A	#N/A	#N/A	#N/A	#N/A	#N/A	#N/A	#N/A	#N/A	#N/A	#N/A	#N/A	#N/A	#N/A	#N/A	#N/A	#N/A	#N/A	#N/A	#N/A
Ubiquinone biosynthesis	K18800	2-octaprenylphenol hydroxylase	#N/A	#N/A	#N/A	#N/A	#N/A	#N/A	#N/A	#N/A	#N/A	#N/A	#N/A	#N/A	#N/A	#N/A	#N/A	#N/A	#N/A	#N/A	#N/A	#N/A	#N/A	#N/A	#N/A	#N/A	#N/A	#N/A	#N/A	#N/A	#N/A	#N/A	#N/A	#N/A	#N/A	#N/A	#N/A	#N/A	#N/A	#N/A	#N/A	#N/A	#N/A	#N/A	#N/A	#N/A	#N/A	#N/A
Cytochrome bc1 complex	K00410	ubiquinol-cytochrome c reductase cytochrome b/c1 subunit	#N/A	#N/A	#N/A	#N/A	#N/A	#N/A	#N/A	#N/A	#N/A	#N/A	#N/A	#N/A	#N/A	#N/A	#N/A	#N/A	#N/A	#N/A	#N/A	#N/A	#N/A	#N/A	#N/A	#N/A	#N/A	#N/A	#N/A	#N/A	#N/A	#N/A	#N/A	#N/A	#N/A	#N/A	#N/A	#N/A	#N/A	#N/A	#N/A	#N/A	#N/A	#N/A	#N/A	#N/A	#N/A	#N/A
Cytochrome bc1 complex	K00411	ubiquinol-cytochrome c reductase iron-sulfur subunit	#N/A	#N/A	#N/A	#N/A	#N/A	#N/A	#N/A	#N/A	#N/A	#N/A	#N/A	#N/A	#N/A	#N/A	#N/A	#N/A	#N/A	#N/A	#N/A	#N/A	#N/A	#N/A	#N/A	#N/A	#N/A	#N/A	#N/A	#N/A	#N/A	#N/A	#N/A	#N/A	#N/A	#N/A	#N/A	#N/A	#N/A	#N/A	#N/A	#N/A	#N/A	#N/A	#N/A	#N/A	#N/A	#N/A
Cytochrome bc1 complex	K00412	ubiquinol-cytochrome c reductase cytochrome b subunit	#N/A	#N/A	#N/A	#N/A	#N/A	#N/A	#N/A	#N/A	#N/A	#N/A	#N/A	#N/A	#N/A	#N/A	#N/A	#N/A	#N/A	#N/A	#N/A	#N/A	#N/A	#N/A	#N/A	#N/A	#N/A	#N/A	#N/A	#N/A	#N/A	#N/A	#N/A	#N/A	#N/A	#N/A	#N/A	#N/A	#N/A	#N/A	#N/A	#N/A	#N/A	#N/A	#N/A	#N/A	#N/A	#N/A
Cytochrome bc1 complex	K00413	ubiquinol-cytochrome c reductase cytochrome c1 subunit	#N/A	#N/A	#N/A	#N/A	#N/A	#N/A	#N/A	#N/A	#N/A	#N/A	#N/A	#N/A	#N/A	#N/A	#N/A	#N/A	#N/A	#N/A	#N/A	#N/A	#N/A	#N/A	#N/A	#N/A	#N/A	#N/A	#N/A	#N/A	#N/A	#N/A	#N/A	#N/A	#N/A	#N/A	#N/A	#N/A	#N/A	#N/A	#N/A	#N/A	#N/A	#N/A	#N/A	#N/A	#N/A	#N/A
Cytochrome bc1 complex	K00414	ubiquinol-cytochrome c reductase core subunit 1	#N/A	#N/A	#N/A	#N/A	#N/A	#N/A	#N/A	#N/A	#N/A	#N/A	#N/A	#N/A	#N/A	#N/A	#N/A	#N/A	#N/A	#N/A	#N/A	#N/A	#N/A	#N/A	#N/A	#N/A	#N/A	#N/A	#N/A	#N/A	#N/A	#N/A	#N/A	#N/A	#N/A	#N/A	#N/A	#N/A	#N/A	#N/A	#N/A	#N/A	#N/A	#N/A	#N/A	#N/A	#N/A	#N/A
Cytochrome bc1 complex	K00415	ubiquinol-cytochrome c reductase core subunit 2	#N/A	#N/A	#N/A	#N/A	#N/A	#N/A	#N/A	#N/A	#N/A	#N/A	#N/A	#N/A	#N/A	#N/A	#N/A	#N/A	#N/A	#N/A	#N/A	#N/A	#N/A	#N/A	#N/A	#N/A	#N/A	#N/A	#N/A	#N/A	#N/A	#N/A	#N/A	#N/A	#N/A	#N/A	#N/A	#N/A	#N/A	#N/A	#N/A	#N/A	#N/A	#N/A	#N/A	#N/A	#N/A	#N/A
Cytochrome bc1 complex	K00416	ubiquinol-cytochrome c reductase subunit 6	#N/A	#N/A	#N/A	#N/A	#N/A	#N/A	#N/A	#N/A	#N/A	#N/A	#N/A	#N/A	#N/A	#N/A	#N/A	#N/A	#N/A	#N/A	#N/A	#N/A	#N/A	#N/A	#N/A	#N/A	#N/A	#N/A	#N/A	#N/A	#N/A	#N/A	#N/A	#N/A	#N/A	#N/A	#N/A	#N/A	#N/A	#N/A	#N/A	#N/A	#N/A	#N/A	#N/A	#N/A	#N/A	#N/A
Cytochrome bc1 complex	K00417	ubiquinol-cytochrome c reductase subunit 7	#N/A	#N/A	#N/A	#N/A	#N/A	#N/A	#N/A	#N/A	#N/A	#N/A	#N/A	#N/A	#N/A	#N/A	#N/A	#N/A	#N/A	#N/A	#N/A	#N/A	#N/A	#N/A	#N/A	#N/A	#N/A	#N/A	#N/A	#N/A	#N/A	#N/A	#N/A	#N/A	#N/A	#N/A	#N/A	#N/A	#N/A	#N/A	#N/A	#N/A	#N/A	#N/A	#N/A	#N/A	#N/A	#N/A
Cytochrome bc1 complex	K00418	ubiquinol-cytochrome c reductase subunit 8	#N/A	#N/A	#N/A	#N/A	#N/A	#N/A	#N/A	#N/A	#N/A	#N/A	#N/A	#N/A	#N/A	#N/A	#N/A	#N/A	#N/A	#N/A	#N/A	#N/A	#N/A	#N/A	#N/A	#N/A	#N/A	#N/A	#N/A	#N/A	#N/A	#N/A	#N/A	#N/A	#N/A	#N/A	#N/A	#N/A	#N/A	#N/A	#N/A	#N/A	#N/A	#N/A	#N/A	#N/A	#N/A	#N/A
Cytochrome bc1 complex	K00419	ubiquinol-cytochrome c reductase subunit 9	#N/A	#N/A	#N/A	#N/A	#N/A	#N/A	#N/A	#N/A	#N/A	#N/A	#N/A	#N/A	#N/A	#N/A	#N/A	#N/A	#N/A	#N/A	#N/A	#N/A	#N/A	#N/A	#N/A	#N/A	#N/A	#N/A	#N/A	#N/A	#N/A	#N/A	#N/A	#N/A	#N/A	#N/A	#N/A	#N/A	#N/A	#N/A	#N/A	#N/A	#N/A	#N/A	#N/A	#N/A	#N/A	#N/A
Cytochrome bc1 complex	K00420	ubiquinol-cytochrome c reductase subunit 10	#N/A	#N/A	#N/A	#N/A	#N/A	#N/A	#N/A	#N/A	#N/A	#N/A	#N/A	#N/A	#N/A	#N/A	#N/A	#N/A	#N/A	#N/A	#N/A	#N/A	#N/A	#N/A	#N/A	#N/A	#N/A	#N/A	#N/A	#N/A	#N/A	#N/A	#N/A	#N/A	#N/A	#N/A	#N/A	#N/A	#N/A	#N/A	#N/A	#N/A	#N/A	#N/A	#N/A	#N/A	#N/A	#N/A
Cytochrome b6f complex	K02634	apocytochrome f	#N/A	#N/A	#N/A	#N/A	#N/A	#N/A	#N/A	#N/A	#N/A	#N/A	#N/A	#N/A	#N/A	#N/A	#N/A	#N/A	#N/A	#N/A	#N/A	#N/A	#N/A	#N/A	#N/A	#N/A	#N/A	#N/A	#N/A	#N/A	#N/A	#N/A	#N/A	#N/A	#N/A	#N/A	#N/A	#N/A	#N/A	#N/A	#N/A	#N/A	#N/A	#N/A	#N/A	#N/A	#N/A	#N/A
Cytochrome b6f complex	K02635	cytochrome b6	#N/A	#N/A	#N/A	#N/A	#N/A	#N/A	#N/A	#N/A	#N/A	#N/A	#N/A	#N/A	#N/A	#N/A	#N/A	#N/A	#N/A	#N/A	#N/A	#N/A	#N/A	#N/A	#N/A	#N/A	#N/A	#N/A	#N/A	#N/A	#N/A	#N/A	#N/A	#N/A	#N/A	#N/A	#N/A	#N/A	#N/A	#N/A	check_length	check_length	#N/A	#N/A	check_length	#N/A	#N/A	check_length
Cytochrome b6f complex	K02636	cytochrome b6-f complex iron-sulfur subunit	#N/A	#N/A	#N/A	#N/A	#N/A	#N/A	#N/A	#N/A	#N/A	#N/A	#N/A	#N/A	#N/A	#N/A	#N/A	#N/A	#N/A	#N/A	#N/A	#N/A	#N/A	#N/A	#N/A	#N/A	#N/A	#N/A	#N/A	#N/A	#N/A	#N/A	#N/A	#N/A	#N/A	#N/A	#N/A	#N/A	#N/A	#N/A	#N/A	#N/A	#N/A	#N/A	reliable	#N/A	#N/A	reliable
Cytochrome b6f complex	K02637	cytochrome b6-f complex subunit 4	#N/A	#N/A	#N/A	#N/A	#N/A	#N/A	#N/A	#N/A	#N/A	#N/A	#N/A	#N/A	#N/A	#N/A	#N/A	#N/A	#N/A	#N/A	#N/A	#N/A	#N/A	#N/A	#N/A	#N/A	#N/A	#N/A	#N/A	#N/A	#N/A	#N/A	#N/A	#N/A	#N/A	#N/A	#N/A	#N/A	#N/A	#N/A	#N/A	#N/A	#N/A	#N/A	#N/A	#N/A	#N/A	#N/A
Cytochrome b6f complex	K02638	plastocyanin	#N/A	#N/A	#N/A	#N/A	#N/A	#N/A	#N/A	#N/A	#N/A	#N/A	#N/A	#N/A	#N/A	#N/A	#N/A	#N/A	#N/A	#N/A	#N/A	#N/A	#N/A	#N/A	#N/A	#N/A	#N/A	#N/A	#N/A	#N/A	#N/A	#N/A	#N/A	#N/A	#N/A	#N/A	#N/A	#N/A	#N/A	#N/A	#N/A	#N/A	#N/A	#N/A	#N/A	#N/A	#N/A	#N/A
Cytochrome b6f complex	K02639	ferredoxin	#N/A	#N/A	#N/A	#N/A	#N/A	#N/A	#N/A	#N/A	#N/A	#N/A	#N/A	#N/A	#N/A	#N/A	#N/A	#N/A	#N/A	#N/A	#N/A	#N/A	#N/A	#N/A	#N/A	#N/A	#N/A	#N/A	#N/A	#N/A	#N/A	#N/A	#N/A	#N/A	#N/A	#N/A	#N/A	#N/A	#N/A	#N/A	#N/A	#N/A	#N/A	#N/A	#N/A	#N/A	#N/A	#N/A
Cytochrome b6f complex	K02640	cytochrome b6-f complex subunit 5	#N/A	#N/A	#N/A	#N/A	#N/A	#N/A	#N/A	#N/A	#N/A	#N/A	#N/A	#N/A	#N/A	#N/A	#N/A	#N/A	#N/A	#N/A	#N/A	#N/A	#N/A	#N/A	#N/A	#N/A	#N/A	#N/A	#N/A	#N/A	#N/A	#N/A	#N/A	#N/A	#N/A	#N/A	#N/A	#N/A	#N/A	#N/A	#N/A	#N/A	#N/A	#N/A	#N/A	#N/A	#N/A	#N/A
Cytochrome b6f complex	K02641	ferredoxin--NADP+ reductase	#N/A	#N/A	#N/A	#N/A	#N/A	#N/A	#N/A	#N/A	#N/A	#N/A	#N/A	#N/A	#N/A	#N/A	#N/A	#N/A	#N/A	#N/A	#N/A	#N/A	#N/A	#N/A	#N/A	#N/A	#N/A	#N/A	#N/A	#N/A	#N/A	#N/A	#N/A	#N/A	#N/A	#N/A	#N/A	#N/A	#N/A	#N/A	#N/A	#N/A	#N/A	#N/A	#N/A	#N/A	#N/A	#N/A
Cytochrome b6f complex	K02642	cytochrome b6-f complex subunit 6	#N/A	#N/A	#N/A	#N/A	#N/A	#N/A	#N/A	#N/A	#N/A	#N/A	#N/A	#N/A	#N/A	#N/A	#N/A	#N/A	#N/A	#N/A	#N/A	#N/A	#N/A	#N/A	#N/A	#N/A	#N/A	#N/A	#N/A	#N/A	#N/A	#N/A	#N/A	#N/A	#N/A	#N/A	#N/A	#N/A	#N/A	#N/A	#N/A	#N/A	#N/A	#N/A	#N/A	#N/A	#N/A	#N/A
Cytochrome b6f complex	K02643	cytochrome b6-f complex subunit 7	#N/A	#N/A	#N/A	#N/A	#N/A	#N/A	#N/A	#N/A	#N/A	#N/A	#N/A	#N/A	#N/A	#N/A	#N/A	#N/A	#N/A	#N/A	#N/A	#N/A	#N/A	#N/A	#N/A	#N/A	#N/A	#N/A	#N/A	#N/A	#N/A	#N/A	#N/A	#N/A	#N/A	#N/A	#N/A	#N/A	#N/A	#N/A	#N/A	#N/A	#N/A	#N/A	#N/A	#N/A	#N/A	#N/A
Cytochrome d ubiquinol oxidase	K00425	cytochrome d ubiquinol oxidase subunit I	#N/A	#N/A	#N/A	#N/A	#N/A	#N/A	#N/A	#N/A	#N/A	#N/A	#N/A	#N/A	#N/A	#N/A	#N/A	#N/A	#N/A	#N/A	#N/A	#N/A	#N/A	#N/A	#N/A	#N/A	#N/A	#N/A	#N/A	#N/A	#N/A	#N/A	#N/A	#N/A	#N/A	#N/A	#N/A	#N/A	#N/A	#N/A	reliable	reliable	#N/A	#N/A	#N/A	#N/A	#N/A	reliable
Cytochrome d ubiquinol oxidase	K00426	cytochrome d ubiquinol oxidase subunit II	#N/A	#N/A	#N/A	#N/A	#N/A	#N/A	#N/A	#N/A	#N/A	#N/A	#N/A	#N/A	#N/A	#N/A	#N/A	#N/A	#N/A	#N/A	#N/A	#N/A	#N/A	#N/A	#N/A	#N/A	#N/A	#N/A	#N/A	#N/A	#N/A	#N/A	#N/A	#N/A	#N/A	#N/A	#N/A	#N/A	#N/A	#N/A	#N/A	#N/A	#N/A	#N/A	#N/A	#N/A	#N/A	reliable
Cytochrome d ubiquinol oxidase	K00937	polyphosphate kinase	#N/A	#N/A	#N/A	#N/A	reliable	#N/A	#N/A	#N/A	#N/A	#N/A	#N/A	#N/A	#N/A	#N/A	#N/A	#N/A	#N/A	#N/A	#N/A	#N/A	#N/A	#N/A	#N/A	#N/A	#N/A	#N/A	#N/A	#N/A	#N/A	#N/A	#N/A	#N/A	#N/A	#N/A	#N/A	#N/A	#N/A	#N/A	reliable	reliable	#N/A	#N/A	#N/A	#N/A	#N/A	reliable
Cytochrome c oxidase (cbb3-type)	K00404	cytochrome c oxidase cbb3-type subunit I	#N/A	#N/A	#N/A	#N/A	#N/A	#N/A	#N/A	#N/A	#N/A	#N/A	#N/A	#N/A	#N/A	#N/A	#N/A	#N/A	#N/A	#N/A	#N/A	#N/A	#N/A	#N/A	#N/A	#N/A	#N/A	#N/A	#N/A	#N/A	#N/A	#N/A	#N/A	#N/A	#N/A	#N/A	#N/A	#N/A	#N/A	#N/A	#N/A	#N/A	#N/A	#N/A	reliable	#N/A	#N/A	check_length
Cytochrome c oxidase (cbb3-type)	K00405	cytochrome c oxidase cbb3-type subunit II	#N/A	#N/A	#N/A	#N/A	#N/A	#N/A	#N/A	#N/A	#N/A	#N/A	#N/A	#N/A	#N/A	#N/A	#N/A	#N/A	#N/A	#N/A	#N/A	#N/A	#N/A	#N/A	#N/A	#N/A	#N/A	#N/A	#N/A	#N/A	#N/A	#N/A	#N/A	#N/A	#N/A	#N/A	#N/A	#N/A	#N/A	#N/A	#N/A	#N/A	#N/A	#N/A	reliable	#N/A	#N/A	check_length
Cytochrome c oxidase (cbb3-type)	K00406	cytochrome c oxidase cbb3-type subunit III	#N/A	#N/A	#N/A	#N/A	#N/A	#N/A	#N/A	#N/A	#N/A	#N/A	#N/A	#N/A	#N/A	#N/A	#N/A	#N/A	#N/A	#N/A	#N/A	#N/A	#N/A	#N/A	#N/A	#N/A	#N/A	#N/A	#N/A	#N/A	#N/A	#N/A	#N/A	#N/A	#N/A	#N/A	#N/A	#N/A	#N/A	#N/A	#N/A	#N/A	#N/A	#N/A	#N/A	#N/A	#N/A	reliable
Cytochrome c oxidase (cbb3-type)	K00407	cytochrome c oxidase cbb3-type subunit IV	#N/A	#N/A	#N/A	#N/A	#N/A	#N/A	#N/A	#N/A	#N/A	#N/A	#N/A	#N/A	#N/A	#N/A	#N/A	#N/A	#N/A	#N/A	#N/A	#N/A	#N/A	#N/A	#N/A	#N/A	#N/A	#N/A	#N/A	#N/A	#N/A	#N/A	#N/A	#N/A	#N/A	#N/A	#N/A	#N/A	#N/A	#N/A	#N/A	#N/A	#N/A	#N/A	#N/A	#N/A	#N/A	#N/A
Cytochrome c oxidase	K02274	cytochrome c oxidase subunit I	#N/A	#N/A	#N/A	#N/A	#N/A	reliable	reliable	reliable	reliable	reliable	reliable	check_length	check_length	#N/A	#N/A	#N/A	#N/A	#N/A	#N/A	#N/A	#N/A	#N/A	#N/A	#N/A	#N/A	#N/A	#N/A	#N/A	#N/A	#N/A	#N/A	#N/A	#N/A	#N/A	#N/A	#N/A	#N/A	#N/A	#N/A	#N/A	#N/A	#N/A	#N/A	#N/A	#N/A	#N/A
Cytochrome c oxidase	K02275	cytochrome c oxidase subunit II	reliable	reliable	#N/A	reliable	#N/A	reliable	reliable	reliable	reliable	reliable	reliable	reliable	reliable	#N/A	#N/A	#N/A	#N/A	#N/A	#N/A	#N/A	#N/A	#N/A	#N/A	#N/A	#N/A	#N/A	#N/A	#N/A	#N/A	#N/A	#N/A	#N/A	#N/A	#N/A	#N/A	#N/A	#N/A	#N/A	#N/A	#N/A	#N/A	#N/A	#N/A	#N/A	#N/A	#N/A
Cytochrome c oxidase	K02276	cytochrome c oxidase subunit III	#N/A	#N/A	#N/A	#N/A	#N/A	reliable	reliable	reliable	#N/A	#N/A	#N/A	#N/A	#N/A	#N/A	#N/A	#N/A	#N/A	#N/A	#N/A	#N/A	#N/A	#N/A	#N/A	#N/A	#N/A	#N/A	#N/A	#N/A	#N/A	#N/A	#N/A	#N/A	#N/A	#N/A	#N/A	#N/A	#N/A	#N/A	#N/A	#N/A	#N/A	#N/A	#N/A	#N/A	#N/A	#N/A
Cytochrome c oxidase	K02277	cytochrome c oxidase subunit IV	#N/A	#N/A	#N/A	#N/A	#N/A	reliable	reliable	reliable	#N/A	#N/A	#N/A	#N/A	#N/A	#N/A	#N/A	#N/A	#N/A	#N/A	#N/A	#N/A	#N/A	#N/A	#N/A	#N/A	#N/A	#N/A	#N/A	#N/A	#N/A	#N/A	#N/A	#N/A	#N/A	#N/A	#N/A	#N/A	#N/A	#N/A	#N/A	#N/A	#N/A	#N/A	#N/A	#N/A	#N/A	#N/A
Multicomponent Na+/H+ antiporter	K05565	multicomponent Na+:H+ antiporter subunit A	#N/A	#N/A	#N/A	#N/A	#N/A	#N/A	#N/A	#N/A	#N/A	#N/A	#N/A	#N/A	#N/A	#N/A	#N/A	#N/A	#N/A	#N/A	#N/A	#N/A	#N/A	#N/A	#N/A	#N/A	#N/A	#N/A	#N/A	#N/A	#N/A	#N/A	#N/A	#N/A	#N/A	#N/A	#N/A	#N/A	#N/A	#N/A	#N/A	#N/A	#N/A	#N/A	#N/A	#N/A	#N/A	#N/A
Multicomponent Na+/H+ antiporter	K05568	multicomponent Na+:H+ antiporter subunit D	#N/A	#N/A	#N/A	#N/A	#N/A	#N/A	reliable	#N/A	#N/A	#N/A	#N/A	#N/A	#N/A	#N/A	#N/A	#N/A	#N/A	reliable	reliable	reliable	check_length	reliable	reliable	reliable	reliable	reliable	reliable	#N/A	#N/A	#N/A	#N/A	#N/A	#N/A	#N/A	#N/A	#N/A	#N/A	#N/A	#N/A	#N/A	#N/A	#N/A	#N/A	#N/A	#N/A	#N/A
Multicomponent Na+/H+ antiporter	K05567	multicomponent Na+:H+ antiporter subunit C	#N/A	#N/A	#N/A	#N/A	#N/A	#N/A	reliable	#N/A	#N/A	#N/A	#N/A	#N/A	#N/A	#N/A	#N/A	#N/A	#N/A	reliable	reliable	reliable	reliable	#N/A	#N/A	#N/A	#N/A	#N/A	#N/A	#N/A	#N/A	#N/A	#N/A	#N/A	#N/A	#N/A	#N/A	#N/A	#N/A	#N/A	#N/A	#N/A	#N/A	#N/A	#N/A	#N/A	#N/A	#N/A
Multicomponent Na+/H+ antiporter	K05566	multicomponent Na+:H+ antiporter subunit B	#N/A	#N/A	#N/A	#N/A	#N/A	#N/A	check_length	#N/A	#N/A	#N/A	#N/A	#N/A	#N/A	#N/A	#N/A	#N/A	#N/A	reliable	reliable	reliable	reliable	#N/A	#N/A	#N/A	#N/A	#N/A	#N/A	#N/A	#N/A	#N/A	#N/A	#N/A	#N/A	#N/A	#N/A	#N/A	#N/A	#N/A	#N/A	#N/A	#N/A	#N/A	#N/A	#N/A	#N/A	#N/A
Multicomponent Na+/H+ antiporter	K05571	multicomponent Na+:H+ antiporter subunit G	#N/A	#N/A	#N/A	#N/A	#N/A	#N/A	reliable	#N/A	#N/A	#N/A	#N/A	#N/A	#N/A	#N/A	#N/A	#N/A	#N/A	reliable	reliable	reliable	reliable	#N/A	#N/A	#N/A	#N/A	#N/A	#N/A	#N/A	#N/A	#N/A	#N/A	#N/A	#N/A	#N/A	#N/A	#N/A	#N/A	#N/A	#N/A	#N/A	#N/A	#N/A	#N/A	#N/A	#N/A	#N/A
Multicomponent Na+/H+ antiporter	K05570	multicomponent Na+:H+ antiporter subunit F	#N/A	#N/A	#N/A	#N/A	#N/A	#N/A	reliable	#N/A	#N/A	#N/A	#N/A	#N/A	#N/A	#N/A	#N/A	#N/A	#N/A	reliable	reliable	reliable	reliable	#N/A	#N/A	#N/A	#N/A	#N/A	#N/A	#N/A	#N/A	#N/A	#N/A	#N/A	#N/A	#N/A	#N/A	#N/A	#N/A	#N/A	#N/A	#N/A	#N/A	#N/A	#N/A	#N/A	#N/A	#N/A
Multicomponent Na+/H+ antiporter	K05569	multicomponent Na+:H+ antiporter subunit E	#N/A	#N/A	#N/A	#N/A	#N/A	#N/A	reliable	#N/A	#N/A	#N/A	#N/A	#N/A	#N/A	#N/A	#N/A	#N/A	#N/A	reliable	reliable	reliable	reliable	#N/A	#N/A	#N/A	#N/A	#N/A	#N/A	#N/A	#N/A	#N/A	#N/A	#N/A	#N/A	#N/A	#N/A	#N/A	#N/A	#N/A	#N/A	#N/A	#N/A	#N/A	#N/A	#N/A	#N/A	#N/A
F-type H+-transporting ATPase	K02108	F-type H+-transporting ATPase subunit a	reliable	reliable	reliable	reliable	reliable	reliable	reliable	#N/A	reliable	reliable	reliable	#N/A	#N/A	reliable	reliable	reliable	reliable	reliable	reliable	reliable	#N/A	reliable	reliable	reliable	reliable	reliable	reliable	reliable	reliable	reliable	#N/A	check_length	reliable	reliable	reliable	reliable	reliable	reliable	reliable	reliable	reliable	reliable	reliable	reliable	reliable	reliable
F-type H+-transporting ATPase	K02110	F-type H+-transporting ATPase subunit c	reliable	reliable	check_length	reliable	reliable	reliable	check_length	#N/A	reliable	reliable	reliable	#N/A	#N/A	reliable	reliable	reliable	reliable	reliable	reliable	reliable	#N/A	reliable	reliable	reliable	reliable	reliable	reliable	reliable	reliable	reliable	#N/A	reliable	reliable	reliable	reliable	reliable	reliable	reliable	reliable	reliable	reliable	reliable	reliable	reliable	reliable	reliable
F-type H+-transporting ATPase	K02109	F-type H+-transporting ATPase subunit b	reliable	reliable	reliable	reliable	reliable	check_length	reliable	#N/A	reliable	reliable	reliable	#N/A	#N/A	reliable	reliable	reliable	#N/A	reliable	reliable	reliable	#N/A	reliable	reliable	reliable	reliable	reliable	reliable	reliable	reliable	reliable	#N/A	reliable	reliable	reliable	reliable	reliable	reliable	reliable	reliable	reliable	reliable	reliable	reliable	reliable	reliable	reliable
F-type H+-transporting ATPase	K02113	F-type H+-transporting ATPase subunit delta	questionable	questionable	questionable	questionable	reliable	#N/A	questionable	#N/A	reliable	reliable	reliable	#N/A	#N/A	reliable	reliable	reliable	questionable	questionable	questionable	questionable	#N/A	check_length	check_length	check_length	check_length	check_length	reliable	reliable	reliable	reliable	#N/A	reliable	reliable	reliable	reliable	reliable	reliable	reliable	reliable	reliable	reliable	reliable	reliable	reliable	reliable	reliable
F-type H+-transporting ATPase	K02111	F-type H+-transporting ATPase subunit alpha	reliable	reliable	reliable	reliable	reliable	#N/A	reliable	#N/A	reliable	reliable	reliable	#N/A	#N/A	reliable	reliable	reliable	reliable	reliable	reliable	reliable	#N/A	reliable	reliable	reliable	reliable	reliable	reliable	reliable	reliable	reliable	#N/A	reliable	check_length	check_length	reliable	reliable	reliable	reliable	reliable	reliable	reliable	reliable	reliable	reliable	reliable	reliable
F-type H+-transporting ATPase	K02115	F-type H+-transporting ATPase subunit gamma	reliable	reliable	reliable	reliable	questionable	#N/A	reliable	#N/A	reliable	reliable	questionable	#N/A	#N/A	reliable	reliable	reliable	reliable	reliable	reliable	reliable	#N/A	reliable	reliable	reliable	reliable	reliable	reliable	reliable	reliable	reliable	#N/A	reliable	reliable	#N/A	reliable	reliable	reliable	reliable	reliable	reliable	reliable	reliable	reliable	reliable	reliable	reliable
F-type H+-transporting ATPase	K02112	F-type H+-transporting ATPase subunit beta	reliable	reliable	reliable	reliable	reliable	#N/A	#N/A	#N/A	reliable	reliable	#N/A	#N/A	#N/A	#N/A	#N/A	#N/A	#N/A	#N/A	#N/A	#N/A	#N/A	#N/A	#N/A	#N/A	#N/A	#N/A	reliable	reliable	reliable	reliable	#N/A	reliable	reliable	#N/A	#N/A	#N/A	#N/A	#N/A	#N/A	#N/A	#N/A	#N/A	#N/A	#N/A	#N/A	#N/A
F-type H+-transporting ATPase	K02114	F-type H+-transporting ATPase subunit epsilon	reliable	reliable	reliable	reliable	#N/A	#N/A	reliable	#N/A	reliable	reliable	reliable	reliable	#N/A	reliable	reliable	reliable	reliable	reliable	reliable	reliable	reliable	reliable	reliable	reliable	reliable	reliable	reliable	reliable	reliable	reliable	#N/A	reliable	reliable	reliable	reliable	reliable	reliable	reliable	reliable	reliable	reliable	reliable	reliable	reliable	reliable	reliable
F-type H+-transporting ATPase	K02116	ATP synthase protein I	reliable	reliable	reliable	reliable	#N/A	reliable	reliable	#N/A	#N/A	#N/A	reliable	#N/A	#N/A	#N/A	#N/A	#N/A	#N/A	reliable	reliable	reliable	#N/A	reliable	reliable	reliable	reliable	reliable	reliable	reliable	reliable	reliable	#N/A	#N/A	reliable	#N/A	#N/A	#N/A	#N/A	#N/A	reliable	reliable	reliable	reliable	#N/A	#N/A	reliable	reliable
Cu+-exporting ATPase	K17686	Cu+-exporting ATPase	reliable	reliable	reliable	reliable	#N/A	#N/A	#N/A	#N/A	reliable	check_length	reliable	reliable	reliable	#N/A	#N/A	#N/A	#N/A	reliable	reliable	reliable	reliable	reliable	reliable	reliable	reliable	reliable	check_length	reliable	check_length	check_length	check_length	#N/A	#N/A	check_length	#N/A	#N/A	#N/A	#N/A	#N/A	#N/A	#N/A	reliable	#N/A	reliable	#N/A	#N/A
Cu+-exporting ATPase	K01533	Cu2+-exporting ATPase	reliable	reliable	#N/A	reliable	#N/A	#N/A	#N/A	#N/A	#N/A	#N/A	#N/A	#N/A	#N/A	#N/A	#N/A	#N/A	#N/A	#N/A	#N/A	#N/A	#N/A	#N/A	#N/A	#N/A	#N/A	#N/A	#N/A	#N/A	#N/A	#N/A	#N/A	#N/A	#N/A	#N/A	#N/A	#N/A	#N/A	#N/A	#N/A	#N/A	reliable	reliable	#N/A	#N/A	reliable	#N/A
Ca2+-transporting ATPase	K01537	Ca2+-transporting ATPase	reliable	reliable	reliable	reliable	reliable	#N/A	#N/A	#N/A	reliable	reliable	reliable	#N/A	check_length	#N/A	#N/A	#N/A	#N/A	#N/A	#N/A	#N/A	#N/A	reliable	reliable	reliable	reliable	reliable	#N/A	reliable	reliable	reliable	reliable	#N/A	#N/A	#N/A	#N/A	#N/A	#N/A	#N/A	#N/A	#N/A	reliable	reliable	#N/A	#N/A	reliable	reliable
K+-transporting ATPase	K01546	K+-transporting ATPase ATPase A chain	reliable	reliable	reliable	reliable	#N/A	#N/A	#N/A	#N/A	#N/A	#N/A	#N/A	#N/A	#N/A	#N/A	#N/A	#N/A	#N/A	#N/A	#N/A	#N/A	#N/A	#N/A	#N/A	#N/A	#N/A	#N/A	#N/A	#N/A	#N/A	#N/A	#N/A	#N/A	#N/A	#N/A	#N/A	#N/A	#N/A	#N/A	reliable	reliable	reliable	#N/A	reliable	#N/A	#N/A	reliable
K+-transporting ATPase	K01547	K+-transporting ATPase ATPase B chain	reliable	reliable	reliable	reliable	#N/A	#N/A	#N/A	#N/A	#N/A	#N/A	#N/A	#N/A	#N/A	#N/A	#N/A	#N/A	#N/A	#N/A	#N/A	#N/A	#N/A	#N/A	#N/A	#N/A	#N/A	#N/A	#N/A	#N/A	#N/A	#N/A	#N/A	#N/A	#N/A	#N/A	#N/A	#N/A	#N/A	#N/A	reliable	reliable	reliable	#N/A	reliable	#N/A	#N/A	reliable
K+-transporting ATPase	K01548	K+-transporting ATPase ATPase C chain	reliable	reliable	reliable	reliable	#N/A	#N/A	#N/A	#N/A	#N/A	#N/A	#N/A	#N/A	#N/A	#N/A	#N/A	#N/A	#N/A	#N/A	#N/A	#N/A	#N/A	#N/A	#N/A	#N/A	#N/A	#N/A	#N/A	#N/A	#N/A	#N/A	#N/A	#N/A	#N/A	#N/A	#N/A	#N/A	#N/A	#N/A	reliable	reliable	reliable	#N/A	reliable	#N/A	#N/A	reliable
SO42- -transporting ATPase	K06020	sulfate-transporting ATPase	reliable	reliable	reliable	reliable	check_length	#N/A	#N/A	#N/A	#N/A	#N/A	#N/A	#N/A	#N/A	#N/A	#N/A	#N/A	#N/A	#N/A	#N/A	#N/A	#N/A	#N/A	#N/A	#N/A	#N/A	#N/A	#N/A	#N/A	#N/A	#N/A	#N/A	#N/A	#N/A	#N/A	#N/A	#N/A	#N/A	#N/A	#N/A	#N/A	#N/A	#N/A	#N/A	#N/A	#N/A	#N/A
MoxR-like ATPase	K03924	MoxR-like ATPase	check_length	reliable	reliable	reliable	reliable	reliable	#N/A	check_length	#N/A	#N/A	check_length	reliable	check_length	#N/A	#N/A	#N/A	#N/A	#N/A	#N/A	#N/A	#N/A	reliable	reliable	reliable	reliable	reliable	#N/A	#N/A	#N/A	#N/A	#N/A	#N/A	#N/A	#N/A	#N/A	#N/A	#N/A	#N/A	reliable	reliable	#N/A	#N/A	reliable	#N/A	reliable	reliable
Putative ATPase	K07478	putative ATPase	reliable	reliable	reliable	reliable	reliable	reliable	reliable	reliable	reliable	reliable	reliable	reliable	reliable	reliable	reliable	reliable	reliable	reliable	reliable	reliable	reliable	reliable	reliable	reliable	reliable	reliable	reliable	reliable	reliable	reliable	#N/A	#N/A	reliable	check_length	reliable	reliable	reliable	reliable	#N/A	#N/A	reliable	reliable	reliable	reliable	reliable	reliable
V/A-type H+-transporting ATPase (missing subunits C, F, and G/H)	K02124	V/A-type H+-transporting ATPase subunit K	reliable	reliable	reliable	reliable	reliable	#N/A	#N/A	#N/A	#N/A	#N/A	#N/A	#N/A	#N/A	reliable	reliable	reliable	reliable	reliable	reliable	reliable	reliable	reliable	reliable	reliable	reliable	reliable	reliable	reliable	reliable	reliable	reliable	reliable	reliable	reliable	#N/A	#N/A	#N/A	#N/A	#N/A	#N/A	#N/A	#N/A	#N/A	#N/A	#N/A	#N/A
V/A-type H+-transporting ATPase (missing subunits C, F, and G/H)	K02123	V/A-type H+-transporting ATPase subunit I	reliable	reliable	reliable	reliable	reliable	#N/A	#N/A	#N/A	#N/A	#N/A	#N/A	#N/A	#N/A	reliable	reliable	reliable	reliable	reliable	reliable	reliable	reliable	reliable	reliable	reliable	reliable	reliable	reliable	reliable	reliable	reliable	#N/A	reliable	reliable	reliable	#N/A	#N/A	#N/A	#N/A	#N/A	#N/A	#N/A	#N/A	#N/A	#N/A	#N/A	#N/A
V/A-type H+-transporting ATPase (missing subunits C, F, and G/H)	K02120	V/A-type H+-transporting ATPase subunit D	reliable	reliable	reliable	reliable	reliable	#N/A	#N/A	#N/A	#N/A	#N/A	#N/A	#N/A	#N/A	reliable	reliable	reliable	reliable	reliable	reliable	reliable	reliable	reliable	reliable	reliable	reliable	reliable	reliable	reliable	reliable	reliable	reliable	reliable	reliable	reliable	#N/A	#N/A	#N/A	#N/A	#N/A	#N/A	#N/A	#N/A	#N/A	#N/A	#N/A	#N/A
V/A-type H+-transporting ATPase (missing subunits C, F, and G/H)	K02118	V/A-type H+-transporting ATPase subunit B	reliable	reliable	reliable	reliable	reliable	#N/A	#N/A	#N/A	#N/A	#N/A	#N/A	#N/A	#N/A	reliable	reliable	reliable	reliable	reliable	reliable	reliable	check_length	reliable	reliable	reliable	reliable	reliable	#N/A	reliable	reliable	reliable	reliable	reliable	reliable	reliable	#N/A	#N/A	#N/A	#N/A	#N/A	#N/A	#N/A	#N/A	#N/A	#N/A	#N/A	#N/A
V/A-type H+-transporting ATPase (missing subunits C, F, and G/H)	K02117	V/A-type H+-transporting ATPase subunit A	reliable	reliable	reliable	reliable	reliable	#N/A	#N/A	#N/A	#N/A	#N/A	#N/A	#N/A	#N/A	reliable	reliable	reliable	#N/A	reliable	reliable	reliable	#N/A	reliable	reliable	reliable	reliable	reliable	reliable	reliable	reliable	reliable	check_length	reliable	reliable	check_length	#N/A	#N/A	#N/A	#N/A	#N/A	#N/A	#N/A	#N/A	#N/A	#N/A	#N/A	#N/A
V/A-type H+-transporting ATPase (missing subunits C, F, and G/H)	K02121	V/A-type H+-transporting ATPase subunit E	reliable	reliable	reliable	reliable	reliable	#N/A	#N/A	#N/A	#N/A	#N/A	#N/A	#N/A	#N/A	#N/A	#N/A	#N/A	#N/A	#N/A	#N/A	#N/A	#N/A	#N/A	#N/A	#N/A	#N/A	#N/A	#N/A	#N/A	#N/A	#N/A	#N/A	#N/A	#N/A	#N/A	#N/A	#N/A	#N/A	#N/A	#N/A	#N/A	#N/A	#N/A	#N/A	#N/A	#N/A	#N/A
V/A-type H+-transporting ATPase (missing subunits C, F, and G/H)	K02107	V/A-type H+-transporting ATPase subunit G/H	#N/A	#N/A	#N/A	#N/A	#N/A	#N/A	#N/A	#N/A	#N/A	#N/A	#N/A	#N/A	#N/A	#N/A	#N/A	#N/A	#N/A	#N/A	#N/A	#N/A	#N/A	reliable	reliable	reliable	reliable	reliable	reliable	reliable	reliable	reliable	reliable	reliable	reliable	reliable	#N/A	#N/A	#N/A	#N/A	#N/A	#N/A	#N/A	#N/A	#N/A	#N/A	#N/A	#N/A
V/A-type H+-transporting ATPase (missing subunits C, F, and G/H)	K02119	V/A-type H+-transporting ATPase subunit C	#N/A	#N/A	#N/A	#N/A	#N/A	#N/A	#N/A	#N/A	#N/A	#N/A	#N/A	#N/A	#N/A	check_length	check_length	check_length	check_length	check_length	check_length	check_length	check_length	check_length	check_length	check_length	check_length	check_length	check_length	check_length	check_length	check_length	#N/A	check_length	check_length	check_length	#N/A	#N/A	#N/A	#N/A	#N/A	#N/A	#N/A	#N/A	#N/A	#N/A	#N/A	#N/A
V/A-type H+-transporting ATPase (missing subunits C, F, and G/H)	K02122	V/A-type H+-transporting ATPase subunit F	#N/A	#N/A	#N/A	#N/A	#N/A	#N/A	#N/A	#N/A	#N/A	#N/A	#N/A	#N/A	#N/A	reliable	reliable	reliable	reliable	reliable	reliable	reliable	reliable	reliable	reliable	reliable	reliable	reliable	reliable	reliable	reliable	reliable	reliable	reliable	reliable	reliable	#N/A	#N/A	#N/A	#N/A	#N/A	#N/A	#N/A	#N/A	#N/A	#N/A	#N/A	#N/A
RNF complex	K03616	electron transport complex protein RnfB	reliable	reliable	reliable	reliable	#N/A	#N/A	#N/A	#N/A	#N/A	#N/A	reliable	reliable	reliable	reliable	reliable	reliable	reliable	reliable	reliable	reliable	reliable	reliable	reliable	reliable	reliable	reliable	#N/A	reliable	reliable	reliable	reliable	reliable	#N/A	#N/A	#N/A	#N/A	#N/A	#N/A	#N/A	#N/A	#N/A	#N/A	#N/A	#N/A	#N/A	#N/A
RNF complex	K03617	electron transport complex protein RnfA	reliable	reliable	reliable	reliable	#N/A	#N/A	#N/A	#N/A	#N/A	#N/A	reliable	reliable	reliable	reliable	reliable	reliable	reliable	reliable	reliable	reliable	reliable	reliable	reliable	reliable	reliable	reliable	reliable	reliable	reliable	reliable	reliable	reliable	#N/A	#N/A	#N/A	#N/A	#N/A	#N/A	#N/A	#N/A	#N/A	#N/A	#N/A	#N/A	#N/A	#N/A
RNF complex	K03613	electron transport complex protein RnfE	reliable	reliable	reliable	reliable	#N/A	#N/A	#N/A	#N/A	#N/A	#N/A	reliable	reliable	reliable	reliable	reliable	reliable	reliable	reliable	reliable	reliable	reliable	reliable	reliable	reliable	reliable	reliable	reliable	reliable	reliable	reliable	reliable	reliable	#N/A	#N/A	#N/A	#N/A	#N/A	#N/A	#N/A	#N/A	#N/A	#N/A	#N/A	#N/A	#N/A	#N/A
RNF complex	K03612	electron transport complex protein RnfG	reliable	reliable	reliable	reliable	#N/A	#N/A	#N/A	#N/A	#N/A	#N/A	reliable	reliable	reliable	reliable	reliable	reliable	reliable	reliable	reliable	reliable	reliable	reliable	reliable	reliable	reliable	reliable	check_length	reliable	reliable	reliable	reliable	reliable	#N/A	#N/A	#N/A	#N/A	#N/A	#N/A	#N/A	#N/A	#N/A	#N/A	#N/A	#N/A	#N/A	#N/A
RNF complex	K03614	electron transport complex protein RnfD	reliable	reliable	reliable	reliable	#N/A	#N/A	#N/A	#N/A	#N/A	#N/A	reliable	reliable	reliable	reliable	reliable	reliable	reliable	reliable	reliable	reliable	reliable	reliable	reliable	reliable	reliable	reliable	reliable	check_length	reliable	reliable	check_length	check_length	#N/A	#N/A	#N/A	#N/A	#N/A	#N/A	#N/A	#N/A	#N/A	#N/A	#N/A	#N/A	#N/A	#N/A
RNF complex	K03615	electron transport complex protein RnfC	reliable	reliable	reliable	reliable	#N/A	#N/A	#N/A	#N/A	#N/A	#N/A	reliable	reliable	reliable	reliable	reliable	reliable	reliable	reliable	reliable	reliable	reliable	reliable	reliable	reliable	reliable	reliable	reliable	reliable	check_length	#N/A	#N/A	check_length	check_length	check_length	#N/A	#N/A	#N/A	#N/A	#N/A	#N/A	#N/A	#N/A	#N/A	#N/A	#N/A	#N/A
Electron transport	K03521	electron transfer flavoprotein beta subunit	reliable	reliable	reliable	reliable	reliable	#N/A	#N/A	#N/A	reliable	reliable	reliable	reliable	reliable	reliable	reliable	reliable	reliable	reliable	reliable	reliable	reliable	reliable	reliable	reliable	reliable	reliable	reliable	reliable	reliable	reliable	check_length	reliable	reliable	#N/A	reliable	reliable	reliable	reliable	reliable	reliable	reliable	reliable	reliable	reliable	reliable	reliable
Electron transport	K03522	electron transfer flavoprotein alpha subunit	reliable	reliable	reliable	reliable	reliable	#N/A	#N/A	#N/A	reliable	reliable	check_length	check_length	reliable	reliable	reliable	reliable	reliable	check_length	check_length	check_length	check_length	check_length	check_length	check_length	check_length	check_length	check_length	reliable	reliable	reliable	check_length	reliable	reliable	#N/A	reliable	reliable	reliable	reliable	reliable	reliable	reliable	reliable	reliable	reliable	reliable	reliable
Butanoate metabolism	K00248	butyryl-CoA dehydrogenase	reliable	reliable	reliable	reliable	reliable	#N/A	#N/A	#N/A	#N/A	#N/A	reliable	reliable	reliable	reliable	reliable	reliable	reliable	reliable	reliable	reliable	reliable	reliable	reliable	reliable	reliable	reliable	reliable	reliable	reliable	reliable	reliable	reliable	reliable	#N/A	#N/A	#N/A	#N/A	#N/A	reliable	questionable	#N/A	#N/A	questionable	reliable	reliable	reliable
Putative NFN Complex	K00266	glutamate synthase (NADPH/NADH) small chain	reliable	reliable	reliable	reliable	#N/A	#N/A	#N/A	#N/A	reliable	reliable	reliable	reliable	reliable	#N/A	#N/A	#N/A	#N/A	#N/A	#N/A	#N/A	reliable	reliable	reliable	reliable	reliable	reliable	reliable	reliable	reliable	reliable	reliable	reliable	reliable	reliable	#N/A	#N/A	#N/A	#N/A	#N/A	#N/A	#N/A	#N/A	#N/A	#N/A	#N/A	#N/A
Putative NFN Complex	K00528	ferredoxin--NADP+ reductase	reliable	reliable	reliable	reliable	#N/A	reliable	#N/A	#N/A	reliable	reliable	reliable	check_length	reliable	reliable	reliable	reliable	reliable	reliable	reliable	reliable	reliable	reliable	reliable	reliable	reliable	reliable	check_length	reliable	reliable	reliable	reliable	reliable	reliable	reliable	reliable	reliable	reliable	reliable	#N/A	#N/A	reliable	reliable	#N/A	reliable	reliable	#N/A
Nitrogenase	K02588	nitrogenase iron protein NifH	reliable	reliable	reliable	reliable	reliable	#N/A	#N/A	#N/A	#N/A	#N/A	#N/A	#N/A	#N/A	#N/A	#N/A	#N/A	#N/A	#N/A	#N/A	#N/A	#N/A	#N/A	#N/A	#N/A	#N/A	#N/A	#N/A	#N/A	#N/A	#N/A	#N/A	#N/A	#N/A	#N/A	#N/A	#N/A	#N/A	#N/A	#N/A	#N/A	reliable	reliable	#N/A	reliable	#N/A	#N/A
Nitrogenase	K02589	nitrogen regulatory protein PII 1	reliable	reliable	reliable	reliable	reliable	#N/A	#N/A	#N/A	#N/A	#N/A	reliable	reliable	#N/A	#N/A	#N/A	#N/A	#N/A	#N/A	#N/A	#N/A	#N/A	#N/A	#N/A	#N/A	#N/A	#N/A	#N/A	#N/A	#N/A	#N/A	#N/A	#N/A	#N/A	#N/A	#N/A	#N/A	#N/A	#N/A	#N/A	#N/A	#N/A	#N/A	#N/A	#N/A	#N/A	#N/A
Nitrogenase	K02590	nitrogen regulatory protein PII 2	reliable	reliable	reliable	reliable	reliable	#N/A	#N/A	#N/A	#N/A	#N/A	reliable	reliable	#N/A	#N/A	#N/A	#N/A	#N/A	#N/A	#N/A	#N/A	#N/A	#N/A	#N/A	#N/A	#N/A	#N/A	#N/A	#N/A	#N/A	#N/A	#N/A	#N/A	#N/A	#N/A	#N/A	#N/A	#N/A	#N/A	#N/A	#N/A	#N/A	#N/A	#N/A	#N/A	#N/A	#N/A
Nitrogenase	K02586	nitrogenase molybdenum-iron protein alpha chain	reliable	reliable	reliable	reliable	check_length	#N/A	#N/A	#N/A	#N/A	#N/A	#N/A	#N/A	#N/A	#N/A	#N/A	#N/A	#N/A	#N/A	#N/A	#N/A	#N/A	#N/A	#N/A	#N/A	#N/A	#N/A	#N/A	#N/A	#N/A	#N/A	#N/A	#N/A	#N/A	#N/A	#N/A	#N/A	#N/A	#N/A	#N/A	#N/A	#N/A	#N/A	#N/A	#N/A	#N/A	#N/A
Nitrogenase	K02591	nitrogenase molybdenum-iron protein beta chain	reliable	reliable	reliable	reliable	#N/A	#N/A	#N/A	#N/A	#N/A	#N/A	#N/A	#N/A	#N/A	#N/A	#N/A	#N/A	#N/A	#N/A	#N/A	#N/A	#N/A	#N/A	#N/A	#N/A	#N/A	#N/A	#N/A	#N/A	#N/A	#N/A	#N/A	#N/A	#N/A	#N/A	#N/A	#N/A	#N/A	#N/A	#N/A	#N/A	#N/A	#N/A	#N/A	#N/A	#N/A	#N/A
Nitrogenase	K02587	nitrogenase molybdenum-cofactor synthesis protein NifE	reliable	reliable	reliable	reliable	#N/A	#N/A	#N/A	#N/A	#N/A	#N/A	#N/A	#N/A	#N/A	#N/A	#N/A	#N/A	#N/A	#N/A	#N/A	#N/A	#N/A	#N/A	#N/A	#N/A	#N/A	#N/A	#N/A	#N/A	#N/A	#N/A	#N/A	#N/A	#N/A	#N/A	#N/A	#N/A	#N/A	#N/A	#N/A	#N/A	reliable	reliable	#N/A	questionable	questionable	#N/A
Nitrogenase	K02592	nitrogenase molybdenum-iron protein NifN	reliable	reliable	reliable	reliable	#N/A	#N/A	#N/A	#N/A	#N/A	#N/A	#N/A	#N/A	#N/A	#N/A	#N/A	#N/A	#N/A	#N/A	#N/A	#N/A	#N/A	#N/A	#N/A	#N/A	#N/A	#N/A	#N/A	#N/A	#N/A	#N/A	#N/A	#N/A	#N/A	#N/A	#N/A	#N/A	#N/A	#N/A	#N/A	#N/A	#N/A	#N/A	#N/A	#N/A	#N/A	#N/A
Nitrogenase	K02585	nitrogen fixation protein NifB	reliable	reliable	reliable	reliable	#N/A	#N/A	#N/A	#N/A	#N/A	#N/A	#N/A	#N/A	#N/A	#N/A	#N/A	#N/A	#N/A	#N/A	#N/A	#N/A	#N/A	#N/A	#N/A	#N/A	#N/A	#N/A	#N/A	#N/A	#N/A	#N/A	#N/A	#N/A	#N/A	#N/A	#N/A	#N/A	#N/A	#N/A	#N/A	#N/A	#N/A	reliable	#N/A	check_length	reliable	#N/A
Nitrogenase	K02594	homocitrate synthase NifV	reliable	reliable	reliable	reliable	#N/A	#N/A	#N/A	#N/A	reliable	reliable	reliable	#N/A	#N/A	#N/A	#N/A	#N/A	#N/A	reliable	reliable	reliable	reliable	reliable	reliable	reliable	reliable	reliable	reliable	reliable	reliable	reliable	#N/A	reliable	reliable	#N/A	check_length	#N/A	#N/A	#N/A	#N/A	#N/A	#N/A	reliable	#N/A	check_length	check_length	#N/A
Transport	K02020	molybdate transport system substrate-binding protein	reliable	reliable	reliable	reliable	#N/A	#N/A	#N/A	#N/A	#N/A	#N/A	#N/A	#N/A	#N/A	#N/A	#N/A	#N/A	#N/A	#N/A	#N/A	#N/A	#N/A	#N/A	#N/A	#N/A	#N/A	#N/A	#N/A	#N/A	#N/A	#N/A	#N/A	#N/A	#N/A	#N/A	#N/A	#N/A	#N/A	#N/A	#N/A	#N/A	#N/A	#N/A	#N/A	#N/A	#N/A	#N/A
Transport	K02018	molybdate transport system permease protein	reliable	reliable	reliable	reliable	#N/A	#N/A	#N/A	#N/A	#N/A	#N/A	#N/A	#N/A	#N/A	#N/A	#N/A	#N/A	#N/A	#N/A	#N/A	#N/A	#N/A	#N/A	#N/A	#N/A	#N/A	#N/A	#N/A	#N/A	#N/A	#N/A	#N/A	#N/A	#N/A	#N/A	#N/A	#N/A	#N/A	#N/A	#N/A	#N/A	#N/A	#N/A	#N/A	#N/A	#N/A	#N/A
Transport	K02017	molybdate transport system ATP-binding protein	reliable	reliable	reliable	reliable	#N/A	#N/A	#N/A	#N/A	#N/A	#N/A	#N/A	#N/A	#N/A	#N/A	#N/A	#N/A	#N/A	#N/A	#N/A	#N/A	#N/A	#N/A	#N/A	#N/A	#N/A	#N/A	#N/A	#N/A	#N/A	#N/A	#N/A	#N/A	#N/A	#N/A	#N/A	#N/A	#N/A	#N/A	#N/A	#N/A	#N/A	#N/A	#N/A	#N/A	#N/A	#N/A
Acetyltransferase	K03789	ribosomal-protein-alanine N-acetyltransferase	reliable	reliable	reliable	reliable	#N/A	#N/A	#N/A	#N/A	reliable	reliable	reliable	reliable	reliable	reliable	reliable	reliable	reliable	reliable	reliable	reliable	reliable	reliable	reliable	reliable	reliable	reliable	reliable	reliable	reliable	reliable	#N/A	reliable	reliable	reliable	reliable	reliable	reliable	reliable	reliable	reliable	#N/A	reliable	reliable	reliable	reliable	reliable
Nitrogenase	K02584	Nif-specific regulatory protein	reliable	reliable	reliable	reliable	check_length	reliable	reliable	#N/A	check_length	check_length	check_length	reliable	check_length	reliable	reliable	reliable	reliable	reliable	reliable	reliable	reliable	reliable	reliable	reliable	reliable	reliable	reliable	reliable	reliable	reliable	#N/A	reliable	reliable	#N/A	#N/A	#N/A	#N/A	#N/A	#N/A	#N/A	#N/A	#N/A	check_length	#N/A	#N/A	#N/A
Sulfur globules formation?	K17218	sulfide:quinone oxidoreductase [EC:1.8.5.-]	#N/A	#N/A	#N/A	#N/A	#N/A	#N/A	#N/A	#N/A	reliable	reliable	reliable	reliable	reliable	#N/A	#N/A	#N/A	#N/A	reliable	reliable	reliable	reliable	#N/A	#N/A	#N/A	#N/A	#N/A	#N/A	#N/A	#N/A	#N/A	#N/A	#N/A	#N/A	#N/A	#N/A	#N/A	#N/A	#N/A	#N/A	#N/A	#N/A	#N/A	#N/A	#N/A	#N/A	#N/A
Arsenic metabolism	K07755	arsenite methyltransferase	check_length	check_length	check_length	check_length	#N/A	reliable	reliable	#N/A	#N/A	#N/A	#N/A	#N/A	#N/A	#N/A	#N/A	#N/A	#N/A	#N/A	#N/A	#N/A	#N/A	#N/A	#N/A	#N/A	#N/A	#N/A	#N/A	#N/A	#N/A	#N/A	#N/A	#N/A	#N/A	#N/A	#N/A	#N/A	#N/A	#N/A	#N/A	#N/A	check_length	check_length	#N/A	#N/A	#N/A	#N/A
Oxidative stress	K05919	superoxide reductase	reliable	reliable	reliable	reliable	reliable	#N/A	#N/A	#N/A	reliable	reliable	#N/A	reliable	#N/A	reliable	reliable	reliable	reliable	reliable	reliable	reliable	reliable	reliable	reliable	reliable	reliable	reliable	reliable	reliable	reliable	reliable	reliable	reliable	reliable	reliable	reliable	reliable	reliable	reliable	#N/A	#N/A	#N/A	#N/A	#N/A	reliable	reliable	#N/A
Oxidative stress	K04565	superoxide dismutase, Cu-Zn family	reliable	reliable	reliable	reliable	#N/A	#N/A	#N/A	reliable	#N/A	#N/A	#N/A	#N/A	#N/A	#N/A	#N/A	#N/A	#N/A	#N/A	#N/A	#N/A	#N/A	#N/A	#N/A	#N/A	#N/A	#N/A	#N/A	#N/A	#N/A	#N/A	#N/A	#N/A	#N/A	#N/A	#N/A	#N/A	#N/A	#N/A	#N/A	#N/A	#N/A	#N/A	#N/A	#N/A	#N/A	#N/A
Detoxification	K12264	anaerobic nitric oxide reductase flavorubredoxin	check_length	check_length	check_length	check_length	check_length	#N/A	#N/A	#N/A	#N/A	#N/A	check_length	check_length	check_length	check_length	check_length	check_length	check_length	check_length	check_length	check_length	check_length	check_length	check_length	check_length	check_length	check_length	check_length	check_length	check_length	check_length	check_length	check_length	check_length	check_length	reliable	check_length	check_length	check_length	#N/A	#N/A	check_length	check_length	#N/A	check_length	check_length	#N/A
Detoxification	K00148	glutathione-independent formaldehyde dehydrogenase	reliable	reliable	reliable	reliable	#N/A	#N/A	#N/A	#N/A	#N/A	#N/A	#N/A	#N/A	#N/A	#N/A	#N/A	#N/A	#N/A	#N/A	#N/A	#N/A	#N/A	#N/A	#N/A	#N/A	#N/A	#N/A	#N/A	#N/A	#N/A	#N/A	#N/A	#N/A	#N/A	#N/A	#N/A	#N/A	#N/A	#N/A	#N/A	#N/A	#N/A	#N/A	#N/A	#N/A	#N/A	reliable
Cytochrome-related	K06196	cytochrome c-type biogenesis protein	reliable	reliable	reliable	reliable	reliable	#N/A	#N/A	#N/A	reliable	reliable	reliable	reliable	reliable	reliable	reliable	reliable	reliable	reliable	reliable	reliable	reliable	reliable	reliable	reliable	reliable	reliable	reliable	reliable	reliable	reliable	reliable	reliable	#N/A	#N/A	reliable	reliable	reliable	reliable	questionable	questionable	reliable	reliable	questionable	reliable	reliable	#N/A
Cytochrome-related	K08738	cytochrome c	#N/A	#N/A	#N/A	#N/A	questionable	#N/A	#N/A	#N/A	#N/A	#N/A	#N/A	#N/A	#N/A	#N/A	#N/A	#N/A	#N/A	#N/A	#N/A	#N/A	#N/A	#N/A	#N/A	#N/A	#N/A	#N/A	#N/A	#N/A	#N/A	#N/A	#N/A	#N/A	#N/A	#N/A	#N/A	#N/A	#N/A	#N/A	#N/A	#N/A	#N/A	#N/A	#N/A	#N/A	#N/A	reliable
Cytochrome-related	K18189	translational activator of cytochrome c oxidase 1	reliable	reliable	reliable	reliable	reliable	reliable	reliable	reliable	reliable	reliable	reliable	reliable	reliable	check_length	check_length	check_length	check_length	reliable	reliable	reliable	#N/A	reliable	reliable	reliable	reliable	reliable	#N/A	reliable	reliable	reliable	reliable	reliable	reliable	check_length	reliable	reliable	reliable	reliable	reliable	reliable	reliable	reliable	reliable	#N/A	reliable	reliable
Porphyrin and chlorophyll metabolism	K03594	bacterioferritin	reliable	reliable	reliable	reliable	#N/A	#N/A	#N/A	#N/A	reliable	reliable	#N/A	#N/A	#N/A	#N/A	#N/A	#N/A	#N/A	#N/A	#N/A	#N/A	#N/A	#N/A	#N/A	#N/A	#N/A	#N/A	reliable	reliable	reliable	reliable	reliable	reliable	reliable	reliable	#N/A	#N/A	#N/A	#N/A	#N/A	#N/A	#N/A	#N/A	reliable	#N/A	#N/A	#N/A
Porphyrin and chlorophyll metabolism	K04034	anaerobic magnesium-protoporphyrin IX monomethyl ester cyclase	reliable	questionable	reliable	questionable	questionable	#N/A	#N/A	#N/A	#N/A	#N/A	#N/A	questionable	#N/A	questionable	reliable	reliable	questionable	reliable	reliable	questionable	questionable	questionable	questionable	questionable	questionable	questionable	questionable	questionable	reliable	reliable	questionable	questionable	questionable	questionable	#N/A	check_length	reliable	reliable	reliable	reliable	questionable	questionable	reliable	questionable	#N/A	#N/A
Circadian clock	K08482	circadian clock protein KaiC	reliable	check_length	reliable	reliable	#N/A	check_length	#N/A	check_length	#N/A	#N/A	#N/A	#N/A	#N/A	#N/A	#N/A	#N/A	#N/A	#N/A	#N/A	#N/A	#N/A	#N/A	#N/A	#N/A	#N/A	#N/A	#N/A	#N/A	#N/A	#N/A	#N/A	#N/A	#N/A	#N/A	#N/A	#N/A	#N/A	#N/A	#N/A	#N/A	#N/A	#N/A	#N/A	#N/A	#N/A	reliable
Circadian clock	K08481	circadian clock protein KaiB	reliable	#N/A	reliable	reliable	#N/A	#N/A	#N/A	#N/A	#N/A	#N/A	#N/A	#N/A	#N/A	#N/A	#N/A	#N/A	#N/A	#N/A	#N/A	#N/A	#N/A	#N/A	#N/A	#N/A	#N/A	#N/A	#N/A	#N/A	#N/A	#N/A	#N/A	#N/A	#N/A	#N/A	#N/A	#N/A	#N/A	#N/A	#N/A	#N/A	#N/A	#N/A	#N/A	#N/A	#N/A	reliable
Circadian clock	K08479	sasA, OmpR family, histidine kinase	#N/A	#N/A	#N/A	#N/A	#N/A	#N/A	#N/A	#N/A	#N/A	#N/A	#N/A	#N/A	#N/A	#N/A	#N/A	#N/A	#N/A	#N/A	#N/A	#N/A	#N/A	#N/A	#N/A	#N/A	#N/A	#N/A	#N/A	#N/A	#N/A	#N/A	#N/A	#N/A	#N/A	#N/A	#N/A	#N/A	#N/A	#N/A	#N/A	#N/A	#N/A	#N/A	#N/A	#N/A	#N/A	#N/A
Circadian clock	K10697	rpaA; OmpR family, response regulator	#N/A	#N/A	#N/A	#N/A	#N/A	#N/A	#N/A	#N/A	#N/A	#N/A	#N/A	#N/A	#N/A	#N/A	#N/A	#N/A	#N/A	#N/A	#N/A	#N/A	#N/A	#N/A	#N/A	#N/A	#N/A	#N/A	#N/A	#N/A	#N/A	#N/A	#N/A	#N/A	#N/A	#N/A	reliable	reliable	reliable	reliable	reliable	reliable	reliable	reliable	reliable	reliable	reliable	reliable
Circadian clock	K11329	rpaB; OmpR family, response regulator	#N/A	#N/A	#N/A	#N/A	#N/A	#N/A	#N/A	#N/A	#N/A	#N/A	#N/A	#N/A	#N/A	#N/A	#N/A	#N/A	#N/A	#N/A	#N/A	#N/A	#N/A	#N/A	#N/A	#N/A	#N/A	#N/A	#N/A	#N/A	#N/A	#N/A	#N/A	#N/A	#N/A	#N/A	reliable	reliable	reliable	reliable	reliable	questionable	reliable	reliable	questionable	reliable	reliable	reliable
CRISPER-Cas	K07475	CRISPR-associated endonuclease Cas3-HD	questionable	#N/A	#N/A	questionable	#N/A	#N/A	#N/A	#N/A	#N/A	#N/A	#N/A	#N/A	#N/A	#N/A	#N/A	#N/A	#N/A	#N/A	#N/A	#N/A	#N/A	#N/A	#N/A	#N/A	#N/A	#N/A	#N/A	#N/A	#N/A	#N/A	#N/A	#N/A	#N/A	#N/A	#N/A	#N/A	#N/A	#N/A	#N/A	#N/A	#N/A	#N/A	#N/A	#N/A	#N/A	#N/A
CRISPER-Cas	K07464	CRISPR-associated exonuclease Cas4	reliable	#N/A	reliable	reliable	reliable	#N/A	#N/A	#N/A	#N/A	#N/A	#N/A	#N/A	#N/A	#N/A	#N/A	#N/A	#N/A	#N/A	#N/A	#N/A	#N/A	#N/A	#N/A	#N/A	#N/A	#N/A	#N/A	#N/A	#N/A	#N/A	#N/A	#N/A	#N/A	#N/A	#N/A	#N/A	#N/A	#N/A	#N/A	#N/A	#N/A	#N/A	#N/A	#N/A	#N/A	#N/A
CRISPER-Cas	K19119	CRISPR-associated protein Cas5d	reliable	#N/A	reliable	reliable	#N/A	#N/A	#N/A	#N/A	#N/A	#N/A	#N/A	#N/A	#N/A	#N/A	#N/A	#N/A	#N/A	#N/A	#N/A	#N/A	#N/A	#N/A	#N/A	#N/A	#N/A	#N/A	#N/A	#N/A	#N/A	#N/A	#N/A	#N/A	#N/A	#N/A	#N/A	#N/A	#N/A	#N/A	#N/A	#N/A	#N/A	#N/A	#N/A	#N/A	#N/A	#N/A
CRISPER-Cas	K19091	CRISPR-associated endoribonuclease Cas6	reliable	reliable	reliable	reliable	#N/A	#N/A	#N/A	#N/A	#N/A	#N/A	#N/A	#N/A	#N/A	#N/A	#N/A	#N/A	#N/A	#N/A	#N/A	#N/A	#N/A	#N/A	#N/A	#N/A	#N/A	#N/A	#N/A	#N/A	#N/A	#N/A	#N/A	#N/A	#N/A	#N/A	#N/A	#N/A	#N/A	#N/A	#N/A	#N/A	#N/A	#N/A	#N/A	#N/A	#N/A	#N/A
CRISPER-Cas	K19117	CRISPR-associated protein Csd1	reliable	#N/A	#N/A	reliable	#N/A	#N/A	#N/A	#N/A	#N/A	#N/A	#N/A	#N/A	#N/A	#N/A	#N/A	#N/A	#N/A	#N/A	#N/A	#N/A	#N/A	#N/A	#N/A	#N/A	#N/A	#N/A	#N/A	#N/A	#N/A	#N/A	#N/A	#N/A	#N/A	#N/A	#N/A	#N/A	#N/A	#N/A	#N/A	#N/A	#N/A	#N/A	#N/A	#N/A	#N/A	#N/A
CRISPER-Cas	K19118	CRISPR-associated protein Csd2	reliable	#N/A	reliable	reliable	#N/A	#N/A	#N/A	#N/A	#N/A	#N/A	#N/A	#N/A	#N/A	#N/A	#N/A	#N/A	#N/A	#N/A	#N/A	#N/A	#N/A	#N/A	#N/A	#N/A	#N/A	#N/A	#N/A	#N/A	#N/A	#N/A	#N/A	#N/A	#N/A	#N/A	#N/A	#N/A	#N/A	#N/A	#N/A	#N/A	#N/A	#N/A	#N/A	#N/A	#N/A	#N/A
CRISPER-Cas	K07491	putative transposase	reliable	reliable	reliable	reliable	reliable	#N/A	#N/A	#N/A	reliable	reliable	#N/A	#N/A	#N/A	reliable	reliable	reliable	reliable	reliable	reliable	reliable	reliable	reliable	reliable	reliable	reliable	reliable	reliable	reliable	reliable	reliable	reliable	reliable	reliable	#N/A	#N/A	#N/A	#N/A	#N/A	reliable	reliable	reliable	reliable	reliable	#N/A	reliable	reliable
CRISPER-Cas	K15342	CRISP-associated protein Cas1	reliable	reliable	reliable	reliable	reliable	#N/A	#N/A	#N/A	#N/A	#N/A	#N/A	#N/A	#N/A	#N/A	#N/A	#N/A	#N/A	#N/A	#N/A	#N/A	#N/A	#N/A	#N/A	#N/A	#N/A	#N/A	#N/A	#N/A	#N/A	#N/A	#N/A	#N/A	#N/A	#N/A	#N/A	#N/A	reliable	reliable	#N/A	#N/A	#N/A	#N/A	#N/A	#N/A	#N/A	#N/A
CRISPER-Cas	K09951	CRISPR-associated protein Cas2	reliable	reliable	reliable	reliable	reliable	#N/A	#N/A	#N/A	#N/A	#N/A	#N/A	#N/A	#N/A	#N/A	#N/A	#N/A	#N/A	#N/A	#N/A	#N/A	#N/A	#N/A	#N/A	#N/A	#N/A	#N/A	#N/A	#N/A	#N/A	#N/A	#N/A	#N/A	#N/A	#N/A	#N/A	#N/A	reliable	reliable	#N/A	#N/A	#N/A	#N/A	#N/A	#N/A	#N/A	#N/A
CRISPER-Cas	K19114	CRISPR-associated protein Csh1	#N/A	#N/A	#N/A	#N/A	reliable	#N/A	#N/A	#N/A	#N/A	#N/A	#N/A	#N/A	#N/A	#N/A	#N/A	#N/A	#N/A	#N/A	#N/A	#N/A	#N/A	#N/A	#N/A	#N/A	#N/A	#N/A	#N/A	#N/A	#N/A	#N/A	#N/A	#N/A	#N/A	#N/A	#N/A	#N/A	#N/A	#N/A	#N/A	#N/A	#N/A	#N/A	#N/A	#N/A	#N/A	#N/A
CRISPER-Cas	K19140	CRISPR-associated protein Csm5	reliable	reliable	#N/A	reliable	#N/A	#N/A	#N/A	#N/A	#N/A	#N/A	#N/A	#N/A	#N/A	#N/A	#N/A	#N/A	#N/A	#N/A	#N/A	#N/A	#N/A	#N/A	#N/A	#N/A	#N/A	#N/A	#N/A	#N/A	#N/A	#N/A	#N/A	#N/A	#N/A	#N/A	#N/A	#N/A	#N/A	#N/A	#N/A	#N/A	#N/A	#N/A	#N/A	#N/A	#N/A	#N/A
CRISPER-Cas	K19139	CRISPR-associated protein Csm4	reliable	reliable	#N/A	reliable	#N/A	#N/A	#N/A	#N/A	#N/A	#N/A	#N/A	#N/A	#N/A	#N/A	#N/A	#N/A	#N/A	#N/A	#N/A	#N/A	#N/A	#N/A	#N/A	#N/A	#N/A	#N/A	#N/A	#N/A	#N/A	#N/A	#N/A	#N/A	#N/A	#N/A	#N/A	#N/A	#N/A	#N/A	#N/A	#N/A	#N/A	#N/A	#N/A	#N/A	#N/A	#N/A
CRISPER-Cas	K09002	CRISPR-associated protein Csm3	reliable	reliable	#N/A	reliable	#N/A	#N/A	#N/A	#N/A	#N/A	#N/A	#N/A	#N/A	#N/A	#N/A	#N/A	#N/A	#N/A	#N/A	#N/A	#N/A	#N/A	#N/A	#N/A	#N/A	#N/A	#N/A	#N/A	#N/A	#N/A	#N/A	#N/A	#N/A	#N/A	#N/A	#N/A	#N/A	#N/A	#N/A	#N/A	#N/A	#N/A	#N/A	#N/A	#N/A	#N/A	#N/A
CRISPER-Cas	K19138	CRISPR-associated protein Csm2	reliable	reliable	#N/A	reliable	#N/A	#N/A	#N/A	#N/A	#N/A	#N/A	#N/A	#N/A	#N/A	#N/A	#N/A	#N/A	#N/A	#N/A	#N/A	#N/A	#N/A	#N/A	#N/A	#N/A	#N/A	#N/A	#N/A	#N/A	#N/A	#N/A	#N/A	#N/A	#N/A	#N/A	#N/A	#N/A	#N/A	#N/A	#N/A	#N/A	#N/A	#N/A	#N/A	#N/A	#N/A	#N/A
CRISPER-Cas	K07016	CRISPR-associated protein Csm1	reliable	reliable	#N/A	reliable	#N/A	#N/A	#N/A	#N/A	#N/A	#N/A	#N/A	#N/A	#N/A	#N/A	#N/A	#N/A	#N/A	#N/A	#N/A	#N/A	#N/A	#N/A	#N/A	#N/A	#N/A	#N/A	#N/A	#N/A	#N/A	#N/A	#N/A	#N/A	#N/A	#N/A	#N/A	#N/A	#N/A	#N/A	#N/A	#N/A	#N/A	#N/A	#N/A	#N/A	#N/A	#N/A
Prepiling peptidase	K02278	prepilin peptidase CpaA	reliable	reliable	reliable	reliable	#N/A	#N/A	#N/A	#N/A	#N/A	#N/A	#N/A	#N/A	#N/A	#N/A	#N/A	#N/A	#N/A	#N/A	#N/A	#N/A	#N/A	#N/A	#N/A	#N/A	#N/A	#N/A	#N/A	#N/A	#N/A	#N/A	#N/A	#N/A	#N/A	#N/A	#N/A	#N/A	#N/A	#N/A	reliable	reliable	#N/A	#N/A	reliable	#N/A	#N/A	reliable
Pilus assembly	K02279	pilus assembly protein CpaB	reliable	reliable	reliable	reliable	#N/A	#N/A	#N/A	#N/A	#N/A	#N/A	#N/A	#N/A	#N/A	#N/A	#N/A	#N/A	#N/A	#N/A	#N/A	#N/A	#N/A	#N/A	#N/A	#N/A	#N/A	#N/A	#N/A	#N/A	#N/A	#N/A	#N/A	#N/A	#N/A	#N/A	#N/A	#N/A	#N/A	#N/A	reliable	reliable	reliable	reliable	reliable	check_length	reliable	reliable
Pilus assembly	K02280	pilus assembly protein CpaC	check_length	check_length	check_length	check_length	#N/A	#N/A	#N/A	#N/A	#N/A	#N/A	#N/A	#N/A	#N/A	#N/A	#N/A	#N/A	#N/A	#N/A	#N/A	#N/A	#N/A	#N/A	#N/A	#N/A	#N/A	#N/A	#N/A	#N/A	#N/A	#N/A	#N/A	#N/A	#N/A	#N/A	#N/A	#N/A	#N/A	#N/A	check_length	check_length	reliable	reliable	check_length	reliable	reliable	check_length
Pilus assembly	K02282	pilus assembly protein CpaE	reliable	reliable	reliable	reliable	#N/A	#N/A	#N/A	#N/A	#N/A	#N/A	#N/A	#N/A	#N/A	#N/A	#N/A	#N/A	#N/A	#N/A	#N/A	#N/A	#N/A	#N/A	#N/A	#N/A	#N/A	#N/A	#N/A	#N/A	#N/A	#N/A	#N/A	#N/A	#N/A	#N/A	reliable	reliable	reliable	reliable	reliable	reliable	reliable	reliable	reliable	reliable	reliable	reliable
Pilus assembly	K02283	pilus assembly protein CpaF	reliable	reliable	reliable	reliable	#N/A	#N/A	#N/A	#N/A	#N/A	#N/A	#N/A	#N/A	#N/A	#N/A	#N/A	#N/A	#N/A	#N/A	#N/A	#N/A	#N/A	#N/A	#N/A	#N/A	#N/A	#N/A	#N/A	#N/A	#N/A	#N/A	#N/A	#N/A	#N/A	#N/A	#N/A	#N/A	#N/A	#N/A	reliable	reliable	reliable	reliable	reliable	reliable	reliable	reliable
Type IV fimbrial biogenesis protein	K08084	type IV fimbrial biogenesis protein FimT	reliable	reliable	reliable	reliable	#N/A	#N/A	#N/A	#N/A	reliable	reliable	reliable	reliable	reliable	reliable	reliable	reliable	reliable	reliable	reliable	reliable	#N/A	reliable	reliable	reliable	reliable	reliable	reliable	reliable	reliable	reliable	#N/A	reliable	reliable	reliable	#N/A	#N/A	reliable	reliable	#N/A	#N/A	reliable	reliable	#N/A	reliable	reliable	#N/A
Type IV pilus assembly protein	K02651	pilus assembly protein Flp/PilA	reliable	reliable	reliable	reliable	#N/A	#N/A	#N/A	#N/A	#N/A	#N/A	#N/A	#N/A	#N/A	#N/A	#N/A	#N/A	#N/A	#N/A	#N/A	#N/A	#N/A	#N/A	#N/A	#N/A	#N/A	#N/A	#N/A	#N/A	#N/A	#N/A	#N/A	#N/A	#N/A	#N/A	#N/A	#N/A	#N/A	#N/A	reliable	reliable	reliable	reliable	reliable	reliable	reliable	reliable
Pilus	K02652	type IV pilus assembly protein PilB	reliable	reliable	reliable	reliable	reliable	reliable	reliable	reliable	reliable	check_length	reliable	reliable	check_length	check_length	reliable	check_length	reliable	reliable	reliable	reliable	check_length	reliable	reliable	check_length	reliable	reliable	reliable	check_length	reliable	reliable	check_length	check_length	check_length	check_length	reliable	reliable	reliable	reliable	reliable	reliable	reliable	reliable	reliable	reliable	reliable	check_length
Pilus	K02653	type IV pilus assembly protein PilC	reliable	reliable	reliable	reliable	reliable	check_length	reliable	reliable	check_length	check_length	reliable	reliable	reliable	check_length	reliable	check_length	reliable	reliable	reliable	reliable	reliable	check_length	check_length	check_length	check_length	check_length	check_length	reliable	reliable	reliable	reliable	check_length	reliable	reliable	reliable	reliable	reliable	reliable	reliable	reliable	reliable	reliable	reliable	reliable	reliable	reliable
Prepiling peptidase	K02654	leader peptidase (prepilin peptidase) / N-methyltransferase PilD	reliable	reliable	reliable	reliable	#N/A	check_length	#N/A	reliable	reliable	reliable	reliable	reliable	reliable	reliable	reliable	reliable	reliable	reliable	reliable	reliable	check_length	reliable	reliable	reliable	reliable	reliable	reliable	reliable	reliable	reliable	reliable	reliable	reliable	reliable	check_length	reliable	reliable	reliable	check_length	check_length	#N/A	reliable	check_length	reliable	reliable	check_length
Pilus	K02664	type IV pilus assembly protein PilO	#N/A	#N/A	#N/A	#N/A	#N/A	#N/A	#N/A	#N/A	#N/A	#N/A	#N/A	#N/A	#N/A	#N/A	#N/A	#N/A	#N/A	#N/A	#N/A	#N/A	#N/A	reliable	reliable	reliable	reliable	reliable	#N/A	#N/A	#N/A	#N/A	#N/A	#N/A	#N/A	#N/A	#N/A	#N/A	#N/A	#N/A	#N/A	#N/A	#N/A	#N/A	#N/A	#N/A	reliable	#N/A
Pilus	K02666	type IV pilus assembly protein PilQ	reliable	reliable	reliable	reliable	#N/A	#N/A	#N/A	#N/A	reliable	reliable	#N/A	#N/A	#N/A	check_length	check_length	check_length	check_length	check_length	check_length	check_length	check_length	check_length	check_length	check_length	check_length	check_length	check_length	#N/A	#N/A	#N/A	#N/A	#N/A	#N/A	#N/A	reliable	reliable	reliable	reliable	#N/A	#N/A	reliable	reliable	#N/A	reliable	reliable	reliable
Twitching motility protein	K02669	twitching motility protein PilT	reliable	reliable	reliable	reliable	#N/A	#N/A	#N/A	#N/A	reliable	reliable	reliable	reliable	reliable	reliable	reliable	reliable	reliable	reliable	reliable	reliable	#N/A	reliable	reliable	reliable	reliable	reliable	reliable	reliable	reliable	reliable	reliable	reliable	reliable	reliable	reliable	reliable	reliable	reliable	reliable	reliable	reliable	reliable	reliable	reliable	reliable	reliable
Pilus assembly	K12510	tight adherence protein B	reliable	reliable	reliable	reliable	#N/A	#N/A	#N/A	#N/A	#N/A	#N/A	#N/A	#N/A	#N/A	#N/A	#N/A	#N/A	#N/A	#N/A	#N/A	#N/A	#N/A	#N/A	#N/A	#N/A	#N/A	#N/A	#N/A	#N/A	#N/A	#N/A	#N/A	#N/A	#N/A	#N/A	#N/A	#N/A	#N/A	#N/A	reliable	reliable	reliable	reliable	reliable	reliable	reliable	reliable
Pilus assembly	K12511	tight adherence protein C	reliable	reliable	reliable	reliable	#N/A	#N/A	#N/A	#N/A	#N/A	#N/A	#N/A	#N/A	#N/A	#N/A	#N/A	#N/A	#N/A	#N/A	#N/A	#N/A	#N/A	#N/A	#N/A	#N/A	#N/A	#N/A	#N/A	#N/A	#N/A	#N/A	#N/A	#N/A	#N/A	#N/A	#N/A	#N/A	#N/A	#N/A	reliable	reliable	reliable	reliable	reliable	reliable	reliable	reliable
Motor/Switch	K02400	flagellar biosynthesis protein FlhA	reliable	reliable	reliable	reliable	reliable	reliable	#N/A	#N/A	reliable	reliable	reliable	reliable	#N/A	reliable	reliable	reliable	reliable	reliable	reliable	reliable	#N/A	reliable	reliable	reliable	reliable	reliable	reliable	reliable	reliable	reliable	reliable	reliable	reliable	reliable	check_length	check_length	reliable	reliable	reliable	reliable	reliable	reliable	reliable	check_length	check_length	#N/A
Motor/Switch	K02401	flagellar biosynthetic protein FlhB	reliable	reliable	reliable	reliable	reliable	reliable	#N/A	#N/A	reliable	reliable	reliable	#N/A	#N/A	reliable	reliable	reliable	reliable	reliable	reliable	reliable	#N/A	reliable	reliable	reliable	reliable	reliable	check_length	reliable	reliable	reliable	reliable	reliable	reliable	check_length	reliable	reliable	reliable	reliable	reliable	reliable	reliable	reliable	reliable	check_length	reliable	#N/A
Type III secretion system	K02411	flagellar assembly protein FliH	check_length	reliable	check_length	check_length	reliable	#N/A	#N/A	#N/A	reliable	reliable	reliable	reliable	reliable	reliable	reliable	reliable	reliable	reliable	reliable	reliable	reliable	reliable	reliable	reliable	reliable	reliable	#N/A	reliable	reliable	reliable	reliable	reliable	reliable	reliable	reliable	reliable	reliable	reliable	check_length	check_length	reliable	reliable	#N/A	reliable	reliable	#N/A
Type III secretion system	K02418	flagellar protein FliO/FliZ	reliable	reliable	reliable	reliable	reliable	reliable	#N/A	#N/A	reliable	reliable	reliable	#N/A	#N/A	#N/A	#N/A	#N/A	#N/A	reliable	reliable	reliable	#N/A	reliable	reliable	reliable	reliable	reliable	#N/A	reliable	reliable	reliable	reliable	reliable	reliable	reliable	#N/A	#N/A	#N/A	#N/A	#N/A	#N/A	#N/A	#N/A	#N/A	#N/A	#N/A	#N/A
Type III secretion system	K02419	flagellar biosynthetic protein FliP	reliable	reliable	reliable	reliable	reliable	reliable	#N/A	reliable	reliable	reliable	reliable	#N/A	#N/A	reliable	reliable	reliable	reliable	reliable	reliable	reliable	check_length	reliable	reliable	reliable	reliable	reliable	#N/A	reliable	reliable	reliable	reliable	reliable	reliable	reliable	reliable	reliable	reliable	reliable	reliable	reliable	reliable	reliable	reliable	reliable	reliable	#N/A
Type III secretion system	K02420	flagellar biosynthetic protein FliQ	reliable	reliable	reliable	reliable	reliable	reliable	#N/A	#N/A	reliable	reliable	reliable	#N/A	#N/A	reliable	reliable	reliable	reliable	reliable	reliable	reliable	#N/A	reliable	reliable	reliable	reliable	reliable	#N/A	reliable	reliable	reliable	reliable	reliable	reliable	#N/A	#N/A	#N/A	reliable	reliable	#N/A	#N/A	reliable	reliable	#N/A	reliable	reliable	#N/A
Type III secretion system	K02421	flagellar biosynthetic protein FliR	reliable	reliable	reliable	reliable	reliable	reliable	#N/A	#N/A	reliable	reliable	reliable	#N/A	#N/A	reliable	reliable	reliable	reliable	reliable	reliable	reliable	#N/A	reliable	reliable	reliable	reliable	reliable	#N/A	reliable	reliable	reliable	reliable	reliable	reliable	reliable	reliable	reliable	reliable	reliable	reliable	reliable	reliable	reliable	reliable	reliable	reliable	#N/A
C ring	K02410	flagellar motor switch protein FliG	check_length	reliable	reliable	check_length	reliable	check_length	#N/A	check_length	#N/A	#N/A	#N/A	#N/A	#N/A	#N/A	#N/A	#N/A	#N/A	#N/A	#N/A	#N/A	#N/A	#N/A	#N/A	#N/A	#N/A	#N/A	#N/A	#N/A	#N/A	#N/A	#N/A	#N/A	#N/A	#N/A	#N/A	#N/A	reliable	reliable	#N/A	#N/A	reliable	reliable	#N/A	check_length	reliable	#N/A
C ring	K02416	flagellar motor switch protein FliM	reliable	reliable	reliable	reliable	reliable	#N/A	#N/A	#N/A	#N/A	#N/A	#N/A	#N/A	#N/A	#N/A	#N/A	#N/A	#N/A	#N/A	#N/A	#N/A	#N/A	#N/A	#N/A	#N/A	#N/A	#N/A	#N/A	#N/A	#N/A	#N/A	#N/A	#N/A	#N/A	#N/A	#N/A	#N/A	reliable	reliable	#N/A	#N/A	reliable	reliable	#N/A	reliable	reliable	#N/A
C ring	K02417	flagellar motor switch protein FliN/FliY	reliable	reliable	reliable	reliable	reliable	reliable	#N/A	reliable	reliable	reliable	reliable	#N/A	#N/A	reliable	reliable	reliable	reliable	reliable	reliable	reliable	reliable	reliable	reliable	reliable	reliable	reliable	#N/A	reliable	reliable	reliable	reliable	reliable	reliable	reliable	#N/A	#N/A	reliable	reliable	#N/A	#N/A	reliable	reliable	#N/A	check_length	reliable	#N/A
MS ring	K02409	flagellar M-ring protein FliF	reliable	reliable	reliable	reliable	reliable	reliable	reliable	check_length	#N/A	reliable	reliable	reliable	reliable	reliable	reliable	reliable	reliable	reliable	reliable	reliable	reliable	reliable	reliable	reliable	reliable	reliable	#N/A	reliable	reliable	reliable	reliable	reliable	reliable	reliable	reliable	reliable	reliable	reliable	reliable	reliable	reliable	reliable	reliable	reliable	reliable	#N/A
Basal body (Proximal rod)	K02408	flagellar hook-basal body complex protein FliE	reliable	reliable	reliable	reliable	reliable	#N/A	#N/A	#N/A	reliable	reliable	reliable	reliable	reliable	reliable	reliable	reliable	reliable	reliable	reliable	reliable	reliable	reliable	reliable	reliable	reliable	reliable	#N/A	reliable	reliable	reliable	reliable	reliable	reliable	reliable	reliable	reliable	reliable	reliable	reliable	reliable	reliable	reliable	reliable	reliable	reliable	#N/A
Basal body (Proximal rod)	K02387	flagellar basal-body rod protein FlgB	reliable	reliable	reliable	reliable	reliable	#N/A	#N/A	#N/A	reliable	reliable	reliable	reliable	reliable	reliable	reliable	reliable	reliable	reliable	reliable	reliable	reliable	reliable	reliable	reliable	reliable	reliable	#N/A	reliable	reliable	reliable	reliable	reliable	reliable	reliable	reliable	reliable	reliable	reliable	reliable	reliable	reliable	reliable	reliable	reliable	reliable	#N/A
Basal body (Proximal rod)	K02388	flagellar basal-body rod protein FlgC	reliable	reliable	reliable	reliable	reliable	reliable	reliable	reliable	reliable	reliable	reliable	reliable	reliable	reliable	reliable	reliable	reliable	reliable	reliable	reliable	reliable	reliable	reliable	reliable	reliable	reliable	#N/A	reliable	reliable	reliable	reliable	reliable	reliable	check_length	reliable	reliable	reliable	reliable	reliable	reliable	reliable	reliable	reliable	reliable	reliable	#N/A
P ring	K02394	flagellar P-ring protein precursor FlgI	reliable	reliable	reliable	reliable	reliable	reliable	reliable	#N/A	reliable	reliable	reliable	reliable	reliable	reliable	reliable	reliable	reliable	reliable	reliable	reliable	reliable	reliable	reliable	reliable	reliable	reliable	#N/A	reliable	reliable	reliable	#N/A	reliable	reliable	reliable	#N/A	#N/A	reliable	reliable	#N/A	#N/A	#N/A	reliable	#N/A	#N/A	reliable	#N/A
Proximal rod	K02391	flagellar basal-body rod protein FlgF	#N/A	#N/A	#N/A	#N/A	#N/A	reliable	reliable	#N/A	#N/A	#N/A	#N/A	#N/A	#N/A	#N/A	#N/A	#N/A	#N/A	#N/A	#N/A	#N/A	#N/A	#N/A	#N/A	#N/A	#N/A	#N/A	#N/A	#N/A	#N/A	#N/A	#N/A	#N/A	#N/A	#N/A	#N/A	#N/A	reliable	reliable	#N/A	#N/A	#N/A	#N/A	#N/A	#N/A	#N/A	#N/A
L ring	K02393	flagellar L-ring protein precursor FlgH	reliable	reliable	reliable	reliable	reliable	reliable	reliable	#N/A	reliable	reliable	reliable	reliable	reliable	reliable	reliable	reliable	reliable	reliable	reliable	reliable	reliable	reliable	reliable	reliable	reliable	reliable	#N/A	reliable	reliable	reliable	reliable	reliable	reliable	reliable	#N/A	#N/A	reliable	reliable	#N/A	#N/A	#N/A	reliable	#N/A	reliable	reliable	#N/A
Distal rod	K02392	flagellar basal-body rod protein FlgG	reliable	reliable	reliable	reliable	reliable	questionable	reliable	questionable	reliable	reliable	reliable	reliable	reliable	reliable	reliable	reliable	reliable	reliable	reliable	reliable	check_length	reliable	reliable	reliable	reliable	reliable	#N/A	reliable	reliable	reliable	reliable	reliable	reliable	reliable	reliable	reliable	reliable	reliable	reliable	reliable	reliable	reliable	reliable	reliable	reliable	#N/A
Hook	K02390	flagellar hook protein FlgE	reliable	reliable	reliable	reliable	reliable	reliable	#N/A	#N/A	#N/A	#N/A	reliable	reliable	#N/A	reliable	reliable	reliable	reliable	reliable	reliable	reliable	#N/A	reliable	reliable	reliable	reliable	reliable	#N/A	reliable	reliable	reliable	reliable	reliable	reliable	reliable	reliable	reliable	reliable	reliable	reliable	reliable	reliable	reliable	reliable	reliable	reliable	#N/A
Hook	K02414	flagellar hook-length control protein FliK	reliable	reliable	reliable	reliable	#N/A	#N/A	#N/A	#N/A	#N/A	#N/A	#N/A	#N/A	#N/A	#N/A	#N/A	#N/A	#N/A	#N/A	#N/A	#N/A	#N/A	#N/A	#N/A	#N/A	#N/A	#N/A	#N/A	#N/A	#N/A	#N/A	#N/A	#N/A	#N/A	#N/A	#N/A	#N/A	reliable	reliable	#N/A	#N/A	#N/A	#N/A	#N/A	reliable	reliable	#N/A
Hook	K02389	flagellar basal-body rod modification protein FlgD	reliable	reliable	reliable	reliable	#N/A	#N/A	#N/A	#N/A	#N/A	#N/A	#N/A	#N/A	#N/A	check_length	check_length	check_length	check_length	#N/A	#N/A	#N/A	#N/A	check_length	check_length	check_length	check_length	check_length	#N/A	#N/A	#N/A	#N/A	#N/A	#N/A	#N/A	#N/A	#N/A	#N/A	reliable	reliable	#N/A	#N/A	reliable	reliable	#N/A	reliable	reliable	#N/A
Hook filament junction	K02396	flagellar hook-associated protein 1 FlgK	reliable	reliable	reliable	reliable	reliable	#N/A	#N/A	#N/A	#N/A	#N/A	#N/A	#N/A	#N/A	#N/A	#N/A	#N/A	#N/A	#N/A	#N/A	#N/A	#N/A	#N/A	#N/A	#N/A	#N/A	#N/A	#N/A	#N/A	#N/A	#N/A	#N/A	#N/A	#N/A	#N/A	#N/A	#N/A	reliable	reliable	#N/A	#N/A	#N/A	reliable	#N/A	reliable	reliable	#N/A
Hook filament junction	K02397	flagellar hook-associated protein 3 FlgL	reliable	reliable	reliable	reliable	reliable	#N/A	#N/A	#N/A	#N/A	#N/A	#N/A	#N/A	#N/A	#N/A	#N/A	#N/A	#N/A	#N/A	#N/A	#N/A	#N/A	#N/A	#N/A	#N/A	#N/A	#N/A	check_length	#N/A	#N/A	#N/A	#N/A	#N/A	#N/A	#N/A	#N/A	#N/A	reliable	reliable	#N/A	#N/A	#N/A	reliable	#N/A	reliable	reliable	#N/A
Filament	K02406	flagellin FliC	#N/A	#N/A	#N/A	#N/A	#N/A	#N/A	#N/A	#N/A	#N/A	#N/A	#N/A	#N/A	#N/A	#N/A	#N/A	#N/A	#N/A	#N/A	#N/A	#N/A	#N/A	#N/A	#N/A	#N/A	#N/A	#N/A	#N/A	#N/A	#N/A	#N/A	#N/A	#N/A	#N/A	#N/A	#N/A	#N/A	#N/A	#N/A	#N/A	#N/A	#N/A	#N/A	#N/A	#N/A	#N/A	#N/A
Filament cap	K02407	flagellar hook-associated protein 2 FliD	check_length	check_length	check_length	check_length	check_length	#N/A	#N/A	#N/A	#N/A	#N/A	#N/A	#N/A	#N/A	#N/A	#N/A	#N/A	#N/A	#N/A	#N/A	#N/A	#N/A	#N/A	#N/A	#N/A	#N/A	#N/A	#N/A	#N/A	#N/A	#N/A	#N/A	#N/A	#N/A	#N/A	#N/A	#N/A	reliable	reliable	#N/A	#N/A	#N/A	reliable	#N/A	reliable	check_length	#N/A
Late gene products	K02398	negative regulator of flagellin synthesis FlgM	reliable	reliable	reliable	reliable	reliable	#N/A	#N/A	#N/A	#N/A	#N/A	#N/A	#N/A	#N/A	#N/A	#N/A	#N/A	#N/A	#N/A	#N/A	#N/A	#N/A	#N/A	#N/A	#N/A	#N/A	#N/A	#N/A	#N/A	#N/A	#N/A	#N/A	#N/A	#N/A	#N/A	#N/A	#N/A	#N/A	#N/A	#N/A	#N/A	#N/A	#N/A	#N/A	#N/A	#N/A	#N/A
Late gene products	K02405	RNA polymerase sigma factor for flagellar operon FliA	reliable	reliable	reliable	reliable	questionable	questionable	reliable	#N/A	reliable	questionable	reliable	reliable	reliable	reliable	questionable	reliable	questionable	reliable	reliable	reliable	reliable	questionable	questionable	reliable	questionable	questionable	questionable	reliable	questionable	reliable	questionable	questionable	reliable	reliable	questionable	reliable	reliable	reliable	reliable	reliable	questionable	questionable	questionable	reliable	questionable	#N/A
Early gene products	K02402	flagellar transcriptional activator FlhC	#N/A	#N/A	#N/A	#N/A	#N/A	#N/A	#N/A	#N/A	#N/A	#N/A	#N/A	#N/A	#N/A	#N/A	#N/A	#N/A	#N/A	#N/A	#N/A	#N/A	#N/A	#N/A	#N/A	#N/A	#N/A	#N/A	#N/A	#N/A	#N/A	#N/A	#N/A	#N/A	#N/A	#N/A	#N/A	#N/A	#N/A	#N/A	#N/A	#N/A	#N/A	#N/A	#N/A	#N/A	#N/A	#N/A
Early gene products	K02403	flagellar transcriptional activator FlhD	#N/A	#N/A	#N/A	#N/A	#N/A	#N/A	#N/A	#N/A	#N/A	#N/A	#N/A	#N/A	#N/A	#N/A	#N/A	#N/A	#N/A	#N/A	#N/A	#N/A	#N/A	#N/A	#N/A	#N/A	#N/A	#N/A	#N/A	#N/A	#N/A	#N/A	#N/A	#N/A	#N/A	#N/A	#N/A	#N/A	#N/A	#N/A	#N/A	#N/A	#N/A	#N/A	#N/A	#N/A	#N/A	#N/A
Cytoplasmic chaperone	K02386	flagella basal body P-ring formation protein FlgA	reliable	reliable	reliable	reliable	reliable	reliable	reliable	#N/A	reliable	reliable	reliable	reliable	reliable	reliable	reliable	reliable	reliable	reliable	reliable	reliable	reliable	reliable	reliable	reliable	reliable	reliable	#N/A	reliable	reliable	reliable	reliable	reliable	reliable	reliable	#N/A	#N/A	reliable	reliable	#N/A	#N/A	#N/A	reliable	#N/A	reliable	reliable	#N/A
Cytoplasmic chaperone	K02399	flagella synthesis protein FlgN	reliable	reliable	reliable	reliable	reliable	#N/A	#N/A	#N/A	#N/A	#N/A	#N/A	#N/A	#N/A	#N/A	#N/A	#N/A	#N/A	#N/A	#N/A	#N/A	#N/A	#N/A	#N/A	#N/A	#N/A	#N/A	#N/A	#N/A	#N/A	#N/A	#N/A	#N/A	#N/A	#N/A	#N/A	#N/A	reliable	reliable	#N/A	#N/A	#N/A	reliable	#N/A	#N/A	#N/A	#N/A
Cytoplasmic chaperone	K02413	flagellar FliJ protein	reliable	reliable	reliable	reliable	reliable	#N/A	#N/A	#N/A	reliable	reliable	reliable	reliable	reliable	reliable	reliable	reliable	reliable	reliable	reliable	reliable	reliable	reliable	reliable	reliable	reliable	reliable	#N/A	reliable	reliable	reliable	reliable	reliable	reliable	reliable	reliable	reliable	reliable	reliable	reliable	reliable	reliable	reliable	reliable	reliable	reliable	#N/A
Cytoplasmic chaperone	K02422	flagellar protein FliS	#N/A	#N/A	#N/A	#N/A	#N/A	#N/A	#N/A	#N/A	#N/A	#N/A	#N/A	#N/A	#N/A	#N/A	#N/A	#N/A	#N/A	#N/A	#N/A	#N/A	#N/A	#N/A	#N/A	#N/A	#N/A	#N/A	#N/A	#N/A	#N/A	#N/A	#N/A	#N/A	#N/A	#N/A	#N/A	#N/A	#N/A	#N/A	#N/A	#N/A	#N/A	#N/A	#N/A	#N/A	#N/A	#N/A
Cytoplasmic chaperone	K02423	flagellar protein FliT	#N/A	#N/A	#N/A	#N/A	#N/A	#N/A	#N/A	#N/A	#N/A	#N/A	#N/A	#N/A	#N/A	#N/A	#N/A	#N/A	#N/A	#N/A	#N/A	#N/A	#N/A	#N/A	#N/A	#N/A	#N/A	#N/A	#N/A	#N/A	#N/A	#N/A	#N/A	#N/A	#N/A	#N/A	#N/A	#N/A	reliable	reliable	#N/A	#N/A	#N/A	#N/A	#N/A	#N/A	#N/A	#N/A
Flagella-related	K04061	flagellar biosynthesis protein	reliable	reliable	reliable	reliable	reliable	reliable	reliable	#N/A	reliable	reliable	reliable	reliable	reliable	reliable	reliable	reliable	reliable	reliable	reliable	reliable	#N/A	reliable	reliable	reliable	reliable	reliable	#N/A	reliable	reliable	reliable	reliable	reliable	reliable	reliable	#N/A	#N/A	#N/A	#N/A	#N/A	#N/A	#N/A	#N/A	#N/A	#N/A	#N/A	#N/A
Flagella-related	K02404	flagellar biosynthesis protein FlhF	reliable	reliable	reliable	reliable	reliable	#N/A	#N/A	#N/A	#N/A	#N/A	#N/A	#N/A	#N/A	#N/A	#N/A	#N/A	#N/A	#N/A	#N/A	#N/A	#N/A	#N/A	#N/A	#N/A	#N/A	#N/A	#N/A	#N/A	#N/A	#N/A	#N/A	#N/A	#N/A	#N/A	#N/A	#N/A	#N/A	#N/A	#N/A	#N/A	#N/A	#N/A	#N/A	#N/A	#N/A	#N/A
Flagella-related	K04562	flagellar biosynthesis protein FlhG	reliable	reliable	reliable	reliable	reliable	#N/A	#N/A	#N/A	#N/A	#N/A	#N/A	#N/A	#N/A	#N/A	#N/A	#N/A	#N/A	#N/A	#N/A	#N/A	#N/A	#N/A	#N/A	#N/A	#N/A	#N/A	#N/A	#N/A	#N/A	#N/A	#N/A	#N/A	#N/A	#N/A	#N/A	#N/A	#N/A	#N/A	#N/A	#N/A	questionable	questionable	#N/A	#N/A	#N/A	#N/A
Flagella-related	K02412	flagellum-specific ATP synthase	reliable	reliable	reliable	reliable	reliable	#N/A	#N/A	#N/A	reliable	reliable	reliable	reliable	reliable	reliable	reliable	reliable	reliable	reliable	reliable	reliable	reliable	reliable	reliable	reliable	reliable	reliable	check_length	reliable	reliable	reliable	reliable	reliable	check_length	reliable	reliable	reliable	reliable	reliable	reliable	reliable	reliable	reliable	reliable	check_length	reliable	#N/A
Flagella-related	K02415	flagellar FliL protein	reliable	reliable	reliable	reliable	reliable	#N/A	#N/A	#N/A	#N/A	#N/A	#N/A	#N/A	#N/A	#N/A	#N/A	#N/A	#N/A	#N/A	#N/A	#N/A	#N/A	#N/A	#N/A	#N/A	#N/A	#N/A	#N/A	#N/A	#N/A	#N/A	#N/A	#N/A	#N/A	#N/A	#N/A	#N/A	reliable	reliable	#N/A	#N/A	reliable	reliable	#N/A	check_length	reliable	#N/A
Flagella-related	K13626	flagellar assembly factor FliW	reliable	reliable	reliable	reliable	reliable	#N/A	#N/A	#N/A	#N/A	#N/A	#N/A	#N/A	#N/A	#N/A	#N/A	#N/A	#N/A	#N/A	#N/A	#N/A	#N/A	#N/A	#N/A	#N/A	#N/A	#N/A	#N/A	#N/A	#N/A	#N/A	#N/A	#N/A	#N/A	#N/A	#N/A	#N/A	reliable	reliable	#N/A	#N/A	reliable	reliable	#N/A	reliable	reliable	#N/A
Flagella-related	K02395	flagellar protein FlgJ	reliable	reliable	reliable	reliable	reliable	#N/A	#N/A	#N/A	#N/A	#N/A	#N/A	#N/A	#N/A	#N/A	#N/A	#N/A	#N/A	#N/A	#N/A	#N/A	#N/A	#N/A	#N/A	#N/A	#N/A	#N/A	#N/A	#N/A	#N/A	#N/A	#N/A	#N/A	#N/A	#N/A	#N/A	#N/A	reliable	reliable	#N/A	#N/A	#N/A	reliable	#N/A	reliable	reliable	#N/A
