# Supplementary material for: Hydrogen-based metabolism as an ancestral trait in lineages sibling to the Cyanobacteria
Source: Nat Commun. 2019 Jan 28;10:463. doi: 10.1038/s41467-018-08246-y (PMC6349859; doi:10.1038/s41467-018-08246-y)
Supplement: Supplementary file 6 — Supplementary Data 3 [file 41467_2018_8246_MOESM6_ESM.xlsx]

## Sheet: SuppData3_BiosyntheticPaths
			GENOME CODE
PATHWAY	KO	GENE PRODUCT	RA1A	GW1B	GW1C	GW1D	GW2A	AA1A	AG2A	AG3B	HO1A	HO1B	LO2A	LO2B	HO2C	RX3A	RX3B	RX3C	RX3D	RX4A	RX4B	RX4C	RX4D	RX5A	RX5B	RX5C	RX5D	RX5E	RX6A	RX7A	RX7B	RX7C	RX7D	RX8A	RX8B	RX8C	AS1A	AS2A	AS3A	AS3B	LO5A	LO5B	RX6A	RX6B	HO7A	GW8A	GW9A	BJ4A
Trehalose biosynthesis	K00975	glucose-1-phosphate adenylyltransferase	reliable	reliable	reliable	reliable	#N/A	#N/A	#N/A	#N/A	#N/A	#N/A	#N/A	#N/A	#N/A	#N/A	#N/A	#N/A	#N/A	#N/A	#N/A	#N/A	#N/A	#N/A	#N/A	#N/A	#N/A	#N/A	#N/A	#N/A	#N/A	#N/A	#N/A	#N/A	#N/A	#N/A	reliable	reliable	reliable	reliable	#N/A	#N/A	reliable	reliable	#N/A	reliable	#N/A	#N/A
Trehalose biosynthesis	K00703	starch synthase	reliable	reliable	reliable	reliable	reliable	#N/A	#N/A	#N/A	reliable	reliable	reliable	reliable	reliable	reliable	reliable	reliable	reliable	reliable	reliable	reliable	reliable	reliable	reliable	reliable	reliable	reliable	reliable	reliable	reliable	reliable	reliable	reliable	reliable	reliable	check_length	reliable	reliable	reliable	reliable	reliable	reliable	reliable	reliable	check_length	reliable	#N/A
Trehalose biosynthesis	K00700	1,4-alpha-glucan branching enzyme	reliable	reliable	reliable	reliable	reliable	#N/A	#N/A	#N/A	#N/A	#N/A	reliable	#N/A	reliable	#N/A	#N/A	#N/A	#N/A	reliable	reliable	reliable	check_length	#N/A	#N/A	#N/A	#N/A	#N/A	#N/A	#N/A	#N/A	#N/A	#N/A	#N/A	#N/A	#N/A	#N/A	#N/A	#N/A	#N/A	#N/A	#N/A	#N/A	#N/A	#N/A	#N/A	reliable	reliable
Trehalose biosynthesis	K01214	isoamylase	#N/A	#N/A	#N/A	#N/A	#N/A	#N/A	#N/A	#N/A	#N/A	#N/A	#N/A	#N/A	#N/A	#N/A	#N/A	#N/A	#N/A	#N/A	#N/A	#N/A	#N/A	#N/A	#N/A	#N/A	#N/A	#N/A	#N/A	#N/A	#N/A	#N/A	#N/A	#N/A	#N/A	#N/A	#N/A	#N/A	#N/A	#N/A	#N/A	#N/A	#N/A	#N/A	#N/A	#N/A	#N/A	#N/A
Trehalose biosynthesis	K06044	(1->4)-alpha-D-glucan 1-alpha-D-glucosylmutase	reliable	reliable	reliable	reliable	#N/A	#N/A	#N/A	#N/A	#N/A	#N/A	#N/A	#N/A	#N/A	#N/A	#N/A	#N/A	#N/A	#N/A	#N/A	#N/A	#N/A	#N/A	#N/A	#N/A	#N/A	#N/A	#N/A	#N/A	#N/A	#N/A	#N/A	#N/A	#N/A	#N/A	#N/A	#N/A	#N/A	#N/A	#N/A	#N/A	#N/A	#N/A	reliable	#N/A	#N/A	#N/A
Trehalose biosynthesis	K01236	maltooligosyltrehalose trehalohydrolase	reliable	reliable	reliable	reliable	#N/A	#N/A	#N/A	#N/A	#N/A	#N/A	#N/A	#N/A	#N/A	reliable	reliable	reliable	reliable	#N/A	#N/A	#N/A	#N/A	#N/A	#N/A	#N/A	#N/A	#N/A	#N/A	#N/A	#N/A	#N/A	#N/A	#N/A	#N/A	#N/A	#N/A	#N/A	#N/A	#N/A	#N/A	#N/A	check_length	check_length	reliable	reliable	reliable	#N/A
Fatty-acids oxidation, acyl-CoA synthesis	K01897	long-chain acyl-CoA synthetase	check_length	check_length	check_length	check_length	reliable	reliable	#N/A	#N/A	reliable	reliable	reliable	reliable	reliable	#N/A	#N/A	#N/A	#N/A	reliable	reliable	reliable	reliable	reliable	reliable	reliable	reliable	reliable	#N/A	#N/A	#N/A	#N/A	#N/A	#N/A	#N/A	#N/A	reliable	reliable	reliable	reliable	reliable	reliable	#N/A	check_length	check_length	#N/A	reliable	reliable
Fatty acids biosynthesis	K01961	acetyl-CoA carboxylase, biotin carboxylase subunit	reliable	#N/A	reliable	reliable	reliable	check_length	reliable	reliable	reliable	reliable	reliable	reliable	reliable	reliable	reliable	reliable	reliable	reliable	reliable	reliable	#N/A	reliable	reliable	reliable	reliable	reliable	reliable	reliable	reliable	reliable	#N/A	reliable	reliable	reliable	reliable	reliable	reliable	reliable	reliable	reliable	reliable	#N/A	reliable	#N/A	reliable	reliable
Fatty acids biosynthesis	K01962	acetyl-CoA carboxylase carboxyl transferase subunit alpha	reliable	reliable	reliable	reliable	reliable	reliable	reliable	reliable	reliable	reliable	reliable	reliable	reliable	reliable	reliable	reliable	reliable	reliable	reliable	reliable	reliable	reliable	reliable	reliable	reliable	reliable	reliable	reliable	reliable	reliable	#N/A	reliable	reliable	reliable	reliable	reliable	reliable	reliable	reliable	reliable	reliable	reliable	reliable	reliable	reliable	reliable
Fatty acids biosynthesis	K00645	[acyl-carrier-protein] S-malonyltransferase	reliable	reliable	reliable	reliable	#N/A	#N/A	#N/A	reliable	reliable	reliable	reliable	reliable	reliable	reliable	reliable	reliable	reliable	reliable	reliable	reliable	reliable	reliable	reliable	reliable	reliable	reliable	reliable	reliable	reliable	reliable	check_length	reliable	check_length	#N/A	reliable	reliable	reliable	reliable	reliable	reliable	reliable	reliable	reliable	reliable	reliable	reliable
Fatty acids biosynthesis	K00648	3-oxoacyl-[acyl-carrier-protein] synthase III	reliable	reliable	reliable	reliable	reliable	#N/A	reliable	reliable	reliable	reliable	reliable	reliable	reliable	reliable	reliable	reliable	reliable	reliable	reliable	reliable	reliable	reliable	reliable	reliable	reliable	reliable	reliable	reliable	reliable	reliable	reliable	reliable	reliable	reliable	reliable	#N/A	#N/A	#N/A	reliable	reliable	reliable	reliable	reliable	check_length	reliable	reliable
Fatty acids biosynthesis	K01963	acetyl-CoA carboxylase carboxyl transferase subunit beta	reliable	reliable	reliable	reliable	reliable	reliable	reliable	reliable	reliable	reliable	reliable	reliable	reliable	reliable	reliable	reliable	reliable	reliable	reliable	reliable	reliable	reliable	reliable	reliable	reliable	reliable	reliable	reliable	reliable	reliable	#N/A	reliable	reliable	reliable	reliable	reliable	reliable	reliable	reliable	reliable	reliable	reliable	reliable	reliable	reliable	reliable
Fatty acids biosynthesis	K02160	acetyl-CoA carboxylase biotin carboxyl carrier protein	reliable	reliable	reliable	reliable	reliable	reliable	#N/A	reliable	reliable	reliable	reliable	reliable	reliable	reliable	reliable	reliable	reliable	reliable	reliable	reliable	reliable	reliable	reliable	reliable	reliable	reliable	#N/A	reliable	reliable	reliable	reliable	reliable	reliable	reliable	reliable	reliable	reliable	reliable	reliable	reliable	reliable	reliable	reliable	#N/A	reliable	reliable
Fatty acids biosynthesis	K09458	3-oxoacyl-[acyl-carrier-protein] synthase II	reliable	reliable	reliable	reliable	check_length	#N/A	reliable	#N/A	reliable	reliable	reliable	reliable	reliable	reliable	reliable	reliable	reliable	reliable	reliable	reliable	check_length	reliable	reliable	reliable	reliable	reliable	reliable	reliable	reliable	reliable	reliable	reliable	#N/A	reliable	reliable	reliable	reliable	reliable	reliable	reliable	reliable	check_length	reliable	reliable	reliable	reliable
Fatty acids biosynthesis	K00059	3-oxoacyl-[acyl-carrier protein] reductase	reliable	reliable	check_length	reliable	reliable	reliable	reliable	#N/A	reliable	reliable	reliable	reliable	reliable	reliable	reliable	reliable	reliable	reliable	reliable	reliable	reliable	reliable	reliable	reliable	reliable	reliable	reliable	reliable	reliable	reliable	reliable	reliable	reliable	reliable	reliable	reliable	reliable	reliable	reliable	reliable	reliable	reliable	reliable	reliable	reliable	reliable
Fatty acids biosynthesis	K02372	3-hydroxyacyl-[acyl-carrier-protein] dehydratase	#N/A	#N/A	#N/A	#N/A	reliable	#N/A	#N/A	#N/A	#N/A	#N/A	#N/A	#N/A	#N/A	#N/A	#N/A	#N/A	#N/A	#N/A	#N/A	#N/A	#N/A	#N/A	#N/A	#N/A	#N/A	#N/A	#N/A	#N/A	#N/A	#N/A	reliable	#N/A	#N/A	#N/A	reliable	reliable	reliable	reliable	reliable	reliable	reliable	reliable	reliable	#N/A	reliable	reliable
Fatty acids biosynthesis	K02371	enoyl-[acyl-carrier protein] reductase II	reliable	reliable	reliable	reliable	#N/A	#N/A	#N/A	#N/A	#N/A	#N/A	#N/A	#N/A	#N/A	#N/A	#N/A	#N/A	#N/A	#N/A	#N/A	#N/A	#N/A	#N/A	#N/A	#N/A	#N/A	#N/A	#N/A	#N/A	#N/A	#N/A	#N/A	#N/A	#N/A	#N/A	#N/A	#N/A	#N/A	#N/A	#N/A	#N/A	#N/A	reliable	#N/A	reliable	#N/A	#N/A
Glycerolipid biosynthesis	K00057	glycerol-3-phosphate dehydrogenase (NAD(P)+)	reliable	reliable	reliable	reliable	reliable	reliable	reliable	reliable	reliable	reliable	reliable	reliable	reliable	reliable	reliable	reliable	reliable	reliable	reliable	reliable	reliable	reliable	reliable	reliable	reliable	reliable	reliable	reliable	reliable	reliable	reliable	reliable	reliable	reliable	reliable	reliable	reliable	reliable	reliable	reliable	reliable	reliable	reliable	reliable	reliable	reliable
Glycerolipid biosynthesis	K00111	Glycerol-3-phosphate dehydrogenase	#N/A	#N/A	#N/A	#N/A	reliable	#N/A	reliable	reliable	#N/A	#N/A	#N/A	#N/A	#N/A	#N/A	#N/A	#N/A	#N/A	#N/A	#N/A	#N/A	#N/A	reliable	check_length	reliable	reliable	reliable	#N/A	check_length	check_length	check_length	#N/A	check_length	check_length	check_length	#N/A	#N/A	#N/A	#N/A	reliable	reliable	#N/A	#N/A	#N/A	#N/A	reliable	reliable
Glycerolipid biosynthesis	K03621	glycerol-3-phosphate acyltransferase PlsX	reliable	reliable	reliable	reliable	reliable	check_length	reliable	reliable	#N/A	reliable	reliable	reliable	reliable	reliable	reliable	reliable	reliable	reliable	reliable	reliable	reliable	reliable	reliable	reliable	reliable	reliable	reliable	reliable	reliable	reliable	check_length	reliable	reliable	reliable	reliable	reliable	reliable	reliable	reliable	reliable	reliable	reliable	reliable	check_length	reliable	reliable
Glycerolipid biosynthesis	K08591	glycerol-3-phosphate acyltransferase PlsY	reliable	reliable	reliable	reliable	reliable	reliable	reliable	reliable	reliable	reliable	reliable	reliable	reliable	reliable	reliable	reliable	reliable	reliable	reliable	reliable	reliable	reliable	reliable	reliable	reliable	reliable	reliable	reliable	reliable	reliable	reliable	reliable	reliable	reliable	reliable	reliable	reliable	reliable	reliable	reliable	reliable	reliable	reliable	reliable	reliable	reliable
Glycerolipid biosynthesis	K00655	1-acyl-sn-glycerol-3-phosphate acyltransferase	reliable	reliable	reliable	reliable	reliable	reliable	reliable	reliable	reliable	reliable	reliable	reliable	reliable	reliable	reliable	reliable	reliable	reliable	reliable	reliable	reliable	reliable	reliable	reliable	reliable	reliable	reliable	reliable	reliable	reliable	reliable	reliable	reliable	reliable	reliable	reliable	reliable	reliable	reliable	reliable	reliable	reliable	reliable	#N/A	reliable	reliable
Glycerolipid biosynthesis	K00901	diacylglycerol kinase (ATP)	reliable	reliable	reliable	reliable	reliable	reliable	reliable	reliable	reliable	reliable	reliable	#N/A	reliable	#N/A	#N/A	#N/A	#N/A	reliable	reliable	reliable	reliable	reliable	reliable	reliable	reliable	reliable	reliable	#N/A	#N/A	#N/A	#N/A	#N/A	#N/A	#N/A	reliable	reliable	reliable	reliable	#N/A	#N/A	reliable	reliable	reliable	reliable	#N/A	reliable
Glycerolipid biosynthesis	K00981	phosphatidate cytidylyltransferase	reliable	reliable	reliable	reliable	reliable	#N/A	reliable	reliable	#N/A	#N/A	#N/A	reliable	reliable	reliable	reliable	reliable	reliable	reliable	reliable	reliable	reliable	reliable	reliable	reliable	reliable	reliable	reliable	reliable	reliable	reliable	#N/A	check_length	reliable	#N/A	reliable	reliable	reliable	reliable	reliable	reliable	reliable	reliable	reliable	reliable	reliable	reliable
Glycerolipid biosynthesis	K17103	CDP-diacylglycerol---serine O-phosphatidyltransferase	reliable	reliable	reliable	reliable	#N/A	reliable	#N/A	#N/A	#N/A	#N/A	#N/A	#N/A	#N/A	#N/A	#N/A	#N/A	#N/A	#N/A	#N/A	#N/A	#N/A	#N/A	#N/A	#N/A	#N/A	#N/A	#N/A	#N/A	#N/A	#N/A	#N/A	#N/A	#N/A	#N/A	#N/A	#N/A	#N/A	#N/A	#N/A	#N/A	#N/A	#N/A	#N/A	#N/A	#N/A	#N/A
Glycerolipid biosynthesis	K01613	phosphatidylserine decarboxylase	reliable	reliable	reliable	reliable	#N/A	reliable	reliable	reliable	reliable	reliable	#N/A	#N/A	#N/A	#N/A	#N/A	#N/A	#N/A	#N/A	#N/A	#N/A	#N/A	#N/A	#N/A	#N/A	#N/A	#N/A	#N/A	#N/A	#N/A	#N/A	#N/A	#N/A	#N/A	#N/A	#N/A	#N/A	#N/A	#N/A	#N/A	#N/A	#N/A	#N/A	#N/A	#N/A	#N/A	#N/A
Glycerolipid biosynthesis	K00995	CDP-diacylglycerol--glycerol-3-phosphate 3-phosphatidyltransferase	reliable	reliable	reliable	reliable	reliable	#N/A	#N/A	#N/A	reliable	reliable	reliable	reliable	reliable	reliable	reliable	reliable	reliable	check_length	check_length	check_length	reliable	reliable	reliable	reliable	reliable	reliable	reliable	reliable	reliable	reliable	reliable	reliable	reliable	#N/A	reliable	reliable	reliable	reliable	reliable	reliable	#N/A	reliable	reliable	reliable	reliable	reliable
Glycerolipid biosynthesis	K06131	Cardiolipin synthase A/B	#N/A	#N/A	#N/A	#N/A	reliable	#N/A	#N/A	#N/A	#N/A	#N/A	#N/A	#N/A	#N/A	#N/A	#N/A	#N/A	#N/A	#N/A	#N/A	#N/A	reliable	#N/A	#N/A	#N/A	#N/A	#N/A	#N/A	#N/A	#N/A	#N/A	#N/A	#N/A	#N/A	#N/A	#N/A	#N/A	#N/A	#N/A	#N/A	#N/A	#N/A	#N/A	#N/A	#N/A	#N/A	#N/A
Glycerolipid biosynthesis	K00864	Glycerol kinase	#N/A	#N/A	#N/A	#N/A	reliable	reliable	reliable	reliable	#N/A	#N/A	#N/A	#N/A	#N/A	#N/A	#N/A	#N/A	#N/A	#N/A	#N/A	#N/A	#N/A	reliable	reliable	reliable	reliable	reliable	#N/A	#N/A	#N/A	#N/A	#N/A	#N/A	#N/A	#N/A	#N/A	#N/A	#N/A	#N/A	reliable	reliable	#N/A	#N/A	#N/A	#N/A	reliable	reliable
Glycerolipid biosynthesis	K01048	Lysophospholipase	#N/A	#N/A	#N/A	#N/A	reliable	questionable	#N/A	#N/A	#N/A	#N/A	questionable	questionable	questionable	#N/A	#N/A	#N/A	#N/A	#N/A	#N/A	#N/A	#N/A	questionable	questionable	questionable	questionable	questionable	#N/A	#N/A	#N/A	#N/A	#N/A	#N/A	#N/A	#N/A	#N/A	#N/A	#N/A	#N/A	questionable	questionable	#N/A	#N/A	#N/A	#N/A	questionable	#N/A
Glycerolipid biosynthesis	K19002	1,2-diacylglycerol 3-alpha-glucosyltransferase	reliable	reliable	reliable	reliable	reliable	#N/A	#N/A	#N/A	reliable	reliable	reliable	reliable	reliable	reliable	reliable	reliable	reliable	reliable	reliable	reliable	reliable	questionable	questionable	questionable	questionable	questionable	reliable	reliable	reliable	reliable	check_length	reliable	reliable	reliable	#N/A	#N/A	#N/A	#N/A	questionable	questionable	#N/A	#N/A	#N/A	#N/A	#N/A	#N/A
Adenine ribonucleotide biosynthesis	K01939	adenylosuccinate synthase	reliable	reliable	reliable	reliable	reliable	check_length	#N/A	reliable	reliable	reliable	reliable	reliable	check_length	reliable	reliable	reliable	reliable	reliable	reliable	reliable	reliable	reliable	reliable	reliable	reliable	reliable	reliable	check_length	check_length	check_length	check_length	reliable	reliable	reliable	reliable	reliable	reliable	reliable	reliable	reliable	reliable	check_length	reliable	reliable	reliable	reliable
Adenine ribonucleotide biosynthesis	K01756	adenylosuccinate lyase	reliable	reliable	reliable	reliable	#N/A	#N/A	reliable	reliable	reliable	reliable	reliable	reliable	reliable	reliable	reliable	reliable	reliable	reliable	reliable	reliable	reliable	reliable	reliable	reliable	reliable	reliable	reliable	reliable	reliable	#N/A	#N/A	reliable	reliable	reliable	reliable	reliable	reliable	reliable	reliable	reliable	reliable	check_length	reliable	reliable	reliable	reliable
Adenine ribonucleotide biosynthesis	K00939	adenylate kinase	reliable	reliable	reliable	reliable	reliable	reliable	reliable	reliable	reliable	reliable	reliable	reliable	reliable	reliable	reliable	reliable	reliable	reliable	reliable	reliable	reliable	reliable	reliable	reliable	reliable	reliable	reliable	reliable	reliable	reliable	#N/A	reliable	reliable	reliable	reliable	reliable	reliable	reliable	reliable	reliable	reliable	reliable	reliable	#N/A	reliable	reliable
Adenine ribonucleotide biosynthesis	K00940	nucleoside-diphosphate kinase	reliable	reliable	reliable	reliable	check_length	reliable	#N/A	reliable	reliable	reliable	reliable	reliable	reliable	reliable	reliable	reliable	reliable	reliable	reliable	reliable	reliable	reliable	reliable	reliable	reliable	reliable	reliable	reliable	reliable	reliable	#N/A	#N/A	#N/A	#N/A	reliable	reliable	reliable	reliable	reliable	reliable	reliable	reliable	#N/A	#N/A	reliable	reliable
Guanine ribonucleotide biosynthesis	K00088	IMP dehydrogenase	reliable	reliable	reliable	reliable	reliable	#N/A	reliable	reliable	reliable	reliable	#N/A	reliable	reliable	reliable	reliable	reliable	reliable	reliable	reliable	reliable	reliable	reliable	reliable	reliable	reliable	reliable	#N/A	reliable	reliable	reliable	#N/A	reliable	reliable	#N/A	#N/A	#N/A	#N/A	#N/A	reliable	reliable	reliable	reliable	#N/A	reliable	reliable	reliable
Guanine ribonucleotide biosynthesis	K01951	GMP synthase (glutamine-hydrolysing)	reliable	reliable	reliable	reliable	reliable	reliable	reliable	reliable	reliable	reliable	reliable	reliable	check_length	reliable	reliable	reliable	reliable	reliable	reliable	reliable	reliable	reliable	reliable	reliable	reliable	reliable	reliable	reliable	reliable	reliable	#N/A	reliable	reliable	#N/A	#N/A	#N/A	#N/A	#N/A	reliable	reliable	reliable	reliable	#N/A	reliable	reliable	reliable
Guanine ribonucleotide biosynthesis	K00942	guanylate kinase	reliable	reliable	reliable	reliable	reliable	reliable	#N/A	reliable	reliable	reliable	reliable	reliable	reliable	reliable	reliable	reliable	reliable	reliable	reliable	reliable	reliable	reliable	reliable	reliable	reliable	reliable	#N/A	reliable	reliable	reliable	#N/A	reliable	reliable	reliable	reliable	reliable	reliable	reliable	reliable	reliable	reliable	reliable	reliable	reliable	reliable	reliable
Guanine ribonucleotide biosynthesis	K00940	nucleoside-diphosphate kinase	reliable	reliable	reliable	reliable	check_length	reliable	#N/A	reliable	reliable	reliable	reliable	reliable	reliable	reliable	reliable	reliable	reliable	reliable	reliable	reliable	reliable	reliable	reliable	reliable	reliable	reliable	reliable	reliable	reliable	reliable	#N/A	#N/A	#N/A	#N/A	reliable	reliable	reliable	reliable	reliable	reliable	reliable	reliable	#N/A	#N/A	reliable	reliable
Inosine monophosphate biosynthesis (from PRPP + glutamine)	K00764	amidophosphoribosyltransferase	reliable	reliable	reliable	reliable	reliable	reliable	#N/A	reliable	reliable	#N/A	reliable	check_length	reliable	reliable	reliable	reliable	reliable	reliable	reliable	reliable	reliable	reliable	reliable	reliable	reliable	reliable	reliable	reliable	reliable	reliable	check_length	reliable	reliable	check_length	#N/A	#N/A	#N/A	#N/A	reliable	reliable	check_length	reliable	reliable	reliable	reliable	reliable
Inosine monophosphate biosynthesis (from PRPP + glutamine)	K01945	phosphoribosylamine--glycine ligase	reliable	reliable	reliable	reliable	reliable	reliable	check_length	reliable	reliable	reliable	reliable	reliable	reliable	reliable	reliable	reliable	reliable	reliable	reliable	reliable	reliable	reliable	reliable	reliable	reliable	reliable	reliable	reliable	reliable	reliable	#N/A	reliable	reliable	check_length	reliable	reliable	reliable	reliable	reliable	reliable	reliable	reliable	reliable	reliable	reliable	reliable
Inosine monophosphate biosynthesis (from PRPP + glutamine)	K11175	phosphoribosylglycinamide formyltransferase 1	reliable	reliable	reliable	reliable	#N/A	reliable	reliable	reliable	reliable	reliable	reliable	reliable	reliable	reliable	reliable	reliable	reliable	reliable	reliable	reliable	check_length	reliable	reliable	reliable	reliable	reliable	reliable	reliable	reliable	reliable	#N/A	reliable	reliable	reliable	reliable	#N/A	#N/A	#N/A	reliable	reliable	reliable	reliable	reliable	reliable	reliable	reliable
Inosine monophosphate biosynthesis (from PRPP + glutamine)	K01952	phosphoribosylformylglycinamidine synthase	reliable	reliable	reliable	reliable	reliable	reliable	reliable	reliable	reliable	reliable	reliable	reliable	reliable	reliable	reliable	reliable	reliable	reliable	reliable	reliable	reliable	reliable	reliable	reliable	reliable	reliable	reliable	reliable	reliable	reliable	reliable	reliable	reliable	reliable	#N/A	#N/A	#N/A	#N/A	reliable	reliable	reliable	reliable	reliable	reliable	reliable	reliable
Inosine monophosphate biosynthesis (from PRPP + glutamine)	K01933	phosphoribosylformylglycinamidine cyclo-ligase	reliable	reliable	reliable	reliable	#N/A	reliable	reliable	reliable	reliable	reliable	reliable	reliable	reliable	reliable	reliable	reliable	reliable	reliable	reliable	reliable	reliable	reliable	reliable	reliable	reliable	reliable	reliable	reliable	reliable	reliable	#N/A	reliable	reliable	reliable	#N/A	#N/A	#N/A	#N/A	reliable	reliable	reliable	reliable	reliable	reliable	reliable	reliable
Inosine monophosphate biosynthesis (from PRPP + glutamine)	K01589	5-(carboxyamino)imidazole ribonucleotide synthase	#N/A	#N/A	#N/A	#N/A	#N/A	#N/A	#N/A	#N/A	#N/A	#N/A	#N/A	#N/A	#N/A	#N/A	#N/A	#N/A	#N/A	#N/A	#N/A	#N/A	#N/A	#N/A	#N/A	#N/A	#N/A	#N/A	#N/A	#N/A	#N/A	#N/A	#N/A	#N/A	#N/A	#N/A	#N/A	#N/A	#N/A	#N/A	#N/A	#N/A	#N/A	#N/A	#N/A	#N/A	#N/A	reliable
Inosine monophosphate biosynthesis (from PRPP + glutamine)	K01588	5-(carboxyamino)imidazole ribonucleotide mutase	reliable	reliable	reliable	reliable	#N/A	reliable	#N/A	check_length	reliable	reliable	reliable	reliable	reliable	reliable	reliable	reliable	reliable	reliable	reliable	reliable	reliable	reliable	reliable	reliable	reliable	reliable	reliable	reliable	reliable	reliable	reliable	reliable	reliable	#N/A	#N/A	#N/A	#N/A	#N/A	reliable	reliable	reliable	reliable	reliable	reliable	reliable	reliable
Inosine monophosphate biosynthesis (from PRPP + glutamine)	K01923	phosphoribosylaminoimidazole-succinocarboxamide synthase	reliable	reliable	reliable	reliable	reliable	reliable	reliable	#N/A	reliable	reliable	reliable	reliable	reliable	reliable	reliable	reliable	reliable	reliable	reliable	reliable	reliable	reliable	reliable	reliable	reliable	reliable	reliable	reliable	reliable	reliable	#N/A	reliable	reliable	reliable	#N/A	#N/A	#N/A	#N/A	check_length	check_length	reliable	reliable	reliable	reliable	check_length	check_length
Inosine monophosphate biosynthesis (from PRPP + glutamine)	K01756	adenylosuccinate lyase	reliable	reliable	reliable	reliable	#N/A	#N/A	reliable	reliable	reliable	reliable	reliable	reliable	reliable	reliable	reliable	reliable	reliable	reliable	reliable	reliable	reliable	reliable	reliable	reliable	reliable	reliable	reliable	reliable	reliable	#N/A	#N/A	reliable	reliable	reliable	reliable	reliable	reliable	reliable	reliable	reliable	reliable	check_length	reliable	reliable	reliable	reliable
Inosine monophosphate biosynthesis (from PRPP + glutamine)	K00602	phosphoribosylaminoimidazolecarboxamide formyltransferase / IMP cyclohydrolase	reliable	reliable	reliable	reliable	#N/A	reliable	reliable	reliable	reliable	reliable	reliable	reliable	reliable	reliable	reliable	reliable	reliable	reliable	reliable	reliable	reliable	reliable	reliable	reliable	reliable	reliable	reliable	reliable	reliable	reliable	#N/A	reliable	reliable	reliable	check_length	check_length	check_length	check_length	reliable	reliable	#N/A	reliable	reliable	reliable	reliable	reliable
Uridine monophosphate biosynthesis	K01955	carbamoyl-phosphate synthase large subunit	reliable	reliable	reliable	reliable	reliable	reliable	#N/A	reliable	reliable	reliable	reliable	reliable	reliable	reliable	reliable	reliable	reliable	reliable	reliable	reliable	check_length	reliable	reliable	reliable	reliable	reliable	#N/A	check_length	check_length	check_length	check_length	check_length	check_length	check_length	#N/A	#N/A	reliable	#N/A	reliable	reliable	reliable	reliable	check_length	check_length	reliable	reliable
Uridine monophosphate biosynthesis	K01956	carbamoyl-phosphate synthase small subunit	reliable	reliable	reliable	reliable	reliable	reliable	#N/A	reliable	reliable	reliable	reliable	reliable	reliable	reliable	reliable	reliable	reliable	reliable	reliable	reliable	reliable	reliable	reliable	reliable	reliable	reliable	#N/A	reliable	reliable	reliable	reliable	reliable	reliable	reliable	#N/A	#N/A	#N/A	#N/A	reliable	reliable	reliable	reliable	reliable	reliable	reliable	reliable
Uridine monophosphate biosynthesis	K00609	aspartate carbamoyltransferase catalytic subunit	reliable	reliable	reliable	reliable	reliable	reliable	#N/A	#N/A	reliable	reliable	reliable	reliable	reliable	reliable	reliable	reliable	reliable	reliable	reliable	reliable	reliable	reliable	reliable	reliable	reliable	reliable	reliable	reliable	reliable	reliable	check_length	reliable	reliable	check_length	#N/A	#N/A	#N/A	#N/A	reliable	reliable	#N/A	#N/A	#N/A	#N/A	reliable	reliable
Uridine monophosphate biosynthesis	K01465	dihydroorotase	reliable	reliable	reliable	reliable	reliable	reliable	reliable	reliable	reliable	reliable	reliable	#N/A	reliable	reliable	reliable	reliable	reliable	reliable	reliable	reliable	reliable	reliable	reliable	reliable	reliable	reliable	reliable	reliable	reliable	reliable	#N/A	reliable	reliable	reliable	#N/A	#N/A	#N/A	#N/A	reliable	reliable	#N/A	#N/A	#N/A	#N/A	questionable	reliable
Uridine monophosphate biosynthesis	K00226	dihydroorotate dehydrogenase (fumarate)	reliable	reliable	reliable	reliable	#N/A	questionable	#N/A	#N/A	#N/A	#N/A	#N/A	#N/A	#N/A	#N/A	#N/A	#N/A	#N/A	#N/A	#N/A	#N/A	#N/A	#N/A	#N/A	#N/A	#N/A	#N/A	#N/A	#N/A	#N/A	#N/A	#N/A	#N/A	#N/A	#N/A	#N/A	#N/A	#N/A	#N/A	#N/A	#N/A	#N/A	#N/A	#N/A	#N/A	#N/A	#N/A
Uridine monophosphate biosynthesis	K00762	orotate phosphoribosyltransferase	reliable	reliable	reliable	reliable	reliable	reliable	reliable	reliable	reliable	reliable	reliable	reliable	reliable	reliable	reliable	reliable	reliable	reliable	reliable	reliable	#N/A	reliable	reliable	reliable	reliable	reliable	reliable	reliable	reliable	reliable	reliable	reliable	reliable	reliable	#N/A	#N/A	#N/A	#N/A	reliable	reliable	reliable	reliable	reliable	reliable	reliable	reliable
Uridine monophosphate biosynthesis	K01591	orotidine-5'-phosphate decarboxylase	reliable	reliable	reliable	reliable	reliable	reliable	#N/A	reliable	reliable	reliable	reliable	reliable	reliable	reliable	reliable	reliable	reliable	reliable	reliable	reliable	reliable	reliable	reliable	reliable	reliable	reliable	reliable	reliable	reliable	reliable	reliable	#N/A	reliable	check_length	#N/A	#N/A	#N/A	#N/A	reliable	reliable	reliable	reliable	reliable	#N/A	reliable	reliable
Pyrimidine ribonucleotide biosynthesis	K00945	cytidylate kinase	reliable	reliable	reliable	reliable	reliable	#N/A	#N/A	#N/A	#N/A	#N/A	#N/A	#N/A	#N/A	#N/A	#N/A	#N/A	#N/A	#N/A	#N/A	#N/A	#N/A	#N/A	#N/A	#N/A	#N/A	#N/A	#N/A	#N/A	#N/A	#N/A	#N/A	#N/A	#N/A	#N/A	#N/A	#N/A	#N/A	#N/A	reliable	reliable	#N/A	#N/A	#N/A	#N/A	reliable	reliable
Pyrimidine ribonucleotide biosynthesis	K00940	nucleoside-diphosphate kinase	reliable	reliable	reliable	reliable	check_length	reliable	#N/A	reliable	reliable	reliable	reliable	reliable	reliable	reliable	reliable	reliable	reliable	reliable	reliable	reliable	reliable	reliable	reliable	reliable	reliable	reliable	reliable	reliable	reliable	reliable	#N/A	#N/A	#N/A	#N/A	reliable	reliable	reliable	reliable	reliable	reliable	reliable	reliable	#N/A	#N/A	reliable	reliable
Pyrimidine ribonucleotide biosynthesis	K01937	CTP synthase	reliable	reliable	reliable	reliable	reliable	check_length	reliable	reliable	reliable	reliable	reliable	reliable	reliable	reliable	reliable	reliable	reliable	reliable	reliable	reliable	check_length	reliable	reliable	reliable	reliable	reliable	reliable	reliable	reliable	reliable	#N/A	reliable	reliable	reliable	reliable	reliable	reliable	reliable	reliable	reliable	reliable	reliable	reliable	reliable	reliable	reliable
Pyrimidine deoxyribonucleotide biosynthesis	K00524	ribonucleotide reductase, class II	#N/A	#N/A	#N/A	#N/A	#N/A	#N/A	#N/A	#N/A	#N/A	#N/A	#N/A	#N/A	#N/A	#N/A	#N/A	#N/A	#N/A	#N/A	#N/A	#N/A	#N/A	#N/A	#N/A	#N/A	#N/A	#N/A	#N/A	#N/A	#N/A	#N/A	#N/A	#N/A	#N/A	#N/A	#N/A	#N/A	#N/A	#N/A	#N/A	#N/A	#N/A	#N/A	#N/A	#N/A	#N/A	#N/A
Pyrimidine deoxyribonucleotide biosynthesis	K00525	ribonucleoside-diphosphate reductase alpha chain	#N/A	#N/A	#N/A	#N/A	#N/A	reliable	#N/A	reliable	reliable	reliable	#N/A	#N/A	#N/A	#N/A	#N/A	#N/A	#N/A	#N/A	#N/A	#N/A	#N/A	#N/A	#N/A	#N/A	#N/A	#N/A	#N/A	#N/A	#N/A	#N/A	#N/A	#N/A	#N/A	#N/A	reliable	#N/A	#N/A	#N/A	reliable	reliable	reliable	reliable	reliable	#N/A	reliable	reliable
Pyrimidine deoxyribonucleotide biosynthesis	K00526	ribonucleoside-diphosphate reductase beta chain	#N/A	#N/A	#N/A	#N/A	#N/A	reliable	#N/A	reliable	#N/A	#N/A	#N/A	#N/A	#N/A	#N/A	#N/A	#N/A	#N/A	#N/A	#N/A	#N/A	#N/A	#N/A	#N/A	#N/A	#N/A	#N/A	#N/A	#N/A	#N/A	#N/A	#N/A	#N/A	#N/A	#N/A	#N/A	#N/A	#N/A	#N/A	#N/A	#N/A	#N/A	#N/A	#N/A	#N/A	#N/A	reliable
Pyrimidine deoxyribonucleotide biosynthesis	K10807	ribonucleoside-diphosphate reductase subunit M1	#N/A	#N/A	#N/A	#N/A	#N/A	#N/A	#N/A	#N/A	#N/A	#N/A	#N/A	#N/A	#N/A	#N/A	#N/A	#N/A	#N/A	#N/A	#N/A	#N/A	#N/A	#N/A	#N/A	#N/A	#N/A	#N/A	#N/A	#N/A	#N/A	#N/A	#N/A	#N/A	#N/A	#N/A	#N/A	#N/A	#N/A	#N/A	#N/A	#N/A	#N/A	#N/A	#N/A	#N/A	#N/A	#N/A
Pyrimidine deoxyribonucleotide biosynthesis	K10808	ribonucleoside-diphosphate reductase subunit M2	#N/A	#N/A	#N/A	#N/A	#N/A	#N/A	#N/A	#N/A	#N/A	#N/A	#N/A	#N/A	#N/A	#N/A	#N/A	#N/A	#N/A	#N/A	#N/A	#N/A	#N/A	#N/A	#N/A	#N/A	#N/A	#N/A	#N/A	#N/A	#N/A	#N/A	#N/A	#N/A	#N/A	#N/A	#N/A	#N/A	#N/A	#N/A	#N/A	#N/A	#N/A	#N/A	#N/A	#N/A	#N/A	#N/A
Pyrimidine deoxyribonucleotide biosynthesis	K00940	nucleoside-diphosphate kinase	reliable	reliable	reliable	reliable	check_length	reliable	#N/A	reliable	reliable	reliable	reliable	reliable	reliable	reliable	reliable	reliable	reliable	reliable	reliable	reliable	reliable	reliable	reliable	reliable	reliable	reliable	reliable	reliable	reliable	reliable	#N/A	#N/A	#N/A	#N/A	reliable	reliable	reliable	reliable	reliable	reliable	reliable	reliable	#N/A	#N/A	reliable	reliable
Pyrimidine deoxyribonucleotide biosynthesis	K00527	ribonucleoside-triphosphate reductase	reliable	reliable	reliable	reliable	reliable	#N/A	#N/A	#N/A	reliable	reliable	reliable	#N/A	reliable	reliable	reliable	reliable	reliable	reliable	reliable	reliable	reliable	reliable	reliable	reliable	reliable	reliable	check_length	reliable	reliable	reliable	check_length	reliable	reliable	reliable	reliable	reliable	reliable	reliable	#N/A	#N/A	#N/A	#N/A	check_length	#N/A	#N/A	#N/A
Pyrimidine deoxyribonucleotide biosynthesis	K01494	dCTP deaminase	#N/A	#N/A	#N/A	#N/A	#N/A	reliable	#N/A	#N/A	#N/A	#N/A	#N/A	#N/A	#N/A	#N/A	#N/A	#N/A	#N/A	#N/A	#N/A	#N/A	#N/A	#N/A	#N/A	#N/A	#N/A	#N/A	#N/A	#N/A	#N/A	#N/A	#N/A	#N/A	#N/A	#N/A	#N/A	#N/A	#N/A	#N/A	reliable	reliable	#N/A	#N/A	#N/A	#N/A	reliable	reliable
Pyrimidine deoxyribonucleotide biosynthesis	K01520	dUTP pyrophosphatase	reliable	reliable	reliable	reliable	reliable	#N/A	#N/A	#N/A	reliable	reliable	reliable	reliable	reliable	reliable	reliable	reliable	reliable	reliable	reliable	reliable	reliable	reliable	reliable	reliable	reliable	reliable	#N/A	reliable	reliable	reliable	reliable	reliable	reliable	reliable	reliable	reliable	reliable	reliable	reliable	reliable	reliable	reliable	reliable	reliable	reliable	reliable
Pyrimidine deoxyribonucleotide biosynthesis	K13998	dihydrofolate reductase / thymidylate synthase	#N/A	#N/A	#N/A	#N/A	#N/A	#N/A	#N/A	#N/A	#N/A	#N/A	#N/A	#N/A	#N/A	#N/A	#N/A	#N/A	#N/A	#N/A	#N/A	#N/A	#N/A	#N/A	#N/A	#N/A	#N/A	#N/A	#N/A	#N/A	#N/A	#N/A	#N/A	#N/A	#N/A	#N/A	#N/A	#N/A	#N/A	#N/A	#N/A	#N/A	#N/A	#N/A	#N/A	#N/A	#N/A	#N/A
Pyrimidine deoxyribonucleotide biosynthesis	K00943	dTMP kinase	reliable	reliable	reliable	reliable	reliable	reliable	reliable	reliable	reliable	reliable	reliable	reliable	reliable	reliable	reliable	reliable	reliable	reliable	reliable	reliable	reliable	reliable	reliable	reliable	reliable	reliable	reliable	reliable	reliable	reliable	reliable	reliable	reliable	reliable	reliable	reliable	reliable	reliable	reliable	reliable	reliable	reliable	reliable	reliable	reliable	reliable
Pyrimidine deoxyribonucleotide biosynthesis	K00940	nucleoside-diphosphate kinase	reliable	reliable	reliable	reliable	check_length	reliable	#N/A	reliable	reliable	reliable	reliable	reliable	reliable	reliable	reliable	reliable	reliable	reliable	reliable	reliable	reliable	reliable	reliable	reliable	reliable	reliable	reliable	reliable	reliable	reliable	#N/A	#N/A	#N/A	#N/A	reliable	reliable	reliable	reliable	reliable	reliable	reliable	reliable	#N/A	#N/A	reliable	reliable
Glutamate biosynthesis	K00265	glutamate synthase (NADPH/NADH) large chain	check_length	check_length	check_length	check_length	check_length	#N/A	check_length	#N/A	reliable	reliable	reliable	reliable	reliable	reliable	reliable	reliable	reliable	reliable	reliable	reliable	check_length	reliable	reliable	reliable	reliable	reliable	check_length	reliable	reliable	reliable	#N/A	#N/A	#N/A	#N/A	#N/A	#N/A	#N/A	#N/A	#N/A	#N/A	check_length	check_length	check_length	#N/A	#N/A	#N/A
Glutamate biosynthesis	K00266	glutamate synthase (NADPH/NADH) small chain [EC:1.4.1.13 1.4.1.14]	reliable	reliable	reliable	reliable	check_length	#N/A	#N/A	#N/A	reliable	reliable	reliable	reliable	reliable	reliable	check_length	reliable	check_length	reliable	reliable	reliable	reliable	reliable	reliable	reliable	reliable	reliable	reliable	reliable	reliable	reliable	reliable	reliable	reliable	reliable	reliable	reliable	reliable	reliable	reliable	reliable	reliable	reliable	#N/A	reliable	#N/A	reliable
Glutamine biosynthesis	K01915	glutamine synthetase	reliable	reliable	reliable	reliable	reliable	reliable	reliable	reliable	reliable	reliable	check_length	reliable	check_length	reliable	reliable	reliable	reliable	check_length	check_length	check_length	check_length	reliable	reliable	reliable	reliable	reliable	reliable	reliable	reliable	reliable	#N/A	#N/A	reliable	#N/A	reliable	reliable	reliable	reliable	reliable	reliable	reliable	reliable	reliable	reliable	reliable	reliable
Serine biosynthesis	K00058	D-3-phosphoglycerate dehydrogenase	reliable	reliable	reliable	reliable	reliable	reliable	reliable	reliable	reliable	reliable	reliable	reliable	reliable	reliable	reliable	reliable	reliable	reliable	reliable	reliable	#N/A	reliable	#N/A	reliable	reliable	reliable	reliable	reliable	reliable	#N/A	reliable	check_length	check_length	check_length	#N/A	reliable	reliable	reliable	reliable	reliable	reliable	reliable	check_length	reliable	reliable	reliable
Serine biosynthesis	K00831	phosphoserine aminotransferase	reliable	reliable	reliable	reliable	check_length	reliable	#N/A	reliable	#N/A	#N/A	#N/A	#N/A	#N/A	#N/A	#N/A	#N/A	#N/A	#N/A	#N/A	#N/A	#N/A	#N/A	#N/A	#N/A	#N/A	#N/A	#N/A	#N/A	#N/A	#N/A	#N/A	#N/A	#N/A	#N/A	#N/A	#N/A	#N/A	#N/A	#N/A	#N/A	#N/A	#N/A	#N/A	#N/A	#N/A	#N/A
Serine biosynthesis	K01079	phosphoserine phosphatase	#N/A	#N/A	#N/A	#N/A	reliable	#N/A	#N/A	#N/A	#N/A	#N/A	#N/A	#N/A	#N/A	#N/A	#N/A	#N/A	#N/A	#N/A	#N/A	#N/A	#N/A	#N/A	#N/A	#N/A	#N/A	#N/A	#N/A	#N/A	#N/A	#N/A	#N/A	#N/A	#N/A	#N/A	#N/A	#N/A	#N/A	#N/A	#N/A	#N/A	#N/A	#N/A	#N/A	#N/A	#N/A	#N/A
Threonine biosynthesis	K00928	aspartate kinase	reliable	reliable	reliable	reliable	reliable	reliable	#N/A	#N/A	reliable	reliable	check_length	check_length	check_length	reliable	reliable	reliable	reliable	reliable	reliable	reliable	#N/A	reliable	reliable	reliable	reliable	reliable	reliable	reliable	reliable	reliable	reliable	#N/A	reliable	reliable	reliable	reliable	reliable	reliable	reliable	reliable	reliable	reliable	reliable	#N/A	reliable	reliable
Threonine biosynthesis	K00133	aspartate-semialdehyde dehydrogenase	reliable	reliable	reliable	reliable	reliable	reliable	reliable	reliable	reliable	reliable	reliable	reliable	reliable	reliable	reliable	reliable	reliable	reliable	reliable	reliable	reliable	reliable	reliable	reliable	reliable	reliable	reliable	reliable	reliable	reliable	#N/A	reliable	reliable	#N/A	reliable	reliable	reliable	reliable	reliable	reliable	reliable	reliable	reliable	reliable	reliable	reliable
Threonine biosynthesis	K00003	homoserine dehydrogenase	reliable	reliable	reliable	reliable	reliable	reliable	#N/A	reliable	reliable	reliable	reliable	check_length	reliable	reliable	reliable	reliable	reliable	reliable	reliable	reliable	reliable	reliable	reliable	reliable	reliable	reliable	reliable	reliable	reliable	reliable	reliable	reliable	reliable	reliable	reliable	reliable	reliable	reliable	reliable	reliable	reliable	reliable	reliable	reliable	reliable	reliable
Threonine biosynthesis	K02204	homoserine kinase type II	#N/A	#N/A	#N/A	#N/A	#N/A	#N/A	#N/A	#N/A	#N/A	#N/A	#N/A	#N/A	#N/A	#N/A	#N/A	#N/A	#N/A	#N/A	#N/A	#N/A	#N/A	#N/A	#N/A	#N/A	#N/A	#N/A	#N/A	#N/A	#N/A	#N/A	#N/A	#N/A	#N/A	#N/A	#N/A	#N/A	#N/A	#N/A	#N/A	#N/A	#N/A	#N/A	#N/A	#N/A	#N/A	#N/A
Threonine biosynthesis	K01733	threonine synthase	reliable	reliable	reliable	reliable	reliable	reliable	#N/A	reliable	reliable	reliable	check_length	reliable	check_length	reliable	reliable	reliable	reliable	reliable	reliable	reliable	reliable	reliable	reliable	reliable	reliable	reliable	reliable	reliable	reliable	reliable	check_length	reliable	reliable	reliable	reliable	reliable	reliable	reliable	reliable	reliable	reliable	reliable	reliable	reliable	reliable	reliable
Cysteine biosynthesis (serine to cysteine)	K00640	serine O-acetyltransferase	reliable	reliable	reliable	reliable	reliable	reliable	reliable	reliable	reliable	reliable	reliable	reliable	reliable	reliable	reliable	reliable	reliable	reliable	reliable	reliable	reliable	reliable	reliable	reliable	reliable	reliable	reliable	reliable	reliable	reliable	#N/A	reliable	reliable	#N/A	reliable	reliable	reliable	reliable	reliable	reliable	reliable	reliable	reliable	reliable	reliable	reliable
Cysteine biosynthesis (serine to cysteine)	K01738	cysteine synthase A	reliable	reliable	reliable	reliable	reliable	reliable	#N/A	reliable	reliable	reliable	reliable	reliable	reliable	reliable	reliable	reliable	reliable	reliable	reliable	reliable	reliable	reliable	reliable	reliable	reliable	reliable	reliable	reliable	reliable	reliable	check_length	reliable	reliable	check_length	reliable	reliable	reliable	reliable	reliable	reliable	reliable	reliable	reliable	reliable	reliable	reliable
Cysteine biosynthesis (methionine to cysteine)	K00789	S-adenosylmethionine synthetase	reliable	reliable	reliable	reliable	reliable	#N/A	reliable	reliable	#N/A	reliable	reliable	reliable	reliable	reliable	reliable	reliable	reliable	reliable	reliable	reliable	check_length	reliable	reliable	reliable	reliable	reliable	reliable	reliable	reliable	reliable	reliable	reliable	reliable	reliable	#N/A	reliable	reliable	reliable	reliable	reliable	reliable	reliable	reliable	check_length	reliable	reliable
Cysteine biosynthesis (methionine to cysteine)	K17462	putative AdoMet-dependent methyltransferase	questionable	questionable	questionable	questionable	#N/A	#N/A	#N/A	#N/A	#N/A	#N/A	#N/A	#N/A	#N/A	#N/A	#N/A	#N/A	#N/A	#N/A	#N/A	#N/A	#N/A	#N/A	#N/A	#N/A	#N/A	#N/A	#N/A	#N/A	#N/A	#N/A	#N/A	#N/A	#N/A	#N/A	#N/A	#N/A	#N/A	#N/A	#N/A	#N/A	#N/A	#N/A	#N/A	#N/A	#N/A	#N/A
Cysteine biosynthesis (methionine to cysteine)	K01243	adenosylhomocysteine nucleosidase	reliable	reliable	reliable	reliable	#N/A	#N/A	#N/A	#N/A	#N/A	#N/A	#N/A	#N/A	#N/A	#N/A	#N/A	#N/A	#N/A	#N/A	#N/A	#N/A	#N/A	#N/A	#N/A	#N/A	#N/A	#N/A	#N/A	#N/A	#N/A	#N/A	#N/A	#N/A	#N/A	#N/A	#N/A	#N/A	reliable	reliable	#N/A	#N/A	#N/A	#N/A	#N/A	#N/A	#N/A	#N/A
Cysteine biosynthesis (methionine to cysteine)	K07173	S-ribosylhomocysteine lyase	#N/A	#N/A	#N/A	#N/A	#N/A	#N/A	#N/A	#N/A	#N/A	#N/A	#N/A	#N/A	#N/A	#N/A	#N/A	#N/A	#N/A	#N/A	#N/A	#N/A	#N/A	#N/A	#N/A	#N/A	#N/A	#N/A	#N/A	#N/A	#N/A	#N/A	#N/A	#N/A	#N/A	#N/A	#N/A	#N/A	reliable	reliable	#N/A	#N/A	#N/A	#N/A	#N/A	#N/A	#N/A	#N/A
Cysteine biosynthesis (methionine to cysteine)	K17216	O-acetylserine dependent cystathionine beta-synthase	#N/A	#N/A	#N/A	#N/A	#N/A	#N/A	#N/A	#N/A	#N/A	#N/A	#N/A	#N/A	#N/A	#N/A	#N/A	#N/A	#N/A	#N/A	#N/A	#N/A	#N/A	#N/A	#N/A	#N/A	#N/A	#N/A	#N/A	#N/A	#N/A	#N/A	#N/A	#N/A	#N/A	#N/A	#N/A	#N/A	#N/A	#N/A	#N/A	#N/A	#N/A	#N/A	#N/A	#N/A	#N/A	#N/A
Cysteine biosynthesis (methionine to cysteine)	K17217	cystathionine gamma-lyase / homocysteine desulfhydrase	#N/A	#N/A	#N/A	#N/A	#N/A	#N/A	#N/A	#N/A	#N/A	#N/A	#N/A	#N/A	#N/A	#N/A	#N/A	#N/A	#N/A	#N/A	#N/A	#N/A	#N/A	#N/A	#N/A	#N/A	#N/A	#N/A	#N/A	#N/A	#N/A	#N/A	#N/A	#N/A	#N/A	#N/A	#N/A	#N/A	#N/A	#N/A	#N/A	#N/A	#N/A	#N/A	#N/A	#N/A	#N/A	#N/A
Methionine biosynthesis (asparte to homoserine to methionine)	K00928	aspartate kinase	reliable	reliable	reliable	reliable	reliable	reliable	#N/A	#N/A	reliable	reliable	check_length	check_length	check_length	reliable	reliable	reliable	reliable	reliable	reliable	reliable	#N/A	reliable	reliable	reliable	reliable	reliable	reliable	reliable	reliable	reliable	reliable	#N/A	reliable	reliable	reliable	reliable	reliable	reliable	reliable	reliable	reliable	reliable	reliable	#N/A	reliable	reliable
Methionine biosynthesis (asparte to homoserine to methionine)	K00133	aspartate-semialdehyde dehydrogenase	reliable	reliable	reliable	reliable	reliable	reliable	reliable	reliable	reliable	reliable	reliable	reliable	reliable	reliable	reliable	reliable	reliable	reliable	reliable	reliable	reliable	reliable	reliable	reliable	reliable	reliable	reliable	reliable	reliable	reliable	#N/A	reliable	reliable	#N/A	reliable	reliable	reliable	reliable	reliable	reliable	reliable	reliable	reliable	reliable	reliable	reliable
Methionine biosynthesis (asparte to homoserine to methionine)	K00003	homoserine dehydrogenase	reliable	reliable	reliable	reliable	reliable	reliable	#N/A	reliable	reliable	reliable	reliable	check_length	reliable	reliable	reliable	reliable	reliable	reliable	reliable	reliable	reliable	reliable	reliable	reliable	reliable	reliable	reliable	reliable	reliable	reliable	reliable	reliable	reliable	reliable	reliable	reliable	reliable	reliable	reliable	reliable	reliable	reliable	reliable	reliable	reliable	reliable
Methionine biosynthesis (asparte to homoserine to methionine)	K00651	homoserine O-succinyltransferase	#N/A	#N/A	#N/A	#N/A	reliable	#N/A	#N/A	#N/A	#N/A	#N/A	#N/A	#N/A	#N/A	#N/A	#N/A	#N/A	#N/A	#N/A	#N/A	#N/A	#N/A	#N/A	#N/A	#N/A	#N/A	#N/A	#N/A	#N/A	#N/A	#N/A	#N/A	#N/A	#N/A	#N/A	#N/A	#N/A	#N/A	#N/A	#N/A	#N/A	#N/A	#N/A	#N/A	#N/A	#N/A	#N/A
Methionine biosynthesis (asparte to homoserine to methionine)	K01739	cystathionine gamma-synthase	#N/A	#N/A	#N/A	#N/A	#N/A	#N/A	#N/A	#N/A	#N/A	#N/A	#N/A	#N/A	#N/A	#N/A	#N/A	#N/A	#N/A	#N/A	#N/A	#N/A	#N/A	#N/A	#N/A	#N/A	#N/A	#N/A	#N/A	#N/A	#N/A	#N/A	#N/A	#N/A	#N/A	#N/A	#N/A	#N/A	#N/A	#N/A	#N/A	#N/A	#N/A	#N/A	#N/A	#N/A	#N/A	#N/A
Methionine biosynthesis (asparte to homoserine to methionine)	K01760	cystathionine beta-lyase	reliable	reliable	reliable	reliable	#N/A	#N/A	#N/A	#N/A	#N/A	#N/A	#N/A	#N/A	#N/A	#N/A	#N/A	#N/A	#N/A	#N/A	#N/A	#N/A	#N/A	#N/A	#N/A	#N/A	#N/A	#N/A	#N/A	#N/A	#N/A	#N/A	#N/A	#N/A	#N/A	#N/A	#N/A	#N/A	#N/A	#N/A	#N/A	#N/A	#N/A	#N/A	#N/A	#N/A	#N/A	reliable
Methionine biosynthesis (asparte to homoserine to methionine)	K00548	5-methyltetrahydrofolate--homocysteine methyltransferase	reliable	reliable	reliable	reliable	reliable	reliable	reliable	reliable	reliable	reliable	reliable	reliable	reliable	reliable	reliable	reliable	reliable	reliable	reliable	reliable	reliable	reliable	reliable	reliable	reliable	reliable	reliable	reliable	reliable	reliable	#N/A	reliable	reliable	reliable	#N/A	#N/A	#N/A	#N/A	reliable	reliable	#N/A	#N/A	#N/A	#N/A	reliable	reliable
Valine/isoleucine biosynthesis (pyruvate to valine & 2-oxobutanoate to isoleucine)	K01652	acetolactate synthase I/II/III large subunit	reliable	reliable	reliable	reliable	reliable	check_length	#N/A	reliable	reliable	reliable	reliable	reliable	reliable	reliable	reliable	reliable	reliable	check_length	check_length	reliable	check_length	reliable	reliable	reliable	reliable	reliable	check_length	reliable	reliable	reliable	reliable	reliable	reliable	reliable	reliable	reliable	reliable	#N/A	reliable	reliable	reliable	reliable	check_length	reliable	reliable	check_length
Valine/isoleucine biosynthesis (pyruvate to valine & 2-oxobutanoate to isoleucine)	K01653	acetolactate synthase I/III small subunit	reliable	reliable	reliable	reliable	reliable	reliable	#N/A	reliable	reliable	reliable	reliable	reliable	reliable	reliable	reliable	reliable	reliable	reliable	reliable	reliable	reliable	reliable	reliable	reliable	reliable	reliable	reliable	reliable	reliable	reliable	#N/A	#N/A	#N/A	#N/A	#N/A	#N/A	#N/A	#N/A	reliable	reliable	reliable	reliable	reliable	#N/A	reliable	#N/A
Valine/isoleucine biosynthesis (pyruvate to valine & 2-oxobutanoate to isoleucine)	K00053	ketol-acid reductoisomerase	reliable	reliable	reliable	reliable	reliable	reliable	#N/A	reliable	reliable	reliable	reliable	reliable	reliable	reliable	reliable	reliable	reliable	reliable	reliable	reliable	reliable	reliable	reliable	reliable	reliable	reliable	reliable	reliable	reliable	reliable	#N/A	#N/A	reliable	#N/A	reliable	#N/A	#N/A	#N/A	reliable	reliable	reliable	reliable	reliable	#N/A	reliable	reliable
Valine/isoleucine biosynthesis (pyruvate to valine & 2-oxobutanoate to isoleucine)	K01687	dihydroxy-acid dehydratase	reliable	reliable	reliable	reliable	reliable	reliable	reliable	reliable	reliable	reliable	reliable	check_length	reliable	reliable	reliable	reliable	reliable	reliable	reliable	reliable	reliable	reliable	reliable	reliable	reliable	reliable	#N/A	check_length	reliable	check_length	#N/A	reliable	check_length	check_length	reliable	#N/A	#N/A	#N/A	reliable	reliable	reliable	reliable	#N/A	reliable	reliable	reliable
Valine/isoleucine biosynthesis (pyruvate to valine & 2-oxobutanoate to isoleucine)	K00826	branched-chain amino acid aminotransferase	reliable	reliable	reliable	reliable	#N/A	reliable	reliable	#N/A	reliable	reliable	reliable	reliable	reliable	reliable	reliable	reliable	reliable	reliable	reliable	reliable	reliable	reliable	check_length	reliable	reliable	reliable	check_length	reliable	reliable	reliable	check_length	reliable	check_length	check_length	reliable	reliable	reliable	reliable	reliable	reliable	reliable	reliable	reliable	check_length	reliable	reliable
Isoleucine biosynthesis (pyruvate to 2-oxobutanoate)	K09011	D-citramalate synthase	#N/A	#N/A	#N/A	#N/A	#N/A	#N/A	#N/A	#N/A	#N/A	#N/A	#N/A	#N/A	#N/A	#N/A	#N/A	#N/A	#N/A	#N/A	#N/A	#N/A	#N/A	#N/A	#N/A	#N/A	#N/A	#N/A	#N/A	#N/A	#N/A	#N/A	#N/A	#N/A	#N/A	#N/A	#N/A	#N/A	#N/A	#N/A	#N/A	#N/A	#N/A	#N/A	#N/A	#N/A	#N/A	#N/A
Isoleucine biosynthesis (pyruvate to 2-oxobutanoate)	K01703	3-isopropylmalate/(R)-2-methylmalate dehydratase large subunit	reliable	reliable	reliable	reliable	reliable	reliable	#N/A	#N/A	reliable	reliable	reliable	reliable	reliable	reliable	reliable	reliable	reliable	reliable	reliable	reliable	reliable	reliable	reliable	reliable	reliable	reliable	reliable	reliable	reliable	reliable	reliable	reliable	reliable	check_length	reliable	#N/A	#N/A	#N/A	reliable	reliable	reliable	reliable	#N/A	reliable	reliable	reliable
Isoleucine biosynthesis (pyruvate to 2-oxobutanoate)	K01704	3-isopropylmalate/(R)-2-methylmalate dehydratase small subunit	reliable	reliable	reliable	reliable	#N/A	reliable	#N/A	#N/A	#N/A	#N/A	#N/A	#N/A	#N/A	#N/A	#N/A	#N/A	#N/A	#N/A	#N/A	#N/A	#N/A	#N/A	#N/A	#N/A	#N/A	#N/A	#N/A	#N/A	#N/A	#N/A	#N/A	#N/A	#N/A	#N/A	#N/A	#N/A	#N/A	#N/A	reliable	reliable	#N/A	#N/A	#N/A	#N/A	reliable	reliable
Isoleucine biosynthesis (pyruvate to 2-oxobutanoate)	K00052	3-isopropylmalate dehydrogenase	reliable	reliable	reliable	reliable	#N/A	reliable	#N/A	reliable	#N/A	#N/A	#N/A	#N/A	#N/A	reliable	reliable	reliable	reliable	reliable	reliable	reliable	reliable	#N/A	#N/A	#N/A	#N/A	#N/A	#N/A	reliable	reliable	reliable	#N/A	#N/A	#N/A	#N/A	#N/A	#N/A	#N/A	#N/A	reliable	reliable	#N/A	#N/A	reliable	#N/A	reliable	reliable
Isoleucine biosynthesis, threonine (2-oxobutanoate t0 isoleucine)	K17989	L-serine/L-threonine ammonia-lyase	#N/A	#N/A	#N/A	#N/A	#N/A	#N/A	#N/A	#N/A	#N/A	#N/A	#N/A	#N/A	#N/A	#N/A	#N/A	#N/A	#N/A	#N/A	#N/A	#N/A	#N/A	#N/A	#N/A	#N/A	#N/A	#N/A	#N/A	#N/A	#N/A	#N/A	#N/A	#N/A	#N/A	#N/A	#N/A	#N/A	#N/A	#N/A	#N/A	#N/A	#N/A	#N/A	#N/A	#N/A	#N/A	#N/A
Isoleucine biosynthesis, threonine (2-oxobutanoate t0 isoleucine)	K01754	threonine dehydratase	#N/A	#N/A	#N/A	#N/A	#N/A	reliable	reliable	reliable	#N/A	#N/A	#N/A	#N/A	#N/A	#N/A	#N/A	#N/A	#N/A	#N/A	#N/A	#N/A	#N/A	#N/A	#N/A	#N/A	#N/A	#N/A	#N/A	#N/A	#N/A	#N/A	#N/A	#N/A	#N/A	#N/A	#N/A	#N/A	#N/A	#N/A	reliable	reliable	#N/A	#N/A	#N/A	#N/A	reliable	check_length
Isoleucine biosynthesis, threonine (2-oxobutanoate t0 isoleucine)	K01652	acetolactate synthase I/II/III large subunit	reliable	reliable	reliable	reliable	reliable	check_length	#N/A	reliable	reliable	reliable	reliable	reliable	reliable	reliable	reliable	reliable	reliable	check_length	check_length	reliable	check_length	reliable	reliable	reliable	reliable	reliable	check_length	reliable	reliable	reliable	reliable	reliable	reliable	reliable	reliable	reliable	reliable	#N/A	reliable	reliable	reliable	reliable	check_length	reliable	reliable	check_length
Isoleucine biosynthesis, threonine (2-oxobutanoate t0 isoleucine)	K01653	acetolactate synthase I/III small subunit	reliable	reliable	reliable	reliable	reliable	reliable	#N/A	reliable	reliable	reliable	reliable	reliable	reliable	reliable	reliable	reliable	reliable	reliable	reliable	reliable	reliable	reliable	reliable	reliable	reliable	reliable	reliable	reliable	reliable	reliable	#N/A	#N/A	#N/A	#N/A	#N/A	#N/A	#N/A	#N/A	reliable	reliable	reliable	reliable	reliable	#N/A	reliable	#N/A
Isoleucine biosynthesis, threonine (2-oxobutanoate t0 isoleucine)	K00053	ketol-acid reductoisomerase	reliable	reliable	reliable	reliable	reliable	reliable	#N/A	reliable	reliable	reliable	reliable	reliable	reliable	reliable	reliable	reliable	reliable	reliable	reliable	reliable	reliable	reliable	reliable	reliable	reliable	reliable	reliable	reliable	reliable	reliable	#N/A	#N/A	reliable	#N/A	reliable	#N/A	#N/A	#N/A	reliable	reliable	reliable	reliable	reliable	#N/A	reliable	reliable
Isoleucine biosynthesis, threonine (2-oxobutanoate t0 isoleucine)	K01687	dihydroxy-acid dehydratase	reliable	reliable	reliable	reliable	reliable	reliable	reliable	reliable	reliable	reliable	reliable	check_length	reliable	reliable	reliable	reliable	reliable	reliable	reliable	reliable	reliable	reliable	reliable	reliable	reliable	reliable	#N/A	check_length	reliable	check_length	#N/A	reliable	check_length	check_length	reliable	#N/A	#N/A	#N/A	reliable	reliable	reliable	reliable	#N/A	reliable	reliable	reliable
Isoleucine biosynthesis, threonine (2-oxobutanoate t0 isoleucine)	K00826	branched-chain amino acid aminotransferase	reliable	reliable	reliable	reliable	#N/A	reliable	reliable	#N/A	reliable	reliable	reliable	reliable	reliable	reliable	reliable	reliable	reliable	reliable	reliable	reliable	reliable	reliable	check_length	reliable	reliable	reliable	check_length	reliable	reliable	reliable	check_length	reliable	check_length	check_length	reliable	reliable	reliable	reliable	reliable	reliable	reliable	reliable	reliable	check_length	reliable	reliable
Leucine biosynthesis (2-oxoisovalerate to 2-oxoisocaproate)	K01649	2-isopropylmalate synthase	reliable	reliable	reliable	reliable	reliable	reliable	#N/A	reliable	reliable	reliable	reliable	reliable	reliable	reliable	reliable	reliable	reliable	reliable	reliable	reliable	reliable	reliable	reliable	reliable	reliable	reliable	check_length	reliable	reliable	reliable	reliable	reliable	reliable	check_length	#N/A	#N/A	#N/A	#N/A	reliable	reliable	reliable	reliable	reliable	#N/A	reliable	reliable
Leucine biosynthesis (2-oxoisovalerate to 2-oxoisocaproate)	K01703	3-isopropylmalate/(R)-2-methylmalate dehydratase large subunit	reliable	reliable	reliable	reliable	reliable	reliable	#N/A	#N/A	reliable	reliable	reliable	reliable	reliable	reliable	reliable	reliable	reliable	reliable	reliable	reliable	reliable	reliable	reliable	reliable	reliable	reliable	reliable	reliable	reliable	reliable	reliable	reliable	reliable	check_length	reliable	#N/A	#N/A	#N/A	reliable	reliable	reliable	reliable	#N/A	reliable	reliable	reliable
Leucine biosynthesis (2-oxoisovalerate to 2-oxoisocaproate)	K01703	3-isopropylmalate/(R)-2-methylmalate dehydratase large subunit	reliable	reliable	reliable	reliable	reliable	reliable	#N/A	#N/A	reliable	reliable	reliable	reliable	reliable	reliable	reliable	reliable	reliable	reliable	reliable	reliable	reliable	reliable	reliable	reliable	reliable	reliable	reliable	reliable	reliable	reliable	reliable	reliable	reliable	check_length	reliable	#N/A	#N/A	#N/A	reliable	reliable	reliable	reliable	#N/A	reliable	reliable	reliable
Leucine biosynthesis (2-oxoisovalerate to 2-oxoisocaproate)	K01704	3-isopropylmalate/(R)-2-methylmalate dehydratase small subunit	reliable	reliable	reliable	reliable	#N/A	reliable	#N/A	#N/A	#N/A	#N/A	#N/A	#N/A	#N/A	#N/A	#N/A	#N/A	#N/A	#N/A	#N/A	#N/A	#N/A	#N/A	#N/A	#N/A	#N/A	#N/A	#N/A	#N/A	#N/A	#N/A	#N/A	#N/A	#N/A	#N/A	#N/A	#N/A	#N/A	#N/A	reliable	reliable	#N/A	#N/A	#N/A	#N/A	reliable	reliable
Leucine biosynthesis (2-oxoisovalerate to 2-oxoisocaproate)	K00052	3-isopropylmalate dehydrogenase	reliable	reliable	reliable	reliable	#N/A	reliable	#N/A	reliable	#N/A	#N/A	#N/A	#N/A	#N/A	reliable	reliable	reliable	reliable	reliable	reliable	reliable	reliable	#N/A	#N/A	#N/A	#N/A	#N/A	#N/A	reliable	reliable	reliable	#N/A	#N/A	#N/A	#N/A	#N/A	#N/A	#N/A	#N/A	reliable	reliable	#N/A	#N/A	reliable	#N/A	reliable	reliable
Lysine biosynthesis, DAP aminotransferase pathway, aspartate => lysine	K00928	aspartate kinase	reliable	reliable	reliable	reliable	reliable	reliable	#N/A	#N/A	reliable	reliable	check_length	check_length	check_length	reliable	reliable	reliable	reliable	reliable	reliable	reliable	#N/A	reliable	reliable	reliable	reliable	reliable	reliable	reliable	reliable	reliable	reliable	#N/A	reliable	reliable	reliable	reliable	reliable	reliable	reliable	reliable	reliable	reliable	reliable	#N/A	reliable	reliable
Lysine biosynthesis, DAP aminotransferase pathway, aspartate => lysine	K00133	aspartate-semialdehyde dehydrogenase	reliable	reliable	reliable	reliable	reliable	reliable	reliable	reliable	reliable	reliable	reliable	reliable	reliable	reliable	reliable	reliable	reliable	reliable	reliable	reliable	reliable	reliable	reliable	reliable	reliable	reliable	reliable	reliable	reliable	reliable	#N/A	reliable	reliable	#N/A	reliable	reliable	reliable	reliable	reliable	reliable	reliable	reliable	reliable	reliable	reliable	reliable
Lysine biosynthesis, DAP aminotransferase pathway, aspartate => lysine	K01714	4-hydroxy-tetrahydrodipicolinate synthase	reliable	reliable	reliable	reliable	reliable	reliable	reliable	reliable	reliable	reliable	reliable	check_length	reliable	reliable	reliable	reliable	reliable	reliable	reliable	reliable	#N/A	reliable	reliable	reliable	reliable	reliable	reliable	reliable	reliable	reliable	check_length	reliable	#N/A	reliable	reliable	reliable	reliable	reliable	reliable	reliable	reliable	reliable	reliable	reliable	reliable	reliable
Lysine biosynthesis, DAP aminotransferase pathway, aspartate => lysine	K00215	4-hydroxy-tetrahydrodipicolinate reductase	reliable	reliable	reliable	reliable	reliable	reliable	reliable	reliable	reliable	reliable	reliable	reliable	reliable	reliable	reliable	reliable	reliable	reliable	reliable	reliable	reliable	reliable	reliable	reliable	reliable	reliable	#N/A	reliable	reliable	reliable	reliable	reliable	reliable	check_length	reliable	reliable	reliable	reliable	reliable	reliable	reliable	reliable	reliable	reliable	reliable	reliable
Lysine biosynthesis, DAP aminotransferase pathway, aspartate => lysine	K10206	LL-diaminopimelate aminotransferase	reliable	reliable	reliable	reliable	reliable	#N/A	#N/A	#N/A	#N/A	#N/A	#N/A	#N/A	#N/A	#N/A	#N/A	#N/A	#N/A	reliable	reliable	reliable	#N/A	reliable	reliable	reliable	reliable	reliable	#N/A	#N/A	#N/A	#N/A	#N/A	reliable	reliable	#N/A	reliable	questionable	reliable	questionable	#N/A	#N/A	questionable	#N/A	questionable	questionable	#N/A	#N/A
Lysine biosynthesis, DAP aminotransferase pathway, aspartate => lysine	K01778	diaminopimelate epimerase	reliable	reliable	reliable	reliable	reliable	reliable	#N/A	#N/A	reliable	#N/A	reliable	reliable	reliable	reliable	reliable	reliable	reliable	reliable	reliable	reliable	reliable	reliable	reliable	reliable	reliable	reliable	reliable	reliable	reliable	reliable	reliable	reliable	reliable	#N/A	reliable	reliable	reliable	reliable	reliable	reliable	reliable	reliable	reliable	reliable	reliable	check_length
Lysine biosynthesis, DAP aminotransferase pathway, aspartate => lysine	K01586	diaminopimelate decarboxylase	reliable	reliable	reliable	reliable	reliable	reliable	#N/A	reliable	reliable	reliable	reliable	reliable	reliable	reliable	reliable	reliable	reliable	reliable	reliable	reliable	reliable	reliable	reliable	reliable	reliable	reliable	reliable	reliable	reliable	reliable	#N/A	reliable	reliable	#N/A	reliable	reliable	reliable	reliable	reliable	reliable	reliable	reliable	reliable	reliable	reliable	reliable
Proline biosynthesis (glutamate to proline)	K00931	glutamate 5-kinase	reliable	reliable	reliable	reliable	reliable	reliable	reliable	reliable	reliable	reliable	reliable	reliable	reliable	check_length	check_length	check_length	check_length	reliable	reliable	reliable	reliable	reliable	reliable	reliable	reliable	reliable	reliable	reliable	reliable	reliable	reliable	reliable	reliable	#N/A	reliable	reliable	reliable	reliable	reliable	reliable	#N/A	reliable	reliable	reliable	reliable	reliable
Proline biosynthesis (glutamate to proline)	K00147	glutamate-5-semialdehyde dehydrogenase	reliable	reliable	reliable	reliable	reliable	reliable	#N/A	reliable	reliable	reliable	reliable	reliable	check_length	reliable	reliable	reliable	reliable	reliable	reliable	reliable	reliable	reliable	reliable	reliable	reliable	reliable	#N/A	reliable	reliable	reliable	reliable	reliable	reliable	#N/A	reliable	reliable	reliable	reliable	reliable	reliable	#N/A	reliable	check_length	reliable	reliable	reliable
Proline biosynthesis (glutamate to proline)	K00286	pyrroline-5-carboxylate reductase	reliable	reliable	reliable	reliable	reliable	reliable	reliable	reliable	reliable	reliable	reliable	reliable	reliable	reliable	reliable	reliable	reliable	reliable	reliable	reliable	reliable	reliable	reliable	reliable	reliable	reliable	reliable	reliable	reliable	reliable	#N/A	reliable	reliable	#N/A	reliable	reliable	reliable	reliable	reliable	reliable	#N/A	reliable	#N/A	reliable	reliable	reliable
Ornithine biosynthesis (glutamate to ornithine)	K00619	amino-acid N-acetyltransferase	reliable	reliable	reliable	reliable	reliable	#N/A	#N/A	#N/A	reliable	reliable	reliable	reliable	reliable	#N/A	#N/A	#N/A	#N/A	#N/A	#N/A	#N/A	#N/A	reliable	reliable	reliable	reliable	reliable	#N/A	reliable	reliable	reliable	#N/A	#N/A	#N/A	#N/A	#N/A	#N/A	#N/A	#N/A	reliable	reliable	#N/A	#N/A	#N/A	#N/A	#N/A	#N/A
Ornithine biosynthesis (glutamate to ornithine)	K00930	acetylglutamate kinase	reliable	reliable	reliable	reliable	reliable	#N/A	reliable	reliable	reliable	reliable	reliable	reliable	reliable	reliable	reliable	reliable	reliable	reliable	reliable	reliable	reliable	reliable	reliable	reliable	reliable	reliable	reliable	reliable	reliable	reliable	#N/A	reliable	reliable	check_length	#N/A	#N/A	#N/A	#N/A	reliable	reliable	reliable	reliable	reliable	check_length	reliable	reliable
Ornithine biosynthesis (glutamate to ornithine)	K00145	N-acetyl-gamma-glutamyl-phosphate reductase	reliable	reliable	reliable	reliable	reliable	reliable	reliable	reliable	reliable	reliable	reliable	reliable	reliable	reliable	reliable	reliable	reliable	reliable	reliable	reliable	reliable	reliable	reliable	reliable	reliable	reliable	reliable	reliable	reliable	reliable	#N/A	reliable	reliable	reliable	#N/A	#N/A	#N/A	#N/A	reliable	reliable	reliable	reliable	reliable	reliable	reliable	reliable
Ornithine biosynthesis (glutamate to ornithine)	K00818	acetylornithine aminotransferase	reliable	reliable	reliable	reliable	#N/A	#N/A	reliable	#N/A	#N/A	#N/A	#N/A	#N/A	#N/A	#N/A	#N/A	#N/A	#N/A	#N/A	#N/A	#N/A	#N/A	#N/A	#N/A	#N/A	#N/A	#N/A	#N/A	#N/A	#N/A	#N/A	#N/A	#N/A	#N/A	#N/A	#N/A	#N/A	#N/A	#N/A	#N/A	#N/A	#N/A	#N/A	#N/A	#N/A	#N/A	#N/A
Ornithine biosynthesis (glutamate to ornithine)	K00620	glutamate N-acetyltransferase / amino-acid N-acetyltransferase	reliable	reliable	reliable	reliable	reliable	check_length	check_length	reliable	reliable	reliable	reliable	reliable	reliable	reliable	reliable	reliable	reliable	reliable	reliable	reliable	reliable	reliable	reliable	reliable	reliable	reliable	reliable	reliable	reliable	reliable	#N/A	reliable	reliable	reliable	#N/A	#N/A	#N/A	#N/A	reliable	reliable	reliable	reliable	reliable	reliable	reliable	reliable
Ornithine degradation	K01581	ornithine decarboxylase	reliable	reliable	reliable	reliable	#N/A	#N/A	#N/A	#N/A	reliable	reliable	reliable	reliable	reliable	reliable	reliable	reliable	reliable	reliable	reliable	reliable	#N/A	reliable	reliable	reliable	reliable	reliable	reliable	reliable	reliable	reliable	#N/A	reliable	reliable	reliable	#N/A	#N/A	#N/A	#N/A	#N/A	#N/A	#N/A	#N/A	#N/A	#N/A	#N/A	#N/A
Citruline biosynthesis	K00611	ornithine carbamoyltransferase	reliable	reliable	reliable	reliable	reliable	reliable	reliable	reliable	reliable	reliable	reliable	reliable	reliable	reliable	reliable	reliable	reliable	reliable	reliable	reliable	reliable	reliable	reliable	reliable	reliable	reliable	#N/A	#N/A	reliable	reliable	reliable	reliable	reliable	check_length	#N/A	#N/A	#N/A	#N/A	reliable	check_length	reliable	check_length	#N/A	#N/A	reliable	reliable
Arginine biosynthesis	K01939	adenylosuccinate synthase	reliable	reliable	reliable	reliable	reliable	check_length	#N/A	reliable	reliable	reliable	reliable	reliable	check_length	reliable	reliable	reliable	reliable	reliable	reliable	reliable	reliable	reliable	reliable	reliable	reliable	reliable	reliable	check_length	check_length	check_length	check_length	reliable	reliable	reliable	reliable	reliable	reliable	reliable	reliable	reliable	reliable	check_length	reliable	reliable	reliable	reliable
Arginine biosynthesis	K01940	argininosuccinate synthase	reliable	reliable	reliable	reliable	check_length	reliable	reliable	reliable	reliable	reliable	reliable	check_length	reliable	reliable	reliable	reliable	reliable	reliable	reliable	reliable	reliable	reliable	reliable	reliable	reliable	reliable	check_length	reliable	reliable	reliable	reliable	#N/A	#N/A	check_length	#N/A	#N/A	#N/A	#N/A	reliable	reliable	reliable	reliable	reliable	reliable	reliable	reliable
Arginine biosynthesis	K01755	argininosuccinate lyase	reliable	reliable	reliable	reliable	#N/A	reliable	#N/A	reliable	reliable	reliable	reliable	reliable	reliable	reliable	reliable	reliable	reliable	reliable	reliable	reliable	reliable	reliable	reliable	reliable	reliable	reliable	reliable	reliable	reliable	reliable	check_length	check_length	#N/A	check_length	#N/A	#N/A	#N/A	#N/A	reliable	reliable	reliable	reliable	reliable	reliable	reliable	reliable
Arginine to putrescine	K02626	arginine decarboxylase	reliable	reliable	reliable	reliable	#N/A	#N/A	#N/A	#N/A	reliable	reliable	reliable	reliable	reliable	reliable	reliable	reliable	reliable	reliable	reliable	reliable	reliable	reliable	reliable	reliable	reliable	reliable	reliable	reliable	reliable	reliable	#N/A	reliable	reliable	reliable	#N/A	#N/A	#N/A	#N/A	#N/A	#N/A	#N/A	#N/A	#N/A	#N/A	#N/A	#N/A
Arginine to putrescine	K10536	agmatine deiminase	reliable	reliable	reliable	reliable	#N/A	#N/A	#N/A	#N/A	#N/A	#N/A	#N/A	#N/A	#N/A	#N/A	#N/A	#N/A	#N/A	#N/A	#N/A	#N/A	#N/A	#N/A	#N/A	#N/A	#N/A	#N/A	#N/A	#N/A	#N/A	#N/A	#N/A	#N/A	#N/A	#N/A	#N/A	#N/A	#N/A	#N/A	reliable	reliable	#N/A	#N/A	#N/A	#N/A	reliable	#N/A
Arginine to putrescine	K12251	N-carbamoylputrescine amidase	reliable	reliable	reliable	reliable	#N/A	#N/A	#N/A	#N/A	#N/A	#N/A	#N/A	#N/A	#N/A	#N/A	#N/A	#N/A	#N/A	#N/A	#N/A	#N/A	#N/A	#N/A	#N/A	#N/A	#N/A	#N/A	#N/A	#N/A	#N/A	#N/A	#N/A	#N/A	#N/A	#N/A	#N/A	#N/A	#N/A	#N/A	reliable	reliable	#N/A	#N/A	reliable	reliable	reliable	reliable
Histidine biosynthesis (PRPP to histidine)	K00765	ATP phosphoribosyltransferase	reliable	reliable	reliable	reliable	reliable	reliable	#N/A	#N/A	reliable	reliable	reliable	reliable	reliable	reliable	reliable	reliable	reliable	reliable	reliable	reliable	check_length	reliable	reliable	reliable	reliable	reliable	reliable	reliable	reliable	reliable	reliable	reliable	reliable	#N/A	#N/A	#N/A	#N/A	#N/A	reliable	reliable	reliable	reliable	reliable	reliable	reliable	reliable
Histidine biosynthesis (PRPP to histidine)	K01523	phosphoribosyl-ATP pyrophosphohydrolase	reliable	reliable	reliable	reliable	#N/A	#N/A	#N/A	#N/A	#N/A	#N/A	#N/A	#N/A	#N/A	#N/A	#N/A	#N/A	#N/A	#N/A	#N/A	#N/A	#N/A	#N/A	#N/A	#N/A	#N/A	#N/A	#N/A	#N/A	#N/A	#N/A	#N/A	#N/A	#N/A	#N/A	#N/A	#N/A	#N/A	#N/A	#N/A	#N/A	#N/A	#N/A	#N/A	#N/A	#N/A	#N/A
Histidine biosynthesis (PRPP to histidine)	K01496	phosphoribosyl-AMP cyclohydrolase	reliable	reliable	reliable	reliable	#N/A	reliable	#N/A	reliable	reliable	reliable	reliable	reliable	reliable	reliable	reliable	reliable	reliable	reliable	reliable	reliable	reliable	reliable	reliable	reliable	reliable	reliable	reliable	#N/A	reliable	reliable	reliable	reliable	reliable	reliable	#N/A	#N/A	#N/A	#N/A	reliable	reliable	#N/A	#N/A	#N/A	#N/A	reliable	#N/A
Histidine biosynthesis (PRPP to histidine)	K01814	phosphoribosylformimino-5-aminoimidazole carboxamide ribotide isomerase	reliable	reliable	reliable	reliable	reliable	reliable	reliable	#N/A	reliable	reliable	reliable	reliable	reliable	reliable	reliable	reliable	reliable	reliable	reliable	reliable	reliable	reliable	reliable	reliable	reliable	reliable	reliable	reliable	reliable	reliable	#N/A	reliable	reliable	reliable	#N/A	#N/A	#N/A	#N/A	reliable	reliable	reliable	reliable	#N/A	#N/A	reliable	#N/A
Histidine biosynthesis (PRPP to histidine)	K02501	glutamine amidotransferase	reliable	reliable	reliable	reliable	reliable	#N/A	#N/A	reliable	reliable	reliable	reliable	reliable	reliable	reliable	reliable	reliable	reliable	reliable	reliable	reliable	reliable	reliable	reliable	reliable	reliable	reliable	check_length	reliable	reliable	reliable	#N/A	reliable	reliable	reliable	#N/A	#N/A	#N/A	#N/A	reliable	reliable	reliable	reliable	reliable	reliable	reliable	reliable
Histidine biosynthesis (PRPP to histidine)	K02500	cyclase	reliable	reliable	reliable	reliable	reliable	reliable	reliable	reliable	reliable	reliable	reliable	reliable	reliable	reliable	reliable	reliable	reliable	reliable	reliable	reliable	#N/A	reliable	reliable	reliable	reliable	reliable	#N/A	reliable	reliable	reliable	#N/A	reliable	reliable	reliable	#N/A	#N/A	#N/A	#N/A	reliable	reliable	reliable	reliable	reliable	reliable	reliable	reliable
Histidine biosynthesis (PRPP to histidine)	K01693	imidazoleglycerol-phosphate dehydratase	reliable	reliable	reliable	reliable	reliable	reliable	#N/A	reliable	reliable	reliable	reliable	#N/A	reliable	reliable	reliable	reliable	reliable	reliable	reliable	reliable	reliable	reliable	reliable	reliable	reliable	reliable	reliable	reliable	reliable	reliable	reliable	reliable	reliable	reliable	#N/A	#N/A	#N/A	#N/A	reliable	reliable	reliable	reliable	reliable	reliable	reliable	reliable
Histidine biosynthesis (PRPP to histidine)	K00817	histidinol-phosphate aminotransferase	reliable	reliable	reliable	reliable	reliable	reliable	reliable	reliable	reliable	reliable	#N/A	reliable	reliable	reliable	reliable	reliable	reliable	reliable	reliable	reliable	reliable	reliable	reliable	reliable	reliable	reliable	check_length	reliable	reliable	reliable	reliable	reliable	reliable	reliable	#N/A	#N/A	#N/A	#N/A	reliable	reliable	check_length	check_length	check_length	check_length	reliable	check_length
Histidine biosynthesis (PRPP to histidine)	K00013	histidinol dehydrogenase	reliable	reliable	reliable	reliable	reliable	reliable	#N/A	reliable	reliable	reliable	reliable	reliable	reliable	reliable	reliable	reliable	reliable	reliable	reliable	reliable	check_length	reliable	reliable	reliable	reliable	reliable	reliable	reliable	reliable	reliable	reliable	reliable	reliable	reliable	#N/A	#N/A	#N/A	#N/A	reliable	reliable	reliable	reliable	reliable	reliable	reliable	reliable
Tryptophan biosynthesis (chorismate to tryptophan)	K01657	anthranilate synthase component I	reliable	reliable	reliable	reliable	#N/A	reliable	reliable	reliable	reliable	reliable	reliable	reliable	reliable	reliable	reliable	reliable	reliable	reliable	reliable	reliable	reliable	reliable	reliable	reliable	reliable	reliable	reliable	reliable	reliable	reliable	reliable	reliable	reliable	reliable	#N/A	#N/A	#N/A	#N/A	reliable	reliable	reliable	reliable	check_length	reliable	reliable	reliable
Tryptophan biosynthesis (chorismate to tryptophan)	K01658	anthranilate synthase component II	reliable	reliable	reliable	reliable	#N/A	reliable	reliable	reliable	reliable	reliable	reliable	reliable	reliable	reliable	reliable	reliable	reliable	reliable	reliable	reliable	reliable	reliable	reliable	reliable	reliable	reliable	reliable	reliable	reliable	reliable	#N/A	reliable	reliable	reliable	reliable	#N/A	#N/A	#N/A	reliable	reliable	reliable	#N/A	reliable	#N/A	reliable	reliable
Tryptophan biosynthesis (chorismate to tryptophan)	K00766	anthranilate phosphoribosyltransferase	reliable	reliable	reliable	reliable	#N/A	reliable	#N/A	reliable	reliable	reliable	reliable	reliable	reliable	reliable	reliable	reliable	reliable	reliable	reliable	reliable	reliable	reliable	reliable	reliable	reliable	reliable	check_length	reliable	reliable	reliable	#N/A	reliable	reliable	#N/A	#N/A	#N/A	#N/A	#N/A	reliable	reliable	reliable	reliable	reliable	reliable	reliable	reliable
Tryptophan biosynthesis (chorismate to tryptophan)	K01817	phosphoribosylanthranilate isomerase	reliable	reliable	reliable	reliable	#N/A	reliable	reliable	reliable	#N/A	#N/A	#N/A	#N/A	#N/A	#N/A	#N/A	#N/A	#N/A	#N/A	#N/A	#N/A	#N/A	#N/A	#N/A	#N/A	#N/A	#N/A	#N/A	#N/A	#N/A	#N/A	#N/A	#N/A	#N/A	#N/A	#N/A	#N/A	#N/A	#N/A	reliable	reliable	reliable	reliable	reliable	reliable	reliable	reliable
Tryptophan biosynthesis (chorismate to tryptophan)	K01609	indole-3-glycerol phosphate synthase	reliable	reliable	reliable	reliable	#N/A	reliable	reliable	reliable	reliable	reliable	reliable	reliable	reliable	reliable	reliable	reliable	reliable	reliable	reliable	reliable	#N/A	reliable	reliable	reliable	reliable	reliable	reliable	reliable	reliable	reliable	reliable	reliable	reliable	reliable	#N/A	#N/A	#N/A	#N/A	reliable	reliable	reliable	reliable	#N/A	reliable	reliable	reliable
Tryptophan biosynthesis (chorismate to tryptophan)	K01695	tryptophan synthase alpha chain	reliable	reliable	reliable	reliable	#N/A	reliable	reliable	reliable	reliable	reliable	reliable	reliable	reliable	reliable	reliable	reliable	reliable	reliable	reliable	reliable	reliable	reliable	reliable	reliable	reliable	reliable	reliable	reliable	reliable	reliable	#N/A	#N/A	reliable	reliable	#N/A	#N/A	#N/A	#N/A	reliable	reliable	#N/A	#N/A	reliable	reliable	reliable	reliable
Tryptophan biosynthesis (chorismate to tryptophan)	K01696	tryptophan synthase beta chain	reliable	reliable	reliable	reliable	#N/A	reliable	reliable	reliable	reliable	reliable	reliable	reliable	reliable	reliable	reliable	reliable	reliable	reliable	reliable	reliable	reliable	reliable	reliable	reliable	reliable	reliable	reliable	reliable	reliable	reliable	reliable	reliable	reliable	reliable	#N/A	#N/A	reliable	reliable	reliable	reliable	reliable	reliable	reliable	check_length	reliable	reliable
Phenylalanine biosynthesis (chorismate to phenylalanine)	K06208	chorismate mutase	reliable	reliable	reliable	reliable	reliable	reliable	#N/A	#N/A	reliable	reliable	reliable	reliable	reliable	reliable	reliable	reliable	reliable	reliable	reliable	reliable	reliable	reliable	reliable	reliable	reliable	reliable	reliable	reliable	reliable	reliable	#N/A	reliable	reliable	reliable	reliable	reliable	reliable	reliable	reliable	reliable	reliable	reliable	reliable	reliable	reliable	#N/A
Phenylalanine biosynthesis (chorismate to phenylalanine)	K04518	prephenate dehydratase	reliable	reliable	reliable	reliable	reliable	reliable	reliable	reliable	reliable	reliable	check_length	#N/A	reliable	reliable	reliable	reliable	reliable	reliable	reliable	reliable	reliable	reliable	reliable	reliable	reliable	reliable	#N/A	reliable	reliable	reliable	#N/A	reliable	reliable	#N/A	reliable	reliable	reliable	reliable	reliable	reliable	reliable	reliable	reliable	reliable	reliable	reliable
Phenylalanine biosynthesis (chorismate to phenylalanine)	K00832	aromatic-amino-acid transaminase	#N/A	#N/A	#N/A	#N/A	questionable	#N/A	#N/A	#N/A	#N/A	#N/A	#N/A	#N/A	#N/A	#N/A	#N/A	#N/A	#N/A	#N/A	#N/A	#N/A	#N/A	#N/A	#N/A	#N/A	#N/A	#N/A	#N/A	#N/A	#N/A	#N/A	#N/A	#N/A	#N/A	#N/A	#N/A	#N/A	#N/A	#N/A	#N/A	#N/A	#N/A	#N/A	#N/A	#N/A	#N/A	#N/A
Phenylalanine biosynthesis (chorismate to phenylalanine)	K00838	aromatic amino acid aminotransferase I	#N/A	#N/A	#N/A	#N/A	#N/A	#N/A	#N/A	#N/A	#N/A	#N/A	#N/A	#N/A	#N/A	#N/A	#N/A	#N/A	#N/A	#N/A	#N/A	#N/A	#N/A	#N/A	#N/A	#N/A	#N/A	#N/A	#N/A	#N/A	#N/A	#N/A	#N/A	#N/A	#N/A	#N/A	#N/A	#N/A	#N/A	#N/A	#N/A	#N/A	#N/A	#N/A	#N/A	#N/A	#N/A	#N/A
Tyrosine biosynthesis (chorismate to tyrosine)	K06208	chorismate mutase	reliable	reliable	reliable	reliable	reliable	reliable	#N/A	#N/A	reliable	reliable	reliable	reliable	reliable	reliable	reliable	reliable	reliable	reliable	reliable	reliable	reliable	reliable	reliable	reliable	reliable	reliable	reliable	reliable	reliable	reliable	#N/A	reliable	reliable	reliable	reliable	reliable	reliable	reliable	reliable	reliable	reliable	reliable	reliable	reliable	reliable	#N/A
Tyrosine biosynthesis (chorismate to tyrosine)	K04517	prephenate dehydrogenase	reliable	reliable	reliable	reliable	reliable	reliable	#N/A	#N/A	reliable	reliable	reliable	reliable	reliable	reliable	reliable	reliable	reliable	reliable	reliable	reliable	reliable	reliable	reliable	reliable	reliable	reliable	reliable	reliable	reliable	reliable	#N/A	reliable	reliable	reliable	reliable	#N/A	reliable	reliable	reliable	reliable	reliable	reliable	#N/A	#N/A	reliable	check_length
Tyrosine biosynthesis (chorismate to tyrosine)	K00815	tyrosine aminotransferase	#N/A	#N/A	#N/A	#N/A	#N/A	#N/A	#N/A	#N/A	#N/A	#N/A	#N/A	#N/A	#N/A	#N/A	#N/A	#N/A	#N/A	#N/A	#N/A	#N/A	#N/A	#N/A	#N/A	#N/A	#N/A	#N/A	#N/A	#N/A	#N/A	#N/A	#N/A	#N/A	#N/A	#N/A	#N/A	#N/A	#N/A	#N/A	#N/A	#N/A	#N/A	#N/A	#N/A	#N/A	#N/A	#N/A
Tyrosine biosynthesis (chorismate to tyrosine)	K00832	aromatic-amino-acid transaminase	#N/A	#N/A	#N/A	#N/A	questionable	#N/A	#N/A	#N/A	#N/A	#N/A	#N/A	#N/A	#N/A	#N/A	#N/A	#N/A	#N/A	#N/A	#N/A	#N/A	#N/A	#N/A	#N/A	#N/A	#N/A	#N/A	#N/A	#N/A	#N/A	#N/A	#N/A	#N/A	#N/A	#N/A	#N/A	#N/A	#N/A	#N/A	#N/A	#N/A	#N/A	#N/A	#N/A	#N/A	#N/A	#N/A
Tyrosine biosynthesis (chorismate to tyrosine)	K00838	aromatic amino acid aminotransferase I	#N/A	#N/A	#N/A	#N/A	#N/A	#N/A	#N/A	#N/A	#N/A	#N/A	#N/A	#N/A	#N/A	#N/A	#N/A	#N/A	#N/A	#N/A	#N/A	#N/A	#N/A	#N/A	#N/A	#N/A	#N/A	#N/A	#N/A	#N/A	#N/A	#N/A	#N/A	#N/A	#N/A	#N/A	#N/A	#N/A	#N/A	#N/A	#N/A	#N/A	#N/A	#N/A	#N/A	#N/A	#N/A	#N/A
Shikimate pathway (PPE + erythrose-4P to chorismate)	K01626	3-deoxy-7-phosphoheptulonate synthase	reliable	reliable	reliable	reliable	#N/A	#N/A	reliable	reliable	#N/A	#N/A	#N/A	#N/A	#N/A	#N/A	#N/A	#N/A	#N/A	#N/A	#N/A	#N/A	#N/A	#N/A	#N/A	#N/A	#N/A	#N/A	#N/A	#N/A	#N/A	#N/A	#N/A	#N/A	#N/A	#N/A	#N/A	#N/A	#N/A	#N/A	reliable	reliable	#N/A	#N/A	#N/A	#N/A	#N/A	#N/A
Shikimate pathway (PPE + erythrose-4P to chorismate)	K01735	3-dehydroquinate synthase	reliable	reliable	reliable	reliable	reliable	reliable	reliable	reliable	reliable	#N/A	reliable	reliable	reliable	reliable	reliable	reliable	reliable	reliable	reliable	reliable	reliable	reliable	reliable	reliable	reliable	reliable	reliable	reliable	reliable	reliable	reliable	reliable	reliable	reliable	reliable	#N/A	reliable	reliable	reliable	reliable	reliable	reliable	reliable	reliable	reliable	reliable
Shikimate pathway (PPE + erythrose-4P to chorismate)	K03786	3-dehydroquinate dehydratase II	reliable	reliable	reliable	reliable	reliable	reliable	reliable	reliable	reliable	reliable	reliable	reliable	reliable	reliable	reliable	reliable	reliable	reliable	reliable	reliable	reliable	reliable	reliable	reliable	reliable	reliable	#N/A	reliable	reliable	reliable	#N/A	reliable	reliable	reliable	reliable	reliable	reliable	reliable	reliable	reliable	reliable	reliable	reliable	reliable	reliable	reliable
Shikimate pathway (PPE + erythrose-4P to chorismate)	K00014	shikimate dehydrogenase	reliable	reliable	reliable	reliable	reliable	#N/A	reliable	reliable	reliable	reliable	reliable	check_length	reliable	reliable	reliable	reliable	reliable	reliable	reliable	reliable	reliable	reliable	reliable	reliable	reliable	reliable	reliable	reliable	reliable	reliable	reliable	reliable	reliable	reliable	check_length	reliable	reliable	reliable	reliable	reliable	reliable	reliable	reliable	reliable	reliable	reliable
Shikimate pathway (PPE + erythrose-4P to chorismate)	K00891	shikimate kinase	reliable	reliable	reliable	reliable	reliable	reliable	reliable	reliable	reliable	#N/A	reliable	reliable	reliable	reliable	reliable	reliable	reliable	reliable	reliable	reliable	reliable	reliable	reliable	reliable	reliable	reliable	reliable	reliable	reliable	reliable	reliable	reliable	reliable	reliable	reliable	#N/A	reliable	reliable	reliable	reliable	reliable	reliable	#N/A	reliable	reliable	reliable
Shikimate pathway (PPE + erythrose-4P to chorismate)	K00800	3-phosphoshikimate 1-carboxyvinyltransferase	reliable	reliable	reliable	reliable	reliable	reliable	#N/A	check_length	reliable	reliable	reliable	reliable	reliable	reliable	reliable	reliable	reliable	reliable	reliable	reliable	reliable	reliable	reliable	reliable	reliable	reliable	reliable	reliable	reliable	reliable	#N/A	reliable	reliable	reliable	reliable	reliable	reliable	reliable	reliable	reliable	reliable	reliable	reliable	#N/A	reliable	reliable
Shikimate pathway (PPE + erythrose-4P to chorismate)	K01736	chorismate synthase	reliable	reliable	reliable	reliable	reliable	check_length	#N/A	#N/A	reliable	reliable	reliable	reliable	reliable	reliable	reliable	reliable	reliable	reliable	reliable	reliable	reliable	reliable	reliable	reliable	reliable	reliable	reliable	reliable	reliable	reliable	reliable	reliable	check_length	reliable	reliable	reliable	reliable	reliable	reliable	reliable	reliable	reliable	#N/A	reliable	reliable	reliable
Thiamine biosynthesis (Vit B1)	K03147	phosphomethylpyrimidine synthase	reliable	reliable	reliable	reliable	reliable	reliable	reliable	reliable	reliable	reliable	#N/A	reliable	#N/A	reliable	reliable	reliable	reliable	reliable	reliable	reliable	reliable	reliable	reliable	reliable	reliable	reliable	#N/A	reliable	reliable	reliable	#N/A	reliable	reliable	#N/A	#N/A	#N/A	#N/A	#N/A	reliable	reliable	reliable	reliable	reliable	check_length	reliable	#N/A
Thiamine biosynthesis (Vit B1)	K00946	thiamine-monophosphate kinase	reliable	reliable	reliable	reliable	reliable	#N/A	#N/A	#N/A	reliable	reliable	#N/A	reliable	reliable	reliable	reliable	reliable	reliable	reliable	reliable	reliable	check_length	reliable	reliable	reliable	reliable	reliable	reliable	reliable	reliable	reliable	#N/A	reliable	reliable	#N/A	reliable	reliable	reliable	reliable	reliable	reliable	reliable	#N/A	reliable	reliable	reliable	reliable
Riboflavin biosynthesis	K14652	3,4-dihydroxy 2-butanone 4-phosphate synthase / GTP cyclohydrolase II	reliable	#N/A	reliable	reliable	reliable	reliable	reliable	reliable	reliable	reliable	reliable	reliable	reliable	reliable	reliable	reliable	reliable	reliable	reliable	reliable	reliable	reliable	reliable	reliable	reliable	reliable	reliable	reliable	reliable	reliable	#N/A	reliable	reliable	reliable	reliable	reliable	reliable	reliable	reliable	reliable	reliable	reliable	reliable	reliable	reliable	reliable
Riboflavin biosynthesis	K11752	diaminohydroxyphosphoribosylaminopyrimidine deaminase / 5-amino-6-(5-phosphoribosylamino)uracil reductase	reliable	reliable	reliable	reliable	reliable	reliable	#N/A	#N/A	reliable	reliable	reliable	#N/A	reliable	reliable	reliable	reliable	reliable	reliable	reliable	reliable	reliable	reliable	reliable	reliable	reliable	reliable	check_length	reliable	reliable	reliable	#N/A	reliable	reliable	reliable	reliable	reliable	reliable	reliable	reliable	reliable	reliable	reliable	reliable	reliable	reliable	reliable
Riboflavin biosynthesis	K20860	FMN hydrolase	#N/A	#N/A	#N/A	#N/A	#N/A	#N/A	#N/A	#N/A	#N/A	#N/A	#N/A	#N/A	#N/A	#N/A	#N/A	#N/A	#N/A	#N/A	#N/A	#N/A	#N/A	#N/A	#N/A	#N/A	#N/A	#N/A	#N/A	#N/A	#N/A	#N/A	#N/A	#N/A	#N/A	#N/A	#N/A	#N/A	#N/A	#N/A	#N/A	#N/A	#N/A	#N/A	#N/A	#N/A	#N/A	#N/A
Riboflavin biosynthesis	K00794	6,7-dimethyl-8-ribityllumazine synthase	reliable	#N/A	reliable	reliable	reliable	reliable	#N/A	reliable	reliable	reliable	reliable	reliable	reliable	reliable	reliable	reliable	reliable	reliable	reliable	reliable	reliable	reliable	reliable	reliable	reliable	reliable	#N/A	reliable	reliable	reliable	#N/A	reliable	reliable	reliable	reliable	reliable	reliable	reliable	reliable	reliable	reliable	reliable	reliable	reliable	reliable	reliable
Riboflavin biosynthesis	K00793	riboflavin synthase	reliable	#N/A	reliable	reliable	reliable	reliable	reliable	reliable	reliable	reliable	reliable	reliable	reliable	reliable	reliable	reliable	reliable	reliable	reliable	reliable	reliable	reliable	reliable	reliable	reliable	reliable	reliable	reliable	reliable	reliable	#N/A	reliable	reliable	reliable	reliable	reliable	reliable	reliable	reliable	reliable	reliable	reliable	reliable	reliable	reliable	reliable
Riboflavin biosynthesis	K11753	riboflavin kinase / FMN adenylyltransferase	reliable	reliable	reliable	reliable	#N/A	reliable	#N/A	reliable	reliable	reliable	reliable	reliable	#N/A	reliable	reliable	reliable	reliable	reliable	reliable	reliable	reliable	reliable	reliable	reliable	reliable	reliable	reliable	reliable	reliable	reliable	reliable	reliable	reliable	reliable	reliable	reliable	reliable	reliable	reliable	reliable	reliable	reliable	reliable	reliable	reliable	reliable
Pyridoxal (Vit B6) biosynthesis (erythrose-4P to pyridoxal-5P)	K03472	D-erythrose 4-phosphate dehydrogenase	#N/A	#N/A	#N/A	#N/A	#N/A	#N/A	#N/A	#N/A	#N/A	#N/A	#N/A	#N/A	#N/A	#N/A	#N/A	#N/A	#N/A	#N/A	#N/A	#N/A	#N/A	#N/A	#N/A	#N/A	#N/A	#N/A	#N/A	#N/A	#N/A	#N/A	#N/A	#N/A	#N/A	#N/A	#N/A	#N/A	#N/A	#N/A	#N/A	#N/A	#N/A	#N/A	#N/A	#N/A	#N/A	#N/A
Pyridoxal (Vit B6) biosynthesis (erythrose-4P to pyridoxal-5P)	K03473	erythronate-4-phosphate dehydrogenase	#N/A	#N/A	#N/A	#N/A	#N/A	#N/A	#N/A	#N/A	#N/A	#N/A	#N/A	#N/A	#N/A	#N/A	#N/A	#N/A	#N/A	#N/A	#N/A	#N/A	#N/A	#N/A	#N/A	#N/A	#N/A	#N/A	#N/A	#N/A	#N/A	#N/A	#N/A	#N/A	#N/A	#N/A	#N/A	#N/A	#N/A	#N/A	#N/A	#N/A	#N/A	#N/A	#N/A	#N/A	#N/A	#N/A
Pyridoxal (Vit B6) biosynthesis (erythrose-4P to pyridoxal-5P)	K00831	phosphoserine aminotransferase	reliable	reliable	reliable	reliable	check_length	reliable	#N/A	reliable	#N/A	#N/A	#N/A	#N/A	#N/A	#N/A	#N/A	#N/A	#N/A	#N/A	#N/A	#N/A	#N/A	#N/A	#N/A	#N/A	#N/A	#N/A	#N/A	#N/A	#N/A	#N/A	#N/A	#N/A	#N/A	#N/A	#N/A	#N/A	#N/A	#N/A	#N/A	#N/A	#N/A	#N/A	#N/A	#N/A	#N/A	#N/A
Pyridoxal (Vit B6) biosynthesis (erythrose-4P to pyridoxal-5P)	K00097	4-hydroxythreonine-4-phosphate dehydrogenase	reliable	reliable	reliable	reliable	#N/A	reliable	reliable	reliable	reliable	reliable	reliable	reliable	reliable	reliable	reliable	reliable	reliable	reliable	reliable	reliable	#N/A	reliable	reliable	reliable	reliable	reliable	reliable	reliable	reliable	reliable	#N/A	reliable	reliable	reliable	reliable	reliable	#N/A	#N/A	reliable	reliable	reliable	reliable	reliable	check_length	reliable	#N/A
Pyridoxal (Vit B6) biosynthesis (erythrose-4P to pyridoxal-5P)	K03474	pyridoxine 5-phosphate synthase	reliable	check_length	reliable	reliable	reliable	reliable	#N/A	#N/A	#N/A	#N/A	check_length	reliable	reliable	reliable	check_length	reliable	reliable	reliable	reliable	reliable	reliable	reliable	reliable	reliable	reliable	reliable	reliable	reliable	reliable	reliable	reliable	reliable	reliable	#N/A	reliable	reliable	reliable	reliable	reliable	check_length	reliable	reliable	reliable	#N/A	reliable	#N/A
Pyridoxal (Vit B6) biosynthesis (erythrose-4P to pyridoxal-5P)	K00275	pyridoxamine 5'-phosphate oxidase	reliable	reliable	reliable	reliable	reliable	reliable	#N/A	reliable	#N/A	#N/A	#N/A	#N/A	#N/A	#N/A	#N/A	#N/A	#N/A	reliable	reliable	reliable	reliable	#N/A	#N/A	#N/A	#N/A	#N/A	#N/A	#N/A	#N/A	#N/A	#N/A	reliable	reliable	#N/A	#N/A	#N/A	#N/A	#N/A	#N/A	#N/A	#N/A	#N/A	#N/A	#N/A	#N/A	#N/A
NAD biosynthesis (from aspartate)	K00278	L-aspartate oxidase	reliable	reliable	reliable	reliable	reliable	reliable	reliable	reliable	reliable	reliable	check_length	reliable	reliable	reliable	reliable	reliable	reliable	reliable	reliable	reliable	check_length	reliable	reliable	reliable	reliable	reliable	reliable	reliable	reliable	reliable	#N/A	reliable	reliable	check_length	reliable	reliable	reliable	reliable	reliable	reliable	reliable	reliable	reliable	reliable	reliable	reliable
NAD biosynthesis (from aspartate)	K03517	quinolinate synthase	reliable	reliable	reliable	reliable	reliable	check_length	reliable	reliable	reliable	reliable	reliable	reliable	reliable	reliable	reliable	reliable	reliable	reliable	reliable	reliable	reliable	reliable	reliable	reliable	reliable	reliable	reliable	reliable	reliable	reliable	check_length	reliable	reliable	reliable	reliable	reliable	reliable	reliable	reliable	reliable	reliable	reliable	#N/A	reliable	reliable	reliable
NAD biosynthesis (from aspartate)	K00767	nicotinate-nucleotide pyrophosphorylase (carboxylating)	reliable	reliable	reliable	reliable	reliable	#N/A	#N/A	#N/A	#N/A	#N/A	#N/A	reliable	reliable	reliable	reliable	reliable	reliable	reliable	reliable	reliable	reliable	reliable	reliable	reliable	reliable	reliable	reliable	reliable	reliable	reliable	check_length	reliable	reliable	reliable	reliable	reliable	reliable	reliable	reliable	reliable	reliable	reliable	reliable	reliable	reliable	reliable
NAD biosynthesis (from aspartate)	K00969	nicotinate-nucleotide adenylyltransferase	reliable	reliable	reliable	reliable	reliable	reliable	reliable	reliable	reliable	reliable	reliable	reliable	reliable	reliable	reliable	reliable	reliable	reliable	reliable	reliable	reliable	reliable	reliable	reliable	reliable	reliable	#N/A	reliable	reliable	reliable	reliable	reliable	reliable	reliable	reliable	reliable	reliable	reliable	reliable	reliable	reliable	reliable	reliable	reliable	reliable	reliable
NAD biosynthesis (from aspartate)	K01950	NAD+ synthase (glutamine-hydrolysing)	check_length	check_length	check_length	check_length	reliable	reliable	reliable	reliable	reliable	reliable	#N/A	#N/A	#N/A	#N/A	#N/A	#N/A	#N/A	#N/A	#N/A	#N/A	#N/A	reliable	reliable	reliable	reliable	reliable	reliable	reliable	reliable	reliable	check_length	reliable	reliable	check_length	check_length	reliable	reliable	reliable	reliable	reliable	check_length	reliable	reliable	#N/A	reliable	reliable
Pantothenate (Vit B5) biosynthesis	K00826	branched-chain amino acid aminotransferase	reliable	reliable	reliable	reliable	#N/A	reliable	reliable	#N/A	reliable	reliable	reliable	reliable	reliable	reliable	reliable	reliable	reliable	reliable	reliable	reliable	reliable	reliable	check_length	reliable	reliable	reliable	check_length	reliable	reliable	reliable	check_length	reliable	check_length	check_length	reliable	reliable	reliable	reliable	reliable	reliable	reliable	reliable	reliable	check_length	reliable	reliable
Pantothenate (Vit B5) biosynthesis	K00606	3-methyl-2-oxobutanoate hydroxymethyltransferase	reliable	reliable	reliable	reliable	reliable	reliable	#N/A	reliable	reliable	#N/A	reliable	reliable	reliable	reliable	reliable	reliable	reliable	reliable	reliable	reliable	reliable	reliable	reliable	reliable	reliable	reliable	reliable	reliable	reliable	reliable	reliable	reliable	reliable	check_length	reliable	reliable	#N/A	#N/A	reliable	reliable	reliable	reliable	#N/A	reliable	reliable	reliable
Pantothenate (Vit B5) biosynthesis	K00077	2-dehydropantoate 2-reductase	#N/A	#N/A	#N/A	#N/A	#N/A	reliable	reliable	reliable	#N/A	#N/A	#N/A	#N/A	#N/A	#N/A	#N/A	#N/A	#N/A	#N/A	#N/A	#N/A	#N/A	#N/A	#N/A	#N/A	#N/A	#N/A	#N/A	#N/A	#N/A	#N/A	#N/A	#N/A	#N/A	#N/A	reliable	reliable	#N/A	#N/A	reliable	reliable	#N/A	#N/A	#N/A	#N/A	reliable	reliable
Pantothenate (Vit B5) biosynthesis	K01579	aspartate 1-decarboxylase	reliable	reliable	reliable	reliable	reliable	reliable	#N/A	reliable	reliable	reliable	reliable	reliable	reliable	reliable	reliable	reliable	reliable	reliable	reliable	reliable	reliable	reliable	reliable	reliable	reliable	reliable	reliable	reliable	reliable	reliable	reliable	reliable	reliable	reliable	reliable	reliable	#N/A	#N/A	#N/A	#N/A	#N/A	#N/A	#N/A	#N/A	reliable	#N/A
Pantothenate (Vit B5) biosynthesis	K01918	pantoate--beta-alanine ligase	reliable	reliable	reliable	reliable	reliable	reliable	reliable	reliable	reliable	reliable	reliable	reliable	reliable	reliable	reliable	reliable	reliable	reliable	reliable	reliable	check_length	reliable	reliable	reliable	reliable	reliable	reliable	reliable	reliable	reliable	#N/A	reliable	reliable	#N/A	reliable	reliable	#N/A	#N/A	reliable	reliable	reliable	reliable	check_length	reliable	reliable	reliable
Coenzyme A biosynthesis	K03525	type III pantothenate kinase	reliable	reliable	reliable	reliable	reliable	reliable	reliable	#N/A	reliable	reliable	#N/A	reliable	reliable	reliable	reliable	reliable	reliable	reliable	reliable	reliable	reliable	reliable	reliable	reliable	reliable	reliable	reliable	reliable	reliable	reliable	reliable	reliable	reliable	#N/A	reliable	reliable	#N/A	#N/A	reliable	reliable	#N/A	#N/A	reliable	reliable	reliable	reliable
Coenzyme A biosynthesis	K13038	phosphopantothenoylcysteine decarboxylase / phosphopantothenate--cysteine ligase	reliable	reliable	reliable	reliable	check_length	reliable	#N/A	reliable	reliable	reliable	reliable	reliable	reliable	reliable	reliable	reliable	reliable	reliable	reliable	reliable	reliable	reliable	reliable	reliable	reliable	reliable	reliable	reliable	reliable	reliable	#N/A	reliable	reliable	reliable	reliable	reliable	#N/A	#N/A	reliable	reliable	reliable	reliable	reliable	reliable	reliable	reliable
Coenzyme A biosynthesis	K00954	pantetheine-phosphate adenylyltransferase	reliable	reliable	reliable	reliable	reliable	reliable	reliable	reliable	reliable	reliable	reliable	reliable	reliable	reliable	reliable	reliable	reliable	reliable	reliable	reliable	reliable	reliable	reliable	reliable	reliable	reliable	reliable	check_length	reliable	check_length	reliable	reliable	#N/A	#N/A	reliable	reliable	reliable	reliable	reliable	reliable	reliable	reliable	#N/A	reliable	reliable	reliable
Coenzyme A biosynthesis	K00859	dephospho-CoA kinase	reliable	reliable	reliable	reliable	reliable	questionable	questionable	questionable	reliable	reliable	reliable	reliable	reliable	reliable	reliable	reliable	reliable	reliable	reliable	reliable	reliable	reliable	reliable	reliable	reliable	reliable	reliable	reliable	reliable	reliable	#N/A	reliable	reliable	reliable	reliable	reliable	reliable	reliable	reliable	reliable	reliable	reliable	reliable	reliable	reliable	check_length
Pimeloyl-ACP biosynthesis	K02169	malonyl-CoA O-methyltransferase	reliable	reliable	reliable	reliable	#N/A	reliable	#N/A	reliable	reliable	reliable	reliable	reliable	reliable	reliable	reliable	reliable	reliable	reliable	reliable	reliable	#N/A	reliable	reliable	reliable	reliable	reliable	#N/A	reliable	reliable	reliable	reliable	reliable	reliable	reliable	reliable	#N/A	#N/A	#N/A	reliable	reliable	#N/A	#N/A	#N/A	#N/A	reliable	reliable
Pimeloyl-ACP biosynthesis	K09458	3-oxoacyl-acyl-carrier-protein synthase II	reliable	reliable	reliable	reliable	check_length	#N/A	reliable	#N/A	reliable	reliable	reliable	reliable	reliable	reliable	reliable	reliable	reliable	reliable	reliable	reliable	check_length	reliable	reliable	reliable	reliable	reliable	reliable	reliable	reliable	reliable	reliable	reliable	#N/A	reliable	reliable	reliable	reliable	reliable	reliable	reliable	reliable	check_length	reliable	reliable	reliable	reliable
Pimeloyl-ACP biosynthesis	K00059	3-oxoacyl-acyl-carrier protein reductase	reliable	reliable	check_length	reliable	reliable	reliable	reliable	#N/A	reliable	reliable	reliable	reliable	reliable	reliable	reliable	reliable	reliable	reliable	reliable	reliable	reliable	reliable	reliable	reliable	reliable	reliable	reliable	reliable	reliable	reliable	reliable	reliable	reliable	reliable	reliable	reliable	reliable	reliable	reliable	reliable	reliable	reliable	reliable	reliable	reliable	reliable
Pimeloyl-ACP biosynthesis	K00208	enoyl-[acyl-carrier protein] reductase I	#N/A	#N/A	#N/A	#N/A	#N/A	reliable	reliable	reliable	#N/A	#N/A	#N/A	#N/A	#N/A	#N/A	#N/A	#N/A	#N/A	#N/A	#N/A	#N/A	#N/A	#N/A	#N/A	#N/A	#N/A	#N/A	#N/A	#N/A	#N/A	#N/A	#N/A	#N/A	#N/A	#N/A	reliable	reliable	reliable	reliable	reliable	reliable	#N/A	#N/A	#N/A	#N/A	reliable	reliable
Pimeloyl-ACP biosynthesis	K02170	pimeloyl-	reliable	reliable	reliable	reliable	#N/A	#N/A	#N/A	#N/A	reliable	reliable	reliable	reliable	reliable	check_length	check_length	check_length	check_length	reliable	reliable	reliable	#N/A	reliable	reliable	reliable	reliable	reliable	#N/A	reliable	reliable	reliable	reliable	reliable	reliable	reliable	#N/A	#N/A	#N/A	#N/A	#N/A	#N/A	#N/A	#N/A	#N/A	#N/A	#N/A	#N/A
Biotin (Vit B7) biosynthesis	K00652	8-amino-7-oxononanoate synthase	reliable	reliable	reliable	reliable	reliable	check_length	#N/A	#N/A	reliable	reliable	reliable	reliable	reliable	check_length	check_length	check_length	check_length	reliable	reliable	reliable	#N/A	reliable	reliable	reliable	reliable	reliable	reliable	reliable	reliable	reliable	check_length	reliable	reliable	reliable	reliable	#N/A	#N/A	#N/A	reliable	reliable	reliable	reliable	reliable	reliable	reliable	#N/A
Biotin (Vit B7) biosynthesis	K00833	adenosylmethionine-8-amino-7-oxononanoate aminotransferase	reliable	reliable	reliable	reliable	#N/A	reliable	#N/A	reliable	reliable	reliable	#N/A	reliable	check_length	reliable	reliable	reliable	reliable	reliable	reliable	reliable	check_length	reliable	reliable	reliable	reliable	reliable	reliable	reliable	reliable	reliable	reliable	reliable	reliable	reliable	reliable	#N/A	#N/A	#N/A	#N/A	#N/A	reliable	reliable	#N/A	#N/A	#N/A	#N/A
Biotin (Vit B7) biosynthesis	K01935	dethiobiotin synthetase	reliable	reliable	reliable	reliable	reliable	reliable	#N/A	reliable	reliable	reliable	reliable	reliable	reliable	reliable	reliable	reliable	reliable	reliable	reliable	reliable	#N/A	reliable	reliable	reliable	reliable	reliable	reliable	reliable	reliable	reliable	reliable	reliable	reliable	reliable	reliable	#N/A	#N/A	#N/A	reliable	reliable	reliable	#N/A	reliable	reliable	reliable	#N/A
Biotin (Vit B7) biosynthesis	K01012	biotin synthase	reliable	reliable	reliable	reliable	reliable	reliable	reliable	reliable	reliable	check_length	reliable	reliable	check_length	check_length	reliable	check_length	check_length	check_length	check_length	check_length	check_length	check_length	reliable	check_length	check_length	check_length	check_length	check_length	check_length	check_length	reliable	reliable	reliable	reliable	reliable	reliable	reliable	reliable	reliable	reliable	reliable	reliable	reliable	reliable	reliable	#N/A
Heme biosynthesis	K13542	uroporphyrinogen III methyltransferase / synthase	reliable	reliable	reliable	reliable	#N/A	#N/A	check_length	reliable	reliable	reliable	#N/A	#N/A	reliable	reliable	reliable	reliable	reliable	#N/A	#N/A	#N/A	#N/A	#N/A	#N/A	#N/A	#N/A	#N/A	#N/A	#N/A	#N/A	#N/A	#N/A	#N/A	#N/A	#N/A	#N/A	#N/A	#N/A	#N/A	check_length	check_length	reliable	check_length	#N/A	reliable	reliable	check_length
Heme biosynthesis	K02304	precorrin-2 dehydrogenase / sirohydrochlorin ferrochelatase	reliable	reliable	reliable	reliable	#N/A	#N/A	#N/A	#N/A	reliable	reliable	#N/A	#N/A	reliable	#N/A	#N/A	#N/A	#N/A	#N/A	#N/A	#N/A	#N/A	#N/A	#N/A	#N/A	#N/A	#N/A	#N/A	#N/A	#N/A	#N/A	#N/A	#N/A	#N/A	#N/A	#N/A	#N/A	#N/A	#N/A	#N/A	#N/A	reliable	reliable	#N/A	reliable	#N/A	reliable
Heme biosynthesis	K03794	sirohydrochlorin ferrochelatase	#N/A	#N/A	#N/A	#N/A	#N/A	#N/A	#N/A	#N/A	#N/A	#N/A	#N/A	#N/A	#N/A	#N/A	#N/A	#N/A	#N/A	#N/A	#N/A	#N/A	#N/A	#N/A	#N/A	#N/A	#N/A	#N/A	#N/A	#N/A	#N/A	#N/A	#N/A	#N/A	#N/A	#N/A	#N/A	#N/A	#N/A	#N/A	#N/A	#N/A	#N/A	#N/A	#N/A	#N/A	#N/A	#N/A
Heme biosynthesis	K02492	glutamyl-tRNA reductase	check_length	check_length	check_length	check_length	#N/A	check_length	#N/A	check_length	check_length	check_length	#N/A	#N/A	reliable	check_length	check_length	check_length	check_length	#N/A	#N/A	#N/A	#N/A	#N/A	#N/A	#N/A	#N/A	#N/A	#N/A	#N/A	#N/A	#N/A	#N/A	#N/A	#N/A	#N/A	#N/A	#N/A	#N/A	#N/A	reliable	reliable	reliable	reliable	#N/A	reliable	reliable	reliable
Heme biosynthesis	K02495	oxygen-independent coproporphyrinogen III oxidase	reliable	reliable	reliable	reliable	#N/A	reliable	#N/A	reliable	reliable	reliable	reliable	reliable	reliable	reliable	reliable	reliable	reliable	reliable	reliable	reliable	reliable	reliable	reliable	reliable	reliable	reliable	reliable	reliable	reliable	reliable	reliable	reliable	reliable	reliable	reliable	reliable	reliable	reliable	reliable	reliable	reliable	reliable	reliable	reliable	reliable	reliable
Heme biosynthesis	K01845	glutamate-1-semialdehyde 2,1-aminomutase	reliable	reliable	reliable	reliable	#N/A	reliable	reliable	reliable	reliable	reliable	#N/A	#N/A	check_length	reliable	check_length	reliable	check_length	#N/A	#N/A	#N/A	#N/A	#N/A	#N/A	#N/A	#N/A	#N/A	#N/A	#N/A	#N/A	#N/A	#N/A	#N/A	#N/A	#N/A	#N/A	#N/A	#N/A	#N/A	reliable	reliable	reliable	reliable	#N/A	reliable	reliable	reliable
Heme biosynthesis	K00230	menaquinone-dependent protoporphyrinogen oxidase	reliable	reliable	reliable	reliable	#N/A	#N/A	#N/A	#N/A	#N/A	#N/A	#N/A	#N/A	#N/A	#N/A	#N/A	#N/A	#N/A	#N/A	#N/A	#N/A	#N/A	#N/A	#N/A	#N/A	#N/A	#N/A	#N/A	#N/A	#N/A	#N/A	#N/A	#N/A	#N/A	#N/A	#N/A	#N/A	#N/A	#N/A	#N/A	#N/A	#N/A	#N/A	#N/A	#N/A	#N/A	#N/A
Heme biosynthesis	K01698	porphobilinogen synthase	reliable	reliable	reliable	reliable	#N/A	reliable	reliable	reliable	reliable	reliable	#N/A	#N/A	check_length	reliable	reliable	reliable	reliable	#N/A	#N/A	#N/A	#N/A	#N/A	#N/A	#N/A	#N/A	#N/A	#N/A	#N/A	#N/A	#N/A	#N/A	#N/A	#N/A	#N/A	#N/A	#N/A	#N/A	#N/A	reliable	reliable	reliable	reliable	#N/A	reliable	reliable	reliable
Heme biosynthesis	K01749	hydroxymethylbilane synthase	reliable	reliable	reliable	reliable	#N/A	reliable	#N/A	reliable	check_length	reliable	#N/A	#N/A	reliable	check_length	check_length	check_length	check_length	#N/A	#N/A	#N/A	#N/A	#N/A	#N/A	#N/A	#N/A	#N/A	#N/A	#N/A	#N/A	#N/A	#N/A	#N/A	#N/A	#N/A	#N/A	#N/A	#N/A	#N/A	reliable	reliable	check_length	reliable	#N/A	reliable	reliable	reliable
Heme biosynthesis	K13542	uroporphyrinogen III methyltransferase / synthase	reliable	reliable	reliable	reliable	#N/A	#N/A	check_length	reliable	reliable	reliable	#N/A	#N/A	reliable	reliable	reliable	reliable	reliable	#N/A	#N/A	#N/A	#N/A	#N/A	#N/A	#N/A	#N/A	#N/A	#N/A	#N/A	#N/A	#N/A	#N/A	#N/A	#N/A	#N/A	#N/A	#N/A	#N/A	#N/A	check_length	check_length	reliable	check_length	#N/A	reliable	reliable	check_length
Heme biosynthesis	K01599	uroporphyrinogen decarboxylase	#N/A	#N/A	#N/A	#N/A	#N/A	reliable	reliable	reliable	#N/A	#N/A	#N/A	#N/A	#N/A	#N/A	#N/A	#N/A	#N/A	#N/A	#N/A	#N/A	#N/A	#N/A	#N/A	#N/A	#N/A	#N/A	#N/A	#N/A	#N/A	#N/A	#N/A	#N/A	#N/A	#N/A	#N/A	#N/A	#N/A	#N/A	reliable	reliable	#N/A	#N/A	#N/A	#N/A	reliable	reliable
Tetrahydrofolate biosynthesis	K01495	GTP cyclohydrolase I	reliable	reliable	reliable	reliable	reliable	#N/A	#N/A	#N/A	reliable	reliable	reliable	reliable	reliable	reliable	reliable	reliable	reliable	reliable	reliable	reliable	#N/A	reliable	reliable	reliable	reliable	reliable	reliable	reliable	reliable	reliable	reliable	#N/A	reliable	reliable	#N/A	#N/A	#N/A	#N/A	reliable	reliable	#N/A	#N/A	#N/A	#N/A	reliable	reliable
Tetrahydrofolate biosynthesis	K01077	alkaline phosphatase	#N/A	#N/A	#N/A	#N/A	#N/A	#N/A	#N/A	#N/A	#N/A	#N/A	#N/A	#N/A	#N/A	#N/A	#N/A	#N/A	#N/A	#N/A	#N/A	#N/A	#N/A	#N/A	#N/A	#N/A	#N/A	#N/A	reliable	#N/A	#N/A	#N/A	#N/A	#N/A	#N/A	#N/A	reliable	reliable	#N/A	#N/A	#N/A	#N/A	reliable	reliable	#N/A	reliable	#N/A	reliable
Tetrahydrofolate biosynthesis	K01633	dihydroneopterin aldolase	reliable	reliable	reliable	reliable	#N/A	reliable	reliable	#N/A	#N/A	#N/A	#N/A	#N/A	#N/A	#N/A	#N/A	#N/A	#N/A	#N/A	#N/A	#N/A	#N/A	#N/A	#N/A	#N/A	#N/A	#N/A	#N/A	#N/A	#N/A	#N/A	#N/A	#N/A	#N/A	#N/A	#N/A	#N/A	#N/A	#N/A	reliable	reliable	#N/A	#N/A	#N/A	#N/A	reliable	#N/A
Tetrahydrofolate biosynthesis	K00950	2-amino-4-hydroxy-6-hydroxymethyldihydropteridine diphosphokinase	reliable	reliable	reliable	reliable	#N/A	reliable	reliable	reliable	reliable	reliable	reliable	reliable	reliable	reliable	reliable	reliable	reliable	reliable	reliable	reliable	reliable	reliable	reliable	reliable	reliable	reliable	reliable	reliable	reliable	reliable	#N/A	reliable	reliable	reliable	reliable	reliable	reliable	reliable	reliable	reliable	#N/A	#N/A	reliable	reliable	reliable	reliable
Tetrahydrofolate biosynthesis	K00796	dihydropteroate synthase	reliable	reliable	reliable	reliable	#N/A	reliable	reliable	reliable	reliable	reliable	reliable	reliable	reliable	reliable	reliable	reliable	reliable	reliable	reliable	reliable	reliable	reliable	reliable	reliable	reliable	reliable	reliable	reliable	reliable	reliable	#N/A	reliable	reliable	check_length	reliable	reliable	reliable	reliable	reliable	reliable	reliable	reliable	#N/A	reliable	reliable	#N/A
Tetrahydrofolate biosynthesis	K11754	dihydrofolate synthase / folylpolyglutamate synthase	reliable	reliable	reliable	reliable	reliable	#N/A	#N/A	check_length	reliable	reliable	reliable	reliable	reliable	reliable	reliable	reliable	reliable	reliable	reliable	reliable	check_length	reliable	reliable	reliable	reliable	reliable	reliable	reliable	reliable	reliable	#N/A	reliable	reliable	#N/A	reliable	reliable	reliable	reliable	reliable	reliable	reliable	reliable	reliable	reliable	reliable	reliable
Tetrahydrofolate biosynthesis	K00287	dihydrofolate reductase	reliable	#N/A	#N/A	#N/A	reliable	reliable	#N/A	#N/A	#N/A	#N/A	reliable	#N/A	#N/A	#N/A	#N/A	#N/A	#N/A	#N/A	#N/A	#N/A	#N/A	#N/A	#N/A	#N/A	#N/A	#N/A	#N/A	#N/A	#N/A	#N/A	#N/A	#N/A	#N/A	#N/A	#N/A	#N/A	#N/A	#N/A	#N/A	#N/A	#N/A	#N/A	#N/A	#N/A	#N/A	reliable
Lipoic acid metabolism	K03644	lipoic acid synthetase	reliable	reliable	reliable	reliable	reliable	reliable	reliable	reliable	reliable	reliable	reliable	reliable	reliable	reliable	reliable	reliable	reliable	reliable	reliable	reliable	#N/A	reliable	reliable	reliable	reliable	reliable	reliable	reliable	reliable	reliable	reliable	reliable	reliable	reliable	reliable	#N/A	reliable	reliable	reliable	reliable	reliable	reliable	reliable	reliable	reliable	reliable
Lipoic acid metabolism	K03801	lipoyl(octanoyl) transferase	#N/A	#N/A	#N/A	#N/A	#N/A	#N/A	#N/A	#N/A	#N/A	#N/A	#N/A	#N/A	#N/A	#N/A	#N/A	#N/A	#N/A	#N/A	#N/A	#N/A	#N/A	#N/A	#N/A	#N/A	#N/A	#N/A	#N/A	#N/A	#N/A	#N/A	#N/A	#N/A	#N/A	#N/A	#N/A	#N/A	#N/A	#N/A	#N/A	#N/A	reliable	reliable	reliable	reliable	#N/A	#N/A
Nucleotide sugar biosynthesis	K00963	UTP--glucose-1-phosphate uridylyltransferase	#N/A	#N/A	#N/A	#N/A	#N/A	reliable	reliable	#N/A	#N/A	#N/A	#N/A	#N/A	#N/A	#N/A	#N/A	#N/A	#N/A	#N/A	#N/A	#N/A	#N/A	#N/A	#N/A	#N/A	#N/A	#N/A	#N/A	#N/A	#N/A	#N/A	#N/A	reliable	reliable	reliable	#N/A	#N/A	#N/A	#N/A	#N/A	#N/A	#N/A	#N/A	#N/A	#N/A	#N/A	#N/A
Nucleotide sugar biosynthesis	K00965	UDPglucose--hexose-1-phosphate uridylyltransferase	reliable	reliable	reliable	reliable	reliable	#N/A	#N/A	#N/A	reliable	reliable	reliable	reliable	reliable	reliable	reliable	reliable	reliable	reliable	reliable	reliable	reliable	reliable	reliable	reliable	reliable	reliable	reliable	reliable	reliable	reliable	reliable	reliable	reliable	reliable	#N/A	#N/A	#N/A	#N/A	#N/A	#N/A	reliable	reliable	reliable	reliable	#N/A	#N/A
Nucleotide sugar biosynthesis	K01784	UDP-glucose 4-epimerase	reliable	reliable	check_length	check_length	reliable	reliable	reliable	reliable	reliable	reliable	reliable	reliable	reliable	reliable	reliable	reliable	reliable	reliable	reliable	reliable	reliable	reliable	reliable	reliable	reliable	reliable	reliable	reliable	check_length	check_length	check_length	reliable	reliable	reliable	check_length	reliable	reliable	reliable	reliable	reliable	reliable	reliable	check_length	reliable	reliable	reliable
Nucleotide sugar biosynthesis	K17716	UDP-glucose 4-epimerase	#N/A	#N/A	#N/A	#N/A	#N/A	#N/A	#N/A	#N/A	#N/A	#N/A	#N/A	#N/A	#N/A	#N/A	#N/A	#N/A	#N/A	#N/A	#N/A	#N/A	#N/A	#N/A	#N/A	#N/A	#N/A	#N/A	#N/A	#N/A	#N/A	#N/A	#N/A	reliable	reliable	reliable	#N/A	#N/A	#N/A	#N/A	#N/A	#N/A	#N/A	#N/A	#N/A	#N/A	#N/A	reliable
Nucleotide sugar biosynthesis	K00972	UDP-N-acetylglucosamine/UDP-N-acetylgalactosamine diphosphorylase	#N/A	#N/A	#N/A	#N/A	#N/A	#N/A	#N/A	#N/A	questionable	questionable	#N/A	#N/A	#N/A	#N/A	#N/A	#N/A	#N/A	#N/A	#N/A	#N/A	#N/A	#N/A	#N/A	#N/A	#N/A	#N/A	#N/A	#N/A	#N/A	#N/A	#N/A	#N/A	#N/A	#N/A	#N/A	#N/A	#N/A	#N/A	#N/A	#N/A	#N/A	#N/A	#N/A	#N/A	#N/A	#N/A
Nucleotide sugar biosynthesis	K04042	bifunctional UDP-N-acetylglucosamine pyrophosphorylase / Glucosamine-1-phosphate N-acetyltransferase	check_length	check_length	check_length	check_length	check_length	check_length	#N/A	#N/A	#N/A	#N/A	check_length	check_length	check_length	check_length	check_length	check_length	check_length	check_length	check_length	check_length	check_length	check_length	check_length	check_length	check_length	check_length	check_length	check_length	check_length	check_length	#N/A	check_length	check_length	check_length	reliable	reliable	reliable	reliable	check_length	check_length	reliable	reliable	reliable	reliable	check_length	reliable
Nucleotide sugar biosynthesis	K11528	UDP-N-acetylglucosamine pyrophosphorylase	#N/A	#N/A	#N/A	#N/A	#N/A	#N/A	#N/A	#N/A	questionable	reliable	#N/A	#N/A	#N/A	#N/A	#N/A	#N/A	#N/A	#N/A	#N/A	#N/A	#N/A	#N/A	#N/A	#N/A	#N/A	#N/A	#N/A	#N/A	#N/A	#N/A	#N/A	#N/A	#N/A	#N/A	#N/A	#N/A	#N/A	#N/A	#N/A	#N/A	#N/A	#N/A	#N/A	#N/A	#N/A	#N/A
Nucleotide sugar biosynthesis	K01791	UDP-N-acetylglucosamine 2-epimerase (non-hydrolysing)	reliable	reliable	reliable	reliable	#N/A	reliable	reliable	#N/A	reliable	reliable	reliable	reliable	reliable	reliable	reliable	reliable	reliable	reliable	reliable	reliable	reliable	reliable	reliable	reliable	reliable	reliable	reliable	reliable	reliable	reliable	#N/A	reliable	reliable	reliable	reliable	reliable	reliable	reliable	reliable	reliable	reliable	reliable	reliable	reliable	reliable	reliable
Nucleotide sugar biosynthesis	K00012	UDPglucose 6-dehydrogenase	reliable	reliable	reliable	reliable	reliable	reliable	reliable	reliable	#N/A	#N/A	#N/A	#N/A	#N/A	reliable	reliable	reliable	reliable	reliable	reliable	reliable	reliable	#N/A	#N/A	#N/A	#N/A	#N/A	#N/A	reliable	reliable	reliable	reliable	reliable	reliable	#N/A	#N/A	reliable	reliable	reliable	reliable	reliable	check_length	check_length	reliable	check_length	reliable	reliable
Nucleotide sugar biosynthesis	K00971	mannose-1-phosphate guanylyltransferase	reliable	reliable	reliable	reliable	#N/A	reliable	reliable	reliable	#N/A	#N/A	#N/A	#N/A	#N/A	#N/A	#N/A	#N/A	#N/A	#N/A	#N/A	#N/A	reliable	#N/A	#N/A	#N/A	#N/A	#N/A	#N/A	#N/A	#N/A	#N/A	#N/A	#N/A	#N/A	#N/A	#N/A	#N/A	#N/A	#N/A	#N/A	#N/A	#N/A	#N/A	reliable	check_length	#N/A	#N/A
Peptidoglycan biosynthesis (path)	K00790	UDP-N-acetylglucosamine 1-carboxyvinyltransferase	reliable	check_length	reliable	reliable	#N/A	reliable	#N/A	#N/A	reliable	reliable	reliable	reliable	reliable	reliable	reliable	reliable	reliable	reliable	reliable	reliable	check_length	reliable	reliable	reliable	reliable	reliable	reliable	reliable	reliable	reliable	#N/A	reliable	reliable	#N/A	reliable	reliable	reliable	reliable	reliable	reliable	reliable	reliable	reliable	#N/A	reliable	reliable
Peptidoglycan biosynthesis (path)	K00075	UDP-N-acetylmuramate dehydrogenase	reliable	reliable	reliable	reliable	reliable	reliable	#N/A	check_length	reliable	reliable	reliable	#N/A	reliable	reliable	reliable	reliable	reliable	reliable	reliable	reliable	reliable	reliable	reliable	reliable	reliable	reliable	reliable	reliable	reliable	reliable	#N/A	reliable	reliable	reliable	reliable	reliable	reliable	reliable	reliable	reliable	reliable	#N/A	reliable	#N/A	reliable	reliable
Peptidoglycan biosynthesis (path)	K01924	UDP-N-acetylmuramate--alanine ligase	reliable	reliable	reliable	reliable	reliable	reliable	#N/A	reliable	reliable	reliable	reliable	#N/A	reliable	reliable	reliable	reliable	reliable	reliable	reliable	reliable	reliable	reliable	reliable	reliable	reliable	reliable	reliable	check_length	reliable	reliable	#N/A	reliable	reliable	reliable	reliable	reliable	reliable	reliable	reliable	reliable	reliable	#N/A	reliable	reliable	reliable	reliable
Peptidoglycan biosynthesis (path)	K01925	UDP-N-acetylmuramoylalanine--D-glutamate ligase	reliable	reliable	reliable	reliable	#N/A	check_length	#N/A	check_length	reliable	reliable	check_length	check_length	#N/A	reliable	reliable	reliable	reliable	reliable	reliable	reliable	reliable	reliable	reliable	reliable	reliable	reliable	reliable	reliable	reliable	reliable	reliable	reliable	check_length	reliable	reliable	reliable	reliable	reliable	reliable	reliable	reliable	reliable	reliable	reliable	reliable	reliable
Peptidoglycan biosynthesis (path)	K01921	D-alanine-D-alanine ligase	reliable	reliable	reliable	reliable	reliable	reliable	reliable	reliable	reliable	reliable	reliable	reliable	reliable	reliable	reliable	reliable	reliable	reliable	reliable	reliable	reliable	reliable	reliable	reliable	reliable	reliable	reliable	reliable	reliable	reliable	#N/A	reliable	reliable	reliable	reliable	reliable	reliable	reliable	reliable	reliable	reliable	#N/A	reliable	#N/A	reliable	reliable
Peptidoglycan biosynthesis (path)	K01928	UDP-N-acetylmuramoyl-L-alanyl-D-glutamate--2,6-diaminopimelate ligase	check_length	check_length	check_length	check_length	check_length	check_length	#N/A	check_length	reliable	reliable	reliable	reliable	reliable	reliable	reliable	reliable	reliable	reliable	reliable	reliable	reliable	reliable	reliable	reliable	reliable	reliable	reliable	reliable	reliable	reliable	reliable	reliable	check_length	reliable	reliable	reliable	reliable	reliable	reliable	reliable	reliable	reliable	reliable	reliable	reliable	reliable
Peptidoglycan biosynthesis (path)	K01929	UDP-N-acetylmuramoyl-tripeptide--D-alanyl-D-alanine ligase	check_length	check_length	check_length	check_length	check_length	check_length	#N/A	check_length	reliable	reliable	reliable	reliable	#N/A	check_length	check_length	check_length	check_length	reliable	reliable	reliable	check_length	reliable	reliable	reliable	reliable	reliable	check_length	reliable	reliable	reliable	reliable	reliable	#N/A	reliable	reliable	reliable	reliable	reliable	reliable	reliable	reliable	reliable	check_length	reliable	reliable	#N/A
Peptidoglycan biosynthesis (path)	K00887	undecaprenol kinase	#N/A	#N/A	#N/A	#N/A	#N/A	#N/A	#N/A	#N/A	#N/A	#N/A	#N/A	#N/A	#N/A	#N/A	#N/A	#N/A	#N/A	#N/A	#N/A	#N/A	#N/A	#N/A	#N/A	#N/A	#N/A	#N/A	#N/A	#N/A	#N/A	#N/A	#N/A	#N/A	#N/A	#N/A	#N/A	#N/A	#N/A	#N/A	#N/A	#N/A	#N/A	#N/A	#N/A	#N/A	#N/A	#N/A
Peptidoglycan biosynthesis (path)	K06153	undecaprenyl-diphosphatase	reliable	reliable	reliable	reliable	reliable	reliable	reliable	reliable	reliable	reliable	#N/A	reliable	reliable	reliable	reliable	reliable	reliable	reliable	reliable	reliable	reliable	reliable	reliable	reliable	reliable	reliable	reliable	reliable	reliable	reliable	reliable	reliable	reliable	reliable	reliable	reliable	reliable	reliable	reliable	reliable	reliable	reliable	reliable	reliable	reliable	reliable
Peptidoglycan biosynthesis (path)	K01000	phospho-N-acetylmuramoyl-pentapeptide-transferase	reliable	reliable	reliable	reliable	#N/A	reliable	#N/A	reliable	reliable	reliable	reliable	reliable	reliable	reliable	reliable	reliable	reliable	reliable	reliable	reliable	reliable	reliable	reliable	reliable	reliable	reliable	reliable	reliable	reliable	reliable	check_length	reliable	reliable	reliable	reliable	reliable	reliable	reliable	reliable	reliable	reliable	check_length	reliable	reliable	reliable	reliable
Peptidoglycan biosynthesis (path)	K02563	UDP-N-acetylglucosamine--N-acetylmuramyl-(pentapeptide) pyrophosphoryl-undecaprenol N-acetylglucosamine transferase	reliable	reliable	reliable	reliable	check_length	reliable	#N/A	reliable	reliable	reliable	reliable	#N/A	reliable	reliable	reliable	reliable	reliable	reliable	reliable	reliable	reliable	reliable	reliable	reliable	reliable	reliable	reliable	reliable	reliable	reliable	#N/A	reliable	reliable	check_length	reliable	reliable	reliable	reliable	reliable	reliable	reliable	reliable	reliable	reliable	reliable	reliable
Lipopolysaccharide biosynthesis (KDO2-lipid A)	K00677	UDP-N-acetylglucosamine acyltransferase	check_length	check_length	check_length	check_length	check_length	#N/A	#N/A	check_length	check_length	check_length	check_length	check_length	check_length	check_length	check_length	check_length	check_length	check_length	check_length	check_length	check_length	check_length	check_length	check_length	check_length	check_length	check_length	check_length	check_length	check_length	reliable	check_length	check_length	check_length	reliable	reliable	reliable	reliable	reliable	reliable	reliable	reliable	reliable	#N/A	reliable	reliable
Lipopolysaccharide biosynthesis (KDO2-lipid A)	K02535	UDP-3-O-[3-hydroxymyristoyl] N-acetylglucosamine deacetylase	reliable	reliable	reliable	reliable	reliable	#N/A	reliable	reliable	reliable	reliable	reliable	#N/A	reliable	reliable	reliable	reliable	reliable	reliable	reliable	reliable	reliable	reliable	reliable	reliable	reliable	reliable	reliable	reliable	reliable	reliable	reliable	reliable	#N/A	check_length	reliable	reliable	reliable	reliable	reliable	reliable	reliable	reliable	reliable	#N/A	reliable	reliable
Lipopolysaccharide biosynthesis (KDO2-lipid A)	K02536	UDP-3-O-[3-hydroxymyristoyl] glucosamine N-acyltransferase	check_length	reliable	check_length	check_length	reliable	#N/A	#N/A	reliable	reliable	reliable	reliable	reliable	reliable	reliable	reliable	reliable	reliable	reliable	check_length	reliable	reliable	reliable	reliable	reliable	reliable	reliable	reliable	reliable	reliable	reliable	reliable	reliable	reliable	reliable	reliable	reliable	reliable	reliable	reliable	reliable	reliable	reliable	reliable	#N/A	reliable	reliable
Lipopolysaccharide biosynthesis (KDO2-lipid A)	K03269	UDP-2,3-diacylglucosamine hydrolase	#N/A	#N/A	#N/A	#N/A	#N/A	#N/A	#N/A	reliable	#N/A	#N/A	#N/A	#N/A	#N/A	#N/A	#N/A	#N/A	#N/A	#N/A	#N/A	#N/A	#N/A	#N/A	#N/A	#N/A	#N/A	#N/A	#N/A	#N/A	#N/A	#N/A	#N/A	#N/A	#N/A	#N/A	#N/A	#N/A	#N/A	#N/A	#N/A	#N/A	#N/A	#N/A	#N/A	#N/A	#N/A	reliable
Lipopolysaccharide biosynthesis (KDO2-lipid A)	K00748	lipid-A-disaccharide synthase	reliable	reliable	reliable	reliable	reliable	reliable	reliable	reliable	check_length	reliable	reliable	reliable	reliable	reliable	reliable	reliable	reliable	reliable	reliable	reliable	reliable	reliable	reliable	reliable	reliable	reliable	reliable	reliable	reliable	reliable	check_length	reliable	reliable	reliable	reliable	reliable	reliable	reliable	reliable	reliable	reliable	reliable	reliable	reliable	reliable	reliable
Lipopolysaccharide biosynthesis (KDO2-lipid A)	K00912	tetraacyldisaccharide 4'-kinase	#N/A	#N/A	#N/A	#N/A	#N/A	#N/A	#N/A	#N/A	#N/A	#N/A	#N/A	#N/A	#N/A	#N/A	#N/A	#N/A	#N/A	#N/A	#N/A	#N/A	#N/A	#N/A	#N/A	#N/A	#N/A	#N/A	#N/A	#N/A	#N/A	#N/A	#N/A	#N/A	#N/A	#N/A	reliable	reliable	reliable	reliable	reliable	reliable	reliable	reliable	reliable	reliable	reliable	reliable
Lipopolysaccharide biosynthesis (KDO2-lipid A)	K02527	3-deoxy-D-manno-octulosonic-acid transferase	#N/A	#N/A	#N/A	#N/A	#N/A	#N/A	#N/A	#N/A	#N/A	#N/A	#N/A	#N/A	#N/A	#N/A	#N/A	#N/A	#N/A	#N/A	#N/A	#N/A	#N/A	#N/A	#N/A	#N/A	#N/A	#N/A	#N/A	#N/A	#N/A	#N/A	#N/A	#N/A	#N/A	#N/A	reliable	reliable	reliable	reliable	reliable	reliable	#N/A	reliable	reliable	check_length	reliable	reliable
Lipopolysaccharide biosynthesis (KDO2-lipid A)	K02517	KDO2-lipid IV(A) lauroyltransferase	questionable	#N/A	#N/A	questionable	#N/A	#N/A	#N/A	#N/A	questionable	questionable	questionable	questionable	questionable	#N/A	#N/A	#N/A	#N/A	questionable	questionable	questionable	questionable	reliable	reliable	reliable	reliable	reliable	reliable	#N/A	#N/A	#N/A	#N/A	#N/A	#N/A	#N/A	#N/A	#N/A	#N/A	#N/A	#N/A	#N/A	#N/A	#N/A	#N/A	#N/A	#N/A	#N/A
Lipopolysaccharide biosynthesis (KDO2-lipid A)	K02560	lauroyl-KDO2-lipid IV(A) myristoyltransferase	#N/A	#N/A	#N/A	#N/A	#N/A	#N/A	#N/A	#N/A	#N/A	#N/A	#N/A	#N/A	#N/A	#N/A	#N/A	#N/A	#N/A	#N/A	#N/A	#N/A	#N/A	#N/A	#N/A	#N/A	#N/A	#N/A	#N/A	#N/A	#N/A	#N/A	#N/A	#N/A	#N/A	#N/A	#N/A	#N/A	#N/A	#N/A	#N/A	#N/A	#N/A	#N/A	#N/A	#N/A	#N/A	#N/A
Lipopolysaccharide biosynthesis (inner core => outer core => O-antigen)	K02527	3-deoxy-D-manno-octulosonic-acid transferase	#N/A	#N/A	#N/A	#N/A	#N/A	#N/A	#N/A	#N/A	#N/A	#N/A	#N/A	#N/A	#N/A	#N/A	#N/A	#N/A	#N/A	#N/A	#N/A	#N/A	#N/A	#N/A	#N/A	#N/A	#N/A	#N/A	#N/A	#N/A	#N/A	#N/A	#N/A	#N/A	#N/A	#N/A	reliable	reliable	reliable	reliable	reliable	reliable	#N/A	reliable	reliable	check_length	reliable	reliable
Lipopolysaccharide biosynthesis (inner core => outer core => O-antigen)	K02841	heptosyltransferase I	#N/A	#N/A	#N/A	#N/A	#N/A	#N/A	#N/A	#N/A	#N/A	#N/A	#N/A	#N/A	#N/A	#N/A	#N/A	#N/A	#N/A	#N/A	#N/A	#N/A	#N/A	#N/A	#N/A	#N/A	#N/A	#N/A	#N/A	#N/A	#N/A	#N/A	#N/A	#N/A	#N/A	#N/A	#N/A	#N/A	#N/A	#N/A	reliable	reliable	#N/A	#N/A	#N/A	#N/A	#N/A	#N/A
Lipopolysaccharide biosynthesis (inner core => outer core => O-antigen)	K02843	heptosyltransferase II	#N/A	#N/A	#N/A	#N/A	reliable	check_length	check_length	check_length	reliable	reliable	reliable	check_length	reliable	reliable	reliable	reliable	reliable	reliable	reliable	reliable	reliable	reliable	check_length	reliable	reliable	reliable	reliable	check_length	check_length	check_length	#N/A	reliable	reliable	check_length	reliable	reliable	reliable	reliable	reliable	reliable	reliable	reliable	reliable	reliable	reliable	reliable
Lipopolysaccharide biosynthesis (inner core => outer core => O-antigen)	K02850	heptose II phosphotransferase	#N/A	#N/A	#N/A	#N/A	#N/A	#N/A	#N/A	#N/A	#N/A	#N/A	#N/A	#N/A	#N/A	#N/A	#N/A	#N/A	#N/A	#N/A	#N/A	#N/A	#N/A	#N/A	#N/A	#N/A	#N/A	#N/A	#N/A	#N/A	#N/A	#N/A	#N/A	#N/A	#N/A	#N/A	#N/A	#N/A	#N/A	#N/A	#N/A	#N/A	#N/A	#N/A	#N/A	#N/A	#N/A	#N/A
Lipopolysaccharide biosynthesis (inner core => outer core => O-antigen)	K02848	heptose I phosphotransferase	#N/A	#N/A	#N/A	#N/A	#N/A	#N/A	#N/A	#N/A	#N/A	#N/A	#N/A	#N/A	#N/A	#N/A	#N/A	#N/A	#N/A	#N/A	#N/A	#N/A	#N/A	#N/A	#N/A	#N/A	#N/A	#N/A	#N/A	#N/A	#N/A	#N/A	#N/A	#N/A	#N/A	#N/A	#N/A	#N/A	#N/A	#N/A	#N/A	#N/A	#N/A	#N/A	#N/A	#N/A	#N/A	#N/A
Lipopolysaccharide biosynthesis (inner core => outer core => O-antigen)	K02849	heptosyltransferase III	#N/A	#N/A	#N/A	#N/A	#N/A	#N/A	reliable	#N/A	#N/A	#N/A	#N/A	#N/A	#N/A	#N/A	#N/A	#N/A	#N/A	check_length	check_length	check_length	#N/A	#N/A	#N/A	#N/A	#N/A	#N/A	#N/A	#N/A	#N/A	#N/A	#N/A	#N/A	#N/A	#N/A	#N/A	#N/A	reliable	reliable	#N/A	#N/A	#N/A	#N/A	#N/A	#N/A	#N/A	#N/A
Lipopolysaccharide biosynthesis (inner core => outer core => O-antigen)	K02844	UDP-glucose:(heptosyl)LPS alpha-1,3-glucosyltransferase	#N/A	#N/A	#N/A	#N/A	#N/A	#N/A	#N/A	#N/A	#N/A	#N/A	#N/A	#N/A	#N/A	#N/A	#N/A	#N/A	#N/A	#N/A	#N/A	#N/A	#N/A	#N/A	#N/A	#N/A	#N/A	#N/A	#N/A	#N/A	#N/A	#N/A	#N/A	#N/A	#N/A	#N/A	#N/A	#N/A	#N/A	#N/A	#N/A	#N/A	#N/A	#N/A	questionable	questionable	#N/A	questionable
Lipopolysaccharide biosynthesis (inner core => outer core => O-antigen)	K02840	UDP-D-galactose:(glucosyl)LPS alpha-1,6-D-galactosyltransferase	#N/A	#N/A	#N/A	#N/A	#N/A	#N/A	#N/A	#N/A	#N/A	#N/A	#N/A	#N/A	#N/A	#N/A	#N/A	#N/A	#N/A	#N/A	#N/A	#N/A	#N/A	#N/A	#N/A	#N/A	#N/A	#N/A	#N/A	#N/A	#N/A	#N/A	#N/A	#N/A	#N/A	#N/A	#N/A	#N/A	#N/A	#N/A	#N/A	#N/A	#N/A	#N/A	#N/A	#N/A	#N/A	#N/A
Lipopolysaccharide biosynthesis (inner core => outer core => O-antigen)	K03278	UDP-D-galactose:(glucosyl)LPS alpha-1,3-D-galactosyltransferase	#N/A	#N/A	#N/A	#N/A	#N/A	#N/A	#N/A	#N/A	#N/A	#N/A	#N/A	#N/A	#N/A	#N/A	#N/A	#N/A	#N/A	#N/A	#N/A	#N/A	#N/A	#N/A	#N/A	#N/A	#N/A	#N/A	#N/A	#N/A	#N/A	#N/A	#N/A	#N/A	#N/A	#N/A	#N/A	#N/A	#N/A	#N/A	#N/A	#N/A	#N/A	#N/A	#N/A	#N/A	#N/A	#N/A
Lipopolysaccharide biosynthesis (inner core => outer core => O-antigen)	K03279	UDP-glucose:(galactosyl)LPS alpha-1,2-glucosyltransferase	#N/A	#N/A	#N/A	#N/A	#N/A	#N/A	#N/A	#N/A	#N/A	#N/A	#N/A	#N/A	#N/A	#N/A	#N/A	#N/A	#N/A	#N/A	#N/A	#N/A	#N/A	#N/A	#N/A	#N/A	#N/A	#N/A	#N/A	#N/A	#N/A	#N/A	#N/A	#N/A	#N/A	#N/A	#N/A	#N/A	#N/A	#N/A	#N/A	#N/A	#N/A	#N/A	#N/A	#N/A	#N/A	#N/A
Lipopolysaccharide biosynthesis (inner core => outer core => O-antigen)	K03280	UDP-N-acetylglucosamine:(glucosyl)LPS alpha-1,2-N-acetylglucosaminyltransferase	#N/A	#N/A	#N/A	#N/A	#N/A	#N/A	#N/A	#N/A	#N/A	#N/A	#N/A	#N/A	#N/A	#N/A	#N/A	#N/A	#N/A	#N/A	#N/A	#N/A	#N/A	#N/A	#N/A	#N/A	#N/A	#N/A	#N/A	#N/A	#N/A	#N/A	#N/A	#N/A	#N/A	#N/A	#N/A	#N/A	#N/A	#N/A	#N/A	#N/A	#N/A	#N/A	#N/A	#N/A	#N/A	#N/A
Lipopolysaccharide biosynthesis (inner core => outer core => O-antigen)	K02847	O-antigen ligase	#N/A	#N/A	#N/A	#N/A	#N/A	#N/A	#N/A	#N/A	#N/A	#N/A	#N/A	#N/A	#N/A	#N/A	#N/A	#N/A	#N/A	#N/A	#N/A	#N/A	#N/A	#N/A	#N/A	#N/A	#N/A	#N/A	#N/A	#N/A	#N/A	#N/A	#N/A	#N/A	#N/A	#N/A	#N/A	#N/A	#N/A	#N/A	questionable	questionable	#N/A	#N/A	#N/A	#N/A	questionable	questionable
C5 isoprenoid biosynthesis, non-mevalonate pathway (MEP/DOXP pathway)	K01662	1-deoxy-D-xylulose-5-phosphate synthase	reliable	reliable	reliable	reliable	reliable	reliable	reliable	reliable	reliable	reliable	reliable	reliable	reliable	reliable	reliable	reliable	reliable	reliable	reliable	reliable	reliable	reliable	reliable	reliable	reliable	reliable	reliable	reliable	reliable	reliable	reliable	#N/A	reliable	#N/A	reliable	reliable	reliable	reliable	#N/A	#N/A	#N/A	#N/A	#N/A	#N/A	#N/A	reliable
C5 isoprenoid biosynthesis, non-mevalonate pathway (MEP/DOXP pathway)	K00099	1-deoxy-D-xylulose-5-phosphate reductoisomerase	reliable	reliable	reliable	reliable	reliable	#N/A	reliable	reliable	reliable	reliable	reliable	reliable	reliable	reliable	reliable	reliable	reliable	reliable	reliable	reliable	reliable	reliable	reliable	reliable	reliable	reliable	check_length	reliable	reliable	reliable	reliable	reliable	#N/A	#N/A	reliable	reliable	reliable	reliable	reliable	reliable	reliable	reliable	reliable	reliable	reliable	reliable
C5 isoprenoid biosynthesis, non-mevalonate pathway (MEP/DOXP pathway)	K00991	2-C-methyl-D-erythritol 4-phosphate cytidylyltransferase	reliable	reliable	reliable	reliable	reliable	reliable	reliable	reliable	reliable	reliable	reliable	reliable	reliable	reliable	reliable	reliable	reliable	reliable	reliable	reliable	check_length	reliable	reliable	reliable	reliable	reliable	reliable	reliable	reliable	reliable	reliable	reliable	reliable	reliable	reliable	reliable	reliable	reliable	reliable	reliable	reliable	reliable	check_length	reliable	reliable	reliable
C5 isoprenoid biosynthesis, non-mevalonate pathway (MEP/DOXP pathway)	K00919	4-diphosphocytidyl-2-C-methyl-D-erythritol kinase	reliable	reliable	reliable	reliable	reliable	reliable	#N/A	reliable	reliable	reliable	reliable	reliable	reliable	reliable	reliable	reliable	reliable	reliable	reliable	reliable	reliable	reliable	reliable	reliable	reliable	reliable	reliable	reliable	reliable	reliable	#N/A	reliable	reliable	reliable	reliable	reliable	reliable	reliable	reliable	reliable	reliable	reliable	check_length	reliable	reliable	reliable
C5 isoprenoid biosynthesis, non-mevalonate pathway (MEP/DOXP pathway)	K01770	2-C-methyl-D-erythritol 2,4-cyclodiphosphate synthase	reliable	reliable	reliable	reliable	reliable	reliable	#N/A	#N/A	#N/A	#N/A	reliable	reliable	reliable	reliable	reliable	reliable	reliable	reliable	reliable	reliable	check_length	reliable	reliable	reliable	reliable	reliable	reliable	reliable	reliable	reliable	reliable	reliable	reliable	check_length	reliable	reliable	reliable	reliable	reliable	reliable	reliable	reliable	#N/A	reliable	reliable	reliable
C5 isoprenoid biosynthesis, non-mevalonate pathway (MEP/DOXP pathway)	K03526	(E)-4-hydroxy-3-methylbut-2-enyl-diphosphate synthase	reliable	reliable	reliable	reliable	#N/A	reliable	reliable	reliable	reliable	reliable	reliable	reliable	reliable	reliable	reliable	reliable	reliable	reliable	reliable	reliable	reliable	reliable	reliable	reliable	reliable	reliable	reliable	reliable	reliable	#N/A	#N/A	reliable	reliable	reliable	reliable	reliable	reliable	reliable	reliable	reliable	reliable	reliable	reliable	check_length	reliable	reliable
C5 isoprenoid biosynthesis, non-mevalonate pathway (MEP/DOXP pathway)	K03527	4-hydroxy-3-methylbut-2-enyl diphosphate reductase	reliable	reliable	reliable	reliable	reliable	#N/A	reliable	reliable	reliable	reliable	check_length	#N/A	check_length	reliable	reliable	reliable	reliable	reliable	reliable	reliable	reliable	reliable	reliable	reliable	reliable	reliable	#N/A	reliable	reliable	reliable	#N/A	reliable	reliable	#N/A	reliable	reliable	reliable	reliable	reliable	reliable	reliable	reliable	questionable	reliable	reliable	reliable
C5 isoprenoid biosynthesis, non-mevalonate pathway (MEP/DOXP pathway)	K01823	isopentenyl-diphosphate delta-isomerase	reliable	reliable	reliable	reliable	reliable	#N/A	#N/A	#N/A	#N/A	#N/A	#N/A	#N/A	#N/A	#N/A	#N/A	#N/A	#N/A	#N/A	#N/A	#N/A	#N/A	#N/A	#N/A	#N/A	#N/A	#N/A	reliable	#N/A	#N/A	#N/A	#N/A	#N/A	#N/A	#N/A	#N/A	#N/A	#N/A	#N/A	#N/A	#N/A	#N/A	#N/A	#N/A	#N/A	#N/A	#N/A
Cell structure (not a module)	K03569	rod shape-determining protein MreB and related proteins	reliable	reliable	reliable	reliable	reliable	reliable	reliable	reliable	reliable	reliable	reliable	reliable	reliable	reliable	reliable	reliable	reliable	reliable	reliable	reliable	#N/A	reliable	reliable	reliable	reliable	reliable	#N/A	reliable	reliable	reliable	#N/A	reliable	reliable	#N/A	#N/A	#N/A	#N/A	#N/A	reliable	reliable	#N/A	#N/A	#N/A	#N/A	reliable	reliable
Cell structure (not a module)	K03642	rare lipoprotein A	reliable	reliable	reliable	reliable	#N/A	#N/A	#N/A	#N/A	#N/A	#N/A	#N/A	#N/A	#N/A	#N/A	#N/A	#N/A	#N/A	#N/A	#N/A	#N/A	#N/A	#N/A	#N/A	#N/A	#N/A	#N/A	#N/A	#N/A	#N/A	#N/A	#N/A	#N/A	#N/A	#N/A	#N/A	#N/A	#N/A	#N/A	reliable	reliable	reliable	reliable	reliable	reliable	reliable	reliable
Periplasm	K06006	periplasmic protein CpxP	reliable	reliable	reliable	reliable	#N/A	#N/A	#N/A	#N/A	#N/A	reliable	#N/A	#N/A	#N/A	reliable	reliable	reliable	reliable	reliable	reliable	reliable	reliable	reliable	reliable	reliable	reliable	reliable	#N/A	#N/A	#N/A	#N/A	#N/A	#N/A	#N/A	#N/A	#N/A	reliable	reliable	reliable	#N/A	#N/A	reliable	reliable	reliable	#N/A	reliable	reliable
Periplasm	K04065	hyperosmotically inducible periplasmic protein	reliable	reliable	reliable	reliable	#N/A	#N/A	#N/A	#N/A	#N/A	#N/A	#N/A	#N/A	#N/A	#N/A	#N/A	#N/A	#N/A	#N/A	#N/A	#N/A	#N/A	#N/A	#N/A	#N/A	#N/A	#N/A	#N/A	#N/A	#N/A	#N/A	#N/A	#N/A	#N/A	#N/A	#N/A	#N/A	#N/A	#N/A	#N/A	#N/A	#N/A	#N/A	#N/A	#N/A	#N/A	reliable
Assimilatory sulfate reduction (sulfate -> H2S)	K00392	sulfite reductase (ferredoxin) [EC:1.8.7.1]	#N/A	#N/A	#N/A	#N/A	#N/A	reliable	#N/A	reliable	questionable	questionable	questionable	questionable	#N/A	check_length	check_length	check_length	check_length	#N/A	#N/A	#N/A	#N/A	#N/A	#N/A	#N/A	#N/A	#N/A	#N/A	#N/A	#N/A	#N/A	#N/A	#N/A	#N/A	#N/A	#N/A	#N/A	#N/A	#N/A	#N/A	#N/A	#N/A	#N/A	#N/A	#N/A	#N/A	#N/A
Assimilatory sulfate reduction (sulfate -> H2S)	K00390	phosphoadenosine phosphosulfate reductase [EC:1.8.4.8]	#N/A	#N/A	#N/A	#N/A	#N/A	reliable	#N/A	reliable	reliable	reliable	reliable	reliable	reliable	reliable	reliable	reliable	reliable	#N/A	#N/A	#N/A	#N/A	#N/A	#N/A	#N/A	#N/A	#N/A	#N/A	#N/A	#N/A	#N/A	#N/A	#N/A	#N/A	#N/A	#N/A	#N/A	#N/A	#N/A	#N/A	#N/A	#N/A	#N/A	#N/A	#N/A	#N/A	#N/A
Assimilatory sulfate reduction (sulfate -> H2S)	K00957	sulfate adenylyltransferase subunit 2 [EC:2.7.7.4]	#N/A	#N/A	#N/A	#N/A	#N/A	reliable	#N/A	reliable	#N/A	#N/A	#N/A	#N/A	#N/A	#N/A	#N/A	#N/A	#N/A	#N/A	#N/A	#N/A	#N/A	#N/A	#N/A	#N/A	#N/A	#N/A	#N/A	#N/A	#N/A	#N/A	#N/A	#N/A	#N/A	#N/A	#N/A	#N/A	#N/A	#N/A	#N/A	#N/A	#N/A	#N/A	#N/A	#N/A	#N/A	reliable
Assimilatory sulfate reduction (sulfate -> H2S)	K00955	bifunctional enzyme CysN/CysC [EC:2.7.7.4 2.7.1.25]	#N/A	#N/A	#N/A	#N/A	#N/A	reliable	#N/A	reliable	#N/A	#N/A	#N/A	#N/A	#N/A	#N/A	#N/A	#N/A	#N/A	#N/A	#N/A	#N/A	#N/A	#N/A	#N/A	#N/A	#N/A	#N/A	#N/A	#N/A	#N/A	#N/A	#N/A	#N/A	#N/A	#N/A	#N/A	#N/A	#N/A	#N/A	#N/A	#N/A	#N/A	#N/A	#N/A	#N/A	#N/A	reliable
Assimilatory sulfate reduction (sulfate -> H2S)	K13811	3'-phosphoadenosine 5'-phosphosulfate synthase (PAPPS)						#N/A	#N/A	#N/A	#N/A	#N/A	#N/A	#N/A	#N/A	#N/A	#N/A	#N/A	#N/A	#N/A	#N/A	#N/A	#N/A	#N/A	#N/A	#N/A	#N/A	#N/A	#N/A	#N/A	#N/A	#N/A	#N/A	#N/A	#N/A	#N/A	#N/A	#N/A	#N/A	#N/A	#N/A	#N/A	#N/A	#N/A	#N/A	#N/A	#N/A	#N/A
Assimilatory sulfate reduction (sulfate -> H2S)	K00958	sulfate adenylyltransferase						#N/A	#N/A	#N/A	#N/A	#N/A	#N/A	#N/A	#N/A	#N/A	#N/A	#N/A	#N/A	#N/A	#N/A	#N/A	#N/A	#N/A	#N/A	#N/A	#N/A	#N/A	#N/A	#N/A	#N/A	#N/A	#N/A	check_length	#N/A	#N/A	#N/A	#N/A	#N/A	#N/A	reliable	reliable	#N/A	#N/A	#N/A	#N/A	reliable	#N/A
Assimilatory sulfate reduction (sulfate -> H2S)	K00860	adenylylsulfate kinase						#N/A	#N/A	#N/A	#N/A	#N/A	#N/A	#N/A	#N/A	#N/A	#N/A	#N/A	#N/A	#N/A	#N/A	#N/A	#N/A	#N/A	#N/A	#N/A	#N/A	#N/A	#N/A	#N/A	#N/A	#N/A	#N/A	#N/A	#N/A	#N/A	#N/A	#N/A	#N/A	#N/A	reliable	reliable	#N/A	#N/A	#N/A	#N/A	reliable	#N/A
Assimilatory sulfate reduction (sulfate -> H2S)	K00956	sulfate adenylyltransferase subunit 1						#N/A	#N/A	#N/A	#N/A	#N/A	#N/A	#N/A	#N/A	#N/A	#N/A	#N/A	#N/A	#N/A	#N/A	#N/A	#N/A	#N/A	#N/A	#N/A	#N/A	#N/A	#N/A	#N/A	#N/A	#N/A	#N/A	#N/A	#N/A	#N/A	#N/A	#N/A	#N/A	#N/A	#N/A	#N/A	#N/A	#N/A	#N/A	#N/A	#N/A	#N/A
Assimilatory sulfate reduction (sulfate -> H2S)	K00957	sulfate adenylyltransferase subunit 2						reliable	#N/A	reliable	#N/A	#N/A	#N/A	#N/A	#N/A	#N/A	#N/A	#N/A	#N/A	#N/A	#N/A	#N/A	#N/A	#N/A	#N/A	#N/A	#N/A	#N/A	#N/A	#N/A	#N/A	#N/A	#N/A	#N/A	#N/A	#N/A	#N/A	#N/A	#N/A	#N/A	#N/A	#N/A	#N/A	#N/A	#N/A	#N/A	#N/A	reliable
Assimilatory sulfate reduction (sulfate -> H2S)	K00860	adenylylsulfate kinase						#N/A	#N/A	#N/A	#N/A	#N/A	#N/A	#N/A	#N/A	#N/A	#N/A	#N/A	#N/A	#N/A	#N/A	#N/A	#N/A	#N/A	#N/A	#N/A	#N/A	#N/A	#N/A	#N/A	#N/A	#N/A	#N/A	#N/A	#N/A	#N/A	#N/A	#N/A	#N/A	#N/A	reliable	reliable	#N/A	#N/A	#N/A	#N/A	reliable	#N/A
