# Supplementary material for: Hydrogen-based metabolism as an ancestral trait in lineages sibling to the Cyanobacteria
Source: Nat Commun. 2019 Jan 28;10:463. doi: 10.1038/s41467-018-08246-y (PMC6349859; doi:10.1038/s41467-018-08246-y)
Supplement: Supplementary file 7 — Supplementary Data 4 [file 41467_2018_8246_MOESM7_ESM.xlsx]

## Sheet: SuppData4_VariousFunctions
			GENOME CODE
PATHWAY	KO	GENE PRODUCT	RA1A	GW1B	GW1C	GW1D	GW2A	AA1A	AG2A	AG3B	HO1A	HO1B	LO2A	LO2B	HO2C	RX3A	RX3B	RX3C	RX3D	RX4A	RX4B	RX4C	RX4D	RX5A	RX5B	RX5C	RX5D	RX5E	RX6A	RX7A	RX7B	RX7C	RX7D	RX8A	RX8B	RX8C	AS1A	AS2A	AS3A	AS3B	LO5A	LO5B	RX6A	RX6B	HO7A	GW8A	GW9A	BJ4A
Signal transduction	K03410	chemotaxis protein CheC	reliable	reliable	reliable	reliable	reliable	#N/A	#N/A	#N/A	#N/A	#N/A	#N/A	#N/A	#N/A	#N/A	#N/A	#N/A	#N/A	#N/A	#N/A	#N/A	#N/A	#N/A	#N/A	#N/A	#N/A	#N/A	#N/A	#N/A	#N/A	#N/A	#N/A	#N/A	#N/A	#N/A	#N/A	#N/A	#N/A	#N/A	#N/A	#N/A	#N/A	reliable	#N/A	#N/A	#N/A	#N/A
Signal transduction	K03411	chemotaxis protein CheD	reliable	reliable	reliable	reliable	reliable	#N/A	#N/A	#N/A	#N/A	#N/A	#N/A	#N/A	#N/A	#N/A	#N/A	#N/A	#N/A	#N/A	#N/A	#N/A	#N/A	#N/A	#N/A	#N/A	#N/A	#N/A	#N/A	#N/A	#N/A	#N/A	#N/A	#N/A	#N/A	#N/A	#N/A	#N/A	#N/A	#N/A	#N/A	#N/A	reliable	#N/A	reliable	#N/A	reliable	#N/A
Signal transduction	K00575	chemotaxis protein methyltransferase CheR	reliable	reliable	reliable	reliable	reliable	#N/A	#N/A	#N/A	reliable	reliable	#N/A	#N/A	#N/A	#N/A	#N/A	#N/A	#N/A	#N/A	#N/A	#N/A	#N/A	#N/A	#N/A	#N/A	#N/A	#N/A	#N/A	#N/A	#N/A	#N/A	#N/A	#N/A	#N/A	#N/A	#N/A	#N/A	#N/A	#N/A	#N/A	#N/A	#N/A	reliable	reliable	#N/A	reliable	reliable
Signal transduction	K09825	Fur family transcriptional regulator, peroxide stress response regulator	reliable	reliable	reliable	reliable	reliable	#N/A	#N/A	#N/A	reliable	reliable	#N/A	#N/A	#N/A	#N/A	#N/A	#N/A	#N/A	#N/A	#N/A	#N/A	#N/A	#N/A	#N/A	#N/A	#N/A	#N/A	#N/A	#N/A	#N/A	#N/A	#N/A	#N/A	#N/A	#N/A	reliable	#N/A	reliable	reliable	#N/A	#N/A	reliable	#N/A	#N/A	#N/A	#N/A	reliable
Signal transduction	K03406	methyl-accepting chemotaxis protein	reliable	reliable	reliable	reliable	reliable	#N/A	#N/A	#N/A	#N/A	#N/A	#N/A	#N/A	#N/A	reliable	reliable	reliable	reliable	#N/A	#N/A	#N/A	#N/A	#N/A	#N/A	#N/A	#N/A	#N/A	#N/A	#N/A	#N/A	#N/A	#N/A	reliable	reliable	check_length	#N/A	#N/A	check_length	check_length	#N/A	#N/A	check_length	reliable	reliable	check_length	reliable	reliable
Signal transduction	K04751	nitrogen regulatory protein P-II 1	reliable	reliable	reliable	reliable	reliable	#N/A	#N/A	#N/A	reliable	reliable	reliable	reliable	reliable	reliable	reliable	reliable	reliable	reliable	reliable	reliable	reliable	reliable	reliable	reliable	reliable	reliable	reliable	reliable	reliable	reliable	#N/A	reliable	reliable	reliable	#N/A	#N/A	#N/A	#N/A	#N/A	#N/A	reliable	reliable	reliable	reliable	reliable	reliable
Signal transduction	K03408	purine-binding chemotaxis protein CheW	reliable	reliable	reliable	reliable	reliable	#N/A	#N/A	#N/A	#N/A	#N/A	#N/A	#N/A	#N/A	reliable	reliable	reliable	reliable	#N/A	#N/A	#N/A	#N/A	#N/A	#N/A	#N/A	#N/A	#N/A	#N/A	#N/A	#N/A	#N/A	#N/A	reliable	reliable	reliable	#N/A	#N/A	reliable	reliable	#N/A	#N/A	reliable	reliable	reliable	reliable	reliable	#N/A
Signal transduction	K07181	putative signal transduction protein containing EAL and modified HD-GYP domains	#N/A	#N/A	#N/A	#N/A	#N/A	#N/A	#N/A	#N/A	#N/A	#N/A	#N/A	#N/A	#N/A	#N/A	#N/A	#N/A	#N/A	#N/A	#N/A	#N/A	#N/A	#N/A	#N/A	#N/A	#N/A	#N/A	#N/A	#N/A	#N/A	#N/A	#N/A	#N/A	#N/A	#N/A	#N/A	#N/A	check_length	check_length	#N/A	#N/A	reliable	reliable	#N/A	reliable	#N/A	#N/A
Signal transduction	K02658	twitching motility two-component system response regulator PilH	questionable	questionable	#N/A	#N/A	#N/A	#N/A	#N/A	#N/A	#N/A	#N/A	#N/A	#N/A	#N/A	reliable	reliable	reliable	reliable	reliable	reliable	reliable	reliable	reliable	reliable	reliable	reliable	reliable	reliable	#N/A	#N/A	#N/A	#N/A	#N/A	#N/A	#N/A	#N/A	#N/A	#N/A	#N/A	reliable	reliable	#N/A	#N/A	#N/A	#N/A	#N/A	#N/A
Signal transduction	K02488	two-component system, cell cycle response regulator	questionable	questionable	questionable	questionable	check_length	#N/A	#N/A	#N/A	#N/A	#N/A	check_length	check_length	check_length	#N/A	#N/A	#N/A	#N/A	#N/A	#N/A	#N/A	#N/A	#N/A	#N/A	#N/A	#N/A	#N/A	reliable	#N/A	#N/A	#N/A	#N/A	check_length	check_length	#N/A	check_length	check_length	questionable	reliable	reliable	reliable	check_length	questionable	reliable	reliable	reliable	check_length
Signal transduction	K11443	two-component system, cell cycle response regulator DivK	questionable	#N/A	#N/A	questionable	#N/A	#N/A	#N/A	#N/A	#N/A	#N/A	#N/A	#N/A	#N/A	#N/A	#N/A	#N/A	#N/A	#N/A	#N/A	#N/A	#N/A	reliable	reliable	reliable	reliable	reliable	#N/A	#N/A	#N/A	#N/A	#N/A	#N/A	#N/A	#N/A	#N/A	#N/A	#N/A	#N/A	#N/A	#N/A	reliable	reliable	reliable	reliable	#N/A	#N/A
Signal transduction	K03412	two-component system, chemotaxis family, response regulator CheB	reliable	reliable	reliable	reliable	check_length	#N/A	#N/A	#N/A	#N/A	#N/A	#N/A	#N/A	#N/A	#N/A	#N/A	#N/A	#N/A	#N/A	#N/A	#N/A	#N/A	#N/A	#N/A	#N/A	#N/A	#N/A	#N/A	#N/A	#N/A	#N/A	#N/A	reliable	reliable	#N/A	#N/A	#N/A	#N/A	#N/A	#N/A	#N/A	#N/A	reliable	reliable	#N/A	reliable	reliable
Signal transduction	K03413	two-component system, chemotaxis family, response regulator CheY	reliable	check_length	reliable	reliable	reliable	#N/A	reliable	#N/A	reliable	questionable	reliable	reliable	reliable	reliable	reliable	reliable	reliable	reliable	reliable	reliable	reliable	reliable	reliable	reliable	reliable	reliable	reliable	#N/A	#N/A	#N/A	#N/A	questionable	questionable	questionable	#N/A	#N/A	reliable	reliable	#N/A	#N/A	reliable	reliable	reliable	#N/A	reliable	reliable
Signal transduction	K11355	two-component system, chemotaxis family, response regulator Rcp1	questionable	questionable	questionable	questionable	#N/A	#N/A	#N/A	#N/A	#N/A	#N/A	#N/A	#N/A	#N/A	#N/A	#N/A	#N/A	#N/A	#N/A	#N/A	#N/A	#N/A	#N/A	#N/A	#N/A	#N/A	#N/A	#N/A	#N/A	#N/A	#N/A	#N/A	#N/A	#N/A	#N/A	#N/A	#N/A	#N/A	#N/A	#N/A	#N/A	#N/A	#N/A	#N/A	#N/A	#N/A	questionable
Signal transduction	K07684	two-component system, NarL family, nitrate/nitrite response regulator NarL	questionable	questionable	questionable	questionable	#N/A	#N/A	#N/A	#N/A	#N/A	#N/A	#N/A	#N/A	#N/A	#N/A	#N/A	#N/A	#N/A	#N/A	#N/A	#N/A	#N/A	#N/A	#N/A	#N/A	#N/A	#N/A	#N/A	#N/A	#N/A	#N/A	#N/A	#N/A	#N/A	#N/A	#N/A	#N/A	#N/A	#N/A	#N/A	#N/A	#N/A	#N/A	#N/A	#N/A	#N/A	questionable
Signal transduction	K07714	two-component system, NtrC family, response regulator AtoC	reliable	reliable	reliable	questionable	#N/A	#N/A	#N/A	#N/A	reliable	reliable	reliable	reliable	reliable	reliable	reliable	reliable	reliable	reliable	reliable	reliable	reliable	reliable	reliable	reliable	reliable	reliable	reliable	check_length	reliable	reliable	reliable	reliable	reliable	reliable	#N/A	#N/A	#N/A	#N/A	#N/A	#N/A	#N/A	#N/A	#N/A	#N/A	#N/A	reliable
Signal transduction	K07713	two-component system, NtrC family, response regulator HydG	reliable	reliable	reliable	reliable	#N/A	questionable	#N/A	#N/A	reliable	questionable	reliable	reliable	reliable	reliable	questionable	questionable	questionable	reliable	reliable	reliable	reliable	#N/A	#N/A	#N/A	#N/A	#N/A	#N/A	#N/A	#N/A	#N/A	#N/A	#N/A	#N/A	#N/A	#N/A	#N/A	#N/A	#N/A	#N/A	#N/A	#N/A	#N/A	#N/A	#N/A	#N/A	#N/A
Signal transduction	K02482	two-component system, NtrC family, sensor kinase	reliable	reliable	reliable	reliable	reliable	reliable	reliable	check_length	reliable	reliable	reliable	reliable	reliable	reliable	reliable	reliable	reliable	reliable	reliable	reliable	reliable	reliable	reliable	reliable	reliable	reliable	reliable	reliable	reliable	reliable	reliable	reliable	reliable	reliable	reliable	reliable	reliable	reliable	#N/A	#N/A	reliable	reliable	reliable	reliable	reliable	reliable
Signal transduction	K07658	two-component system, OmpR family, alkaline phosphatase synthesis response regulator PhoP	check_length	check_length	check_length	check_length	check_length	reliable	#N/A	check_length	check_length	reliable	check_length	reliable	check_length	reliable	check_length	check_length	check_length	reliable	reliable	reliable	reliable	reliable	reliable	reliable	reliable	reliable	reliable	reliable	reliable	check_length	reliable	reliable	reliable	reliable	check_length	check_length	check_length	check_length	reliable	reliable	check_length	reliable	check_length	check_length	check_length	reliable
Signal transduction	K07720	two-component system, response regulator YesN	questionable	questionable	questionable	questionable	check_length	#N/A	#N/A	#N/A	#N/A	#N/A	#N/A	#N/A	#N/A	reliable	check_length	check_length	check_length	#N/A	#N/A	#N/A	#N/A	#N/A	#N/A	#N/A	#N/A	#N/A	#N/A	check_length	check_length	check_length	check_length	check_length	#N/A	#N/A	#N/A	#N/A	#N/A	#N/A	#N/A	#N/A	#N/A	#N/A	#N/A	#N/A	#N/A	#N/A
Signal transduction	K02490	two-component system, response regulator, stage 0 sporulation protein F	questionable	questionable	questionable	questionable	questionable	#N/A	questionable	#N/A	#N/A	#N/A	#N/A	#N/A	#N/A	#N/A	#N/A	#N/A	#N/A	#N/A	#N/A	#N/A	#N/A	#N/A	#N/A	#N/A	#N/A	#N/A	#N/A	#N/A	#N/A	#N/A	#N/A	#N/A	#N/A	#N/A	#N/A	#N/A	#N/A	#N/A	#N/A	#N/A	#N/A	#N/A	#N/A	#N/A	#N/A	#N/A
Signal transduction	K02485	two-component system, unclassified family, response regulator	reliable	reliable	reliable	reliable	reliable	#N/A	#N/A	#N/A	#N/A	#N/A	#N/A	#N/A	#N/A	#N/A	#N/A	#N/A	#N/A	#N/A	#N/A	#N/A	#N/A	#N/A	#N/A	#N/A	#N/A	#N/A	reliable	#N/A	#N/A	#N/A	#N/A	#N/A	#N/A	#N/A	#N/A	#N/A	#N/A	#N/A	#N/A	#N/A	#N/A	#N/A	#N/A	#N/A	#N/A	reliable
Signal transduction	K11527	two-component system, unclassified family, sensor histidine kinase and response regulator	questionable	questionable	questionable	reliable	reliable	#N/A	#N/A	#N/A	#N/A	#N/A	#N/A	#N/A	#N/A	reliable	questionable	questionable	questionable	#N/A	#N/A	#N/A	#N/A	#N/A	#N/A	#N/A	#N/A	#N/A	reliable	#N/A	#N/A	#N/A	#N/A	#N/A	#N/A	#N/A	questionable	questionable	questionable	questionable	questionable	questionable	reliable	reliable	questionable	reliable	reliable	reliable
Transport	K11744	AI-2 transport protein TqsA	#N/A	#N/A	#N/A	#N/A	#N/A	check_length	#N/A	reliable	#N/A	#N/A	#N/A	#N/A	#N/A	#N/A	#N/A	#N/A	#N/A	#N/A	#N/A	#N/A	#N/A	#N/A	#N/A	#N/A	#N/A	#N/A	#N/A	#N/A	#N/A	#N/A	#N/A	#N/A	#N/A	#N/A	#N/A	#N/A	#N/A	#N/A	#N/A	#N/A	#N/A	#N/A	#N/A	#N/A	#N/A	#N/A
Transport	K03320	ammonium transporter, Amt family	reliable	reliable	reliable	reliable	reliable	#N/A	#N/A	#N/A	reliable	reliable	reliable	reliable	reliable	reliable	reliable	reliable	reliable	reliable	reliable	reliable	reliable	reliable	reliable	reliable	reliable	reliable	reliable	reliable	reliable	reliable	reliable	reliable	reliable	reliable	#N/A	#N/A	#N/A	#N/A	#N/A	#N/A	reliable	reliable	reliable	reliable	reliable	#N/A
Transport	K03893	arsenical pump membrane protein	reliable	reliable	reliable	reliable	#N/A	#N/A	#N/A	#N/A	#N/A	#N/A	reliable	reliable	#N/A	#N/A	#N/A	#N/A	#N/A	reliable	reliable	reliable	#N/A	#N/A	#N/A	#N/A	#N/A	#N/A	#N/A	reliable	reliable	reliable	#N/A	reliable	reliable	#N/A	reliable	#N/A	reliable	reliable	#N/A	#N/A	reliable	reliable	reliable	reliable	reliable	reliable
Transport	K11004	ATP-binding cassette, subfamily B, bacterial HlyB/CyaB	reliable	reliable	reliable	reliable	#N/A	#N/A	#N/A	#N/A	#N/A	#N/A	#N/A	#N/A	#N/A	#N/A	#N/A	#N/A	#N/A	#N/A	#N/A	#N/A	#N/A	#N/A	#N/A	#N/A	#N/A	#N/A	#N/A	#N/A	#N/A	#N/A	#N/A	#N/A	#N/A	#N/A	#N/A	reliable	reliable	#N/A	#N/A	#N/A	reliable	reliable	#N/A	check_length	reliable	check_length
Transport	K11085	ATP-binding cassette, subfamily B, bacterial MsbA	reliable	reliable	reliable	reliable	reliable	check_length	reliable	reliable	reliable	reliable	reliable	reliable	reliable	reliable	reliable	reliable	reliable	reliable	reliable	reliable	reliable	reliable	reliable	reliable	reliable	reliable	reliable	reliable	reliable	reliable	reliable	reliable	reliable	reliable	reliable	check_length	reliable	reliable	reliable	reliable	reliable	reliable	#N/A	#N/A	reliable	reliable
Transport	K03561	biopolymer transport protein ExbB	reliable	reliable	reliable	reliable	reliable	reliable	reliable	reliable	#N/A	#N/A	#N/A	#N/A	#N/A	#N/A	#N/A	#N/A	#N/A	#N/A	#N/A	#N/A	#N/A	#N/A	#N/A	#N/A	#N/A	#N/A	#N/A	#N/A	#N/A	#N/A	#N/A	#N/A	#N/A	#N/A	reliable	reliable	reliable	reliable	reliable	reliable	reliable	reliable	reliable	reliable	reliable	reliable
Transport	K03559	biopolymer transport protein ExbD	reliable	reliable	reliable	reliable	reliable	reliable	reliable	reliable	#N/A	#N/A	#N/A	#N/A	#N/A	#N/A	#N/A	#N/A	#N/A	#N/A	#N/A	#N/A	#N/A	#N/A	#N/A	#N/A	#N/A	#N/A	#N/A	#N/A	#N/A	#N/A	#N/A	#N/A	#N/A	#N/A	reliable	reliable	reliable	reliable	reliable	reliable	reliable	reliable	reliable	reliable	reliable	reliable
Transport	K01999	branched-chain amino acid transport system substrate-binding protein	reliable	check_length	reliable	reliable	reliable	reliable	#N/A	#N/A	#N/A	#N/A	#N/A	#N/A	#N/A	#N/A	#N/A	#N/A	#N/A	#N/A	#N/A	#N/A	#N/A	#N/A	#N/A	#N/A	#N/A	#N/A	#N/A	#N/A	#N/A	#N/A	#N/A	#N/A	#N/A	#N/A	#N/A	#N/A	#N/A	#N/A	reliable	reliable	#N/A	#N/A	#N/A	#N/A	reliable	#N/A
Transport	K07114	Ca-activated chloride channel homolog	reliable	reliable	reliable	reliable	reliable	reliable	#N/A	reliable	#N/A	#N/A	reliable	reliable	questionable	reliable	reliable	reliable	reliable	reliable	reliable	reliable	#N/A	reliable	reliable	reliable	reliable	reliable	#N/A	reliable	#N/A	reliable	reliable	check_length	check_length	#N/A	reliable	reliable	reliable	reliable	reliable	reliable	reliable	#N/A	reliable	reliable	reliable	reliable
Transport	K16264	cobalt-zinc-cadmium efflux system protein	reliable	reliable	reliable	reliable	#N/A	#N/A	#N/A	#N/A	reliable	reliable	#N/A	#N/A	#N/A	#N/A	#N/A	#N/A	#N/A	#N/A	#N/A	#N/A	#N/A	reliable	reliable	reliable	reliable	reliable	reliable	#N/A	#N/A	#N/A	#N/A	#N/A	#N/A	#N/A	#N/A	#N/A	check_length	check_length	#N/A	#N/A	reliable	reliable	#N/A	reliable	reliable	check_length
Transport	K07787	Cu(I)/Ag(I) efflux system membrane protein CusA/SilA	reliable	reliable	reliable	reliable	#N/A	#N/A	#N/A	#N/A	check_length	reliable	reliable	check_length	reliable	reliable	reliable	reliable	reliable	reliable	reliable	reliable	reliable	#N/A	#N/A	#N/A	#N/A	#N/A	#N/A	check_length	reliable	reliable	check_length	#N/A	reliable	check_length	#N/A	#N/A	#N/A	#N/A	#N/A	#N/A	#N/A	#N/A	#N/A	#N/A	reliable	#N/A
Transport	K04758	ferrous iron transport protein A	reliable	reliable	reliable	reliable	#N/A	#N/A	#N/A	#N/A	#N/A	#N/A	#N/A	#N/A	#N/A	reliable	reliable	reliable	reliable	reliable	reliable	reliable	reliable	reliable	reliable	reliable	reliable	reliable	#N/A	#N/A	#N/A	#N/A	#N/A	#N/A	#N/A	#N/A	#N/A	#N/A	#N/A	#N/A	reliable	#N/A	reliable	reliable	reliable	reliable	reliable	reliable
Transport	K04759	ferrous iron transport protein B	reliable	reliable	reliable	reliable	#N/A	#N/A	#N/A	#N/A	reliable	reliable	reliable	reliable	check_length	reliable	reliable	reliable	reliable	reliable	reliable	reliable	reliable	reliable	reliable	reliable	reliable	reliable	reliable	reliable	reliable	reliable	reliable	reliable	#N/A	check_length	reliable	reliable	reliable	reliable	reliable	reliable	reliable	reliable	reliable	reliable	reliable	reliable
Transport	K13283	ferrous-iron efflux pump FieF	questionable	reliable	questionable	questionable	reliable	#N/A	#N/A	#N/A	#N/A	#N/A	#N/A	#N/A	#N/A	reliable	reliable	reliable	reliable	#N/A	#N/A	#N/A	#N/A	#N/A	#N/A	#N/A	#N/A	#N/A	#N/A	reliable	reliable	reliable	questionable	#N/A	#N/A	#N/A	reliable	reliable	reliable	reliable	reliable	reliable	#N/A	reliable	reliable	reliable	#N/A	questionable
Transport	K02459	general secretion pathway protein J	reliable	reliable	reliable	reliable	#N/A	#N/A	#N/A	#N/A	#N/A	#N/A	#N/A	#N/A	#N/A	#N/A	#N/A	#N/A	#N/A	#N/A	#N/A	#N/A	#N/A	#N/A	#N/A	#N/A	#N/A	#N/A	#N/A	#N/A	#N/A	#N/A	#N/A	#N/A	#N/A	#N/A	#N/A	#N/A	#N/A	#N/A	#N/A	#N/A	#N/A	#N/A	#N/A	#N/A	#N/A	#N/A
Transport	K02460	general secretion pathway protein K	#N/A	#N/A	#N/A	#N/A	#N/A	#N/A	#N/A	#N/A	#N/A	#N/A	#N/A	#N/A	#N/A	#N/A	#N/A	#N/A	#N/A	#N/A	#N/A	#N/A	#N/A	#N/A	#N/A	#N/A	#N/A	#N/A	#N/A	#N/A	#N/A	#N/A	#N/A	#N/A	#N/A	#N/A	#N/A	#N/A	#N/A	#N/A	#N/A	#N/A	#N/A	#N/A	#N/A	#N/A	#N/A	#N/A
Transport	K03296	hydrophobic/amphiphilic exporter-1 (mainly G- bacteria), HAE1 family	reliable	reliable	reliable	reliable	questionable	check_length	#N/A	questionable	#N/A	#N/A	#N/A	#N/A	#N/A	#N/A	#N/A	#N/A	#N/A	reliable	reliable	reliable	#N/A	reliable	reliable	reliable	reliable	reliable	#N/A	reliable	reliable	reliable	#N/A	reliable	reliable	#N/A	reliable	reliable	reliable	reliable	#N/A	#N/A	reliable	#N/A	check_length	questionable	check_length	questionable
Transport	K03306	inorganic phosphate transporter, PiT family	reliable	reliable	reliable	reliable	#N/A	#N/A	#N/A	#N/A	#N/A	#N/A	#N/A	#N/A	#N/A	#N/A	#N/A	#N/A	#N/A	#N/A	#N/A	#N/A	#N/A	#N/A	#N/A	#N/A	#N/A	#N/A	#N/A	#N/A	#N/A	#N/A	#N/A	#N/A	#N/A	#N/A	#N/A	reliable	#N/A	#N/A	#N/A	#N/A	reliable	reliable	reliable	#N/A	reliable	reliable
Transport	K02014	iron complex outermembrane recepter protein	reliable	reliable	reliable	reliable	reliable	reliable	reliable	reliable	#N/A	#N/A	reliable	reliable	reliable	#N/A	#N/A	#N/A	#N/A	#N/A	#N/A	#N/A	#N/A	#N/A	#N/A	#N/A	#N/A	#N/A	#N/A	#N/A	#N/A	#N/A	#N/A	#N/A	#N/A	#N/A	#N/A	#N/A	#N/A	#N/A	#N/A	#N/A	#N/A	#N/A	#N/A	#N/A	#N/A	#N/A
Transport	K02013	iron complex transport system ATP-binding protein	reliable	reliable	reliable	reliable	reliable	reliable	#N/A	#N/A	reliable	reliable	reliable	reliable	reliable	reliable	reliable	reliable	reliable	reliable	reliable	reliable	reliable	reliable	reliable	reliable	reliable	reliable	reliable	reliable	reliable	reliable	reliable	reliable	reliable	reliable	#N/A	reliable	#N/A	#N/A	#N/A	#N/A	reliable	#N/A	#N/A	#N/A	#N/A	reliable
Transport	K02015	iron complex transport system permease protein	reliable	reliable	reliable	reliable	reliable	reliable	#N/A	#N/A	reliable	reliable	reliable	reliable	reliable	reliable	reliable	reliable	reliable	reliable	reliable	reliable	reliable	reliable	reliable	reliable	reliable	reliable	reliable	reliable	reliable	reliable	reliable	reliable	reliable	reliable	#N/A	reliable	#N/A	#N/A	#N/A	#N/A	reliable	#N/A	#N/A	#N/A	#N/A	reliable
Transport	K02016	iron complex transport system substrate-binding protein	reliable	reliable	reliable	reliable	#N/A	reliable	#N/A	#N/A	reliable	reliable	reliable	reliable	reliable	reliable	reliable	reliable	reliable	reliable	reliable	reliable	reliable	reliable	reliable	reliable	reliable	reliable	reliable	reliable	reliable	reliable	reliable	reliable	reliable	reliable	#N/A	reliable	#N/A	#N/A	reliable	reliable	reliable	#N/A	#N/A	#N/A	#N/A	reliable
Transport	K15987	K(+)-stimulated pyrophosphate-energized sodium pump	reliable	reliable	reliable	reliable	reliable	reliable	reliable	reliable	reliable	reliable	reliable	#N/A	reliable	reliable	reliable	reliable	reliable	reliable	reliable	reliable	reliable	reliable	reliable	reliable	reliable	reliable	reliable	reliable	reliable	reliable	check_length	reliable	reliable	reliable	reliable	reliable	reliable	reliable	reliable	reliable	reliable	reliable	#N/A	check_length	reliable	reliable
Transport	K03303	lactate permease	reliable	reliable	reliable	reliable	#N/A	#N/A	#N/A	#N/A	#N/A	#N/A	#N/A	#N/A	#N/A	#N/A	#N/A	#N/A	#N/A	#N/A	#N/A	#N/A	#N/A	#N/A	#N/A	#N/A	#N/A	#N/A	#N/A	#N/A	#N/A	#N/A	#N/A	#N/A	#N/A	#N/A	#N/A	#N/A	#N/A	#N/A	#N/A	#N/A	#N/A	#N/A	#N/A	#N/A	#N/A	#N/A
Transport	K09695	lipooligosaccharide transport system ATP-binding protein	reliable	reliable	reliable	reliable	#N/A	#N/A	#N/A	#N/A	reliable	reliable	#N/A	#N/A	#N/A	#N/A	#N/A	#N/A	#N/A	#N/A	#N/A	#N/A	#N/A	#N/A	#N/A	#N/A	#N/A	#N/A	#N/A	reliable	reliable	reliable	reliable	reliable	#N/A	reliable	#N/A	#N/A	#N/A	#N/A	#N/A	#N/A	#N/A	#N/A	#N/A	#N/A	#N/A	#N/A
Transport	K09694	lipooligosaccharide transport system permease protein	reliable	reliable	reliable	reliable	#N/A	#N/A	#N/A	#N/A	reliable	reliable	#N/A	#N/A	#N/A	#N/A	#N/A	#N/A	#N/A	#N/A	#N/A	#N/A	#N/A	#N/A	#N/A	#N/A	#N/A	#N/A	#N/A	reliable	reliable	reliable	reliable	reliable	check_length	reliable	#N/A	#N/A	#N/A	#N/A	#N/A	#N/A	#N/A	#N/A	#N/A	#N/A	#N/A	#N/A
Transport	K06861	lipopolysaccharide export system ATP-binding protein	reliable	reliable	reliable	reliable	reliable	#N/A	reliable	reliable	reliable	reliable	reliable	reliable	reliable	reliable	reliable	reliable	reliable	reliable	reliable	reliable	reliable	reliable	reliable	reliable	reliable	reliable	reliable	reliable	reliable	reliable	#N/A	reliable	reliable	reliable	reliable	reliable	reliable	reliable	reliable	reliable	reliable	reliable	reliable	reliable	reliable	reliable
Transport	K11720	lipopolysaccharide export system permease protein	reliable	reliable	reliable	reliable	reliable	reliable	reliable	reliable	reliable	reliable	reliable	reliable	reliable	reliable	reliable	reliable	reliable	reliable	reliable	reliable	reliable	reliable	reliable	reliable	reliable	reliable	reliable	reliable	reliable	reliable	reliable	reliable	reliable	reliable	reliable	reliable	questionable	reliable	reliable	reliable	questionable	questionable	reliable	reliable	questionable	reliable
Transport	K09691	lipopolysaccharide transport system ATP-binding protein	reliable	reliable	reliable	reliable	reliable	#N/A	#N/A	#N/A	#N/A	#N/A	#N/A	#N/A	#N/A	#N/A	#N/A	#N/A	#N/A	#N/A	#N/A	#N/A	#N/A	#N/A	#N/A	#N/A	#N/A	#N/A	#N/A	reliable	reliable	reliable	#N/A	reliable	reliable	#N/A	#N/A	#N/A	#N/A	#N/A	#N/A	#N/A	reliable	#N/A	#N/A	#N/A	#N/A	reliable
Transport	K09690	lipopolysaccharide transport system permease protein	reliable	reliable	reliable	reliable	reliable	#N/A	#N/A	#N/A	#N/A	#N/A	#N/A	#N/A	#N/A	#N/A	#N/A	#N/A	#N/A	#N/A	#N/A	#N/A	#N/A	#N/A	#N/A	#N/A	#N/A	#N/A	#N/A	reliable	reliable	reliable	#N/A	reliable	reliable	#N/A	#N/A	#N/A	#N/A	#N/A	#N/A	#N/A	reliable	#N/A	#N/A	#N/A	#N/A	reliable
Transport	K09808	lipoprotein-releasing system permease protein	reliable	reliable	reliable	reliable	reliable	#N/A	#N/A	#N/A	reliable	#N/A	#N/A	#N/A	#N/A	#N/A	#N/A	#N/A	#N/A	#N/A	#N/A	#N/A	#N/A	reliable	reliable	reliable	reliable	reliable	#N/A	#N/A	#N/A	#N/A	#N/A	#N/A	#N/A	#N/A	#N/A	#N/A	#N/A	#N/A	#N/A	#N/A	reliable	reliable	reliable	reliable	reliable	#N/A
Transport	K06076	long-chain fatty acid transport protein	reliable	reliable	reliable	reliable	reliable	#N/A	reliable	reliable	reliable	reliable	reliable	reliable	reliable	reliable	reliable	reliable	reliable	reliable	reliable	reliable	reliable	reliable	reliable	reliable	reliable	reliable	reliable	reliable	reliable	reliable	reliable	reliable	reliable	reliable	#N/A	#N/A	#N/A	#N/A	#N/A	#N/A	#N/A	#N/A	#N/A	#N/A	#N/A	#N/A
Transport	K04744	LPS-assembly protein	reliable	check_length	reliable	reliable	#N/A	check_length	#N/A	#N/A	check_length	check_length	check_length	reliable	check_length	reliable	reliable	reliable	reliable	reliable	reliable	reliable	#N/A	reliable	reliable	reliable	reliable	reliable	reliable	reliable	reliable	reliable	reliable	check_length	reliable	check_length	#N/A	#N/A	#N/A	#N/A	#N/A	#N/A	#N/A	#N/A	#N/A	#N/A	#N/A	#N/A
Transport	K05685	macrolide transport system ATP-binding/permease protein	check_length	check_length	check_length	check_length	check_length	#N/A	#N/A	#N/A	check_length	check_length	reliable	reliable	reliable	reliable	check_length	check_length	check_length	reliable	reliable	reliable	reliable	reliable	reliable	reliable	reliable	reliable	reliable	check_length	check_length	check_length	#N/A	check_length	check_length	check_length	check_length	check_length	check_length	check_length	#N/A	#N/A	check_length	check_length	#N/A	#N/A	#N/A	check_length
Transport	K03284	magnesium transporter	reliable	reliable	reliable	reliable	reliable	#N/A	#N/A	#N/A	#N/A	#N/A	#N/A	#N/A	#N/A	#N/A	#N/A	#N/A	#N/A	#N/A	#N/A	#N/A	#N/A	reliable	reliable	reliable	reliable	reliable	reliable	reliable	reliable	reliable	reliable	reliable	reliable	reliable	reliable	#N/A	#N/A	#N/A	#N/A	#N/A	reliable	reliable	reliable	reliable	reliable	reliable
Transport	K09819	manganese/iron transport system permease protein	questionable	questionable	questionable	questionable	#N/A	#N/A	#N/A	#N/A	#N/A	#N/A	#N/A	#N/A	#N/A	#N/A	#N/A	#N/A	#N/A	#N/A	#N/A	#N/A	#N/A	#N/A	#N/A	#N/A	#N/A	#N/A	#N/A	#N/A	#N/A	#N/A	#N/A	#N/A	#N/A	#N/A	#N/A	#N/A	#N/A	#N/A	#N/A	#N/A	#N/A	#N/A	#N/A	#N/A	#N/A	#N/A
Transport	K07798	membrane fusion protein, Cu(I)/Ag(I) efflux system	reliable	reliable	#N/A	reliable	#N/A	#N/A	#N/A	#N/A	check_length	check_length	check_length	check_length	check_length	reliable	questionable	questionable	questionable	reliable	reliable	reliable	#N/A	#N/A	#N/A	#N/A	#N/A	#N/A	#N/A	#N/A	reliable	reliable	#N/A	#N/A	reliable	reliable	#N/A	#N/A	#N/A	#N/A	#N/A	#N/A	#N/A	#N/A	#N/A	#N/A	reliable	#N/A
Transport	K08177	MFS transporter, OFA family, oxalate/formate antiporter	reliable	reliable	reliable	reliable	reliable	questionable	#N/A	#N/A	#N/A	#N/A	#N/A	#N/A	#N/A	reliable	reliable	reliable	reliable	reliable	reliable	reliable	reliable	reliable	reliable	reliable	reliable	reliable	#N/A	reliable	reliable	#N/A	#N/A	#N/A	#N/A	#N/A	#N/A	#N/A	#N/A	#N/A	#N/A	#N/A	#N/A	#N/A	#N/A	#N/A	#N/A	#N/A
Transport	K18908	multidrug efflux pump	reliable	reliable	reliable	reliable	#N/A	#N/A	#N/A	#N/A	#N/A	#N/A	#N/A	#N/A	#N/A	#N/A	#N/A	#N/A	#N/A	#N/A	#N/A	#N/A	#N/A	#N/A	#N/A	#N/A	#N/A	#N/A	#N/A	#N/A	#N/A	#N/A	#N/A	#N/A	#N/A	#N/A	#N/A	#N/A	#N/A	#N/A	#N/A	#N/A	#N/A	#N/A	#N/A	#N/A	#N/A	#N/A
Transport	K18989	multidrug efflux pump	reliable	reliable	reliable	reliable	reliable	#N/A	#N/A	#N/A	#N/A	#N/A	#N/A	#N/A	#N/A	#N/A	#N/A	#N/A	#N/A	#N/A	#N/A	#N/A	#N/A	#N/A	#N/A	#N/A	#N/A	#N/A	#N/A	#N/A	#N/A	#N/A	#N/A	#N/A	#N/A	#N/A	#N/A	#N/A	#N/A	#N/A	#N/A	#N/A	#N/A	#N/A	#N/A	#N/A	#N/A	#N/A
Transport	K06142	outer membrane protein	reliable	reliable	reliable	reliable	reliable	#N/A	#N/A	reliable	reliable	reliable	reliable	reliable	reliable	reliable	reliable	reliable	reliable	reliable	reliable	reliable	reliable	reliable	reliable	reliable	reliable	reliable	reliable	reliable	reliable	reliable	reliable	reliable	reliable	reliable	reliable	reliable	reliable	reliable	reliable	reliable	reliable	reliable	reliable	reliable	reliable	reliable
Transport	K07277	outer membrane protein insertion porin family	reliable	reliable	reliable	reliable	questionable	reliable	#N/A	reliable	reliable	reliable	reliable	reliable	reliable	reliable	check_length	check_length	check_length	reliable	reliable	reliable	reliable	reliable	reliable	reliable	reliable	reliable	reliable	reliable	reliable	reliable	reliable	reliable	reliable	reliable	reliable	reliable	reliable	reliable	reliable	reliable	reliable	reliable	reliable	reliable	reliable	reliable
Transport	K15725	outer membrane protein, cobalt-zinc-cadmium efflux system	questionable	#N/A	#N/A	questionable	#N/A	#N/A	#N/A	#N/A	questionable	questionable	questionable	questionable	questionable	reliable	questionable	questionable	questionable	reliable	reliable	reliable	reliable	#N/A	#N/A	#N/A	#N/A	#N/A	#N/A	#N/A	questionable	questionable	#N/A	#N/A	questionable	questionable	reliable	#N/A	reliable	reliable	reliable	reliable	#N/A	#N/A	#N/A	#N/A	questionable	reliable
Transport	K02031	peptide/nickel transport system ATP-binding protein	reliable	reliable	reliable	reliable	#N/A	reliable	reliable	reliable	reliable	reliable	reliable	reliable	reliable	reliable	reliable	reliable	reliable	reliable	reliable	reliable	reliable	reliable	reliable	reliable	reliable	reliable	#N/A	reliable	reliable	reliable	#N/A	reliable	reliable	reliable	reliable	reliable	reliable	reliable	reliable	reliable	reliable	reliable	reliable	reliable	reliable	reliable
Transport	K02034	peptide/nickel transport system permease protein	reliable	reliable	reliable	reliable	#N/A	reliable	reliable	reliable	reliable	reliable	reliable	reliable	reliable	reliable	reliable	reliable	reliable	reliable	reliable	reliable	reliable	reliable	reliable	reliable	reliable	reliable	#N/A	#N/A	reliable	#N/A	reliable	reliable	reliable	reliable	reliable	reliable	reliable	reliable	reliable	reliable	reliable	reliable	reliable	reliable	reliable	reliable
Transport	K02033	peptide/nickel transport system permease protein	reliable	reliable	reliable	reliable	#N/A	reliable	reliable	reliable	reliable	reliable	reliable	reliable	reliable	reliable	reliable	reliable	reliable	reliable	reliable	reliable	reliable	reliable	reliable	reliable	reliable	reliable	reliable	#N/A	reliable	#N/A	reliable	#N/A	#N/A	#N/A	reliable	reliable	reliable	reliable	check_length	check_length	reliable	reliable	reliable	reliable	reliable	reliable
Transport	K02035	peptide/nickel transport system substrate-binding protein	reliable	reliable	reliable	reliable	#N/A	reliable	reliable	reliable	check_length	reliable	reliable	check_length	check_length	reliable	reliable	reliable	reliable	reliable	reliable	reliable	reliable	reliable	reliable	reliable	reliable	reliable	reliable	check_length	reliable	reliable	check_length	reliable	check_length	check_length	reliable	reliable	reliable	reliable	reliable	reliable	reliable	reliable	reliable	reliable	reliable	reliable
Transport	K03832	periplasmic protein TonB	reliable	reliable	reliable	reliable	reliable	reliable	reliable	reliable	reliable	reliable	check_length	check_length	check_length	#N/A	#N/A	#N/A	#N/A	reliable	reliable	reliable	reliable	#N/A	#N/A	#N/A	#N/A	#N/A	#N/A	reliable	reliable	reliable	reliable	reliable	reliable	reliable	reliable	reliable	check_length	check_length	reliable	#N/A	reliable	reliable	reliable	#N/A	reliable	reliable
Transport	K02036	phosphate transport system ATP-binding protein	reliable	reliable	reliable	reliable	reliable	reliable	#N/A	#N/A	reliable	reliable	#N/A	#N/A	#N/A	reliable	reliable	reliable	reliable	reliable	reliable	reliable	reliable	reliable	reliable	reliable	reliable	reliable	reliable	reliable	reliable	reliable	#N/A	reliable	reliable	#N/A	#N/A	#N/A	#N/A	#N/A	reliable	reliable	#N/A	reliable	#N/A	reliable	#N/A	#N/A
Transport	K02038	phosphate transport system permease protein	reliable	reliable	reliable	reliable	reliable	reliable	#N/A	#N/A	reliable	reliable	#N/A	#N/A	#N/A	reliable	reliable	reliable	reliable	reliable	reliable	reliable	reliable	reliable	reliable	reliable	reliable	reliable	reliable	reliable	reliable	reliable	reliable	reliable	#N/A	#N/A	#N/A	#N/A	#N/A	#N/A	reliable	reliable	#N/A	reliable	#N/A	reliable	#N/A	#N/A
Transport	K02037	phosphate transport system permease protein	reliable	reliable	reliable	reliable	reliable	reliable	#N/A	#N/A	reliable	reliable	#N/A	#N/A	#N/A	reliable	reliable	reliable	reliable	reliable	reliable	reliable	reliable	reliable	reliable	reliable	reliable	reliable	reliable	reliable	#N/A	reliable	reliable	#N/A	#N/A	#N/A	#N/A	#N/A	#N/A	#N/A	reliable	reliable	#N/A	reliable	#N/A	reliable	#N/A	#N/A
Transport	K02039	phosphate transport system protein	reliable	reliable	reliable	reliable	reliable	reliable	#N/A	#N/A	reliable	reliable	#N/A	#N/A	#N/A	reliable	reliable	reliable	reliable	reliable	reliable	reliable	reliable	reliable	reliable	reliable	reliable	reliable	reliable	#N/A	reliable	reliable	#N/A	reliable	reliable	check_length	#N/A	#N/A	#N/A	#N/A	reliable	questionable	#N/A	reliable	#N/A	reliable	#N/A	reliable
Transport	K02040	phosphate transport system substrate-binding protein	reliable	reliable	reliable	reliable	reliable	reliable	#N/A	reliable	reliable	reliable	#N/A	#N/A	#N/A	reliable	reliable	reliable	reliable	reliable	reliable	reliable	reliable	reliable	reliable	reliable	reliable	reliable	reliable	reliable	check_length	reliable	reliable	check_length	check_length	check_length	#N/A	#N/A	#N/A	#N/A	reliable	reliable	reliable	check_length	#N/A	reliable	reliable	reliable
Transport	K02044	phosphonate transport system substrate-binding protein	reliable	#N/A	reliable	reliable	#N/A	#N/A	#N/A	#N/A	#N/A	#N/A	#N/A	#N/A	#N/A	#N/A	#N/A	#N/A	#N/A	#N/A	#N/A	#N/A	#N/A	#N/A	#N/A	#N/A	#N/A	#N/A	#N/A	#N/A	#N/A	#N/A	#N/A	#N/A	#N/A	#N/A	#N/A	#N/A	#N/A	#N/A	#N/A	#N/A	#N/A	#N/A	#N/A	#N/A	#N/A	#N/A
Transport	K02030	polar amino acid transport system substrate-binding protein	reliable	reliable	reliable	reliable	#N/A	#N/A	#N/A	#N/A	#N/A	#N/A	#N/A	#N/A	#N/A	#N/A	#N/A	#N/A	#N/A	#N/A	#N/A	#N/A	#N/A	#N/A	#N/A	#N/A	#N/A	#N/A	#N/A	#N/A	#N/A	#N/A	#N/A	#N/A	#N/A	#N/A	#N/A	#N/A	#N/A	#N/A	#N/A	#N/A	#N/A	#N/A	#N/A	#N/A	#N/A	#N/A
Transport	K01991	polysaccharide export outer membrane protein	reliable	reliable	reliable	check_length	check_length	check_length	check_length	#N/A	#N/A	#N/A	#N/A	#N/A	#N/A	reliable	reliable	check_length	reliable	reliable	reliable	reliable	reliable	reliable	reliable	reliable	reliable	reliable	reliable	check_length	check_length	check_length	#N/A	check_length	check_length	check_length	#N/A	#N/A	#N/A	#N/A	reliable	reliable	reliable	reliable	reliable	check_length	reliable	#N/A
Transport	K02003	putative ABC transport system ATP-binding protein	reliable	reliable	check_length	reliable	reliable	reliable	reliable	reliable	reliable	reliable	reliable	reliable	reliable	reliable	reliable	reliable	reliable	reliable	reliable	reliable	reliable	reliable	reliable	reliable	reliable	reliable	reliable	reliable	reliable	reliable	#N/A	reliable	reliable	reliable	reliable	reliable	reliable	reliable	#N/A	#N/A	reliable	reliable	reliable	reliable	reliable	reliable
Transport	K02004	putative ABC transport system permease protein	reliable	reliable	reliable	questionable	questionable	reliable	reliable	reliable	#N/A	#N/A	#N/A	#N/A	#N/A	#N/A	#N/A	#N/A	#N/A	#N/A	#N/A	#N/A	#N/A	#N/A	#N/A	#N/A	#N/A	#N/A	reliable	#N/A	#N/A	#N/A	#N/A	reliable	reliable	reliable	#N/A	#N/A	#N/A	#N/A	#N/A	#N/A	#N/A	#N/A	#N/A	#N/A	#N/A	reliable
Transport	K03548	putative permease	#N/A	#N/A	#N/A	#N/A	reliable	#N/A	#N/A	reliable	#N/A	#N/A	#N/A	#N/A	#N/A	reliable	reliable	reliable	reliable	#N/A	#N/A	#N/A	#N/A	#N/A	#N/A	#N/A	#N/A	#N/A	#N/A	reliable	reliable	reliable	#N/A	questionable	questionable	questionable	questionable	questionable	questionable	questionable	questionable	questionable	questionable	questionable	questionable	#N/A	questionable	questionable
Transport	K15270	S-adenosylmethionine uptake transporter	reliable	reliable	reliable	reliable	#N/A	#N/A	#N/A	#N/A	#N/A	#N/A	#N/A	#N/A	#N/A	reliable	reliable	reliable	reliable	reliable	reliable	reliable	reliable	#N/A	#N/A	#N/A	#N/A	#N/A	#N/A	#N/A	#N/A	#N/A	#N/A	#N/A	#N/A	#N/A	#N/A	#N/A	#N/A	#N/A	#N/A	#N/A	#N/A	#N/A	#N/A	#N/A	#N/A	#N/A
Transport	K03499	trk system potassium uptake protein TrkA	reliable	reliable	reliable	reliable	reliable	reliable	#N/A	#N/A	reliable	reliable	reliable	reliable	reliable	reliable	reliable	reliable	reliable	reliable	reliable	reliable	reliable	reliable	reliable	reliable	reliable	reliable	#N/A	reliable	reliable	reliable	#N/A	reliable	reliable	#N/A	reliable	#N/A	reliable	reliable	#N/A	#N/A	#N/A	#N/A	#N/A	#N/A	reliable	reliable
Transport	K03498	trk system potassium uptake protein TrkH	reliable	reliable	reliable	reliable	reliable	check_length	#N/A	#N/A	#N/A	#N/A	reliable	reliable	reliable	reliable	reliable	reliable	reliable	reliable	reliable	reliable	reliable	reliable	reliable	reliable	reliable	reliable	reliable	reliable	reliable	reliable	#N/A	reliable	reliable	reliable	reliable	#N/A	reliable	reliable	#N/A	#N/A	#N/A	#N/A	#N/A	#N/A	reliable	#N/A
Transport	K16092	vitamin B12 transporter	reliable	reliable	reliable	reliable	#N/A	reliable	#N/A	reliable	reliable	reliable	#N/A	#N/A	#N/A	reliable	reliable	reliable	reliable	reliable	reliable	reliable	#N/A	reliable	reliable	reliable	reliable	reliable	reliable	reliable	reliable	reliable	reliable	reliable	reliable	check_length	#N/A	reliable	#N/A	#N/A	#N/A	#N/A	reliable	#N/A	#N/A	#N/A	#N/A	#N/A
Transport	K09817	zinc transport system ATP-binding protein	reliable	reliable	reliable	reliable	reliable	#N/A	#N/A	#N/A	#N/A	#N/A	#N/A	#N/A	#N/A	#N/A	#N/A	#N/A	#N/A	#N/A	#N/A	#N/A	#N/A	#N/A	#N/A	#N/A	#N/A	#N/A	#N/A	reliable	reliable	reliable	check_length	#N/A	#N/A	#N/A	#N/A	#N/A	#N/A	#N/A	#N/A	#N/A	reliable	#N/A	#N/A	#N/A	#N/A	#N/A
Transport	K09815	zinc transport system substrate-binding protein	reliable	reliable	reliable	reliable	reliable	#N/A	#N/A	#N/A	#N/A	#N/A	#N/A	#N/A	#N/A	#N/A	#N/A	#N/A	#N/A	#N/A	#N/A	#N/A	#N/A	#N/A	#N/A	#N/A	#N/A	#N/A	#N/A	#N/A	reliable	reliable	#N/A	#N/A	#N/A	#N/A	#N/A	#N/A	#N/A	#N/A	#N/A	#N/A	reliable	#N/A	#N/A	#N/A	#N/A	#N/A
Transport	K02238	competence protein ComEC	reliable	reliable	reliable	reliable	reliable	reliable	reliable	reliable	reliable	reliable	reliable	reliable	reliable	reliable	reliable	reliable	reliable	reliable	reliable	reliable	reliable	reliable	reliable	reliable	reliable	reliable	reliable	reliable	reliable	reliable	check_length	reliable	reliable	check_length	reliable	reliable	reliable	reliable	reliable	reliable	reliable	reliable	reliable	reliable	reliable	reliable
