# Supplementary material for: Hydrogen-based metabolism as an ancestral trait in lineages sibling to the Cyanobacteria
Source: Nat Commun. 2019 Jan 28;10:463. doi: 10.1038/s41467-018-08246-y (PMC6349859; doi:10.1038/s41467-018-08246-y)
Supplement: Supplementary file 9 — Supplementary Data 6 [file 41467_2018_8246_MOESM9_ESM.txt]

(OGI09537.1:0.168789,((OQW98730.1:0.042542,(OGW22261.1:0.001754,OGW19754.1:0.003472)1:0.037766)1:0.051635,OFZ01736.1:0.143106)0.99:0.035204,((WP_041970854.1:0.061246,OGU06519.1:0.102582)1:0.125921,((OGO60218.1:0.100786,(OQY35418.1:0.075052,KPK03429.1:0.064325)0.61:0.030604)1:0.090262,(WP_022775381.1:0.348432,(((RAAC_38_40_1_20:0.003542,OGH97085.1:0.001803)1:0.398571,(((WP_006930005.1:0.213514,(WP_038049430.1:0.131032,WP_012376486.1:0.280186)0.99:0.044989)1:0.075122,OGD74736.1:0.217443)0.82:0.045287,OGB98279.1:0.185563)0.8:0.043847)1:0.098989,(WP_012302733.1:0.286757,((WP_013637988.1:0.408468,WP_012545782.1:0.239655)1:0.323129,((WP_011699072.1:0.500709,((ABK19623.1:0.232345,(ADW17894.1:0.301383,CAG35742.1:0.199053)0.99:0.075859)1:0.186766,WP_010936390.1:0.260469)0.89:0.06418)1:0.217618,(((WP_004032005.1:0.43594,((WP_013413806.1:0.098226,(WP_010876758.1:0.083212,WP_011405926.1:0.26795)1:0.078679)1:0.336385,(Q00404.1:0.354482,AAM01483.1:0.219425)1:0.266884)0.96:0.091894)0.61:0.05823,(((bjp_ig3402_sc_8_133:1.20276,WP_053335021.1:0.584164,(OIP41460.1:0.612114,(OFW64375.1:0.19382,(KPK70092.1:0.365159,(KPK75731.1:0.182957,KPK45893.1:0.280635)1:0.098634)0.94:0.04956)0.95:0.107424)0.98:0.163361,(WP_010867988.1:0.908878,((WP_011012478.1:1.03792,(OLS17582.1:0.343088,KYH40863.1:0.227201)1:0.277589)0.64:0.089647,KPJ59686.1:0.861938)0.79:0.127537)0.74:0.092684)0.99:0.172368,(((WP_008098529.1:0.585262,WP_008515176.1:0.478002)1:0.207918,(((OHE59661.1:0.198743,OGW47531.1:0.363726)0.96:0.069712,OGW31332.1:0.323855)1:0.218111,(OHB68269.1:0.391718,(OGH97725.1:0.311202,KPK67554.1:0.266837)0.65:0.049903)1:0.294358)1:0.374559)1:0.238945,(WP_006926982.1:0.333964,((AKG53857.1:0.432405,WP_015790329.1:0.555116)0.98:0.105589,((OQY25179.1:0.184024,(OGO66084.1:0.250084,OGO15058.1:0.193791)0.99:0.080026)1:0.134206,((RIFCSPHIGHO2_01_FULL_CP_53_15_rifcsphigho2_01_scaffold_383_32:0.004118,OGB89834.1:0.002107)1:0.154802,KUO41221.1:0.373626)1:0.25434,(Rifle_contig_669065_4:0.3905,(((WP_048088262.1:0.155564,OGW22162.1:0.128158)0.99:0.043723,(OGX29320.1:0.14433,(OHD14270.1:0.141777,(OGB88127.1:0.116511,((OHD57608.1:0.072409,OHD55674.1:0.071425)1:0.081518,(OGX14137.1:0.147065,((RIFOXYA2_FULL_CP_36_21_rifoxya2_full_scaffold_1302_12:0.00405,OGC08307.1:0.002037)1:0.102149,((RIFOXYB2_FULL_CP_42_35_rifoxyb2_full_scaffold_224_19:0.002052,OGC22319.1:0.002045)1:0.033812,(RIFOXYA2_FULL_CP_46_56_rifoxya2_full_scaffold_0_616:0.002023,OGC04278.1:0.002006)0.99:0.014931)1:0.079834)0.99:0.029331)1:0.039331)0.92:0.016238)1:0.035111)0.62:0.017512)0.98:0.028094)0.99:0.061035,WP_012544964.1:0.286873)1:0.221151)1:0.135382)0.99:0.096482)0.9:0.0644)1:0.37605)0.87:0.11526)1:0.860805,(((ACS32570.1:0.115598,WP_013905833.1:0.198791)1:1.33754,((WP_022846160.1:0.452413,WP_013537869.1:0.36922)1:0.69113,(WP_011170764.1:0.455683,(WP_012616797.1:0.777736,(WP_011406878.1:0.27633,(WP_016359193.1:0.216539,WP_004029354.1:0.18126)0.99:0.129941)1:0.459257)0.67:0.127883)0.99:0.239433)0.99:0.26643)1:0.5539,((((OHE57429.1:0.565255,WP_051920814.1:0.473749)0.65:0.132003,(WP_011089681.1:0.324571,(WP_028717756.1:0.477049,AAX40740.1:0.213193)1:0.156881)1:0.505)1:0.2106,((WP_014474618.1:0.544851,(AFV98241.1:0.571277,(WP_012083424.1:0.552583,(WP_013553042.1:0.591413,WP_008339288.1:0.325619)1:0.271209)0.77:0.071201)1:0.257291)1:0.952112,(WP_005626347.1:0.250098,AAC16277.1:0.417346)1:0.401446)0.94:0.122501)1:0.559894,((WP_012611421.1:0.22871,WP_005996860.1:0.246705)1:0.241125,(WP_011187820.1:0.503526,((AAC38282.1:0.291721,((WP_011153927.1:0.209766,WP_000107403.1:0.281108)0.99:0.087957,WP_010880393.1:0.417473)1:0.186283)0.99:0.131374,WP_011937803.1:0.323364)0.88:0.064832)0.85:0.071418)1:0.533034)1:1.17134)1:0.598258)1:0.718695)0.98:0.111362,((WP_012548375.1:0.395451,(WP_011189453.1:0.3768,(WP_011699561.1:0.359303,(((WP_015216232.1:0.098189,WP_015153897.1:0.110108)1:0.078706,WP_011958239.1:0.230029)0.87:0.032651,((WP_017305034.1:0.088655,WP_010872716.1:0.155518)1:0.093673,WP_012305837.1:0.281249)1:0.051696)1:0.128056)0.99:0.096977)1:0.19283)0.98:0.096712,(((WP_008616907.1:0.03831,WP_011385756.1:0.027101)1:0.167539,(WP_022948170.1:0.386205,WP_040123534.1:0.189247,AAD38065.1:0.728381)0.89:0.078076)1:0.198734,(OFY50271.1:0.162591,(OQX77629.1:0.108181,((OHD67168.1:0.081984,OHD66423.1:0.059141)1:0.078607,OGV54071.1:0.188593,((OFY34865.1:0.096635,OFY24680.1:0.088532)0.79:0.026042,OFY08065.1:0.141863)0.99:0.034715,((KPL20536.1:0.08973,KPK81374.1:0.086299)1:0.056454,GWF2_RBX1_related_35_9_gwf2_scaffold_2828_27:0.124818)0.54:0.023267)0.5:0.022256)0.54:0.032576)1:0.142327)1:0.306768)1:0.251043)0.97:0.074633)1:0.295207)0.88:0.08301)0.99:0.078895)1:0.113388)0.99:0.055869)1:0.041829)0.99:0.041392);
