# Supplementary material for: Hydrogen-based metabolism as an ancestral trait in lineages sibling to the Cyanobacteria
Source: Nat Commun. 2019 Jan 28;10:463. doi: 10.1038/s41467-018-08246-y (PMC6349859; doi:10.1038/s41467-018-08246-y)
Supplement: Supplementary file 10 — Supplementary Data 7 [file 41467_2018_8246_MOESM10_ESM.txt]

>Rifle_contig_669065_4
VGA-DLKIDIDLLTRVEGHGNIVVNVEE-GTIRTCEFRVVESPRFFEAMLKGRSIFEAQH
LSTRICGICAVGHNMAYLKAAEEAMRITPSEQTVLLRKIMLHAEIFDSHVLHINVLVAPD
LL-------GIKSILPLVA--T-RNDLVRRALRLKRMPNAVTEILAGRKVHPISPVAGGF
TKLPTRADLEKIRELLIAARPDLEETISLFQ-TL------EFPSF-----------ERET
EYIGL-TQPGEYPFYEGTI----TSSLG---KTYRNDQYLEMTNE-YVVPQSTAKRAKA-
-----------NQESYMVGALARFNLNHSFLHPNALQAAEALGLK----APCFNPFLNTA
AQLVECVQALEDSVELVDLLLSRGIKHEAPVA----------EVKAGRGIGAVEVPRGLL
FHDYTVGADGLTTAVNCVIPTNQNTANIDFDLKALLPQILDR---PREEITLLLEMLVRA
YDPCISCSSHLVEISFA--------------------
>WP_014474618.1
MK------TVDIVERIEGEAKLNCTWKD-GIISDARIDFLN-FRGFEYILEGKSPLDALI
YTPRICGICGQAHLKATVDALENVYELEVTQKAKLLRQIGLNIEIIDSHIKWFYLFIMPD
IIKLDSND------LGIYEPLK---QRWLEACKTASETIKSLAIIGGQWPHSSYMLPGGV
VSDPTLMDLVNMQNYLHSALVFFEKSIAGISLENYLS-FDSVNNIEKLSDMKCFFGKSYN
RFITLG---ETNLFKNGKIIKLVNKIDL---TKVSENSDFTFSNENNDKKHTWSKSVSY-
-----------NDNIYETGPLARAITSN---RKFIKDIHKNY---------ADSVFTRVM
SRLDELAYLIDDTKSLISKINIKEDSFI----------KPKIEIEKASAISVVEATRGSL
YHKINI-EKGKIKSYDVITPTVWNLGPVYKKQKGIAQNAMIG-----LPSIEIAKIVLRS
FDVCSVCTTH---------------------------
>AFV98241.1
M------ITHELIERIEGEAVLDFKTDKSGVVQDANIRFSH-FRGMEAILEGRNALDALV
ITPRVCGICGHSHLIATVKMIENVYRIRISDKANAIRQITLSCELIQNHIKWLYLVMLHE
SAKMLG---------------E-EPGVALKALYVSSQVNQLCALFSGQWPHSSYALPGGV
TCDPTHIEVMQALKILSDVECFIRDEVLGCDVDAFAQ-AMEHNRVLSLGDFGTVQGKSHS
RFLVLG---DTQEIHSGAI------------ENVSED------SQ-TFAENTYAKNALY-
-----------NGEFFETGPLARALVQE---RTGISALHRLY---------GDSALTRIT
ARVDEMVSLCAEVRELLMSLDLSQPSFI----------TPSIESISGEGIGIVEAPRGSL
IHRATI-EKGKIVSYTIITPTQWNLGNGTSMIPGIAQKAMIG-----AASTAKASLLFRT
FDVCSVCTTH---------------------------
>WP_012083424.1
M---KRTVIRKLIEKIEGEAELDYTFAN-GSIEDVRINFGF-YRGIEEILVGKDPRDALV
ITPRVCGICNHAHLIAAVRALENGYAVVLSPKAKAIREFTLSCELLQNHIKWMYMTIFPN
LERYLK--------------IE-SSNYAVKASYFSTTITKALAIFAGQWPHSSYAVPGGV
TCDPTQLDIIQAQSLLEECVRFFEQMLTGCTLEAYLS-IESVSSLHHIGDFGKLKGQSYD
RFIVFA---DSPLSPAG--------------KSIATSVDTKYVVE-SEQKGSMAKAVSY-
-----------KNRMYEVGPLARGMVSK---EPIVKNLHKRY---------KDSMMTRVF
ARIHEVAQLLEKNREMLKSIRVDEPSCTL---------SDTLKLYEFEGTGTVEAARGSL
IHRTTV-SNGKIANYEIITPTQWNLSHGDEKEKGIAVKAMVG-----SQSMEEADFIFRT
FDVCSVCTAQ---------------------------
>WP_008339288.1
M--------IELIEKIEGEAKLNFSFAG-EEIDFVDIEFMT-ARNIEKILEGKSALDALV
INPRVCGICGHAHLIATVKALEDCYEIEISKKAEIIRELTLTFELIQNHFKWFYLTMRPL
FGK------------------K---QEVLKATYPTQLMAKAIAVFGGQYPHTSYAIVGGV
VCDITEIDIIKIKHYIEETIKFFETNLVQADTKDFLV-CDNVDKVLKKGDLPDIHGKSYD
RFIAFG---ENSYFTKGK-------------SITTHNISIDYVKE-QDNLNSLAKNVTY-
-----------KDKYYEVGPLARAMINK---VPLVKDSHRRY---------GDNIFSRII
ARVCEIPQLLNHSKELLEKLDLSEPSYI----------EPNISQINASGESAVEAARGSL
IHKVEL-ENGIIKNYEIITPTQWNLGNGTRENLGVSQQAMVG-----LKDVKTAELVFKT
FDVCSVCTTH---------------------------
>WP_013553042.1
MG--RTRTRLELIEKIEGEAQVLYEYEG-DRIAFAQIRFAN-SRHIEKILVGRDPMDALS
INPRVCGICGHAHLIATVRALEACYDIRLSDKAKAIREMTLSLELIQNHFKWFYLTILPL
LG------------------LE---APIERALEPSRLAGEMIALMAGQYPHNSYAIPGGI
SGEITPVDLFEFTQRLDRLKELFRRSLIDVDLDTFVR-CDRIEVMLAKGDLPRALGQSLD
RFIVFG------LFQPGK-------------SRIRESIDLRYLKE-EAVEKSAARRVHY-
-----------RNQYYETGPLARAMVMK---TPLIREAHRRY---------KDSLFSRIL
ARICEIPRLLDYLETLCRSIDLSEEAYI----------DPI--PAEGHGAGIVEAARGSL
VHQISI-REGKIAAYRITTPTQWNLGNGTRENPCPAQKALMG-----LHRDAPAELVFKA
FDVCSVCTTK---------------------------
>WP_005626347.1
MT--TMDLNVSPLGRVEGDLDVRVTVED-GVVTSAWTEAAM-FRGFEIILRGKDPQAGLV
VTPRICGICGGSHLYKSAYALDTAWRTHMPHNATLIRNICQACETLQSIPRYFYALFAID
LTNKNYASKLYDEAVRRFAPYV---TSYQKGVVLSNKPVEVYAIFGGQWPHSSFMVPGGV
MCAPTLADVTRSIAILEHKDEWLEKQWLGCSIDRWLE-NKTWDDVLAWSDCGFFYGQGVG
NYISTGEGRNAALIGRGGIADQWYEFDQ---ARVTEDITHSFYPEKKQGKYSWAKSPRYD
VPG--------KGIPLETGPLARRMAAGGPNDPLFVDIYNKI---------GPSVLVRQL
ARVHEGPKYYKWVMDWLSRLDLKESFYS----------KPH---AEGKGFGSTEAARGAL
SDWIVI-EDGKIANYQVITPTAWNIGPRDAEQLGPIEKALVGAPIVDPEDPVELGHVARS
FDSCLVCTVHAYDGKTGKELKFVING-----------
>AAC16277.1
MT--IQSLDISPVGRVEGDLDVRVDIEH-GRVVNAWTHAEL-FRGFEVILRGKDPQAGLI
VTPRICGICGGSHLTSASWALDTAWETEVPRNAILARNLGQIVETIQSIPRYFYGLFAID
LTNKKYRSRHYEEAVRRFAAFT---KSYELGITISAKPVEIYALLGGQWPHSSYMVPGGV
MCAPTLTDITRAWAILEYRTNWLEPVWLGCSLERYEQ-IQTYDDFRDWSDLGFYYGAGVG
KYVTWGEGRNAAMIMKSGVAD-THVLDQ---SFTRENTTHSWYDIDFDNAYSWSSAVLH-
-----------KDGRLETGPLARQLVAGGQHDGFILDAFQKMG--------GASIHLRQL
ARVHEIVRLYRQAERCLREFVLNDPWYI----------KP----KDGRGWGATEASRGSL
CHWIDI-EGGKIKNYQVIAATTWNIALRDGGIRGPIEEALIGTPIYDSSDPVEVGHVARS
FDSCLVCTVHAHDAKTGEELRFRTA------------
>WP_051920814.1
M---GKKIVLSPFTRIEGDLKIEVDIKN-KTIINVHVSGVM-FRGFEIILEGRDPIDALV
FTPRICGICNLSHSIAASKALKNAYAAEMPPNAYYLRNISHACEIILSNLTHFYLYFIID
FINKKYKLSFYKEAYQRFAPMK---ESYLSFIKERKKLLELLGILIGKWPNALAFQPGGV
TKSLTFGEIIRALGILNEFKDFLEKKFLGCSLDRWMK-NKKVEDVEKWSDIGFFLGVSIG
KFLCFGEEPDGTLFFKSGYFE-CKSFDP---QKIAEHIEYSWYAD-KLKAYSWIKSPRY-
-----------DNNVVEVGSLARLIINN---DPLILDYFNKF---------KASILVRVL
AKLQESLILIKALENWLNKVDPEEPVYK----------KYD-ILLNTLGVGLTEAPRGAL
GHWIVI-ENGKIKRYQIITPTTWNFSPRDSGRLGVVEQTLLGMEIEDEENPVEIYHVIRS
FDPCLVCSTHIYKKK----------------------
>OHE57429.1
M---RSKLVLRPFSGIEGDLEIKTLLDN-HRVVKSYCSGTV-FRGFENLLRGRSLMDALV
FVCRICGVCGVAHSFAAAKAMRGILGVKATRNGYLCQNVALATEAILNQLGHFYLLFAPD
LVNCRYSHPFYSRVVKRFSAFS---TSYQEFIEARKKLLVIMGLFAGKWPNTLALHPGGT
TKTVNRSEIIRCLGSLREFQDFIEKTLLECDTEGWLN-NKSLKDIEEWSDLGIFLGKSPG
KLMCYGDLNQREGLYEGGFYD-IYPLHA---EKITEEQDFSWLEE-KEGAYTWSKSPRY-
-----------RGQVVEVGALARMVINQ---DPLISDVFQKL---------GSNVRSRTL
ARLHEAIVLTKKIGQWIDQIDCDQPFCL----------KPI---MRSRGKGLIEAARGAL
GHWIRV-EKGRIKNYQIISPTTWNFSPRDSEIPGVLEQTLADTIVKDLEEPLEVYHIVRS
YDPCLFCSVHLIEVKNHER------------------
>WP_011089681.1
----MTRITIGPFNRVEGDLEVRLDVES-GRVMRAEVTAPL-YRGFEQILEGRPPLDALA
LAPRICGICSVSQSVAAAAALRDAMSIEAAPNGLLATNIAHAAENAADHLTHFYIFFMPD
FAREAYAHSWHSETRERFAATR---SAARDALPARARLLETMGIIAGKWPHSLAFQPGGS
TRAIDLGERVRLLSITTAFRSFLERVVFADSLENVLA-IASADELDSWGDFAHFLGRGTG
-LMSYGHGVDGELFPRGLFAT-IEPLPL---TQITEDVSHAWMRD-KPAAYSWCKAPRL-
-----------SGQPIEVGAIARQTVAG---QALITDLVARD---------GTNVRSRVI
ARLIETARIALAMEQWTRALRLSEPFCN----------NAI---PDGSYVGLVEAARGSL
GHWMAV-SQGRIERYQIIAPTTWNFSPRDSDVGGPLEQALVGTDVGDGPRAVAIQHIVRS
FDPCMVCTAH---------------------------
>WP_028717756.1
MS--GGRLIVGPFNRVEGDLEVQLDIRD-GVVASARVNSPL-YRGFERMLPGKDPRDALT
IVPRICGICSISQSAAAARALAQACGMTPEPQGERIAALIHAIENVSDHLTHFNLFFMPD
FTRTAYARAWYPRAVDRFAAMA---GAQRATVEARAGLMHVLGMLAGKWPHTLAIQPGGV
TRAPTARDRIRILASLAAFRGHLETVVFGAPVEAFAA-LNSTAALLAWGDAGLFQGRGQG
RYLSFGPLENGHGFAPGAWLGAPAALET---TAITEDLSHSWMDEMRDSAYSWCKAPRY-
-----------QGRVMETGALARQVIDG---HPLARDLA------------GGGVLARVA
ARLLELARTQMLMEDLARGITPEARFIT----------GPV-TLRDGEGEGLVEAARGAL
GHWLRI-ERGRIALYQIVAPTTWNFSPRDSGTPGALEAALVGAPVSEEETPLSVQHIVRS
FDPCMVCTVH---------------------------
>AAX40740.1
----MSTLTLGPFNRVEGDLEVQLEVTD-GRVRKARVNSPL-YRGFEQILQGKDPRDTLV
ITPRICGICSVSQSVAAAYALADAAGVAMPPNGELATNLILACENLADHLTHFYLFFMPD
FARPVYARPWYADTEMRFRALS---SAAGVVLPARAHFMHLMGLLAGKWPHSLSLQPGGT
AKPVQAQERIRLLAILGAFRRFLERETFGDPLETLVA-LDSASALDAWGDLRRFLGRATD
RFMSYSPSGGDRLFRTGLWAG-PQPLDI---ASIAEDPSHSWMVE-KANAYSWCKAPRL-
-----------AGGVIEVGALARQLIDG---HPLIRDLVSES---------GGNVRNRVI
ARLLELARVLMAMEDWVKAIAPGEPFCE----------QTA-IPDEAIGVGLVEAARGSL
GHWLTI-RRGRVLNYQIIAPTTWNFSPRDAGVPGALEQALVGAEVRPETTPVAVQHIVRS
FDPCMVCTVH---------------------------
>WP_012611421.1
MSGCSGPIVVDPVTRIEGHLRIEVEVEN-GKVKNAYSSSTL-FRGLEIILKGRDPRDAQH
FTQRTCGVCTYTHALASTRCVDNAVGVHIPKNATYIRNLVLGAQYLHDHIVHFYHLHALD
FVDVTAAKADPAKAAKVASSIS-HPAHYLEALRLQVKAARAMAVFGAKNPHTQFTVVGGV
TC------YDALTPRIAEFEALWKETKAFVD-------EVYIPDLLVVKDWTQY--GGTD
NFITFGEYDNSRFFKPGVVFKNIKPFDK---MQIEEHVRHSWYETHGDDRYSWMKAPRY-
-----------MGEPMETGPLAQVLIAYSHP--AKLGVGPEA---------LFSTLGRTA
ARGIETAVIAEYVGVMLQEYKDNIAK--GDNVIC----APWEMPKQAEGVGFVNAPRGGL
SHWIRI-EDGKIGNFQLVVPSTWTLGPRCDNKLSPVEASLIGTPVADAKRPVEILRTVHS
FDPCIACGVHVIDGHTNEVHKFRIL------------
>WP_005996860.1
MAESTGPIVVDPITRIEGHLRIMVEVEN-GKVKDAWSSSQL-FRGLEIILKGRDPRDAQH
FTQRACGVCTYVHALASSRCVDDAVKVSIPANARMMRNLVMASQYLHDHLVHFYHLHALD
WVDVTAAKADPNKAAKLAASIA-HKAHYLEALHMQVKAASAMAILGGKNPHTQFTVVGGC
SN------YQGLTKPLANYLALSKEVCQFVN-------ECYIPDLLAVKDWGGI--GGTS
NYLAFGEKHATSQFPSGVITGKVDNVDL---GAIYEDVKYSWYATDDKDHYSWMKAPRY-
-----------KGKAMEVGPLARTFIAYAQP--GKLSVPATA---------LHSTLGRTA
ARGIETAIVCANMEKWIKEMADSGAK---DNTLC----AKWEMPEESKGVGLADAPRGAL
SHWIRI-KGKKIDNFQLVVPSTWNLGPRGAGDKSPVEEALIGTPIADPKRPVEILRTVHA
FDPCIACGVHVIEPETNEILKFKVC------------
>WP_011937803.1
----MAKLVIDPITRIEGHLRIEAELSN-GKVADAWCSSTM-FRGIEKILKGRDPRDAWV
FTQRFCGVCTTVHAIASIRTVENALGIRAPANAELIRNIVIGIQNVQDHVIHFYHLHALD
WVDITSGKADPAKTAALAASIS-HPAHYLEALEWQKDVIKIHAILGSKNPHPQTFLVGGM
AIALDPNSQSALNDKIAEIRSLLAKTREFVE-------KVYIPDLLAVKEWAGI-GAGVG
NYLSYGKR-EKLWLPQGIIIGKVHPVDH---KKISEYVDHSWYDYDTSRKYSWVKSPRY-
-----------EDTPMEVGPLARMLVAYAHI--AKLNVGPDA---------LFSTLGRTA
ARGIETLVIAEELPQWLDLLVSNIAG--GDLSIHNGEKDPDRWPAEASGYGFHEAPRGAL
GHWIRI-RNQKILNYQAVVPSTWNASPRDAGVRGPYEEALVGTPMADPQKPLEILRTVHS
FDPCLACAVHLVDLQHNELVRINVT------------
>WP_011187820.1
M---AQRITIDPITRIEGHLRVDIEVDG-GKVTKAWSSGQM-YRGIENILKGRDPRDAWM
FVQRICGVCTTVHGLASVRAVEDALQLPIPLNAQLVRNMVQAIHCLQDHIVHFYTLSALD
WVDVVSADADPVKTAALAETLS-HPSHYLEALDYQRKATQALGIIGGKNPHVQNLCVGGI
ANNLNQDNETGLTMRLYFIKQLIEEVRDFIK-------MVYQSDVAAIKEWIPY-GAGVT
NYMAAPEG-TKGDLPGGTIFNTVKPFFK---ENVEESIARAWYDTQDEGRYSWMKAPRF-
-----------QGKPMQVGPLAQVLVGYAHENSVGTNLGPEI---------LHGTIGRHA
GRAIRAGMMADLALKHWDLLVNNLAT--GDYEIFN---QPVFPKGEQRGVGIHEAPRGIL
SHWIII-QDGKIKNYQAVVPSTWNAGPRDGGQPGPYEASLVGNPIAEPEKPLEVLRTVHS
FDPCIACAVHMLDPEGKEVIKVKAL------------
>AAC38282.1
M---SERIVVDPVTRIEGHLRIEAQMDG-ENIAQAYSSGTS-VRGLETILKGRDPRDAWA
FAQRICGVCTLVHGIASVRSVEDALKIELPPNAQLIRNLMISSQFVHDHVMHFYHLHALD
WVDVVSASADPKATSDLAQSIS-HPAHYLEALAWQRDVARLHAIFGGKNPHP-NFVVGGV
PSPIDIDSDSAINARLAEVQQILQSMQTFVD-------QVYVPDTLAIKDWGER-GEGLG
NFMSYGDP-AQFLFPRGVILNTIHEIDA---GQIQEYVAHSWYEYDVNDGYSWMKAPRW-
-----------KGHAMEVGPLARVLLLYAHE--TTLDLPVRA---------LYSTLGRTA
ARTLETKILTDTAQDWYNQLIANIKA--GDSRTFNETLEPSSWPAEARGAGYMEAPRGAL
GHWIVI-KDRKIANYQAVVPSTWNAGPRDPDQPGAYEAALQDNQLVDVKQPIEILRTIHS
FDPCIACAVHLTDPETGEQMEIKIT------------
>WP_010880393.1
----MKRVVVDPVTRIEGHLRIEIMVDE-ETVKDALSAGTM-WRGIELIVRNRDPRDVWA
FTQRICGVCTSIHALASLRAVEDALEITIPKNANYIRNIMYGSLQVHDHVVHFYHLHALD
WVSPVEAKADPVATAALANKIL-HPAHYLNMLDVQRELFIPQVVFGGKNPHP-HYIVGGV
NCSISMDDMNAVNARLAVVEDAIYTQVESTD-------FFYIPDILAINQHNWF-GGGLS
RVIGYGDYHKILWHSNGVVFYKAKFYDP---EQIQEFVTHSWYKWDENGKYSWIKAPRW-
-----------RGKACEVGPLARYIIVYTKVDTVILNLPPEK---------LPTTVGRTI
ARALEAQMSAHTNLYWMKKLYDNIKA--GDTSVANMEKDPSTWPKEAKGVGLTEAPRGAL
GHWVII-KDGKVANYQCVVPTTWNGSPKDPGQHGAFEESMIDTKVKVPEKPLEVLRGIHS
FDPCLACSTHLYNEKGEEIASVRVQ--GVVHV-----
>WP_000107403.1
MSQYGRRLVVDPITRIEGHMRCEVNIND-QNITNAVSCGTM-FRGLEIILQGRDPRDAWA
FVERICGVCTGVHALASVYAIEDAIGIKVPDNANIIRNIMLATLWCHDHLVHFYQLAGMD
WIDVLDAKADPRKTSELAQSLS-HPAHYLEALDFQREIVKIHAVFGGKNPHP-NWIVGGM
PCAINIDESGAVNMRLNLVQSIITRTADFIN-------NVMIPDALAIKPWSEI-GTGLS
CVLSYGFGEKSLLMPGGAVINNVLPVDP---QQVQEFVDHAWYRINEQERYSWIKAPRW-
-----------RGNAMEVGPLARTLIAYHDA--SALNLPLSG---------IQSTLGRIL
CRAHEAQWAAGKLQYFFDKLMTNLKN--GNLATASTEKEPATWPTECRGVGFTEAPRGAL
GHWAAI-RDGKIDLYQCVVPTTWNASPRDPGQIGAYEAALMNTKMAIPEQPLEILRTLHS
FDPCLACSTHVLGDDGSELISVQVR------------
>WP_011153927.1
MSAYGRRIVVDPVTRIEGHMRCEVNVDA-NNIRNAVSTGTM-WRGLEVILKGRDPRDAWA
FVERICGVCTGCHALASVRAVENALDIRIPKNAHLIREIMAKTLQVHDHAVHFYHLHALD
WVDVMSAKADPKRTSELQQLVS-SKTHYLEALDLQKEWVKIHTIFGGKNPHP-NYLVGGV
PCAINLDGIGAVNMRLSFVKARIDEIIEFNK-------NVYVPDVLAIKQAGWL-GGGLA
NVLDYGYNKSTDQLPGGAILNEVFPVDS---QQVQEFVSHSWYKIDESAKYSWIKSPRW-
-----------RGHAMEVGPLSRYILAYAHANSAALGLPLKQ---------LPSTIGRTL
ARALESQYCGEMMHSDWHDLVANIRA--GDTATANVDKDPATWPLQAKGVGTVAAPRGAL
GHWIRI-KDGRIENYQCVVPTTWNGSPRDYGQIGAFEASLMNTPMVNPEQPVEILRTLHS
FDPCLACSTHVMSAEGQELTTVKVR------------
>WP_012305837.1
M---SKTIIIDPMTRIEGHAKISIYLDDQGEVHEARFHVGE-FRGFEKFCEGRPFWEMPA
LTSRICGICPVSHLIASSKTGDQLLAVKIPVGAGKLRRMINLAQITQSHALSFFHLSSPD
LIFGWDSDPKTRNVFGLIA--A-DPDLARGGIRLRKFGQDIIKILGSQKVHPAWSIPGGV
RSPLTKEGQTYIKEGLPEAKNTVKNALSLFK-KILDSHQEEVTVF----------GNFPS
LYLGLIGESGAWEHYGGIL--RMIDSHGNVGDRLDPNNYHEFLGE-KLQEDSYLKSPYYK
LFG--------ETGVYRVGPLARLNICEHFGTEAADQELIEYRQ-RHG-RIVQASFVYHH
ARLIEILGSLERIERMIDDPDLFSNRLQ----------AEA-GVNQTEAVGVSEAPRGTL
FHHYQVDENGLLKKINLVIATGQNNFAINRTVTQIAKHYIHG-ETVAEGILNRVEAGVRN
YDPCLSCSTHAA-GQMPMILQLISPDGSIVKEIRRDS
>WP_011189453.1
M---GKQIVIEPVSRIEGHGKITINLDEEGKVADARLHVTQ-LRGFEKFCEGRPYTEMVS
LTERICGICPISHSLASSKTCDQIMGVRVPETATKLRRLLNCGEFIQSHSLSFFYLSSPD
LLLGMGSDPAQRNIFGVLK--A-NPAFAMDGIRLRKIGQQIIQWFAGKRIHPSWVVPGGV
NAPLSAEHRDNMLSVLPEALDIIERTLTYFR-QSLHKHYKEIETF----------ANFPT
YFLGLVDREGRMEHVEGKL--RFIDAQGNVADQIDPACYQDYIAE-AVESYSYLKSPYYK
PLGY-------PQGIYRVGPAARLNVCDGCGTPLADREWATFRN-LGK-GPLLSSFYNHY
ARLIEILYCIETLDQLLRDPDILSTHIR----------AYA-QPNFSEGIGVVEAPRGTL
FHHYNVDEDGLMTKANMIVATGNNNLAMNKGVLQVAKHFITG-GKITDSAINRIQAVIRA
FDPCLSCSTHVL-GQEVPLIQLLDADGHVVDEV----
>WP_011385756.1
MRQFLKRIVIEPVSRVEGHGKVTILLDDNNQVHQVRLHIVE-FRGFEKFIEGRPYWEVPV
LVQRLCGICPVSHHLAASKAMDMIVNGGLTPTAEKIRRLMHYGQMLQSHALHFFHLSSPD
LLFGFDSDVAKRNIVGVAA--A-NPDVAKMGVLLRKFGQEVIRVTSGKRVHGTGSVPGGV
NKSLTAEERDYLLKDSDQMIAWSRDAVRIIK-GLHRSNPALYDAF----------GAVPS
TMMSLVDDKGALDFYHGAL--RARDKDGEIFDQVSYQGYNTLLTE-GVKSWSYMKFPYIT
TLGE-------EKGWYKVGPLARIQNCDSIPTPQAEEERVEFVAHGGA-KPMHGSLGFHW
ARMIEMLCAAETIKDLLLDPDIMGADLM----------AE--GPRRGEGIGVIEAPRGTL
FHHYRVDDNDLVTYANLIVSTTNNNTAMNVAVRDVAKNYLQG-HEITEGLLNHIEVAIRC
FDPCLSCATHAL-GKMPLEVTLVDATGAEIDRMTKDS
>AAD38065.1
MLALLPPIPVETVARTAGQGRVTICLDARGQVRQVQLHLLD-LCGVETLLEGRAIAEIPE
AVQRLCGLCPVSHHLAAVKAMDRIAGYDLTPTAEKLRRLMQYGQIVQSHAVQLYHLAEPD
LLLGFDSEPARRGLVDVAR--A-FPQLATEGVLMRRFGQEVVRAITGGRLRGAGAVPGGM
RRPLPRAARDQLRADVDQVIDWAAGALRVLE-RLHGTNPAFYDHP----------PRPAA
TSWRWSAPSGAVDFYDGRL--RARDARGALFDAVPAAAYRGVLAE-PSGPGG----PHLR
ALGP-------ETGWYRVGPLARLQVCDLLTSEKAETERQRLLAPGDG-KPLQGSVFHHG
ARLVELLHAAELIRDLLDDPELLGTDLM----------ADR-GAPQREAVGVIEAPRGTL
LQRYEVDEAGRIRRCTLLLSTRNNSRAMDAALQGVAAQYCDG-RRVTEDLLAHIEVAIRA
FDPCLSCAAHAL-GQMPLSVELIDAGGAVVSGLRRGA
>OGV54071.1
M---PRKIIIEPVTRVEGHGKVTIHLDDNGQVSQSRLHIVE-FRGFERFVQGRPFWEAPV
LVQRLCGICPVSHHLAAAKAMDVIVGSGLTATADKIRRLMHYGQIFQSHTLHFFHLASPD
LLFGYDAPPEKRNVIEVAM--V-NKELAIQAVMMRKFGQEIILATSGKKIHGTGAIPGGV
NKSLTEKERDLFLKNADKMVSWSQDALAFFK-DYYRKNKDFIDNF----------SKFES
NHLSLVRKDGALDLYHGVM--RAVDANGKILDDVNYQDYLKYIRE-ETKSWTYMKFPYLI
HLGN-------EKGWYRVGPLARLNTVDFIPTPLAQKEFEIYRNASNG-RPNDMCMHTHW
ARLIEILHSAEMMRDLLKDPDILGTNLV----------VK--GSREKEGVGLIEAPRGTL
FHHYRVNDNDQIEMANLIVSTTNNNEPMNRGVNFVAKALMTAKKEITEGMMNAVEVVVRA
YDPCLSCATHAY-GKMPLEVSLYDAGGKLVQRRMK--
>OFY08065.1
M---AQKVTIEPVTRVEGHGKVTIQLDDNMNVTQSRLHIVE-FRGFERFVQGRPYWEAPV
LVQRLCGICPVSHHLAAAKALDVIVGAGLTATGEKMRRLMHYGQMFQSHALHFFHLSSPD
FLLGYDADPAIRNVIGVAL--N-FPDLAVQGVMMRKYGQEIIERTAGKKVHGTGAIPGGI
NKCLSADEKAFLMNNIEKMIAWADGALQFFK-DYYMKNKAMIDGF----------AYFPS
NHLSLVRKDGALDLYHGVL--RAVDAEGNILDDVDYQEYNKYIEE-EVRSWSYMKFPYLK
HLGK-------EKGWYRVGPLARLNTCDFIPTPMAQKEFEFYKSQTNG-KPDNYCMHMHW
ARLIELLHSAEVIKDLLNDPDILKNDLV----------TK--GTKLSEGVGVIEAPRGTL
FHHYRINENDQITMANLIVSTTNNNEPMNQSVNFVARRMMTGQKEITEPMKNQVEMAIRA
YDPCLSCATHAL-GQMPLDIKLVDSKGDVLDHYKS--
>OFY24680.1
M---TKKITIEPVTRVEGHGKVTIHQDENLNIAQSRLHIVE-FRGFERFVQGRPYWEAPV
LVQRLCGICPVSHHLAAAKALDVIVGAGLTPTGEKMRRLMHYGQMFQSHSLHFFHLAAPD
LLFGYDADPAIRNVIGLAITPE-FKGLAVQAVMMRKFGQEIIRATAGKKVHGTGAIPGGI
NKHLTQAEKDEFLHNIDKMIEWAQASVDLFK-GYHKANAEFIDNF----------SVFPS
NHLSLVRKDGALDLYHGVL--RAVDSEGKILNDVDYQDYGKYIAE-EVRSWSYMKFPFLI
DLGK-------EKGWYRVGPLARLNTCDFIPTPMAQKEFEIYKAYTNG-KPNNMCMHMHW
ARLIELLHSAEMIKELLNDPDLMSGELT----------TK--GQKRKEGVGLIEAPRGTL
FHHYAINDDDQITMANLIVSTTNNNEPMNQGVNFVAKKMMTGQKEITEGMRNAVEVVIRA
YDPCLSCATHAL-GKMPLDIKLIDNNDEVISELKS--
>OFY34865.1
M---AQKITIEPVTRVEGHGKVTIHLDDQGNVQQSRLHIVE-FRGFERFVQGRPYWEAPV
LVQRLCGICPVSHHLAAAKALDVIVGAGLTPTGEKMRRLMHYGQMFQSHALHFFHLAAPD
LLFGYDANPAIRNVIGLIITPE-YKDLAVQAVLMRKFGQEIIRATAGKKIHGTGAIPGGI
NKNLSLEEKNEFLNNIDKMIAWAQASVDLLK-DFHSKNAAFIDNF----------SMFPS
NHLSLVREDGALDLYHGVL--KAVDSEGNIFDGVDYQNYTDYIEE-EVRSWSYMKFPYIK
SLGK-------EKGWYRVGPLARLNTAKFIPTPMAQKEFEIYKAYTNG-KPNNMCMHNHW
ARLIELLHSAEMIKLLLNDPDLMKNDLV----------TK--GKKVSKGVGLIEAPRGTL
FHHYEINENDQITKANLIVSTTNNNQPMNESVNFIAKKMMNGQKEITEPMMNAVEIGIRA
YDPCLSCATHAL-GKMPLEISLYNENDQLLDRMKK--
>OFY50271.1
M---PKKITIEPVTRVEGHGKVTIQIDDAGQVRETRLHIVE-FRGFERFVQGRPYWEAPV
LVQRLCGICPVSHHLAAAKALDVIVGAGLTAVGEKMRRLMHYGQIFQSHVLHFFHLSSPD
FLFGIDADPAIRNIIGVVM--H-HKDLAVQGVMMRKYGQEIIKYTAGKKIHGTGAIPGGI
NKNLSIEERDILLHNADKMVEWSVGALAFFK-AYHKNNKTLVDTF----------AEFPS
NHLSIVRADGAMDLYNGVL--RAVDTEGTILDDVDCQDYDKYIEE-EVRSWSYMKFPYLK
HLGK-------ENGWYRVGPLARLNTCDFIPTPLAQREFEEFKAYTHG-KPNNMTLHYHW
ARLIETLHAAEEIKNLLIDTDLQKEDLV----------VK--GKKSHRGVGVIEAPRGTL
FHHYEINDNDQITLANLIVSTTNNNQPMNLAVNHTAKSFMNGQKEITEGMMNAVEVAIRA
YDPCLSCATHAL-GQMPLEMTLVNENNEIIDCKTK--
>OHD67168.1
M---GRKITIEPVTRVEGHGKVTILLDDSGNVSQSRFHIVE-FRGFERFVQGRPYWEMPV
LTQRLCGICPVSHHLAAAKATDVIVGAGLTPTGEKMRRLMHYGQMFQSHSLHFFHLASPD
LLFGIDADPAIRNVIGVAM--K-HKDLAVQGVMMRKFGQEIIRATAGKKIHGTGAIPGGI
NKNLSLKERDEFLKNIDKMIQWAQAALDFFK-GYHSKNRSMIDNF----------AVFPS
NHLSLVRKDGGLDLYHGVL--RAVSPEGKILNDVDYQDYYNHIGE-EVRNWSYMKFPYIK
SLGK-------KNGWYTVGPLARLNTCDFIPTPLAQKEFETYKAYTGG-KPNNSTMHMHW
ARLIETLHAAEMIRELLLDKDLQGTKLT----------AK--GAKLREGVGLIEAPRGTL
FHHYKINDQDQVIMANLIVSTTNNNEPMNQAVAYVAKSEFTGKPEITEGMMNSVEVAIRA
YDPCLSCATHAI-GSMPLEMALCGPDGKIIDVKRKQG
>OHD66423.1
M---ARKITIEPVTRVEGHGKVTIHLDDNNNVSQSRLHIVE-FRGFERFVQGRPYWEAPV
LVQRLCGICPVSHHLAAAKATDVIVGAGLTPTAEKMRRLMHYGQIFQSHTLHFFHLVSPD
LLFGVDADPAIRNVIGVAM--K-HKDLAVQGVMMRKFGQEIIRATAGKKIHGTGAIPGGI
NKNLSLKERDEFLKNIDKMISWAQAAVDFFK-DYHSKHKDMIDRF----------SVFPS
NHLSLVRKDGALDLYHGVL--RAVDPNGTILNDVEYQEYYKYIGE-EVRSWSYMKFPYLK
SLGK-------KDGWYTVGPLARLNTCDFIPTPLAQKEFERYKAYTKG-KPNNMSLHMHW
ARLIENLHAAEMIKKLLLDRDLQGTKLL----------TR--GKKVHEGVGLLEAPRGTL
FHHYKINDQDQIIMANLIVSTTNNNEPMNQAVSYVARSVFSGKAEITEGMMNSVEVAIRA
YDPCLSCATHAL-GKMPLEISLHDAHGDIIDVRQK--
>OQX77629.1
M---EQKITIEPVTRVEGHGKVTIHIDDEGNISQSRLHIVE-FRGFERFVQGRPYWEAPV
LVQRLCGICPVSHHLAAAKALDVIVGAGLTPTGEKMRRLMHYGQTFQSHALHFFHLVSPD
LLFGVDGDPAIRNIIGVAK--K-HPDLAVQGVMMRKFGQEIIKATAGKKIHGTGAIPGGI
NKHLTQEEKDSFLNNIDKMISWSQDALAFLK-GYHKENKEFIDGF----------AAFPS
SHLSLVRKDGALDLYHGVL--RAVDSEGNILHDVDYQDYLEYIGE-EVRNWSYMKFPYLL
NRGR-------KDGWYRVGPLARLNTCDFIPSPLAQKEFEEFKAYTNG-KPNNMSMHMHW
ARLIEILHSAEMMKELLNDPDLMEGELV----------VK--GEKRSEGVGLIEAPRGTL
FHHYGINEHDQLTMANLIVSTTNNNEPMNVAVNHAAKQFMTGQKKITEGMMNAVEVAIRA
YDPCLSCATHSL-GQMPLEIVLMDKSNNIIDKKRR--
>GWF2_RBX1_related_35_9_gwf2_scaffold_2828_27
------------------------------------------------------------
---------------------------------------MHYGQTFQSHALHFFHLASPD
LLFGIDGDPAIRNVIGVAL--E-HKELAVQGVMMRKYGQEIIKATAGKKVHGTGAIPGGI
NKHLTVEERDSFLNNIDKMLEWSQSALAFFK-DYHSKNKDFIDNF----------SVFPS
SHLSLVRKDGALDLYHGVI--RAIDTDGKILNDVDYQHYHKHISE-EVRSWSYMKFPYLK
HLGK-------EKGWYTVGPLARMNTADFIDTPLAGKAHEEFKAYTNG-KPNNMSMHMHW
ARLIEILHSAEKINELLNDPDLLSGDLT----------IK--GKRQSEGVGLIEAPRGTL
FHHYQVNDDDTIKMANLIVSTTNNNQPMNNAVNFVAKNYMNGKKEITEPMMNAVEVGIRA
YDPCLSCATHAM-GRMPLDISLYDNTDTLXXXXXXX-
>KPK81374.1
M---GHKITIEPVTRVEGHGKVTIHLDDDGNVYQSRLHIVE-FRGFERFVQGRPYWEMPV
LVQRLCGICPVSHHLAAAKALDVIVGAGLTPTAEKMRRLMHYGQIFQSHSLHFFHLASPD
IVFGIDGDPVTRNIIGIAM--Q-NKDLAVQGVMMRKFGQEIIEATAGKKIHGTGAIPGGI
NKHLTVEERDRFLKNIDKMIGWSQEAVDFFK-DYHHKNKDFIDNF----------SVFPS
NHLSLVRKDGAMDLYHGVL--RAVDPEGKILHDIDYQDYLSYIDE-EVRAWSYMKFPYLK
EYGK-------REGWYTVGPLARLNTAEFIPTPLAQKEFEVFKSYTNG-KPNCMSMHMHW
ARLIEVLHAAEMMKELLNDPDITEGKLV----------VK--GNKRNEGIGLIEAPRGTL
FHHYEINGKDQIIMANLIVSTTNNNQPMNEAVNFIARNYISGKKEITEPMLNAVEVGIRA
YDPCLSCATHAF-GQMPLEISLYDSQNNLLDRKRK--
>KPL20536.1
M---GRKVTIEPVTRVEGHGKVTIHLDDQGHVTQTRLHIVE-FRGFERFVQGRPYWEMPV
LVQRLCGICPVSHHLAAAKALDVIVGAGLTPTGEKMRRLMHYGQMFQSHSLHFFHLAAPD
MVFGIDGDPAVRNVIGLAL--T-NKELAVQGVMMRKFGQEIIRTTAGKKIHGTGAIPGGI
NKHLSEGERDEFLKNIDKMIEWSKAAVDWFK-DYHKANMDFIDHY----------AVFPS
NHLSLVRKDGAMDLYHGVL--RAVDAEGNILHDVDYQDYLDYIDE-EVRSWSYMKFPYLK
EYGK-------KDGWYTVGPLARLNTADFIPTPLAQQEFEIYKAYTNG-KPNNMSMHMHW
ARLIEILHSAEMIKELLNDPDIVSGELV----------TK--GQKVNEGVGLIEAPRGTL
FHHYEINGKDQISMANLIVSTTNNNQPMNCAVEQVARHWMSGQTEITEPMMNAVEVSIRA
YDPCLSCATHAF-GQMPLEVSLYNANNELIDHKRK--
>WP_011405926.1
----MVELTLEPVTRIEGHAKITVDLDEEGNVKDTKLHVME-FRGFEKFLQGRPIEEVPR
IVPRICGICDVQHHLAAAKACDQVFGYNILPAAYKMREIMNWASVMHSHTLSFYFLSAPD
FIGG--KDRKTRNVFQIIK--D-APELAKKALALRRNSQDIVTAIGGRPIHQVSNTPGGI
TTELTDEQKDNLVK-AQEALELSLDTWDAAQ-PIFEENMDLIKTL----------GNVET
YHCGLVKKDGSWDMYNGNV--RMTDKKGDIYAEFGSQDYTDYMAE-GVKPYSWLKFPYIK
ELGY-------PEGIYRVAPLSRINVCTKMPAERAQDYLNEFRK-DFG--YAQEPLLFHP
ARLIELVAASELAVDGLED--LSGEKRP----------GAIDSQITGKGVGIVEASRGTL
THHYETDENGLVTKANIVVATVQNNPAMEMGIQQVAKNYIKPGVEVDDKIFNLMEMVIRA
YDPCLSCATHQLDTQMRLTVEVYDHMGNLVKKV----
>Q00404.1
----MTKLSIEPVTRVEGHGKVTLSFDDSGKLDKVNFHVVE-VRGFEKFLEGRYIEDAPI
FTPRICGICQVSHHLASAKAVDNVFGVKIPETANMLRNLIHQASNVHSHALHFGMLASPD
LMFPTTDDALKRNLLGVAG--E-NMDMIKDSIAMRKVGQTIVQKVGGRAIHPVTAIVGGQ
SKPLTEEERDELLTLSDNLVETAERTLNVGK-EMVLKEKDLMN-L----------GYFES
YHMGLV-NNGAQDIYEGNI--RVVNSEGKIEYEFDPAEYANYITE-GVRPYSYLKFALLK
RRGE-------GKGAYRVNTLSRLNVCDKMPTPIAQKYYEEFVK-TYG-KPAHQPMLFHY
ARLIELLSSSELIRKFLEDDKIVDTDVR----------AEVDKNITGEGVGCVEAPRGTL
IHHFKTDDRGIINDTNLVVATVQNNPAMDIGVQKVAEKYIKTPEVAKPHILNHMEMVIRA
YDPCLSCATHTIGEEPKISIHVCQG-GKLIKTL----
>AAM01483.1
MRGVEMVVNVEPVTRVEGHGKIVVEFDEDGNLKDARFHVVE-VRGFEKFLEGRPIEDAPI
LTPRICGICQVAHHLASAKAADEVFGVEPPEPARKLRELMHHAATVHSHALHFYFLAAPD
LVKPEEEDPMKRHVLALAR--E-NPEVVKCAIELRKIGQTIVEAVGGKPIHPVTAVPGGV
SKPLEEDRREELLELARSAVELAERTVDLAE-ELTLEEEGLLE-L----------GYLES
YHMGMV-SDGVHELYDGVI--RVVDPEGNVDREFEPSEYLDHIAE-AVRPYSYLKFPYLR
DKGE-------EEGLYRVNTLSRLNVCDRMATPRAQGRYEELVD-EYG-KPCHHPMLYHY
ARTIELLSSAERCVELLEDDEITGDDVR----------EEVDDDVTGEGIGCVEAPRGTL
IHHFKTDEEGLITEVNLIVATVQNNPAMDLGVKKVAEEYLRSPEDASPEVLNRMEMVIRA
YDPCLSCATHVLGERPRLTLEVHRA-GRLVRIVEG--
>WP_010936390.1
----MKQITIQPVTRIEGAAKVVINLDDNGNVSDARMHIIE-LRGFEKFCIGRPVEEMPR
ITPRICGVCPLSHHLCSAKACDNVFGVTPPSAGRKLRELANAAAYMEEHILHFFFLAGAD
LVMGPGENYSMRNVFGIAQ--K-MPELGQKVIRSRHLASKLLDYLLGKDIHPVAAVAGGF
SKPLTETEREKMMEMAKELLEFAKFSIAYAKENLFGKYEDLIKEI----------GVIKT
GFLGTVDKNGALNQYDGHL--RLMHPDGKF-TEFDPKDYLDHITE-RVEDWSYAKFPYAK
ELGEFNMDLDNPSGILRVNTLARINVCERIATPLAQKELEEFRS-KFG-RPAQQSLLFNW
ARLIELLYNAERAVELLSDPEITSTNTR----------VPV-TPKAGRGVGCIEAPRGTL
IHDYTTDENGLVTDANLLVATVMNNAAINMSVKQAAQTLIKGGK-YDETILDEIEMVIRA
YDPCLSCSTHELNGKLAVNLDIVDAKGQLVQTYSN--
>ABK19623.1
M---GQLINIQPVTRIEGHASIAIQLDDRGEVQDSRVHFMS-LRGFEKFVEGKPAEELPR
IVNRICGICPWQHHLASNKAVDRCFGVTPPPAGRKLRELMQAISHSEDKILHFYFLAAPD
FVMGPDSDYGVRNVIGVAK--A-HPELAGRVVRMRYATKMILEKFAGKAIHPHAGVVGGF
SRVLLEEDRREFLGKMKEMLEFALFTIDFAKTQVFPKYLDAVASL----------GVINT
GFIGTVDDHGALNLYDGKI--RLMKPDGSF-VDFDPQDYLDYLGE-HVEPHSYGKFPYAR
CWNEFSLDPLQPRGIYRANTLARINVADKMATPRAQAELEEFRE-KFG-RPAQFTLLHHW
ARLIEEVYACEHAIELLEDPEITDPNVR----------AKV-EPKAGRGVGCLEAPRGTL
IHDYTTDSAGMVTKANMIVGTTHNLGPISLSVNQAARTLIQRGV-VDETILNKIEMAVRA
YDP----------------------------------
>CAG35742.1
M---GKVLTIAPVTRIEGHAKIAIHLDDTGNVENAFLHIQS-LRGFEKFIEGRPAEEVPR
LVNRICGICPWMHHIASNKAVDRCFDVTPTATGYKLRELCQVLAHVNDKILHFFFLAAPD
FVLGPDADHSVRNVMGVVK--A-APELASKVVKMRQLGQMMLEKFAGKAIHPIAGVVGGF
SKPMVEEERKELLEGARTLLDFSTYALDFAINNVFSKYMDVIGEL----------GVIKT
GFLGTVDRQGSLRLFDGNL--RMMKADGSF-EEFQNRDYADHIGE-HTVPWGYSKMPYAK
FWNEFDMSLGAPKGIYRSNTLARINVCDKISTPKAQAALEAFRE-LFG-RPAQQTLLYHY
ARLIEMVYACERTIELLEWDGITDPHVR----------AEV-TPRAGRGVGVVEAPRGTL
IHDYTTDDDGCVTSANLIVGTTHNIAPMNMSVRQAASSLIKDGK-YDEGILNRVEMAVRA
YDP----------------------------------
>OGB98279.1
M---AERITISPITRLEGHGKIEIFLNDQGDVDRSYFQVPE-LRGFEQFCIGRPAEEMPR
ITPRICGVCPSAHHIASTKALDALYKVDPPPAAKKIRELLYSAFMLEDHTLHFFFLGGPD
FVTGPQAPAGERNILGVLA--KVGLEIGGKVIQIRKECREIIALIGGKVVHPVCGLPGGV
SKAITEKDRDKIIETAQHGVEFAQFALTIFN-DMVLKNKSYVDLITG------DLYVHET
YYMGLVDEDDKVNFYDGDI--RVVDPKGKEFAKFEAADYLDHVAE-HVEPWSYIKFPFLK
KMGWDGFHDGQKSGIYRVAPLARLNASEGMATPLAQKEFDRMYE-TLGGKPVHFSLAFHW
ARLIEALYAAERMLELAEDPQLTDPHVR----------TIP-TEIPTEGVGVVEAPRGTL
FHHYKTDEKGILTDVNLIVATQNNAAGICMSVDKAAKGLIKGGV-VSDGILNMVEMAFRL
YDPCLACGTHKIPGEMPLEVAIYDSHKKLVKTIKR--
>OGD74736.1
M---ARKITIDPITRLEGHGRIEIFLDDRGDVDRAFLQVPE-LRGFEKFSEGRPAEEMPR
ITPKICGVCPTAHHMASGKALDDLYKVKPPPAARKIREMVNSAFMAEDHALHFFFLGGPD
FIVGPTAPKGLRNILGVLE--KVGLEAGKTVIGIRKRLRDIIAKQGGRVIHPVCNLPGGV
SKGVSKENREEYIQTAKDAVEFAQFTLGAFA-DIVLANKDYVDVIIG------DLYRHET
YYMGLVDANNRVNFYDGDI--RVVDPTGAEFVKFKPREYLDHIAE-HVEPWSYIKFPYLK
NVGWKGFVDGSGSGVYRVAPLARLNAADGMATPLAQAEYEKLYE-ALGGKPAHNTLAYHW
ARLIELLYAAERLSELAADEEILDPNVR----------TLP-TEIPTSGVGVVEAPRGTL
LHHYETDERGIIKKANLIVATVNNSAAMCMSIERAARGLIKGGK-VDDGLLNQVEMAFRA
YDPCLACATHSLPGHTPLEVVIRSQDGTVLETLRQ--
>WP_038049430.1
M---SRTVVIDPITRLEGHGKIAVFLNEQGNVDRAYFQVPE-LRGFEKFAVGRPAEDMPQ
ITSRICGVCPTAHHMASTKALDALYQVEPPSAAKKIRELVYATFFVEDHALHFYFLGGPD
FVVGPQAPKGERNILGVLG--KVGLEVGKEVIGLRREMRELITRAAGKVIHPVFGLPGGI
AKPLTQEDVEAFRKGAAHAVEFAKFSLKVFA-DVVLANQAYVDWITS------DIYTHKT
YYMGLVDEQKRVNFYDGKL--RVVDPAGREAALFPVSEYLDYIGE-HVEPWSYIKFCYLK
KVGWKGFVDGTDSGVYSVAPLARLNAAEGMATPAAQEEYERFYA-TLGGKPVHFTLANHW
ARLIELLYAAECMAELAADPEILDPHVR----------TLP-SAIPAEGVGVVEAPRGTL
IHHYRTDERGIITAANLIVATQNNAARIAMSVDKAAKGLIKNGE-VSDGLLNMVEMAFRA
YDPCHGCATHALPGSMPLIVRLYNPQGQLLREIRRDG
>WP_012376486.1
MNAVRRRVTIDPITRLEGHGKIDVFLDEAGDVERAYLQIPE-LRGFEVFSLGRPAEDMPQ
ITSRICGVCPTAHHMAATKALDDLYHVEPTPAARKIRELVYNAFMIEDHSLHVYLLGGPD
FIVGPQAPAAERNVIGVIN--KVGLEVGKRVIATRRRLRELIAYFGGKVIHPVLGLPGGV
AKGLKPEDLATFQALAADTLDFAQFTLQVFR-DLVIANQDYVKLITS------DPYTHRT
YYMGLVDAANKVAFYDGQI--RVVDADGREYAKFPVQRYREFIAE-HVEPWSYVKFCYLK
PLGWHGFEEGPASSIYAVAPLARLNVADGMATPLAQKAYDEYFS-ALGGKPVHHTLANHW
ARVVEILAAAERMVELVSDPEILSTDLR----------TIP-TAKPTVGIGVVEAPRGTL
FHHYETDERGLITLANLIVATQNNAARIAMSVDRAAKSLIKQGQ-VSDGLMNMIEMAFRA
YDPCFGCATHALPGHVPLKINLYNPQRQLVRQLVQQ-
>OGH97085.1
M---NRKITIDPITRLEGHGKIEIFLNEEGNVKDAYLQIPE-LRGFEEFSKGRPAEDMAR
ITPRICGVCPSAHMMASAKALDNLYKIDPTSAAKKLRELFYSTFFVEDHAIHFFYLGGPD
FVVGPTAPKGERNILGVLN--KVGLDVGKKVILMRKQLREILGYFGGKPIHPAWVLPGGV
SKGLTEEKRAEFEKVALEAVEFGKFCLQIFD-DVVLKNKQYIDLITS------ESYILRT
KHMSMVDSNKKSNFYDGAI--RIVDEDGKLLKEFDVIDYENYFSE-IVEPWTYGKFLHMK
DCAWNGLNEDRNSGIVSSTPLSRINASDGMSTPLAQAEADKMYS-ILG-RPSHHTLAVHW
ARLIELVSAAERMVELIRDPEITSDNVR----------TIP-TEIPTKGVGAVQAPRGLL
VHHYETDSRGLITKANLLVATQFNLAPICMSVKKAATGLIKNGE-VNDGLLNMVEMAFRL
YDPCFSCTTHSLLGETPLKVDIYDENKKIYKSLVK--
>RAAC_38_40_1_20
V---NRKITIDPITRLEGHGKIEIFLNEEGNVKDAYLQIPE-LRGFEEFSKGRPAEDMAR
ITPRICGVCPSAHMMASAKALDNLYKIDPTSAAKKLRELFYSTFFVEDHAIHFFYLGGPD
FVVGPTAPKGERNILGVLN--KVGLDVGKKVILMRKQLREILGYFGGKPIHPAWVLPGGV
SKGLTEEKRAEFEKVALEAVEFGKFCLQIFD-DVVLKNKQYIDLITS------ESYILRT
KHMSMVDSNKKSNFYDGAI--RIVDEDGKLLKEFDVIDYENYFSE-IVEPWTYGKFLHMK
DCAWNGLNEDRNSGIVSSTPLSRINASDGMSTPLAQAEADKMYS-ILG-RPSHHTLAVHW
ARLIELVSAAERMVELIRDPEITSDNVR----------TIP-TEIPTKGVGAVQAPRGLL
VHHYETDSRGLITKANLLVATQFNLAPICMSVKKAATGLIKNGE-VNDGLLNMVEMAFRL
YDPCFSCTTHSLLGETPLKVDIYDENKKIYKSLVK--
>OGO60218.1
----MKRISIDPITRLEGHGKIEIFLDEEGEVANTYLQIPE-LRGFEQFCVGRPAEEMPR
ITNRICGVCPEAHHMAATKALDALYHVEPSSAVKKVREMFYSAFYVTDHTTHFYALGGPD
FVVGPDAPAAERNILGVVH--KVGVEIGKAVIDTRTRNHHVIKIMGGRGVHPVAGLPGGW
SKAVTEEERQEFEAIARKNVDFALFSLKVFD-DIVLANKAYVDLILS------DTFTHHT
YYMGTVDANNHVNFYDGMI--RVVDPQGKEFIKYPARDYPKHVAE-RVEPWSYLKFPYLK
GVGWKGFVDGTDSGVYCATPLSRLNASDGMATPKAQEAFERFYV-TLGSEPVHYRLATHW
ARLVELLYSAERMLELATDPEITDPNLR----------IVV-TNTPDEGVGSVEAPRGTL
THHYCTDEKGILTKVNLIVGTTNNNAPIFMSVKKAAQGLIKKGTVVTDGLLNRIEMAFRN
YDPCMSCATHSLPGQMPLEVIIRDADGNVVNKLSQFI
>KPK03429.1
----MKRITIDPITRLEGHGKIEIFLDEEGNVANAYLQIPE-LRGFEQFCVGRPAEEMPR
ITNRICGVCPEAHHMAATKALDVLYDVEPSSAVKKLREMFYEAFYCTDHTVHFYALGGPD
FVLGPDSPPAERNILGVIH--KVGVDIGKQVIACRQRNHHVIKMLGGRGIHPVAGLPGGW
SRAINEEERQEIEGYAKENVDFALFSLQLFA-DVVLANQAYVDLILS------DAFTHQT
YYMGTVDENNHVNFYDGMI--RVVDPEGSEFVKYEAKDYAQHVAE-HVEPWTFLKFPYLK
EVGWKGFVDGKDSGVYCATPLSRLNASDGMATPKAQEHFEQMYE-TLGSTPVHYRLATHW
ARLIELLYAAERMLELASDPEITDPNVR----------IVV-TNTPTEGIGSVEAPRGTL
THHYQTDENGILTKVNLIVGTTNNYAPIAMSVKKAAQSLITKGTVISEGLLNTIEMGFRN
YDPCMSCATHSLPGQMPLEVTIRDVEGNEIERLSQYI
>OQY35418.1
----MKKITIDPITRLEGHGKIEIFLDEEGEVENAYLQIPE-LRGFEQFCVNRPAEEMPR
ITNRICGVCPEAHHMAATKALDALFNVEPSSAVKKVRELFYQAFYCTDHTVHFYALGGPD
FVLGPDSDPAERNILGVIH--KVGVDIGMEVINCRKRNHHVIKMLGGRGIHPVAGMPGGW
SVAITEEMREEIEGIARENIAFAEFSLKLFD-DIVLANQAYVDLIVS------DAFTHNT
YSMGTVDENNQLNFYDGMI--RVVDPEGKEFVKYHPKDYAEHIAE-RVEPWTYLKFPYLK
AVGWKGFEDGMDSGVYTCTPLSRLNASDGMATPKAQEHFDRFYE-TLGSQPVHHRLATHW
ARLIELLYAAERMLELATDPEITEPNVR----------IPV-TTTPSEGIGSVEAPRGTL
THHYKTDENGILTMVNLIVGTTNNYAPIAMSVKKAAQSLITKGTVITEGLLNTIEMAFRN
YDPCLSCATHSLPGQMPLEVKILNADGEVIETVSQYI
>WP_041970854.1
----MSRISIDPITRLEGHGKIDIFLNEEGDVANAYFQVPE-LRGFEQFCVGRQAEEMPV
ITNRICGVCPEAHHMAATKALDALFAAEPPPAARKLRELFYSAFYVTDHTTHFYALGGPD
FIMGPDAPPAERNILGVIR--KVGLDIGRQVIECRARNHQVIKTVGGRSIHPVAGLPGGW
SRPITAAERDEIVGIARKNIDFALFTLQIFE-DLVLKNRAYVDLITS------DIYTHKT
YYMGLVDGQNRVNFYDGKV--RVVGPDGAELVKYPAKEYASHIAE-RVEPWTYLKYPYLK
NVGWQGFVDGPESGVYAASPLSRLNVSDSMATPRAQEQYERFYE-TLGSKPVHYRLATHW
ARLVELLYAAERMLELAMDPEITSPDLR----------TKP-GTIAGCGIGCVEAPRGTL
THHYETDGRGVLTRVNMIVGTTNNYAPMTMSIKKAAQQIITRGKVVEEGMLNRIEMAFRL
YDPCLSCATHAVVGRMPLCVNIRDLSGAIIRTVSRN-
>OGU06519.1
----MSRITIDPITRLEGHGKIEIFLDEEGEVANAYFQVPE-LRGFEQFCVGRLAEEMPV
ITNRICGVCPEAHHMAASKALDALFAADPPPAAKKLRELLYSAFFVTDHTTHFYALGGPD
FILGPDAPPKERNILGVIR--KVGLDVGRQVIDCRARNHHVIKTVGGRSIHPVAGLPGGW
SRPITAAERDEIAAIARLNVDFAQFTLRLFE-DVVLKNPAYMELVTA------ETYTHRT
YYMGLVDDRQRVNFYDGKV--RVVGPDGSELLRYHPDDYAAQIAE-RVEPWSYLKYPYLK
AVGWKGFVDGAESGVYAASPLSRLNVADGMATPLAQEQFERFFE-TLGSRPVHYRLATHW
ARLVELLYAAERMLELAEDPEITSPDLR----------TGP-GAVTGRGVGCVEAPRGTL
THHYEADERGILTRVNMIVGTTNNYAAMSMSIKKAAEQIITKGKIVEEGMLNRIEMAFRL
YDPCLSCATHAI-GKMPLSVKIRDAAGAVIRTVSRN-
>OGI09537.1
----MKRVTIDPISRLEGHGKIEIFLNDEGNVENAYLQVPE-LRGFEQFSVGRHAEDLPV
ITQRICGVCPEAHHMASVKALDAVFNVDPPPAAKKIRELLYSAFYVTDHTTHFYALGGPD
FIVGPDAPPLERNILGVIH--KVGVDIGKQVIACRSRNHQVIKTLGGRGIHPTGGVPGGW
SKALKEEDRVNIEKIAKENIEFALFSLKAFD-DIVLKNSDYLNLVTS------DIYHHKT
YYMGLVDKNNQLNFYDGMV--RVVAPSGKEFVKYEAKDYMNHIAE-RVEPWTYLKFPYLK
NVGWKGFVDGEDSGVYCATPLSRLNCTDGMPTPKAQEHYQQMFE-TFGSEPVHFRLATHW
ARLIELLYAAERMLELATDPEITSPDVR----------VIP-TTIKGEGVGCVEAPRGTL
THHYKTDENGVITHANLIVGTTNNYAPISMSIKRAAEQLITKGK-VNEGMLNKVEMAFRL
YDPCLSCATHNLPGKMPLQIEIKNSCGESLDIIRRDI
>OFZ01736.1
----MKRISIDPITRLEGHGKIEIFLDDAGEVANTYFQVPE-LRGFEQFCIGRLAEDMPQ
ITNRICGVCPEAHHIASVKALDQLFGVEPTSAGKKIRELLYMAFFVTDHTTHFYALGGPD
FIVGPDAPPSERNILGVVR--KVGLEIGTQVIECRARNHHVIKMLGGRGVHPAAGQPGGW
SKSITEAERVEIEATARKNIDFALFSLKAFD-DIVLKNKTYLDLVTS------DIYLHKT
YYMGLVNKKNQVNFYDGTV--RVIDPDGKEILNYHPNDYLKHIAE-HVEPWTYLKFPYLK
KIGWKGFEEGKNSGVYCASPLSRLNCSDSLATPLAQQHFERFYE-TFGSQPVHFRLATHW
ARLIELLYAAENMLVLATDPEITSPDVR----------NVPSSKIVGEGVGCVEAPRGTL
THHYASDKRGVLTKVNLIVGTTNNYAVMSMSIKRAAQKLISKGKVIDNGILNKIEMAFRL
YDPCLSCATHAI-GKMPLVVNIRNADGTLKEELRRDA
>OQW98730.1
----MHRITIDPITRLEGHGKIEIFLNDEGDVANTYFQVPE-LRGFEQFCVGRLAEDMPV
ITGRICGVCPEAHHMASVKALDMLFDVEPPSTAKKIRELLYMAFYVTDHTTHFYALGGPD
FIVGPDAPPSERNILGVIK--KVGLDIGKQVIDCRARNHQVIKMLGGRGIHPTGGLPGGW
SKSISEDERKEIEDIAKKNIDFAVFSLKIFD-DIVLKNSAYLELVTS------DIYLHKT
YYMGTVDDKNRVNFYEGMI--RIVDPEGNEFLKYHPAEYRNHIAE-HVESWTYLKYPYLK
KIGWKGFVDGMDSGVYCATPLSRLNVSDSMATPLAQEHFERFYE-TFGSQPVHFRLATHW
ARLIELLYAAEHMLELATDPEITSPDVR----------KIP-EKIKGIGIGSVEAPRGTL
THHYETDEKGVLTKVNMIVGTTNNYAPMTMSIKMAAEKLISKGKVVEEGILNMIEMAFRL
YDPCLSCATHSL-GKMPMIVNIRNINGDVMKTFRRD-
>OGW22261.1
MS--AKRITIDPITRLEGHGKIEIFLNDEGDVANTYFQVPE-LRGFEQFCVGRLAEDMPV
ITNRICGVCPEAHHMASVKALDMLFDAEPPSAAKKIRELLYMAFYVTDHTTHFYALGGPD
FIVGPDAPPAERNILGVIK--KVGLDIGKQVIDCRARNHHVIKMLGGRGIHLAAGLPGGW
SKSISEDERKEIEEIARKNIDFALFSLKVFD-DIVLKNGNYLDMVTS------DIYLHKT
YYMGTVDDKNRVNFYDGMI--RVVDPEGKEFLKYHPKEYTNHIAE-RVEQWTYLKYPYLK
KVGWKGFTDGMDSGVYAATPLSRLNVSDSMATPKAQEHFERMYE-TFGSSPVHHRLATHW
ARLIELLYAAERMLELAVDPEITSPDVR----------KIP-EGVKGIGIGSVEAPRGTL
THHYETDEKGVLTKVNMIVGTTNNYAPMTMSIKRAAEKLISKGKVVEEGILNRIEMAFRL
YDPCLSCATHSLPGKMPMTVNIRNINGDVMKTFRRD-
>OGW19754.1
MS--AKRITIDPITRLEGHGKIEIFLNDEGDVVNTYFQVPE-LRGFEQFCVGRLAEDMPV
ITNRICGVCPEAHHMASVKALDMLFDAEPPSAAKKIRELLYMAFYVTDHTTHFYALGGPD
FIVGPDAPPAERNILGVIK--KVGLDIGKQVIDCRARNHHVIKMLGGRGIHLAAGLPGGW
SKSISEDERKEIEEIARKNIDFALFSLKVFD-DIVLKNGNYLDMVTS------DIYLHKT
YYMGTVDDKNRVNFYDGMI--RVVDPEGKEFLKYHPKEYTNHIAE-RVEQWTYLKYPYLK
KVGWKGFTDGMDSGVYAATPLSRLNVSDSMATPKAQEHFERMYE-TFGSSPVHHRLATHW
ARLIELLYAAERMLELAVDPEITSPDVR----------KIP-EGVKGIGIGSVEAPRGTL
THHYETDEKGVLTKVNMIVGTTNNYAPMTMSIKRAAEKLISKGKVVEEGILNRIEMAFRL
YDPCLSCATHSLPGKMPMTVNIRNINGDVMKTFRRD-
>bjp_ig3402_sc_8_133
MSE-KKIIQIPEITRVEGHAAVEIDIED-GNVKEVRLDVFEGTRFFERIVLGHKYDELAH
ITSRVCAICSTGHVLAAIFAVERIFSFTPTPIETKLRELMHLGMIIESHATHVCALALPD
FL-------KTPDLASFAG--Q-HKEKFLLWTHLRNLGAEIQTAVGGRPFHPVNLHVSGL
SKIPSTASLEGVKADLKRSLDEAISLAELVL-SF-------APPV-----------ERLT
EYLALIPHDDKYGYFGETI----QSSEG---WQRSCQEYKEYLDE-QVVTYSHAKRSLV-
-----------KGKPVMVGSMARLALFGNRLTREALNVYQATPLF----KGDSNSIWNNA
AQAIEIIQAIERAIEIIDEVETLKNERTPE-------KKPL-GIVAGRATGAVECPRGTL
YHYYEIDENGVICAADMITPSAQNTARIELDIKEVVSQSTEK-----EMLGPHLETLVRA
YDPCNTCATHMVAINWK--------------------
>OLS17582.1
M---SKTLTIEELTRVEGHGGITIIIEG-ETVKDVKMNIFEGPRFFESIIKTVYYDKIPD
IMRRICAICTASHSLASIRAIEHAFNIDVSDQTQILRDLLIHGETIESHALHVFMLALPD
YL-------GYPDALKMAS--D-HLDKVKAALELKKAGNLIHNTISGREVHGMNERVGGF
SRIPSERKLENIREEMLKVKAAAELGVELLA-RK------EPQLN----------FNSKN
IFMAL-NPGEKYGFIGDEI----LISDG---SRHNINDYLNIVKE-RVVNYSTSKISTY-
-----------KNHPFMVGALARLILNKNKLEGTAKTMFKKYQQL----IREDNPLSNNI
AQAIELVHSVERAEFLVNELLSRGVRDEHL--------PSV-KVKEARGVGAVEAPRGIL
YHDYTFDKSGCVIKCNVITPTAQNIANMEKHYREIVEALIKE---EENMIKRHLELVARA
YDPCISCSTHIIRVKR---------------------
>KYH40863.1
M---KRIVEVEELTRVEGHGRIEVTIEG-TEVKEVKMNIFEGPRFFEAFIESVHYEKVPD
IMRRICAICTASHSLASIRTIEKAFGVDVTEQTKVLRDLLIHGEIIESHALHVFMLALPD
YL-------GFPDAISMAS--K-YPKEVKAALQLKHAGNMVHNVLSGREVHGMNERVGGF
STIPSEKSLGEIKRAMALNKAAAELAVDLFS-KV------EIPKY----------AESEN
ALMAL-DPGEKFGFIGDYV----LVSDG---TRHPVEDYLELTNE-RTVKHSHAKFSSY-
-----------KGSSFMVGALPRVLLNRDKLEGTAAWLYEKHEGL----LTSSNTLMNNL
AQAIELVHSVDRCIEDIDILLSNGLKDEGL--------VEV-TPREGRGVGAVEAPRGIL
YHDYTFDEEGCILKANVITPTAQNAANMEKDYRVAAKRLVRE---PDEKIVNALEMIARA
YDPCISCSVHLTRIR----------------------
>KPJ59686.1
-----MKIKIESLARVEGHGGILVEMEG-KRVKNVQFSIMEGPRLIETLTIGKTPAEDIS
LVCRICAICTTSHRYAAIRALERALGIEVSSKTRLTRTLMHLGEMVESHSLHVFLLSLPD
LA-------GRSSAIDMLD--D-FGDEVRFALRMKKLGNSVMALTTDRMIHGENPVLGGF
GRYPSRQDLMDVKKEAESLLPSSIKALELVN-SF------SLPSF----------FEKET
FFMALKPEEKRFGFVGDNV----VLSSG---EERSIEEYKALTNE-RVVPHSFSKRSLY-
-----------KGKPFTLGALARVNLIGERLDGEAGKCFRKYYQP----RWKKNPLFNIL
AQALEIVYCLEEIPRLVDEIIQLEDT-----------PVDP-PRSEGEATGAVEAPRGTL
YHHYRL-EDGLIAGTDIITPTAQNLDDVEKYFKLAAENLPSP---SQNDLGNTLETIARA
YDPCISCSTHLVEIKKTEGIDWD----EIVRFLTQTA
>WP_010867988.1
MRNLYIPITVDHIARVEGKGGVEIIVGD-EGVKEVKLNIIEGPRFFEAITIGKKLEEALA
IYPRICSFCSAAHKLTALEAAEKAIGFTPREEIQALREVLYIGDMIESHALHLYLLVLPD
YL-------GYSSPLKMVN--E-YKKELEIALKLKNLGSWMMDVLGSRAIHQENAILGGF
GKLPSKETLEEMKAKLRESLSLAEYTFELFA-KL-----EQYREV-----------EGEI
THLAVKPRGDVYGIYGDYI----KASDG---EEFPSEDYKEHINE-FVVEHSFAKHSHY-
-----------KGKPFMVGAISRVVNNKDLLYGRAKDLYESHKEL----LKGTNPFANNL
AQALELVYFIERAIDLIDEVLIKWPVKER---------DKV-EVRDGFGVSTTEAPRGIL
VYALKV-ENGRVAYADIITPTAFNLAMMEEHVRMMAEKHYND---DPERLKLLAEMVVRA
YDPCISCSVHVVKL-----------------------
>WP_011012478.1
-----MIIELDEFTRVEGNGKAEIVIEN-GEVKDARVKIVEGPRFFEILTLGRDYWDVPD
LEARICAICYIAHSVASVRAIEKALGIDVPESVEKLRELALWGEIIESHALHLYLLALPD
VF-------GYPDAISMIP--R-HGELVKEGLTIKAFGNAIRELIGGREIHGINIKPGGF
GRYPSEEELEKIAEHSKSLIKFARRIVGIFA-SQ------E---------------AGGA
VGEVL-MATSDYLWGDELI----INGER---VQ-----YYE-VDE-VPVGYSFAKHSYY-
-----------KGNPVFVGALPRLLLKGESIEGEAARMLEEYRDK----LESKYVIYNNL
AQAIELLYALERVPQLVEEILSEGIE--RGN-------GEI-SQESGEGVGYVEAPRGVL
VHHYRI-ENGKVVWSNTITPTAFNQRLMELSLLEEAKRLYGE---SEENMKKRLEVIVRA
FDPCISCSVHFVKL-----------------------
>WP_053335021.1
--------MIPHLGRVEGHGGIFVRVEG-NRVSQVQMDIFEGSRYYEALLKGKHFAEVQG
IITRICAICSASHTVTALQALENALGVTVSERVHDLRGLLLLGATIESHALHVFALALPD
FL-------GFESVLAMAQ--E-FREEVVFALRLKQLGNQIQELIGGRAVHPINTLVGGF
GKLPRHRDLELLRGQLEASLPVLDRFVDLAA-SL------KLPEL----------PQAPT
VYVALRPYQEAFRFRGVSI----CTSRG---EEFPLESYREVIRE-FTVEHSHAKHAAL-
-----------GGHTYMVGSLARIKLWGHYLKGRAEKALARLIPD----PESNNPLLNNW
AQLVELVHSVERSIEICEELLGQPEEPQDL--------ASY-TVRAGRGVGAIEVPRGTL
FHEYELDDQGRVVAANVITPTAQNLANLERDLREAVEHTLSSNQASDRELKLQLEMVARA
YDPCISCSVHVVRA-----------------------
>OIP41460.1
M---SKEIKIDHICRVEGHGGVTIDMER----DIVNIEVFEGSRFFEFLVVGKSYQEIPS
IVCRICAICSISHMITALMAIENAFGIQISRQTMLLRELIHCGGMIESHGLHLFCLAAPD
YL-------GVTSVITLAE--K-EPELASMGLRLKKLGNKIQEIIGGRPIHPINLCIGGF
GMIPEKHELLVLKKELEMAVDDGIKAVQFFS-GI------DV--F----------PVEPA
EYSALKPVNNKFGFFGESI----RVSAGSTPCEFEISDYRSVCHE-VVVEHSRAKHSHY-
-----------NDKPFMVGALARIMLFGDMLYGKSKEALTMT-------EITKNPLHNNL
AQAIELVYASQRCLLIIDELLDTQMKDETP--------PEF-QPKACTGTAALEVPRGTL
YHHYEFDENGKNIKTDIITPTAINLANMERDVRGIVKSQKQDGILDERAISTKVGMLLRA
YDPCISCSVH---------------------------
>OFW64375.1
M---HNSVVIDHLCRVEGHGGITVNIKD-GKVEQVNVDIFEGSRFFESLVIGRHYDEIPP
ILSRICAICSAVHTITSLTAIENAFGVKITHQTTLLRDLLIQGGNIESHALHLFCLAVPD
YL-------GYTGAISLAA--D-QPELVKMGLDLKKLGNTIQEAIGGRAVHPVNAVIGGF
GKSPNKELLLGLKKQLKKGLKQASATIDLMA-TL------KISDF----------TESPT
VYAALESADGKFSFFGDRI----ILSTG---DSIDVSKYKEVCNE-KVVLHSHAKHSQF-
-----------ENKPFMVGSLARIMLNGHKLTGRAKKAMEKLGLN----SPSENVLYNNL
AQAVELVYAIERSLEIIDQLLKHGIKDERP--------TEV-KVKAGKGTAACEAPRGML
FHSYAFDKKGNLTIADVITPTAQNLANMEKDIRVSVERLISE---SKESLSDKLEMVARA
YDPCISCSVHLVELNSK--------------------
>KPK70092.1
MMS-TKTITVGRVCRIEGHGGITVEMKD-GRPANVQMDIIEGTRFFEPLLVGRHYHEVTP
IVMRICAICSAVHAVTSLMAIEDAFGIKVSPQTKLLRDLLVQGGNIESHALHLFCLAVPD
FL-------GYSSVIELAS--D-RPGEAKIGLELKNLGNKIQEMVGGRAIHPVNAVVGGF
GLVPSEGDLVILREELEKGIRKALATIDLMA-AL------EVPTF----------PESPT
LYAALKPPSNKFGLFGNKI----VLSTG---ETMDVHAYKDLCNE-VTVAYSHAKQSRF-
-----------RERPFMVGALARVMLFGKFLSGQAKTACRRLGLH----KQTDNILYNNA
AQAVELVYSIERAIEVVDELLHRGVKKERP--------RHA-EIREGSGTAASEAPRGTL
YHSYTFNKKGRLTKADVITPTAQNCANIEKDLRASVERAGKD---PVDALREKLQMVVRA
YDPCISCSVHLIDLRPEA-------------------
>KPK75731.1
M---HKSIVINRVPRVEGHGGITVNMKD-GKVSQVNMDIYEGPRFFESLVVGKTYDQVTP
ILMRICAICSAVHTVTSLMAVENALGIKVSHQTRLLRDLLIQGGNIESHALHVFCLALPD
FL-------NYPSVVDMAR--D-HAQEVCTGLEIKKLGNTIQEVIGGRAVHPVNAVIGGF
GKLPAPEELLRLKEQLTKGLEQSWAAVELIA-QL------EIPDF----------CISPN
IYAALLPNGSGFSLLGEEI----ILSTG---EKRNIRQYQQICQE-KVVPHSHAKQSWC-
-----------NDKPFMVGALARVALNGDKLVGEAKKARDKLGLN----SPSKNILENNV
AQALELIYSMERSLEIIDELLDTGIKPEPS--------APV-KIRAGSGVGAAEAPRGTL
YHSYSFDEEGRLTKADVITPTAQNLANIEKDLRQAVENLMDE---PTESLKRKLEMVVRA
YDPCISCSVHLLELKR---------------------
>KPK45893.1
M---HESIIINRVCRVEGHGGITVNIED-GKVVDVKMDIFEGPRFFESLVVGKTYDQVAP
ILMRICAICSASHTVASLMAVENAFGIEVSRQTWLLRELLVQGGNIESHALHLFCLVIPD
LL-------HHPSVVTLAA--D-YLREVKMGLELKKLGNTIQETIGGRAIHPVNAIVGGF
GKLPTEEQLLDLKEQLEKDLEQSLATLSLVS-SL------DIPDF----------CVSPN
IYAALSSNRPGYSLFGDKI----ILSTG---DTKQISDYKDICCE-TVVPHSHAKHSRF-
-----------NNDPFMVGALARIAMNGKKLSGQARQALEKLGID----WFSGNPFHNNV
AQAIELIYSIENAIEIIDELLAAGLKAENP--------VEI-MTGPGTGTGAVEAPRGTL
YHSYRFDEAGRLAEADIVTPTAQNQANIEKDLRICAEGSIQE---SNESITSKLEMIVRA
YDPCISCAVHLLEVSTK--------------------
>WP_008515176.1
MT--NRSIKVDYISRLEGEAALDVNLVN-GTIESLKLNVFEPPRFFQNFLVGRKYRELPD
ITARICGICPVSYQMTSINAIEHAFDVEVSEQTRLLRKLFALSQFIQSHVLHVFMLAAPD
FL-------GYESVISMAE--D-FPDEVKLALDLKRLGNDITALIGGREVHPVTPRVGGF
SDLPSQEALKQAAERLEAALEGGMAAAKLVG-GL------SVPDM-----------SWDF
TSVAL-SDKKEYAVNGGRL----VSDNG---LDIDPADYREFLHE-AHVSPSHALHSSL-
-----------SGNSFLVGPLARVNLNFDRLSGKAKEAAALTGVS----FPSKNPFHSVD
ARVAELVHSIEESLEIIDALGKPVPE-----------KNGY-IVRPGCGAAITEAPRGIL
SHSYCFNELGVVEEADIVAPTSRNVKNMEEGLRRFIPEHLDL---SDEELTLKCEMYIRN
YDPCFSCSVHFLKLRINR-------------------
>WP_008098529.1
MSENRRSIKVDYLARVEGEGAMDIKIRG-EKVEDVKLKIFEPPRFFEAFLRGRRFEEAPD
ITARICGICPVAYQMSSCHAIEQALGVTVDGQLRALRRLLYCGEWIESHVLHIYMLHAPD
FL-------GYPDAVTLAK--D-YPDVVKKALLLKKIGNELVTLLGGREIHPINVKVGGF
YRVPDKAELKAFLPRLEEALPIAQETVAFAG-GL------PFPDF-----------EPEY
EFVSL-RHPDEYPFNEGRI----VSSKG---IDIPTSEFFDHFQE-KHVEHSTSLHGLI-
-----------RRGSYLVGPLARYSLNFDKLTPTAQQAAKDAGLA----ETCSNPFKSIV
VRSVETLWAIEEAIKIIESYERSTES-----------SVPC-PPRAGVGHGCTEAPRGIL
YHQYEIDEHGFIKNAIIVPPTSQNQKRIEEDLFEFVSENIGL---SDESLQWKCEQAIRN
YDPCISCSCHFLKMKIERHD-----------------
>OGW31332.1
-----MKIDINYIARVEGESSVKLEIEG-GKLKELRLNIWEPPRFFEGFLVGRKFDEVPD
IVARICGICPVSHMTTAIRAMENAFGFKPSTEVKKIRKILALSQILSSHLAHLYIFALPD
FF-------KLNSVVEMLP--R-YEKEIKRFLRLKDAANSITSLFGGRALHPVSMVVGGF
TKLPSKADTEKAAKELESLHEDALETLKMAS-EL------KCPAL-----------ENDA
EFVAL-TGKGEYAINGGII----SSTKG---LNIKEHEYPSYFIE-DEVPYSNAKRTVI-
-----------KRGSLMAGALARINLGFDNLLPDAKKASEDIGFK-----GGGNPFLNNL
AQAVEIVHAFQECAILLRGLTLKEYF------------ADF-KVREGVGSALTEAPRGML
YHYYEIDRSGIITKANIVTPTAHNFLNLEESLKKLVTENIDK---PEDELILMCEMLVRA
YDPCFSCSVH---------------------------
>OHE59661.1
-----MKINIDYIARVEGEGSVKFEIKG-GKLKELKLNIWEPPRFFEGFLVGRKYDEVPD
IVSRICGICPVSHMTTSIYAIEKAIGFTPSLEIKKIRRIMSLSQIAASHLVHLYMLALPD
YY-------KTELLSPFSK------NEINRLLRLKEAVNNVTALFGGRPLHPVAMVVGGF
TKVPSRDEIGRMIKQLEDIKEDALETVKMIS-GL------NYPDF-----------KNST
EYVAI-FNKNDYAINEGTI----TSSSG---LRAEIDDYHSYFEE-EEVSYSNAKRTVL-
-----------KKEPIMVGALSRLNIKFDMLHPEAKKAAEKIGFK----ILQKNPYLNNV
AQAIEIVHGIWECIELLDSLSIKDFF------------IKV-NVKEGSGSAATEAPRGML
YHQYELNGRGIIERANIVTPTAYNFLSLEESLKKLVNENIDK---PVEELSLLCEMLVRA
YDPCFSCSVH---------------------------
>OGW47531.1
-----MKISLDYIARVEGEGSVKFEIRA-GKLANLKLNIWEPPRFFEGFLKGRSFDEAPD
ITARICGICPVSHMSTAIRAIEKAIGFTPSEEIDRLRKIMSLSQIAASHVVHLYVLALPD
YY-------RIHVITGM-E------NELNRLLRLKEVLNRVTGAFGGRALHPVAMMVGGF
PKLPSRDTIGALIDGLQSIREDLFDTAAMIG-KL------RYPAL-----------ETDA
EFVAL-SGDAGYCINKGTI----ISNRG---LQASEDDYDSIFEE-RELVYSNAKRTTI-
-----------KRGALMVGALARLNLNLEKLHPDARKAAREPGFT----PQVNNPYGNNL
AQAIETIHCVSECIELLGKIEGKDHY------------KKP-VIREGFGSAVTEAPRGLL
CHQYQVNRRGAIERANIITPTAHNFLSLEDNLKKLITENVDL---PREELSLRCEMLVRA
YDPCFSCSVH---------------------------
>OHB68269.1
MVS-RTKIEINYLARVEGEADIAIELNG-EPL--LQVKIFEPPRFFEGFLVGRKYDEVGD
IVARICGICPISHMTTGILAVEKAAGIGVSAQTTILRRLFALSQIVASHLIHLYMLAMPD
YY-------GHAGVVGLRE--Q-APEKIARFIWMKNVMNQLSGMIGGRPLHPVTHLPGGF
TSLPHPQQFGDILEKLRWIRQEAEQVVRDVA-AF------QVPDF-----------YAPC
EHVAL-NAGNSYAINEGRI----VSDRG---LDISVDDYDAHFKE-WEVPYAFAKQSAI-
-----------GRSVFRVGALARLNNKFDKLQDHTRSLAQEIGLV----HPRDNPFCNNL
AQSLEVVDGIEQCIQILESTKFEDEE------------IHA-SPAAGAGGAMTEAPRGLL
YH----------------------------------------------------------
-------------------------------------
>KPK67554.1
MSE-PQHIEVEYLARVEGEAGFRIVLDS---QPDIELRIFEPPRFFEGFLVGRKYHEVGD
IVSRICGICPVSHMTTAIQAIEKAMGIQVSEQTVLLRKIFSLSQIAASHLIHLYMLAMPD
YY-------GFPGVVQMIP--G-HKPHLDRLIRMKEAMNGLTALIGGRALHPVTNVPGGF
THIPRPEDFASVLKEIKAIRKDAEQAVRDIA-AL------EVPDF-----------HSDS
VYVAL-YDETEYATNQGRI----VSTSG---LDISVDQYPDFFVE-SQVHYAYAKQTVL-
-----------EGTPIMVGALARLNIKFDKLQQKTRDLAADVGFA----VPDCNPFHNNL
AQALEVFDAIERCIQLIESHAFRDEE------------FKV-EIRGGEGGSATEAPRGLL
YHWYCIDRRGVVEKANLVTPTSHNFLNIEKDLKQLVAENRKQ---DREAIRLLCEKTVRA
YDPCFSCSVH---------------------------
>OGH97725.1
MIQ-NERIDIDYLARVEGETNIRIELEQ---EPAIELRIFEPPRFFEGFLVGRKFDEVGD
IVSRICGICPVSHMTTAILALEVAMNIKVTEQTKIIRRIMSISQIIASHLIHLYMLVMPD
YY-------KRPGIVQMLP--D-FGVEINRLMKIKTGINELTGLIGGRALHPVTHMPGGF
TRIPAQNEFNSILTKLKQIKDDGKEVVKDMA-AL------SLPEF-----------HSDS
EYVAL-GAEDEYAINGGQI----ISTFG---LDIPVADYRSHFEE-SEVNYARAKYSII-
-----------KRADFATGALSRLNLKFDRLNEETKQLAENIGFR----VPDNNPFHNIL
AQALEVFDGILMCIHLLENTPFHDEE------------RNK-VINSGEGGAITEAPRGLL
YHWYRVDRKGIVTAANLITPTSHNFLNIENNLRALVKKNLDK---DRETIQLLCEKLVRA
YDPCFSCSVH---------------------------
>WP_006926982.1
MSR-DLSINVHHVTRVEGHGNIVVDVKN-GVLKKAELDIVEPPRFFEAMLKGRNFHEVAI
ITSRICGICSLGHQMTSLKATEAALGLEISEQTEILRKILVHGATFQSNVLHALFLAAPD
FL-------NVGSVFPLVN--T-HKEVVLAALRLKRLANDMGEVISGRAVHPISIVPGGF
TKLPTEQQLKELRERLTGGMKDALFAIDVLA-SLA----DQIPQF-----------ERET
EYISL-YNDQEYGLYDGVI----CSSDA---GLFPVEDYERITNE-FVVPHSTSKHTRF-
-----------SRSSYMVGALARFNNSHKLLKPKAQEVAQKLGLK----APCHNPYMITV
AQMVEVIHCIEDSIDLIDVLLERGIKDEKP--------NQE-PKRYGRGIAATEVPRGIL
FHDYTYNRKGQIVKANCIIPTGQNLANIDDDMKKLVPEILNE---PKEAITKKLEMLVRA
YDPCISCSVHMLDVTFEE-------------------
>WP_015790329.1
MSH-TIDVEGDLVTRVEGHGSIVVNAED-GELDTCEWQVVESPRYFESMLVGRSFEESHH
VTSRICAICSVSHTIASLQATEAALGVSVSEQDRRLRKLALYGETLQSHVLHLGYLALPD
LV-------GEKSVLPLAD--T-HEDELETVIDLHRLGNELTEVVTGRSVHAQRLVPGGI
SQLPEESELQALLDRLVNSWDAVAELADLLA-VLA----DEFPAF-----------ERET
EYISL-THPEEYAFAEGTI----YSSDV---GEIPVSDYRDVANE-YVVEHSTAKFARH-
-----------ERESYMVGALARFNNNADQLAPRATEIADRFGLD----APVHNPYLNNV
AQLVEVAHLLGESVRLIEALLDDGLTPQSNYHV-----PEI-DPTAGQGIGAIEVPRGVL
FHEYAYDDTGEVTEANCVIPTNQNHGNIQRDMETLVPTIVDH---PEDEIKHSLEMLVRA
YDPCISCSTHYLDVEFAGGEG----------------
>AKG53857.1
MS--ELKIKVNQLTRVEGHGNIHLEATD-GKLDRVLWEVTESPRFFEWMLKGRNYDDVST
ISSRICGICSISHTTASLQATESAFGVKLTEQAWLLRKLLYNAEMLESHVLHVLFLIAPD
FL-------GADSVIPLVA--T-HGDIIVMAVRLKKLAYNLADILAGRKTHPITPIVGGW
SKLPDIDELKAIRERLEKAMEDMDTMVAVVK-SVA----PMIPDF-----------QRPT
EYIAL-KDSKEYSFITGKI----ASSDG---GTFPLEDYKQITNE-FCVPHSSAKFAKH-
-----------KRDSYMVGALSRFNLNSEQLLPKAKKAAKELGIK----APIHNPFFISV
AQTVETVHAMEDAINIIDKLLARGLHEEE---------VKV-KPRAGRGVGIVEAPRGIL
IHDYTYDESGNIVSANCIIPTGQNHLSIQKDFDALAPTILDK---PEDEIRHTLEMLVRA
YDPCISCSVH---------------------------
>KUO41221.1
TGK-DLNIYVHHVTRVEGHGNILVDVKN-GELKEVKLEIIESPRFFEAMLVGRRFPEAVH
IASRICGICSISHTAASIKAIEDALDIKPTWQTETLRKILMEAEILDSHALHSFFLAVPD
FF-------GLPSVIPMAS--T-NPDVVKTAINFKKLAHEICDVMVGRHTHPISMVVDGF
TNLVTEEQMAELLKKIKALKNDVPKMLEFFS-RI------KFPDF-----------ERKA
NYTCL-VNPEMYPFYDGMI----KSSEA---GVYRHRDYRQKIVE-RVVDHSTAKHAFG-
-----------PVKPYMVGALARFNTNYKQLMPGAQEAAKMLGLE----APSYNPYHITL
AQVVEIVHCLESMSRLIEQLLSRGIRDERVERPPLAWSARLPPAKKSWGVGVVEAPRGLL
IHEYRINGNGTIDAANCIIPTAQNLANIEADMRELVPQILDR---SKEEITQLLEMLVRS
YDPCISCSAHLLKVDFVE-------------------
>OGB89834.1
MSK-DININVHHVARVEGHGNIVIDVQS-GELKKVELQIVESPRFFEAMLRGRRFPEAPQ
ITSRICGICAVGHTTASLRALEDALGIEPSEQTLLLRKAVLEAEIMQSHVLHYYFLVAPD
FF-------SVPSVIPLAA--S-HPDVVKRALRMKKLADDIVTIIAGRHPHPISMVVDGF
THIPTEAQLRDALKQLKTLSDDVPPTLDLFA-SL------KFPAF-----------ERKT
DYVAL-KHPDEYAYYDGII----HSTET---GETRHRDYKNKVKE-EVVLHSTAKQAKG-
-----------PFRPYMVGALSRFNINSDQLMPAAKAAAQKLGLA----APNYNPYLISA
AQVVESVHNIERMIYLIEELLRRGLKDETVERQTIAWSAKLPPVKKCWGVGAVEVPRGVL
FHEYRIDDDGLLSWANCVIPTGQNLANIEDDMRALVPTILDR---PQEEITLLLEMLVRA
YDPCISCSVHMLKVDFV--------------------
>RIFCSPHIGHO2_01_FULL_CP_53_15_rifcsphigho2_01_scaffold_383_32
VSK-DININVHHVARVEGHGNIVIDVQS-GELKKVELQIVESPRFFEAMLRGRRFPEAPQ
ITSRICGICAVGHTTASLRALEDALGIEPSEQTLLLRKAVLEAEIMQSHVLHYYFLVAPD
FF-------SVPSVIPLAA--S-HPDVVKRALRMKKLADDIVTIIAGRHPHPISMVVDGF
THIPTEAQLRDALKQLKTLSDDVPPTLDLFA-SL------KFPAF-----------ERKT
DYVAL-KHPDEYAYYDGII----HSTET---GETRHRDYKNKVKE-EVVLHSTAKQAKG-
-----------PFRPYMVGALSRFNINSDQLMPAAKAAAQKLGLA----APNYNPYLISA
AQVVESVHNIERMIYLIEELLRRGLKDETVERQTIAWSAKLPPVKKCWGVGAVEVPRGVL
FHEYRIDDDGLLSWANCVIPTGQNLANIEDDMRALVPTILDR---PQEEITLLLEMLVRA
YDPCISCSVHMLKVDFV--------------------
>OQY25179.1
MSKVNVNVNVHHLTRVEGHGDIVVDVKN-GELVKCEWQVVEAPRFFEAMLRGRPYQEASH
ITSRICGICATGHATASLRATENALGVEISEQTEMLRKLVFHGEIIDSHVLHVYMLVAPD
FL-------GVGSVLPLAT--S-HPEIVMRALRIKQLAGDLCAMVSGRHTHPIAMTVGGF
THLPTLKELAAMRERLVAAREDMDETIALFK-TL------PWPAF-----------ERET
EYVCL-RKDDEYAFIDGRI----VTTDG---FTYELDDYRKVTNE-FMVPYSTAKRAKH-
-----------NRESYMVGALARFNNNYDQLHPRAKAAAEELGMK----PICINPYLNSG
AQAVEMVHCIEDSISIIDELLDRGIEEEPL--------YEF-QGKGGEGVGACDVPRGIL
FHNYIIDDEGLIQGANCVIPTNQNHANIEDDMRALVPQIQER---PQKEITLMLEMLVRA
YDPCISCSTHLLNVEFV--------------------
>OGO66084.1
MPM-NKRIDVHHITRVEGHGNIVVEVED-GRIKECRLDIVETPRFFEAMLRGRPYQEASH
ITSRICGICATGHATASLRASEKALGIEPSEQTQLLRKLTFHGEILDSHVLHAYMLVAPD
FL-------GVGSVIPMAT--S-HPEVVLRALRMKKLAGDICAVVTGRHTHPIAMCVGGF
THFPKPTELENLRQRLVATRADVDETVALFA-TL------PWPQF-----------ERDT
EYVSL-TKPDEYAFIDGEI----ITSDG---ARLPAEAYHQITNE-HLVAHSSAKHTRH-
-----------LRQSYMVGALARFNNNYPQLQPRAKEAAATLGLK----PKITNPYLNSA
AQVVEIVHCVEEAIAIIDRLLERGINSEQP--------VPV-NTIPGEGVGVCEVPRGLL
IHHYWIGEDGNLTGADCVIPTNQNLANLEADMLALTPLIAEK---PIKAMQLDLEMLVRA
YDPCISCSVHVLKVEPK--------------------
>OGO15058.1
MAKTSLRVDVHHITRVEGHGNIVIDVHN-GELKQCELQIVETPRFIEAMLRGRPYGEASH
LTSRICGICAVGHATASLRATEKALGVELSEQTVLLRKLNFHGEMLDSHILHAYMLVAPD
FL-------GVGSVIPLAT--R-APEVVLRALGMKKLAGDLCAAICGRHTHPIAMTVGGF
THFPSSDQLETLRQRLEAARPDVDATVELFQ-TL------KFPAF-----------ERET
EYIAL-SKPDEYCFIDGLI----TSTDG---GTWPVEDYRKVTNE-YLVRHSSAKRTHN-
-----------QRQEYMVGALARFNVNHDRLHPRARAAATTLGLK----PKVTNPYLITA
AQVVEIVHCVEDAIDLTDRLLQRGIEWEAP--------APP-QRLTGEGVGACDVPRGTL
FHNYVI-RDGLIAGANCIIPTGQNLNNIEADMRALVPTILDR---KPEDITLSLEMLVRA
YDPCISCSAHMLDVHFV--------------------
>WP_012544964.1
MSQ-NISINVNYLTRVEGHGNIVVEVKD-GKLEICRLEIVESPRFFEAFLRGRSIYEAPH
ITCRICGICSCGHTLASIQAAEDALGIKPTEQTVLLRKLLLHYEQLDSHILHIYLLVAPD
LV-------GVPSFVPLIK--S-HPDVVIRALRMKRLCNELCDILVGRHVHPISAVIGGF
TKLPSEIDLEEMHKKLLALQKDIEVTIELFK-DL------KFPEF-----------ERDT
EYIALVNDEDEYPLLYGDI----GSTDG---YRVSKYEYKNVTNE-FIVPYASAKRTKW-
-----------HRESYAVGALARFNLNYEKLHPKAKEAAATLGLK----PKCINPYLNTV
AQIVECVHCVEDAIRIIETLWQKGINYDEVVVPDINEHGLL-PQRAGEGVGAVEVPRGLL
IHHYECDERGIFRNANCIIPTNQNTHNIELDMLKLVPEIINQ---SPEEIRLSLEMLVRA
YDPCISCSVHMVEVKLGDRD-----------------
>WP_048088262.1
MSR-DININVDYLTRVEGHGNIVVNVKE-GRLETCRLDIVEAPRFFEGLLRGRSIFEAQH
ITSRICGICACAHSLASIQASEDALSITPSEQTVKLRKLLLHFETLDSHLLHIYLLASPD
LL-------GVKSFIPLID--T-HNQVVRRALRLKKTCNDMCSILAGRHVHPITATIGGF
TKLPGKKDLDAILNMLEGMRPDIEATVEFVS-TM------RFPEF-----------ERDT
EYVALVSDDNEYPLLTGDL----GSTDG---VRKGKREYRDVTNE-FVVPHSSAKHTRL-
-----------SRESYAVGSLARLNLSYDKLHPEAKEIASALGLK----PKCINPYMNTA
AQLVESVHCLEDAISTVEDLKNMGIDYDEEIVVGLNEQSRI-PVKAGSGVGAVEAPRGTL
YHNYEIDERGIIQHANCIIPTNQNLNNIERDMEKLVPEILDK---SDEEITLYLEMLVRA
YDPCISCSTHIVNVKFVNR------------------
>OGW22162.1
VKQ-SVNINVEYLTRVEGHGNIVVNVKE-GRLQECRLDIVESPRFFEGILRGRSIFEAQH
ITSRICGICACGHSLASIQAAEDALGIAPSAQTVKLRKLLLHMEILDSHILHIYLLAAPD
LL-------GVKSFIPLIE--T-HNKVVRRALRMKRACNDVCDVLVGRHVHPVSAIVGGF
TKLPKRKDLDPMYNTLAGMRPDIEATIDLIS-KL------KFPEF-----------ERDT
EYVALISDESEYPFLGGDI----GSTDG---VRMNKRDYRKATNE-FVVSHSTAKHAKL-
-----------SRESYAVGALARFNLNYEKLHQKAKETASVLGIK----PKCINPYLNTA
AQLIEAVHCLEDAIIIIEDLQNNGIDYSEEITVGLNEQKKI-PVKAGNGIGAVEVPRGIL
YHNYEIDENGIIINANCVIPTNQNLNNIEHDMRKLVPELLNK---SEEEITLALEMLVRA
YDPCISCSTHMLKVGFNR-------------------
>OGX29320.1
MSR-NVKVNVEYLTRVEGHGNIVVNVKD-GKLEECRLDIVEAPRFFEGMLRGRSIFEAQH
ITSRICGICACGHTLASIQAGEDALGLRPSEQTIKLRKLLLHQEMLDSHILHIYLLVAPD
LL-------GVKSFVPLID--T-HHKVVRRALRMKKTFNDVCDILVGRHVHPISAIVGGF
TKLPKEKDLDAMLDMLKGLRPDMEATMELLS-TL------KFPGF-----------ERET
EYVALVNDADEYPLLEGDI----GSTDG---LRISKKDYLKLTNE-FVVPHSSAKHAKA-
-----------SRESYMVGALARLNLNYKKLHPRAKKAAELLKIK----PITTNPFLNTA
AQAVECVHCLEESISILEDLKEKGVNQDEAIVVGLNEKGTI-PVKAGNGVGAVEVPRGIL
FHNYEIDKDGKIVNADCVIPTGQNLNNIEHDMRKLVPEILDK---KDEEITLAMEMLVRA
YDPCISCSAHFLDVKFVNR------------------
>OHD14270.1
KKI-NLNVNVEYLTRVEGHGNIVVNVKE-GILEKCELQIVESPRFFEGMLRGRSIFEAQH
ITSRICGICSCGHTLASIQAAEDALDFTPSPQTIKLRKLLLHYEMLDSHILHIYLLVAPD
LL-------GVKSFVPLID--T-HGAVVRRALRMKKTCNDVCDILVGRHVHPISAIVGGF
TKLPKEKELDEMLKYLKELRTDMDATIELAK-TL------VFPSF-----------ERDT
EYVALVSDDSEYPLLSGDI----GSTDG---VRMNKKDYKKITNE-FIVPHSSAKHTRL-
-----------SRGSYAVGALARINLNFNKLHPKAKELATLLGFN----NKVTNPYLNTA
AQLVECVHCLEDSIKIIEELKTTGIDYSEEIVVGLNENKKI-PVKAGSGVGAVEVPRGIL
FHHYEIDDKGIIKNANCIIPTGQNINNIECDMKKLVPEAIDK---NKEEITLLLEMLVRA
YDPCISCSAHFLDVKFVK-------------------
>OGB88127.1
SKR-NVMVNVEYLTRVEGHGNIVVNVKE-GKLETCQLQIVEAPRFFEGMLQGRSIFEAQH
ITSRICGICACGHTLASIQAAEDAIGFIPSEQTIKLRKLLLHLENLDSHILHIYLLVAPD
LL-------GVKSFVPLIN--S-HNTVVRRALRMKKTCNDVCDVLVGRHVHPISSIVGGF
TKLPTEKALDDMLHLLNGLKPDMDATVGLAA-TL------KFPAF-----------ARDT
EYVALVSDNNEYPMLMGDV----GSTDG---IRKNKKEYKVLTNE-FVVPHSSAKHCKL-
-----------SRDSFAVGALARFNLNADKLHPKAKAAAQAIGLK----PKCINPYLNTA
AQLIECIHSLEDSIAIIETLKQTGINHDEAIVVGLNENKMI-PVKAGSGVGAVEVPRGIL
YHNYEVDDKGIIAKANCIIPTGQNINNMEHDMKKLVPEILNK---TDEEITLALEMLIRA
YDPCLSCSAHFLDVKFVNR------------------
>OHD57608.1
MGK-NININVEYLTRVEGHGNIVVNVND-GKLEQCMLEIVESPRFFEGMLRGRSIFEAQH
ITSRICGICACGHTLASIQAAEDAIGFTPSKQTIELRKLLLHLENLDSHILHIYLLVAPD
LL-------GVKSFVPLID--S-HNKVVRRALRMKKTINDVCDILAGRHIHPISSIVGGW
TKLPREKDLDAMLALLTGMIPDMNATVELAA-SL------KFPEF-----------QRET
EYVALVSDDAEYPLLMGDV----GSTDG---VRMNKKDYKKITNE-FIVPHSSAKHAKL-
-----------SRASYAVGALARFNLNAGKLRKEAKGIADAIGLK----PICVNPYLNTA
AQLVECVHCLYEAIDILTRFKEKGVDHSEAIVVGLNEQKKV-KIKPGLGVGAVEVPRGIL
FHSYEVDEKGLIVNANCIIPTGQNCNNIERDMQKLVPEIMEK---KEEEITLALEMLVRA
YDPCISCSAHFLDVKFVK-------------------
>OHD55674.1
MGR-NIKVNVEYLTRVEGHGNIVVNVND-GVLEDCKLEIVESPRFFEGMLRGRSIFEAQH
VTSRICGICACGHSLASIQAAEDAIGFKPSDQTIRLRKLLLHMENLDSHLLHIYLLVAPD
LL-------GVKSFVPLID--S-HNKVVRRALRMKKTCNDVCDILAGRHIHPISSIVGGW
TKLPDEKALDAMLTYLTGMIPDLNATAELAA-SL------KFPDF-----------QRDT
EYVALVSDDAEYPLLMGDV----GSTDG---VRMNKKDYKKITNE-FIVPHSSAKHAKL-
-----------SRDSYAVGALARFNVNYNKLRKEAKEIAAAVGMK----PKVTNPYLNTA
AQLIECVQSLYDAIDIINYFKEKGIDHSEAIVVGLNEQKRI-KVKAGTGVGAVEVPRGLL
FHYYEVDDKGIIVNANCIIPTGQNCNNIEHDMKKLVPEILDR---TEEEITLALEMLVRA
YDPCISCSAH---------------------------
>OGX14137.1
MGR-NVNVNVEYLTRVEGHGNIVVNVRD-GVLEKCELDVIESPRFFEGMLRGRSIFEAQH
ITSRICGICSCGHTLASIQAAEDAIGFKPSKQTTELRKFLLHMETLDSHILHIYLLVAPD
LL-------GVKSFVPLIS--S-HNEVVRRALRMKKWCNDVCDILVGRHVHPISSIVGGF
TKLPDVKALDAMLDILTKMRPDMDETVKLAA-SL------KFPQF-----------ERET
EYIALVNDTDEYPFLEGDI----GSTDG---KRWKKKDYRQVTNE-FMVEHSSAKFCKA-
-----------NRESYMVGALARFNLNAAKLHPKAKAVADAIGMK----PIVKNPYLNTA
AQLIESVHCLEDAIRILEDFQKKGIDPKEAVVVGLNENNAV-KVHAGNGVGAVEVPRGIL
FHDYEVDAKGVIVNANCIIPTGQNLNNIEYDMKKLVPEILDK---TDEEITLALEMLVRA
YDPCISCSAHFLNVKFVNR------------------
>OGC08307.1
MSR-NISINVEYLTRVEGHGNIVVNVKE-GKLETCQLQIVESPRFFEGMIKGRSIFEAQH
ITCRICGICSCGHTLASIQAAEDAIGFIPSKQTTELRKFLLHMENLDSHILHIYLLVAPD
LL-------GVKSFVPLID--S-HNEVVRRALRMKKVCNDVCDILVGRHVHPISSIVGGF
TKLPKEKDLDAMLDHLYLLRKDMDKTVELAT-TL------TLPHF-----------ERDT
EYVALVSDDDEYPMLIGDI----GSTDG---KSVNKKDYKSVTNE-FIVPHSSAKHTKW-
-----------NRDSYAVGALARFNLNSNKLHPKAKEVASAIGLK----SKAIGPYLNTA
AQLVECVHSLEEGIRILEGFKKNGINYDEEVVVGLNEKGTI-PVKAGNGIGAVEVPRGLL
FHDYEVDDKGIITKANCIIPTGQNLNNIEHDMRKLVPEILDK---SDSDITLMLEMLVRA
YDPCISCSAHFLNVKFINR------------------
>RIFOXYA2_FULL_CP_36_21_rifoxya2_full_scaffold_1302_12
VSR-NISINVEYLTRVEGHGNIVVNVKE-GKLETCQLQIVESPRFFEGMIKGRSIFEAQH
ITCRICGICSCGHTLASIQAAEDAIGFIPSKQTTELRKFLLHMENLDSHILHIYLLVAPD
LL-------GVKSFVPLID--S-HNEVVRRALRMKKVCNDVCDILVGRHVHPISSIVGGF
TKLPKEKDLDAMLDHLYLLRKDMDKTVELAT-TL------TLPHF-----------ERDT
EYVALVSDDDEYPMLIGDI----GSTDG---KSVNKKDYKSVTNE-FIVPHSSAKHTKW-
-----------NRDSYAVGALARFNLNSNKLHPKAKEVASAIGLK----SKAIGPYLNTA
AQLVECVHSLEEGIRILEGFKKNGINYDEEVVVGLNEKGTI-PVKAGNGIGAVEVPRGLL
FHDYEVDDKGIITKANCIIPTGQNLNNIEHDMRKLVPEILDK---SDSDITLMLEMLVRA
YDPCISCSAHFLNVKFINR------------------
>RIFOXYA2_FULL_CP_46_56_rifoxya2_full_scaffold_0_616
SKR-NVSVNVEYLTRVEGHGNIVVDVKE-GKLETCQLQIVESPRFFEGMIKGRSIFEAQH
ITCRICGICSCGHTLASIQAAEDAIGFKPSKQTTELRKFLLHMENLDSHILHIYLLVAPD
LL-------GVKSFVPLID--T-HNKVVRRALRMKKAANDVCDILVGRHVHPISSIVGGF
TKLPKEKDLDAMLQILYDMRADMTATVELAA-TL------KFPQF-----------ERDM
EFVGLVSDDAEYPMLMGDI----GSTDG---KRINKKDYKKATNE-FVVPHSSAKHAKW-
-----------NRESYMVGALARVNLNAGKLHPKAKELAAALGVK----PKVINPYLNTV
AQLIECVHSLEDGIRILEEFKKNGVNQDEVVLVGLNEQDRI-KVKPGIGVGAVEVPRGIL
FHNYEVDEKGIIIKANCIIPTSQNVNNIEHDMRKLVPEILDK---TDEEITLALEMLVRA
YDPCISCSAHFLDVKFVGR------------------
>OGC04278.1
SKR-NVSVNVEYLTRVEGHGNIVVDVKE-GKLETCQLQIVESPRFFEGMIKGRSIFEAQH
ITCRICGICSCGHTLASIQAAEDAIGFKPSKQTTELRKFLLHMENLDSHILHIYLLVAPD
LL-------GVKSFVPLID--T-HNKVVRRALRMKKAANDVCDILVGRHVHPISSIVGGF
TKLPKEKDLDAMLQILYDMRADMTATVELAA-TL------KFPQF-----------ERDM
EFVGLVSDDAEYPMLMGDI----GSTDG---KRINKKDYKKATNE-FVVPHSSAKHAKW-
-----------NRESYMVGALARVNLNAGKLHPKAKELAAALGVK----PKVINPYLNTV
AQLIECVHSLEDGIRILEEFKKNGVNQDEVVLVGLNEQDRI-KVKPGIGVGAVEVPRGIL
FHNYEVDEKGIIIKANCIIPTSQNVNNIEHDMRKLVPEILDK---TDEEITLALEMLVRA
YDPCISCSAHFLDVKFVGR------------------
>OGC22319.1
SKR-NVSVNVEYLTRVEGHGNIVVDVKE-GKLETCQLQIVESPRFFEGMLRGRSIFEAQH
ITCRICGICSCGHTLASIQAAEDAIGFIPSKQTIELRKFLLHMENLDSHLLHIYLLVAPD
LL-------GVKSFVPLID--T-HNKIVRRALRMKKAANDVCDILVGRHVHPISSIVGGF
TKLPKEKDLDAMLQILYDMRADMTATVELAA-TL------KFPRF-----------ERDM
EFVGLVSDDAEYPMLIGDI----GSTDG---KRLNKKDYKKATNE-FVVPHSSAKHAKW-
-----------NRESYMVGALARVNLNAGKLHPKAKELAAALGVK----PKVINPYLNTV
AQLIECVHSLEDSIRILEGFKKTGVNQDEVVLVGLNEQNRI-KVNPGSGVGAVEVPRGIL
FHHYEVDEKGIITKANCIIPTSQNVNNIEWDMKKLVPEILDK---TDEEITLALEMLVRA
YDPCISCSAHFLDVKFKGR------------------
>RIFOXYB2_FULL_CP_42_35_rifoxyb2_full_scaffold_224_19
SKR-NVSVNVEYLTRVEGHGNIVVDVKE-GKLETCQLQIVESPRFFEGMLRGRSIFEAQH
ITCRICGICSCGHTLASIQAAEDAIGFIPSKQTIELRKFLLHMENLDSHLLHIYLLVAPD
LL-------GVKSFVPLID--T-HNKIVRRALRMKKAANDVCDILVGRHVHPISSIVGGF
TKLPKEKDLDAMLQILYDMRADMTATVELAA-TL------KFPRF-----------ERDM
EFVGLVSDDAEYPMLIGDI----GSTDG---KRLNKKDYKKATNE-FVVPHSSAKHAKW-
-----------NRESYMVGALARVNLNAGKLHPKAKELAAALGVK----PKVINPYLNTV
AQLIECVHSLEDSIRILEGFKKTGVNQDEVVLVGLNEQNRI-KVNPGSGVGAVEVPRGIL
FHHYEVDEKGIITKANCIIPTSQNVNNIEWDMKKLVPEILDK---TDEEITLALEMLVRA
YDPCISCSAHFLDVKFKGR------------------
>WP_004029354.1
M---SEKIVISPTSRQEGHAELVMEVDDEGIVTKGRYFSITPVRGLEKMVTGKAPESAPV
MVQRICGVCPIPHTLASVEAMDDSLGIEIPKAARQLRELTLAAHHVNSHAIHQF-LIAPD
VV----------------PE-NLFTTAVESVSEIRKTAQSVVETVAGEGIHPSDVRIGGM
ADNISEVARKRLYARCKQLKPKLDAHVELII-GLVAD--KGFPEG---------LGVTNA
PTLATD------ILYGDRE-----NFDL---DRFTEIMPESWYDDPEVAKRACSTIPLY-
-----------DGRNVEVGPRARASVYGGFT--------------------ERGVVAQHV
ARALEMKTALSKCIDILGELDTSAPTMA----------DFDVTGTNKLGVGAIEGPRGMD
VHMAQV-ADGKTQFYSCLVPTTWNIPTMGPATEGFHHEF--------------GPHVIRA
YDPCLSCATHMIVVDDEDRSILK---NEMVRI-----
>WP_011170764.1
M---GKTVEINPTTRHEGHTKLVLKVDDDGIVEKGNYLSVTPVRGFEKFLVGKVAEFAPI
AVSRFCGICPIAHATSSVEAIEDACGITPPKDGLLLRELTGLGNKMHSHPLHEF-LIAPD
FI----------------PE-ADRVEYIKRIQEMRKTGQFIVDTIGGEAIHAPNIKVGGM
LKNITENAASKIYYKCREYEKLAKEHVEYLIESNMLADGTEIPEK---------LGYHDF
GYIATD------ATYGNRE-----NIDQ---SKVVEYTPYDVYEK-DVAVQACTTIPRY-
-----------NGRLMEVGPRARFAKFHDFK--------------------NKGAMAIHI
ARAYENVVHVKRAMEIIDELDVNGKTRS----------NEPIGDGEKIGLGVHEAARGHN
THQAAIDAKGRITYYNAIVATTWNIPLIGKATEGTHYKF--------------AEHVVRA
YDPCVSCATHVIAMDYDNKIVDK----KIIQ------
>WP_011406878.1
M---SETIVISPTSRQEGHAELSMEVDENGIVTTGRYFSITPVRGIEKMVIGKRPETAPV
LVQRICGVCPVTHTLASVEAIDDSLKIEVPQAGRILREMCLNAHMINSHAIHHF-LVAPD
FV----------------PD-NQYKEVVKNISTIRKNAQYVEDTVGGEGIHPSDIRIGGM
AHNITKNTKNKIKTRISGMMKLLEEHVETMA-GLIED--KDFPDK---------LGAHNQ
PVFASD------NTYGSKN-----NLSI---NEIEEILPSSWYDLPDIGERACSQIPLY-
-----------KGNVVETGPRARASKFRKFK--------------------EVGVKAQHL
ARAQEMINSAEKILELVDKLDTSAQVMA----------DYTLEGTNRLGVGVIEGPRGTN
IHSAKISPEGYISYYNAIVPTTWNIPTMGLATEGFHHEY--------------APHVIRA
YDPCLSCATHMIVKDDETKEVLK---DDMVQL-----
>WP_012616797.1
M---SKVVEISPTTRHEGHSKLVLKVDDAGIIERGDWLSITPVRGVEKLAIGKTMDQVPK
IASRVCGICPVAHTIAATEAMEASIGCIIPDDAYLLRVIMQCANRAHSIALHNI-LSLPD
MYLPG----TDTKINPFSPE-EPVRSVAKRIQRIREISQTIGEIAGGEAVHPSNTRVGGM
FVNVSPRAKAKMYDLAKEGLALARDQMEFMIRNYQKRDKVDIPET---------LGYHNQ
GYMATD------PIYGSSSLDENPTWDI---SRFNEVRPWDWYGETWPQMEANTGVPLY-
-----------DGQPVEVGPRARMVTFKNFD--------------------EKGTIGQQV
ARQMEYTDSFYKLIECLDALNTNGKVFV----------DELPTGDGSLGWAANEAPRGSD
VHLARV-NNGKVEFFSMLVPTTWNFPTCSRALTGAPWQL--------------AEVIMRG
YDPCVSCATHMIVVDEDQRIVAQ----KLIQ------
>WP_013537869.1
M---RKVVKLEGIPLTEGHSGLFLEVEN-GTVKRGFYYALVPVRGFETLLVGKDATVAPV
LTSRICGLCQVTHSIAAARAVEAACNIEVPPKAELLRELLGLAVRVYNNLLHQI-VVSED
LF----------------PQ-KDEQAFIRQVQRIRKVAGELLESIGGEIIHSPNVKVGGV
AEAIEPRLQEKLLKTVEATLPLLRDSLESFKNSLWKR--EGLPEE---------LGKHSL
PFFATD------RFYGKPV-------DF---NRFQFKMPQELLPG-ELKRRATNLFPFP-
-----------NGRAVETGPRARKVLFEGYK-------------------PKGGVKELHL
LRALENLEAFKRIEEILSEHSFNRELLN----------RTAPSDGERLGIGVHEAPRGTN
IHAVKVDKSGKIIYYKIVVPTEINFSAIAEALKGAPAKA--------------AEFIVRA
YDPCIVCAAH---------------------------
>WP_013905833.1
----MSETVINEICRIAGEAKLVLYEED-GIVQDAFFIATAPVRGFEKLVVGKNPLFAVE
AVMRICGLCHASHGIAASEAIENAIGITPPRNGLLMREAIGLINRVQSHILEFL-MAAGD
LL----------------AK-EKRNEVLFKLMEFHAKISDYLLKLGGAATHPPNLTIGGM
LSVPKWSVFNNLKARLPSLMKNWEELRHLLT-DEDIQ--TEIADEL-------REKKVDS
EYLATG------LFYGDRF-----NLEV---KGIETTPYYEFRKENQHSKDSTTLVAFY-
-----------RGHKVETGPRARMKLYRNFR--------------------DSSLYGLHL
ARIEDTTLALLRFEEILDGIKMDQPFRT----------ENI-IFGPGKGVGVYEAPRGTL
IHIVELGEEGRVMSLKIIVPTMFNIPIMEEMAKGLSVKA--------------AEASVRL
YDPCIPCTTHVIKLG----------------------
>ACS32570.1
MKA-LGEITLDKVCRIAGEAKLILYEED-GVVQDALFIATAPVRGFEKMVVGKNPLFAVE
AVMRICGLCHASHGIAASEAIEHAIGVTPPRNGRLMREALGLINRAQSHALLFL-MVAGD
LI----------------KE-EKRNDVLFKLMDFHAKISDYLLKLGGAATHPPNLTIGGM
LSVPKWSVFNNLKARFKDLTASWEAAEELLI-DEDIQ--TEIADEL-------REAKRPF
KYLASG------FFYGDRY-----NIEW---DKVSSVPYYEFRKE-EAARESTTLVSFY-
-----------DGEKVETGPRARMITYREFR--------------------DESLYGLHL
ARIEDTRLAIQRLGEILDEIRIEEPFRT----------GDI-TFRPGKGVGVYEAPRGTL
IHYVELGEEGRVLKSRIVVPTMFNIPVMEEMAKGLSVKA--------------AEAVMRL
YDPCIPCTTHVVRLR----------------------
>WP_016359193.1
M---SEKIVISPTTRQEGHAELVMEVDDEGIVTKGRYFSITPVRGLEKMVVGKAPETPPV
LCQRICGVCPIPHTLASVEAIDDSLDIEVPKAGKIMREVTLAAHCLDSAAIHHF-LIAPD
FV----------------PD-NLFKTAVDSVSNIRKKAQFIVDTLAGEGIHPSDIRVGGM
ARNISPLAKEKITKIAKELVPDVEKHAELIE-GLVAD--KGLPKD---------LGVVKN
KPFSSS------PYYGDRS-----YFDF---DKFSEIMPEQWYDDPEIGKRACSTIPLW-
-----------EGKPIETGPRARMEMYHGFK--------------------DKGVVAQHV
ARAEEMKLNAARIVELVDQLDTSAPVRA----------DFDPRGTNKLGLGVIEAPRGTD
VHMAQI-KDGRVQYYSCLVPTTWNIPIMGPATEGFHHEY--------------GPHVIRA
YDPCLSCATHVMVVDDDDKSVLK---SEMVNL-----
>WP_022846160.1
M---IKRIEIEPIPLTEGCSKLVLKVER-GIIVEGYYYALVPIRGFETLLLDKEAPFATV
AATRICGMCQAVHSIAAAKAIEDACNIEVPEAAEKLREALNLAVRVYNHLLHHI-VISGN
MF----------------ED-KDEREFIKGVQRIRKNISTIMEIIGGEFVHPPNVVVGGI
SSSIDESVRERLINLADESIPLAEKETKRFINHIWKK--RNLPDN---------LGSHNL
DFFIAE------DFHS---------------EDIEELYPQEVFPEFPFKREATNTLVKV-
-----------KGKAVETGVRARKVKKEGFK-------------------PSGGIKELHI
LRAEEIISALKKMKTILEENTFNRELWN----------REFPSDGETTGTGIVEAPRGVN
IHQVRVDKSGKITYYKIVVPTAINMLAIAEALKGEKVEY--------------AEMVVRA
YDPCIACATH---------------------------
>WP_004032005.1
----MKNIEISPVSRIEGHAKITVQVDDAGNVADAHFHVME-IRGFEKFLEGAAVEEAPR
ITPRICGICQTAHHLASAKATDMVFGLEPPETAKKLRELMLMGQYIHSHSLHFYFLGAPD
LVMGPDSDPAMRNVVGILK--S-NPDLAMMAIKTRKIGQEITGAVGGKPISPVTAIPGGQ
SRGITSEQQAKLLSKAKDAIGLIEQGIEVAK-PLFAQYSEAIEAL----------GPVES
-HFGALTNGGSMEFYDGPA--KIIDKSGSQVYEFAAADYLDYIEE-KVQPWSYLKFPYLK
QIGF-------PEGNYRVGPLARLNVVDSIPTEKASALYGEYKD-QYG--IAQNALLYHY
ARLIELMYAAERAVQLLEDDSITGTDLRQNLSEPLMTKAQK-SSETKRGVGMIEATRGIL
IHDYETDAGGFINRANLIVSTGQNNLSMDIGVRETAKQMIHG-EEVSEGLKNRLEMIVRA
YDPCLSCATHAIDGSSPLAVDIYDSEGQLLKKH----
>WP_006930005.1
M---GQKITIDPITRLEGHGKIAIFLNDSGNVDRAYFQIPE-LRGFEKFAEGRPAEDMPQ
ITSRICGVCPTAHHMASTKALDDLYKIEPPATARKIRELVYSTFMVEDHALHFFFLGGPD
FVVGPDAPKASRNILGVLQ--KVGTETGLKVIGMRRQLRELITEMGGKVIHPVLGLPGGV
SKKMTKEIQERFVDVANQAVEFALFSLQLFE-DVVLNNSAYVDIITS------PAYTHKT
YYMGLVDDNNHVNFYDGWI--RVVAPDGKEFARFKVQEYLDWIAE-HVEPWTYVKFPFLK
KVGWNGFSEGKKSGIYSVAPLARLNAAEGMATPRAQEFYLKFFE-TLGGKPVHFTLANHW
ARLIELLYAAERMAELANDPEILSDNIR----------NVP-TETPTVGIGVVEAPRGTL
FHHYQTDEQGVIQKANLIVATQNNAARIAMSVDKAARNLINDGH-YDDGILNQIEMAFRA
YDPCHACATHSFPGEMPVIYQFFNLKGEKLWEIVRGT
>WP_008616907.1
MRQFLKRIVIEPVSRVEGHGKVTILLDDDNQVHQVRLHIVE-FRGFEKFIEGRPYWEVPV
LVQRLCGICPVSHHLAASKAMDMIVNGGLTPTAEKIRRLMHYGQMLQSHALHFFHLSSPD
LLFGFDSDVARRNIVGVAA--A-NPDVAKMGVLLRKFGQEVIRVTSGKRVHGTGSIPGGV
NKSLSLEERDYLLKDADQMIAWSRDAVRIIK-TLHRSNPALYDVF----------GDVPT
TMMSLVDDKGDLDFYHGAL--RARDKDGEVIDQVSYQGYSSLLTE-GVKPWSYMKFPYIT
TLGE-------EKGWYKVGPLARVQNCDRIPTPQAEEERLELIAHGNG-KPMHGSLGFHW
ARMIEMLCAAETIKDLLLDPDIMGAELM----------AT--GPRREEGIGVIEAPRGTL
FHHYRVNADDVVTYANLIVSTTNNNTAMNVAVRDVAKNYLQG-HEITEGLLNHIEVAIRC
FDPCLSCATHAL-GKMPLEVTLVDASGREIDRMTKDS
>WP_010872716.1
M---SKTIVIDPVTRIEGHAKISIFLNDQGNVDDVRFHVVE-YRGFEKFCEGRPMWEMAG
ITARICGICPVSHLLCAAKTGDKLLAVQIPPAGEKLRRLMNLGQITQSHALSFFHLSSPD
FLLGWDSDPATRNVFGLIA--A-DPDLARAGIRLRQFGQTVIELLGAKKIHSAWSVPGGV
RSPLSEEGRQWIVDRLPEAKETVYLALNLFK-NMLDRFQTEVAEF----------GKFPS
LFMGLVGKNNEWEHYGGSL--RFTDSEGNIVDNLSEDNYADFIGE-SVEKWSYLKFPYYK
SLGY-------PDGIYRVGPLARLNVCHHIGTPEADQELEEYRQ-RAG-GVATSSFFYHY
ARLVEILACLEAIELLMADPDILSKNCR----------AKA-EINCTEAVGVSEAPRGTL
FHHYKIDEDGLIKKVNLIIATGNNNLAMNKTVAQIAKHYIRN-HDVQEGFLNRVEAGIRC
YDPCLSCSTHAA-GQMPLMIDLVNPQGELIKSIQRD-
>WP_010876758.1
----MVKLTMEPVTRIEGHAKITVHLDDAGNVEDTRLHVME-FRGFEKFLQGRPIEEAPR
IVPRICGICDVQHHLAAAKAVDACFGFEVLPAAYKMREIMNWGSYMHSHGLHFYFLAAPD
FIAG--KDRKTRNVFQIIK--D-APDIALQAIELRKNALELVRATGGRPIHPTSSTPGGI
STELDDETQKDLLKKAQRNVELAEATLELAV-PIFEENIDLVNSL----------GNIET
YHTGLV-KDGVWDVYDGIV--RIKDKEGNMFREFKPADYADTIAE-HVKPYSWLKFPYIK
DLGY-------PDGVYRVSPLSRLNVADKMPAPKAQEHFKEFRE-NFG--YAQQTLLYHW
ARLIELLACAECAADALEG-DLSGEKFP----------DSL-ERQAGDGVGIVEAPRGTL
THHYTCDENGLITKANIVVATIQNNPAMEMGIQKVAQDYIKPGVEVDDKIFNLMEMVIRA
YDPCLSCATHTIDSQMRLTLEVYDSEGDLVKRI----
>WP_040123534.1
M-SFLRRVAIDPVSRVEGHGKVTILLDEQQRVQQVRLHIVE-FRGFEKFIEGRPYWEVPV
MVQRLCGICPVSHQLAASKAMDRVVGARVTRSAEKIRRLMHYGQVMQSHALHFFYLASPD
LLFGFDSEVDLRNIVGVAQ--A-YPDIAKQGILLRKFGQELIRATSGKRIHGTGSIPGGM
NRYVSQADRDMLYRDVDQMTGWAADAVDIAK-QLHAQNPALYDSF----------GSFRS
NMLSLVRADGAMDLYDGVL--RARDADGGIIDGASDQDYMSLIEE-ETRPWTYMKFPHLR
SLGR-------DTGWYRVGPLARVQNCDFIPSPLAEAQRKEFVDWGKG-SPVHATLAYHW
ARMIEVLHAVEVIKDLLDDPDILQGELM----------AS--GERRAGGVGIIEAPRGTL
IHDYRVNADDLVTHCNLIVSTTHNNQAMNEAVRSVAREYLDG-QRLTEGLLNRIEIAIRA
FDPCLSCATHAL-GRMPLDVVLLGPGGEPFDHMTKSH
>WP_011699072.1
M---GKKLVIEPVTRVEGHARVTIVLEDSGKVKDARVQVIE-MRGFEKFCVGRPVEEMPR
IVTAICGICPWAHHMASSKAADALFGVQIPETARKIREAAYSAHIVHSHLLHFFFLAAPD
FLSDPGADFGVRNIIGLAA--R-NPDLVRRAVRARHMAQEMTGIIAANATRPDAVVPGGF
SRAMSEEQRQELLPMAREVLEFTRFAVDFAKEKVFIPQWPQVKEE----------PSLAT
GFLGTVDANGGLNFYDGRL--RLKQPGDNGNKEFEPKDYRDFIEE-QAMDWSYVKFPFVR
SAGRLSLDPEDPVGVYRSNSLARINVCDHITTPLAQQELLEFRE-TVG-RLPQHSFLQHW
ARLIEALYNSERAVELLSDPEITNPNVR----------ETV-TPVAGRGVGVVEAPRGAL
IHDYEADDKGFITKVNLIVATTHNSAAMNIDVLMAARRILDGGR-SDEEALNKVEMVIRA
YDPCFSCSTHVLGGALPVKLQFRDTRGQVIRTIQN--
>WP_011699561.1
M---AQTISIDPVTRIEGHGKIRIQLDDAGQVADAKFHVVE-FRGFEKFCVGRTYPEMPG
ITMRICGICPISHMLASAKACDAIAGVRIPPAANKLRRLINHAQYTQSHALSFFHLSAPD
LLLGMESEPATRNVVGLIL--K-APDLARKGIRLRQFGQEIIRMIGTKSVHPAWAVPGGV
REALSAENVQKIKAMLPEAFQTTEIALDLLK-DNYDKFSAEVKTY----------GDFPS
KFIGLVTPEGGLEHYDGLL--RVMDSDGRIIPGLHNDRYREIIAE-AVEDWSYLKFPYYK
PGGY-----GTDAGLYRVGPLARLNICDFAGTPRADRELRQFRRLDGG-RVVTSSFHSHY
ARLIEIMFSLEKIAELVEDPDLIGGRLR----------HYG-GANEEKGVGIMEAPRGTL
FHEYDVDEDGIIKKVNLIVATGNNNQAMNKTVLQIARAYMNGKKEITEGLMNRVEHGIRL
YDPCLSCSTHAV-GQMPLHIQLVDSKGELVEERVRD-
>WP_011958239.1
M---TRHILIDPVTRIEGHAKISIHLDDDGNVAEARFHVTE-FRGFERFCEGRPFWEMPG
ITARICGICPVSHLLASAKAGDAILSVVIPPAAEKLRRLMNLGQIVQSHALSFFHLSAPD
LLLGFDSDPATRNVFGLMA--A-DPTLARAGIRLRQLGQDIIALLGGSKIHPAWAVPGGV
RSAPTAAQRAGIIERLPEARATVLDALRRFK-ALLDTHADEVATF----------GNFPS
LFLGLVGPNGEWEHYDGRL--RVVDSGGAIIDQVDPSRYRDIIAE-AIEPWSYLKMPYYR
PRGY-------PGGMYRVGPLARLNICTRIGTLLADAELGEMRQ-RAG-GIATSSFYYHY
ARLIEILAALERISLILDDPDLDSPRLR----------AEA-GVNRFEGVGVSEAPRGTL
FHHYTVDAHGLIQRVNLIIATGHNNLAMNRTIAQIARHFVHG-DRIGEGALNRVEAGIRA
YDPCLSCSTHAA-GTMPLTLTLVAADGTVLDEVRRG-
>WP_012302733.1
----MQRISIDPITRLEGHGKIEIFLNDAGGVENCYFQVPE-LRGFEKFCEGRPADQVPQ
IVSRICGVTPAAHHLASGKAMDMVFGVEPTPAAKKLRELYYSAHMVHSHIAHFYALAAPD
FVMGPDADPAVRNVLGVIG--KVGLEIGGEVIKHRAYGQQIQAMLGGKATHPAWTLPGGV
SKGLTEDERKQVVEMAKSCVEFAKFSLKLFD-DVVLANQAYVDLIVG------DIFRLET
NYMGLVDENNKINFYEGKV--RVVDTEGKELFKYGPREYVDYVAE-HVEPYSYLKYPYLK
KFGWTGFVEGPGTAIYQAAPLGRINACDGMATPLAQEAYEKFIS-VLG-RPTHAVLATHW
ARLVELMYAAERLLELALDEEITSPDIR----------NIP-TGTPKEGVGIIEAPRGTL
THHYATDPNGIVVKANLIVGTTNNNAPISMAIKKAAMGVIKPGVEITNGLLNMVEMAFRA
YDPCFSCATHAVLGELPLTVNIYDSKGELYKTLSR--
>WP_012545782.1
MSLIMKKIEINPMTRLEGHGKITIFLDEQGNVDNAFMQVVE-FMGYEKFLIGMPIEEVPR
TVSTICGVTRGVHYTASVKAADAVYGVEPTPTAKKIRELFYNAHYVEDHTGILYALGFPD
FVCGPTASPAERNLVGLVL--KVGADVGKLVLKKRYSAVKIFELTSGRPSHPVAALPGGW
SKRITEEERKEILACADDCIELAKLTLDVFD-KVVLQNKEYMALVTG------DVYKVVT
NYIGTVDENDKVTYYDGTQ--KIVDTKGNELGRFKGIQYLDYIAE-RTLPWSYQKAPYLK
KLGWNGLVDGDGTSIYSVGPLARFNVGSGFDTPLAQEAYEKMLA-AFGGKPVHHTLAYHW
TRAIELMHAAETVKKIASDESITDPNVR----------QEL-GTPVGEGVGIVEAARGVL
IHHYKTDDKGIVTDANLIVATTHNKGPMNIAVKRAAQSFIKNGK-VDEGILNLVEIAYRP
YDLCFACSTHTLPGRIPVRIDIIDHHGELVKSLRNYE
>WP_012548375.1
M---EKKITISPVTRIEGHARVTIHLNDEGKVENAFFHVDQ-FRGFEKFSEGRYFAEMPV
ITERICGICPISHHLASAKATDEIIGVEIPRTAKLLRELIHMGQIIQSHSMHFFELAGPD
LILGWDADPKIRNVVGLIQ--Q-NPDLALKAVKLRKFGQRIIELVAGRRIHPTFAVPGGV
NSSLSPSARDEILSGIDEMIGYIKEGIKLAE-DFIEKNKELCDKF----------ASFPT
GYMGLVKEDGSLELYDGKI--RFMDKDGNIVKEFKPQYYLRYIGE-KVEDWSYLKFPYYK
PLGY-------PNGVYRVGPLARLNIADKISTPLANEEFKKFKSINNG-KPVEGSIYYHY
ARLIETIYALERAREILEDPEVMSPNVL----------EVG-EVTNEEGVGVVEAPRGTL
IHHYWVDEKGTIEKVNLIVSTGHNNWAMSKAVEMVAKAFVDG-KNLKEGMLNRVEGAIRC
YDPCLSCSTHAI-GKMPLVVELYDKDGNIIDVIKRD-
>WP_013413806.1
----MEKLVLEPVTRIEGHAKITVQLDEEGNVKDTRFHVME-FRGFEKFLQGRRIEEAPR
IVPRICGICQVQHHLASAKAVDACFGFEIPETAYKMREIMNWASYVHSHGLHFYFLAAPD
FIGG--KDRETRNIFKIIQ--D-SPDVAKQAIELRKNAQDIVAATGGRAIHPVSFIPGGI
TTELDKETQEKLLKKAKRNVEIAESTLELAI-PIFEDNMDLVESL----------GTIET
YHMGLV-KNGTWDVYDGVV--RVKDKNGENFAEFGPDEYTKYIAE-HVKPYSWLKFPYLK
ELGY-------PDGVYRVSPLSRLNVADKMPAPKAQEYFKEFRN-KFG--YAQQPLLYHW
ARLIEMLAAAECMASVLEE-DLSGKKIH----------GKL-ERQEGEGVGIVEAPRGTL
IHHYACDKNGIITKANLIVATVQNNPAMEMGIQKVAKERIKPGVDVDDKIYNLMEMVIRA
YDPCLSCATHTVDGKVKLTLEVLDSEGNVVKRL----
>WP_013637988.1
----MKKVTIEPLTRLEGHGKITVFLNDNGKIDEVFFQVVE-FMGYEKLVQNVPIEEVPR
IASTICGVCRAVHFMASLKAGDQIFSVEPPPVAKKLRKLLLSAHYIEDHTEILYAMGLPD
FICGPTAPPEERNIIGVAK--KLGKEFVKEILEKRFSAARIVEILGGKTTHPASAIPGGW
SKDISEDEVKELQKLAEDCLKLGKQSVELFK-EIVVKNPEYSKLLKE------ETFNVAT
NYMGTVDKNNKVAYYEGIQ--KIISPFGQEIGSFTDKEYLDYFAE-RTIQWSYAKFPYLK
SVGWKGFIDGEGTPFCSVGPLARFNVSDGYSTPLAQKAYEEMVE-FFGGKPVHNIFAYHW
ARAIEILNHAEIVKELVNDPEITNPNTC----------NPV-GKVSGEGVGIIEAPRGTL
IHHYKTDENAMVTDANMIVPTTFNNGSIQIAVKKAAKFFFDDGK-FDEAKLNLIEMAHRP
YDLCLACATHAFPGQIPIQLEVYTKNGKLIKKLRNF-
>WP_015153897.1
M---SQRIVIDPVTRLEGHAKITIYLDDAGQVTDARFHVTE-FRGFEKFCEGRPLWEMPG
ITARICGICPVSHLLASAKAGDRILSVTIPAAATKLRRLMNLGQIIQSHALSFFHLSAPD
LLLGMDSDPQKRNIFGLIA--A-QPELARGGIRLRQFGQEIIEILGGRKIHPSWAIPGGV
REPLSQAGRTQIQSRIPEAKTTILDALDKFK-RLLQDYEREAQTF----------GNFPS
LFMGLVTSDGLWENYDGYI--RFVDSAGNIIDKLDPTRFQEFIGE-AVESYTYLKFPYYR
PLGYPDQKDRLDSGIYRVGPLARLNICTHIGTAIADRELSEFRD-RGG-GTVLSSFFYHY
ARLIEILASIEQIELLLDDPQVLSTKIR----------AEA-GINQLEGVGCSEAPRGTL
FHHYKVDENGLMQKINLIIATGQNNLAMNRTVAQIARHFIHG-AEIPEGMLNRVEAGIRA
FDPCLSCSTHAA-GQMPLHVQLVGTDGSVVNEVWRD-
>WP_015216232.1
----MKKIIIDPVTRIEGHAKISIYLDDDGQVNDARFHVTE-FRGFEKFCVGRPLAEMPG
ITARICGICPVSHLLASAKTGDRILAVTIPQTATKLRRLMNLGQIVQSHALSFFHLTAPD
LLLGMDSNPAQRNVFGLIA--A-EPELARGGIRLRQFGQEIIELLGGKKIHPSWAVPGGV
SDPLTAENRTHIQQRIPEARTTIINAIDLFK-KLLEKYAKEAQTF----------GNFPS
LFMGLVTAEGLWETYDGHL--RFVDSAGNIVDKLDPSNYHEFIGE-AVQADSYLKSPYYR
PLGYPDTQDRLDSGMYRVGPLARLNICSHIGTSLADQELQEFRS-HGT-GTVKSSFFYHY
ARLIEILASIEQIEILLDDPDILSTHLR----------AEA-GINQLEAVGVSEAPRGTL
FHHYHVDENGLMQKVNLIIATGQNNLAMNRTVAQIARHFIQG-DEIKEGMLNRVEAGIRA
FDPCLSCSTHAM-GQMPLLVEVVAKDGTVVNKIYRN-
>ADW17894.1
M---SQVISIHPVTRIEGHARVDIHLDEVGRVRDARVAIAA-LRGFEQFVIGRPAEEIPR
IVSRICGICPWMHHLAAVKAVDGCFAASVPPAGHLLRELCQILAHIHDKILHFFFLAAPD
FVLGPGGDYAVRNIMGLVK--Q-EPELAARVVCMRQLATAMLARFAGKDIHPVAGVVGGF
SKPMRKEEQAAMRADGQHLLDFASFALDFAKTRVFARFQEELQSL----------GTITT
GFLGTVDDQGSLRLYDGNL--RLMRADGRS-VDFPVSDYERFLAE-HVESWSSAKMVYAK
CWGEFRLDPKAPQGIYRVNTLARLNVCDQIATPRAQAELEAFRE-RFG-RPAQGTLLYHW
ARLIELVHACERALELLADDRITAPQAR----------LPA-QPAAGRGIGHVEAPRGTL
IHDYTTDDNGCITRANLIVGTTHNIAPMNLSVHQAAARLIADGE-VDEEILNRIEMAIRA
YDP----------------------------------
>WP_017305034.1
M---AKTVVIDPVTRIEGHAKISIYLDDAGEVEDARFHVVE-YRGFEKFCEGRPFTEMAG
ITARICGICPVSHLLAAAKTGDKLLAVKVPVAGEKLRRLMNLGQFTQSHALSFFHLSSPD
FLLGWDSDPATRNVFGLIA--A-DPDLARAGIRLRQFGQTIIEKLGARKIHAAWAVPGGV
RSPLSEEGRTWIRERLPESFETLYTALNLFK-QLLDRFTTETEEF----------GKFPS
LFMGLVGKNGEWEHYGGHL--RFRDSDGNIIDHLSEDDYHSFIGE-AVEPWSYLKFPYYK
PLGY-------PDGIYRVGPLARLNVCDHIGTEAADRELREMRD-RAG-GLPTSSFFYHY
ARLIEILAALEKIQQLMDDPDVVSERVR----------AQA-GINELEGVGVSEAPRGTL
FHHYKVDENGLIQKVNLIIATGQNNLAMNKTVTQIAKHYIHG-NEIPEGLLNRVEAGIRC
FDPCLSCSTHAA-GQMPLHVELIGADGALLNEVYRR-
>WP_022775381.1
M---TQRITIDPITRLEGHGKIEIFLDDAKEVSAAYFQIPE-LRGFESFCVGRHAEEMPN
ITNRICGVCPEAHHMAAAKAIDAAFGVECLPAARRIRELIYMAFFVTDHTTHFYCLGGPD
FVVGPDAPAAERNILGVIK--KVGLDVGKQVIDTRKRNHELIKRLGGRGVHLCGAVPGGW
AVHLDEAARQEFLGYARDNIAFAQFSLKVFE-DIVLKNPAYAELVMS------DLYVHRT
HSMGMVGPGNAPDFYDGKI--RVVDTVGQEVVLYDPKDYLDHIAE-RVEPWSYLKFTYLK
RFGWKGFVDGQDSGIYHATPLSRLNVADRMATPLAQAEFERFYD-TFQALPIHHRLATHW
ARLIEILYAAERMQELLLHPEICDPHVR----------CVT-EARAGVGIGSVEAPRGTL
THHYVTNAQGLIERANLIVGTTNNNAPISLSIMKAAKGLIHGGV-FNDGILNKVEMAFRL
YDPCCSCATHAL-GKAPLEVVLRGADGAVLDVCTRNP
>WP_022948170.1
M---LRRVAIDPVTRVEGHGKVTLLLDEDNRVRQARLHIVE-FRGFEKFIQGRPYWEVPV
LVQRLCGICPVSHLLAGAKAVDRLVGVDLTASAEKLRRLLHYGQVLQSHALHFFHLASPD
LLFGFDTEAEKRNILALLE--SEYRDVALKGIKLRKFGQEVIRVVIGKRIHGVGPLPGGM
NKHLTEGDRRYLAGEVDQVIDWSREGLALIR-KLHLANADYHRRF----------AVIRS
HFAGLTTNDGALELYDGKI--RVKSADGGMLDGLSDQDYPDYIHE-KVKSWSYMKFPYLA
ELGP-------EAGWYRVGPLARLNICDFIDTPLAEAARQDFMTLDDG-LPVQASLAYHW
ARMIEILHCAEKIKALLADSDLYRGELM----------AE--GESTDEGIGVIEAPRGLL
IHHYRIDPGGLVEKANLIVSTTHNNTAMNESIRQVATEYLDG-NELTEPLLNRIEIAVRA
YDPCLSCATHAV-GKMPLQVELVDTGGRVRQVLTKHA
