# Supplementary material for: Hydrogen-based metabolism as an ancestral trait in lineages sibling to the Cyanobacteria
Source: Nat Commun. 2019 Jan 28;10:463. doi: 10.1038/s41467-018-08246-y (PMC6349859; doi:10.1038/s41467-018-08246-y)
Supplement: Supplementary file 11 — Supplementary Data 8 [file 41467_2018_8246_MOESM11_ESM.txt]

Rifle_contig_669065_4	Sericytochromatia RAAC_196 scaffold_669065_4
WP_014474618.1	WP_014474618.1 Arcobacter sp. L
AFV98241.1	AFV98241.1 Candidatus Sulfuricurvum sp. RIFRC-1
WP_012083424.1	WP_012083424.1 Sulfurovum sp. NBC37-1
WP_008339288.1	WP_008339288.1 Sulfurimonas gotlandica
WP_013553042.1	WP_013553042.1 Nitratifractor salsuginis
WP_005626347.1	WP_005626347.1 Mycolicibacterium hassiacum
AAC16277.1	AAC16277.1 Nostoc punctiforme PCC 73102
WP_051920814.1	WP_051920814.1 Thermodesulfobacterium hydrogeniphilum
OHE57429.1	OHE57429.1 Thermodesulfovibrio sp. RBG_19FT_COMBO_42_12
WP_011089681.1	WP_011089681.1 Bradyrhizobium diazoefficiens
WP_028717756.1	WP_028717756.1 Paracoccus yeei
AAX40740.1	AAX40740.1 Thiocapsa roseopersicina
WP_012611421.1	WP_012611421.1 Desulfovibrio vulgaris
WP_005996860.1	WP_005996860.1 Desulfovibrio fructosivorans
WP_011937803.1	WP_011937803.1 Geobacter uraniireducens
WP_011187820.1	WP_011187820.1 Desulfotalea psychrophila
AAC38282.1	AAC38282.1 Thiocapsa roseopersicina
WP_010880393.1	WP_010880393.1 Aquifex aeolicus
WP_000107403.1	WP_000107403.1 Escherichia coli
WP_011153927.1	WP_011153927.1 Cupriavidus necator
WP_012305837.1	WP_012305837.1 Synechococcus
WP_011189453.1	WP_011189453.1 Desulfotalea psychrophila
WP_011385756.1	WP_011385756.1 Magnetospirillum magneticum
AAD38065.1	AAD38065.1 Rhodobacter capsulatus
OGV54071.1	OGV54071.1 Lentisphaerae bacterium GWF2_50_93
OFY08065.1	OFY08065.1 Bacteroidetes bacterium GWE2_42_42
OFY24680.1	OFY24680.1 Bacteroidetes bacterium GWF2_33_38
OFY34865.1	OFY34865.1 Bacteroidetes bacterium GWF2_38_335
OFY50271.1	OFY50271.1 Bacteroidetes bacterium GWF2_41_31
OHD67168.1	OHD67168.1 Spirochaetes bacterium RBG_16_49_21
OHD66423.1	OHD66423.1 Spirochaetes bacterium RBG_13_51_14
OQX77629.1	OQX77629.1 Bacteroidetes bacterium 4484_249
GWF2_RBX1_related_35_9_gwf2_scaffold_2828_27	Margulisbacteria GW2A scaffold_2828_27
KPK81374.1	KPK81374.1 Bacteroides sp. SM23_62_1
KPL20536.1	KPL20536.1 Bacteroides sp. SM1_62
WP_011405926.1	WP_011405926.1 Methanosphaera
Q00404.1	Q00404.1 Methanococcus voltae
AAM01483.1	AAM01483.1 Methanopyrus kandleri AV19
WP_010936390.1	WP_010936390.1 Dehalococcoides mccartyi
ABK19623.1	ABK19623.1 Syntrophobacter fumaroxidans MPOB
CAG35742.1	CAG35742.1 Desulfotalea psychrophila LSv54
OGB98279.1	OGB98279.1 candidate division KSB1 bacterium RBG_16_48_16
OGD74736.1	OGD74736.1 Candidatus Coatesbacteria bacterium RBG_13_66_14
WP_038049430.1	WP_038049430.1 Thermoanaerobaculum aquaticum
WP_012376486.1	WP_012376486.1 Opitutus terrae
OGH97085.1	Margulisbacteria GW1C scaffold_764_21
RAAC_38_40_1_20	Margulisbacteria RA1A scaffold_1_20
OGO60218.1	OGO60218.1 Chloroflexi bacterium RBG_19FT_COMBO_49_13
KPK03429.1	KPK03429.1 Anaerolineae bacterium SG8_19
OQY35418.1	OQY35418.1 Anaerolineaceae bacterium 4572_5.1
WP_041970854.1	WP_041970854.1 Geobacter sp. OR-1
OGU06519.1	OGU06519.1 Geobacteraceae bacterium GWC2_58_44
OGI09537.1	Margulisbacteria GW2A scaffold_2737_42
OFZ01736.1	OFZ01736.1 Bdellovibrionales bacterium GWB1_52_6
OQW98730.1	OQW98730.1 Desulfobacteraceae bacterium A6
OGW22261.1	OGW22261.1 Nitrospirae bacterium GWA2_46_11
OGW19754.1	OGW19754.1 Nitrospirae bacterium GWC2_46_6
bjp_ig3402_sc_8_133	Melainabacteria BJ4A scaffold_8_133
OLS17582.1	OLS17582.1 Candidatus Odinarchaeota archaeon LCB_4
KYH40863.1	KYH40863.1 Candidatus Bathyarchaeota archaeon B63
KPJ59686.1	KPJ59686.1 Latescibacteria bacterium DG_63
WP_010867988.1	WP_010867988.1 Pyrococcus abyssi
WP_011012478.1	WP_011012478.1 Pyrococcus furiosus
WP_053335021.1	WP_053335021.1 Thermoanaerobaculum aquaticum
OIP41460.1	OIP41460.1 Candidatus Desantisbacteria bacterium CG2_30_40_21
OFW64375.1	OFW64375.1 Actinobacteria bacterium RBG_19FT_COMBO_36_27
KPK70092.1	KPK70092.1 candidate division TA06 bacterium SM23_40
KPK75731.1	KPK75731.1 Phycisphaerae bacterium SM23_30
KPK45893.1	KPK45893.1 Nitrospira bacterium SM23_35
WP_008515176.1	WP_008515176.1 Dethiobacter alkaliphilus
WP_008098529.1	WP_008098529.1 Verrucomicrobiae bacterium DG1235
OGW31332.1	OGW31332.1 Nitrospirae bacterium GWF2_44_13
OHE59661.1	OHE59661.1 Thermodesulfovibrio sp. RBG_19FT_COMBO_42_12
OGW47531.1	OGW47531.1 Nitrospirae bacterium GWC2_57_9
OHB68269.1	OHB68269.1 Planctomycetes bacterium RBG_13_62_9
KPK67554.1	KPK67554.1 candidate division TA06 bacterium SM23_40
OGH97725.1	Margulisbacteria GW1B scaffold_641_8
WP_006926982.1	WP_006926982.1 Caldithrix abyssi
WP_015790329.1	WP_015790329.1 Halorhabdus utahensis
AKG53857.1	AKG53857.1 Dehalogenimonas sp. WBC-2
KUO41221.1	KUO41221.1 Hadesarchaea archaeon YNP_45
OGB89834.1	Saganbacteria HO1B scaffold_53_26
RIFCSPHIGHO2_01_FULL_CP_53_15_rifcsphigho2_01_scaffold_383_32	Saganbacteria HO1A scaffold_383_32
OQY25179.1	OQY25179.1 Anaerolineaceae bacterium 4572_32.1
OGO66084.1	OGO66084.1 Chloroflexi bacterium RBG_19FT_COMBO_55_16
OGO15058.1	OGO15058.1 Chloroflexi bacterium RBG_13_68_17
WP_012544964.1	WP_012544964.1 Thermodesulfovibrio yellowstonii
WP_048088262.1	WP_048088262.1 Candidatus Methanoperedens nitroreducens
OGW22162.1	OGW22162.1 Nitrospirae bacterium GWA2_46_11
OGX29320.1	OGX29320.1 Omnitrophica WOR_2 bacterium RIFCSPHIGHO2_01_FULL_49_10
OHD14270.1	OHD14270.1 Spirochaetes bacterium GWB1_27_13
OGB88127.1	Candidatus Falkowbacteria bacterium RIFCSPLOWO2_12_FULL_45_13
OHD57608.1	OHD57608.1 Spirochaetes bacterium GWF1_51_8
OHD55674.1	OHD55674.1 Spirochaetes bacterium GWF1_49_6
OGX14137.1	OGX14137.1 Omnitrophica bacterium RIFOXYB12_FULL_50_7
OGC08307.1	Saganbacteria RX7D scaffold_1964_3
RIFOXYA2_FULL_CP_36_21_rifoxya2_full_scaffold_1302_12	Saganbacteria RX7A scaffold_411_11
RIFOXYA2_FULL_CP_46_56_rifoxya2_full_scaffold_0_616	Saganbacteria RX3A scaffold_0_616
OGC04278.1	Saganbacteria RX3D scaffold_27_112
OGC22319.1	Saganbacteria RX4D scaffold_616_7
RIFOXYB2_FULL_CP_42_35_rifoxyb2_full_scaffold_224_19	Saganbacteria RX4A scaffold_224_19
WP_004029354.1	WP_004029354.1 Methanobacterium formicicum
WP_011170764.1	WP_011170764.1 Methanococcus maripaludis
WP_011406878.1	WP_011406878.1 Methanosphaera
WP_012616797.1	WP_012616797.1 Methanosphaerula palustris
WP_013537869.1	WP_013537869.1 Thermovibrio ammonificans
WP_013905833.1	WP_013905833.1 Pyrococcus yayanosii
ACS32570.1	ACS32570.1 Thermococcus gammatolerans EJ3
WP_016359193.1	WP_016359193.1 Methanobrevibacter
WP_022846160.1	WP_022846160.1 Desulfurobacterium sp. TC5-1
WP_004032005.1	WP_004032005.1 Methanobacterium formicicum
WP_006930005.1	WP_006930005.1 Caldithrix abyssi
WP_008616907.1	WP_008616907.1 Magnetospirillum caucaseum
WP_010872716.1	WP_010872716.1 Synechocystis
WP_010876758.1	WP_010876758.1 Methanothermobacter thermautotrophicus
WP_040123534.1	WP_040123534.1 Paraburkholderia xenovorans
WP_011699072.1	WP_011699072.1 Syntrophobacter fumaroxidans
WP_011699561.1	WP_011699561.1 Syntrophobacter fumaroxidans
WP_011958239.1	WP_011958239.1 Roseiflexus sp. RS-1
WP_012302733.1	WP_012302733.1 Candidatus Desulforudis audaxviator
WP_012545782.1	WP_012545782.1 Thermodesulfovibrio yellowstonii
WP_012548375.1	WP_012548375.1 Dictyoglomus thermophilum
WP_013413806.1	WP_013413806.1 Methanothermus fervidus
WP_013637988.1	WP_013637988.1 Desulfurobacterium thermolithotrophum
WP_015153897.1	WP_015153897.1 Cyanobacteria
WP_015216232.1	WP_015216232.1 Anabaena cylindrica
ADW17894.1	ADW17894.1 Desulfobulbus propionicus DSM 2032
WP_017305034.1	WP_017305034.1 Spirulina subsalsa
WP_022775381.1	WP_022775381.1 Candidatus Symbiobacter mobilis
WP_022948170.1	WP_022948170.1 Methylohalobius crimeensis
Rifle_contig_68163_11	Sericytochromatia_RAAC_196 scaffold_68163_11
Rifle_contig_47474_22	Sericytochromatia_RAAC_196 scaffold_47474_22
ABC35876.1	ABC35876.1 Burkholderia thailandensis E264
WP_014902103.1	WP_014902103.1 Desulfosporosinus meridiei
WP_011089083.1	WP_011089083.1 Bradyrhizobium diazoefficiens
WP_028986298.1	WP_028986298.1 Thermicanus aegyptius
WP_004076146.1	WP_004076146.1 Methanoplanus limicola
WP_012057434.1	WP_012057434.1 Thermosipho melanesiensis
OGS17601.1	OGS17601.1 Elusimicrobia bacterium RIFOXYA2_FULL_50_26
WP_041360899.1	WP_041360899.1 Methylococcus capsulatus
WP_009619272.1	WP_009619272.1 Desulfosporosinus sp. OT
WP_011449544.1	WP_011449544.1 Methanospirillum hungatei
WP_011839350.1	WP_011839350.1 Staphylothermus marinus
WP_012415297.1	WP_012415297.1 Elusimicrobium minutum
OGH94446.1	Margulisbacteria GW1B scaffold_5446_11
WP_052569507.1	WP_052569507.1 Endomicrobium proavitum
WP_011097562.1	WP_011097562.1 Xylella fastidiosa
OGS50808.1	OGS50808.1 Euryarchaeota archaeon RBG_16_68_12
CAJ72523.1	CAJ72523.1 Candidatus Kuenenia stuttgartiensis
WP_014183752.1	WP_014183752.1 Desulfosporosinus orientis
EKE03926.1	EKE03926.1 uncultured bacterium
WP_008570969.1	WP_008570969.1 Xanthomonas
WP_027187553.1	WP_027187553.1 Desulfovibrio cuneatus
WP_080231407.1	WP_080231407.1 Burkholderia pseudomallei
WP_013467760.1	WP_013467760.1 Thermococcus barophilus
RIFOXYA2_FULL_CP_46_56_rifoxya2_full_scaffold_3_157	Saganbacteria RX3A scaffold_3_157
WP_015756422.1	WP_015756422.1 Desulfotomaculum acetoxidans
WP_009368261.1	WP_009368261.1 Bilophila sp. 4_1_30
WP_006234109.1	WP_006234109.1 Collinsella aerofaciens
WP_023992909.1	WP_023992909.1 Methanobacterium sp. MB1
OJU09134.1	OJU09134.1 Clostridiales bacterium 43-6
OGI19993.1	Melainabacteria RX6B scaffold_3033_7
WP_013560598.1	WP_013560598.1 Anaerolinea thermophila
OGX38568.1	OGX38568.1 Omnitrophica WOR_2 bacterium RIFCSPHIGHO2_02_FULL_50_17
WP_025773400.1	WP_025773400.1 Moorella thermoacetica
OGC16152.1	Saganbacteria RX7A scaffold_3923_5
OGC25124.1	Saganbacteria RX4D scaffold_616_7
WP_000621450.1	WP_000621450.1 Bacillus cereus group
WP_014123101.1	WP_014123101.1 Thermococcus sp. AM4
OGH98787.1	Margulisbacteria GW1B scaffold_5446_11
OGC10990.1	Saganbacteria RX5A CDS_79
WP_041548276.1	WP_041548276.1 Nocardioides
WP_014767907.1	WP_014767907.1 Desulfurococcus amylolyticus
KPK39519.1	KPK39519.1 Omnitrophica WOR_2 bacterium SM23_29
WP_011171406.1	WP_011171406.1 Methanococcus maripaludis
WP_004080082.1	WP_004080082.1 Thermotoga
WP_008084560.1	WP_008084560.1 Aciduliprofundum boonei
WP_011719564.1	WP_011719564.1 Acidothermus cellulolyticus
WP_011012581.1	WP_011012581.1 Pyrococcus furiosus
WP_001102279.1	WP_001102279.1 Escherichia
WP_013809561.1	WP_013809561.1 Desulfotomaculum nigrificans
WP_011474902.1	WP_011474902.1 Rhodopseudomonas palustris
WP_061918525.1	WP_061918525.1 Bellilinea caldifistulae
OGX52972.1	OGX52972.1 Omnitrophica WOR_2 bacterium RIFOXYA12_FULL_38_10
WP_004068373.1	WP_004068373.1 Thermococcus litoralis
WP_062417842.1	WP_062417842.1 Levilinea saccharolytica
WP_011344721.1	WP_011344721.1 Carboxydothermus hydrogenoformans
WP_009164181.1	WP_009164181.1 Pyramidobacter piscolens
OGS28126.1	OGS28126.1 Elusimicrobia bacterium RIFOXYB2_FULL_48_7
EKD26756.1	EKD26756.1 uncultured bacterium
WP_008083483.1	WP_008083483.1 Aciduliprofundum boonei
WP_018133527.1	WP_018133527.1 Effusibacillus pohliae
OGV56416.1	OGV56416.1 Lentisphaerae bacterium GWF2_50_93
OGC05255.1	Saganbacteria RX3D scaffold_14_124
WP_011471411.1	WP_011471411.1 Rhodopseudomonas palustris
CBE69905.1	CBE69905.1 Candidatus Methylomirabilis oxyfera
WP_004511864.1	WP_004511864.1 Geobacter metallireducens
WP_008388614.1	WP_008388614.1 Rhodovulum sp. PH10
KPJ69723.1	Candidate division WOR_1 bacterium DG_54_3
KPL19793.1	KPL19793.1 candidate division Zixibacteria bacterium SM23_81
WP_010937244.1	WP_010937244.1 Dehalococcoides mccartyi
WP_018606884.1	WP_018606884.1 Uliginosibacterium gangwonense
OGF05053.1	OGF05053.1 Candidatus Edwardsbacteria bacterium RifOxyC12_full_54_24
BAA30554.1	BAA30554.1 Pyrococcus horikoshii OT3
WP_014121212.1	WP_014121212.1 Thermococcus sp. AM4
WP_014795396.1	WP_014795396.1 Desulfitobacterium dehalogenans
Q0C1E4.1	Q0C1E4.1 Hyphomonas neptunium ATCC 15444
WP_022587809.1	WP_022587809.1 Caldanaerobacter subterraneus
WP_015945149.1	WP_015945149.1 Desulfitobacterium hafniense
WP_010941403.1	WP_010941403.1 Geobacter sulfurreducens
WP_004102511.1	WP_004102511.1 Thermosipho africanus
BAP63347.1	BAP63347.1 Methanococcus maripaludis OS7
OGV40124.1	OGV40124.1 Lentisphaerae bacterium GWF2_49_21
AAM30759.1	AAM30759.1 Methanosarcina mazei Go1
XP_002487339.1	XP_002487339.1 Talaromyces stipitatus ATCC 10500
WP_004094701.1	WP_004094701.1 Acetonema longum
WP_013623369.1	WP_013623369.1 Syntrophobotulus glycolicus
WP_001258168.1	WP_001258168.1 Leptospira interrogans
OGI06409.1	Margulisbacteria GW1C scaffold_764_21
OGW68527.1	OGW68527.1 Omnitrophica bacterium GWA2_50_21
WP_002440707.1	WP_002440707.1 Shimwellia blattae
WP_051533411.1	WP_051533411.1 Anaerovibrio sp. RM50
XP_001596735.1	XP_001596735.1 Sclerotinia sclerotiorum 1980 UF-70
WP_035046311.1	WP_035046311.1 Anoxybacillus
Q57935.1	Q57935.1 Methanocaldococcus jannaschii DSM 2661
WP_011024634.1	WP_011024634.1 Caldanaerobacter subterraneus
OHB51406.1	OHB51406.1 Planctomycetes bacterium GWF2_41_51
CDB46957.1	CDB46957.1 Phascolarctobacterium sp. CAG:207
WP_010867842.1	WP_010867842.1 Pyrococcus abyssi
WP_011310005.1	WP_011310005.1 Dehalococcoides mccartyi
WP_011024251.1	WP_011024251.1 Methanosarcina acetivorans
WP_028535106.1	WP_028535106.1 Paludibacterium yongneupense
WP_011309368.1	WP_011309368.1 Dehalococcoides mccartyi
WP_011737331.1	WP_011737331.1 Pelobacter propionicus
WP_005028008.1	WP_005028008.1 Bilophila wadsworthia
WP_012543586.1	WP_012543586.1 Coprothermobacter proteolyticus
OGR48196.1	OGR48196.1 Elusimicrobia bacterium GWA2_51_34
WP_013905871.1	WP_013905871.1 Pyrococcus yayanosii
WP_011994862.1	WP_011994862.1 Fervidobacterium nodosum
KJJ85970.1	KJJ85970.1 Candidatus Omnitrophus magneticus
WP_003400663.1	WP_003400663.1 Mycobacterium tuberculosis complex
WP_011139635.1	WP_011139635.1 Wolinella succinogenes
WP_019851221.1	WP_019851221.1 Desulfitobacterium sp. PCE1
OGF47622.1	OGF47622.1 Candidatus Firestonebacteria bacterium RIFOXYD2_FULL_39_29
OGC36805.1	Saganbacteria RX6A scaffold_1178_17
OGV17826.1	OGV17826.1 Lentisphaerae bacterium GWF2_38_69
EKY27035.1	EKY27035.1 Clostridium celatum DSM 1785
WP_015869371.1	WP_015869371.1 Kosmotoga olearia
WP_010885519.1	WP_010885519.1 Pyrococcus horikoshii
WP_062282954.1	WP_062282954.1 Flexilinea flocculi
WP_015858334.1	WP_015858334.1 Thermococcus gammatolerans
WP_014254276.1	WP_014254276.1 Clostridium clariflavum]
OIN96879.1	OIN96879.1 Candidatus Desantisbacteria bacterium CG1_02_38_46
OGI03157.1	Melainabacteria GW9A scaffold_1992_25
WP_013048648.1	WP_013048648.1 Aminobacterium colombiense
WP_012034226.1	WP_012034226.1 Dehalococcoides mccartyi
OGI19952.1	Melainabacteria HO7A scaffold_2189_39
WP_011012589.1	WP_011012589.1 Pyrococcus furiosus
OIO35201.1	OIO35201.1 Candidatus Omnitrophica bacterium CG1_02_44_16
WP_001258166.1	WP_001258166.1 Leptospira interrogans
WP_015284192.1	WP_015284192.1 Methanoregula formicica
WP_011493360.1	WP_011493360.1 Paraburkholderia xenovorans
WP_008528233.1	WP_008528233.1 Halorhabdus tiamatea
WP_011929095.1	WP_011929095.1 Dehalococcoides mccartyi
WP_011448732.1	WP_011448732.1 Methanospirillum hungatei
WP_014122941.1	WP_014122941.1 Thermococcus sp. AM4
WP_010251151.1	WP_010251151.1 Acetivibrio cellulolyticus
WP_011448802.1	WP_011448802.1 Methanospirillum hungatei
OIO80949.1	OIO80949.1 Candidatus Omnitrophica bacterium CG1_02_43_210
WP_010950337.1	WP_010950337.1 Mycobacterium
WP_013562528.1	WP_013562528.1 Desulfurococcus mucosus
WP_012571234.1	WP_012571234.1 Thermococcus onnurineus
WP_019880045.1	WP_019880045.1 Succinispira mobilis
CAA76121.1	CAA76121.1 Methanosarcina barkeri
WP_011941639.1	WP_011941639.1 Acidiphilium cryptum
KUO60464.1	KUO60464.1 Gracilibacter sp. BRH_c7a
WP_004066458.1	WP_004066458.1 Thermococcus litoralis
WP_011492896.1	WP_011492896.1 Paraburkholderia xenovorans
WP_021167282.1	WP_021167282.1 Sporomusa
WP_011389179.1	WP_011389179.1 Rhodospirillum rubrum
WP_007780611.1	WP_007780611.1 Desulfosporosinus youngiae
WP_006323220.1	WP_006323220.1 Anoxybacillus flavithermus
OGV38448.1	OGV38448.1 Lentisphaerae bacterium GWF2_45_14
WP_025345477.1	WP_025345477.1 Sulfurospirillum multivorans
OGS60071.1	OGS60071.1 Elusimicrobia bacterium RIFOXYB2_FULL_62_6
WP_051555427.1	WP_051555427.1 Anaerovibrio lipolyticus
OGH95554.1	Melainabacteria GW8A scaffold_6287_29
KPL71028.1	KPL71028.1 Leptolinea tardivitalis
WP_021758533.1	WP_021758533.1 Desulfovibrio gigas
WP_027622667.1	WP_027622667.1 Clostridium clariflavum]
OGC11840.1	Saganbacteria RX5A CDS_991
WP_013843216.1	WP_013843216.1 Desulfotomaculum ruminis
WP_004699424.1	WP_004699424.1 Yersinia aldovae
WP_022739022.1	WP_022739022.1 Adlercreutzia equolifaciens
OFZ55604.1	OFZ55604.1 Bdellovibrionales bacterium RIFOXYC1_FULL_54_43
WP_002210277.1	WP_002210277.1 Yersinia
WP_022856172.1	WP_022856172.1 Thermodesulfobacterium thermophilum
WP_013467129.1	WP_013467129.1 Thermococcus barophilus
OLA74616.1	OLA74616.1 Acinetobacter sp. CAG:196_36_41
KJS50016.1	KJS50016.1 Peptococcaceae bacterium BRH_c23
WP_010917712.1	WP_010917712.1 Thermoplasma volcanium
WP_027938372.1	WP_027938372.1 Anaeroarcus burkinensis
OQY81639.1	OQY81639.1 Anaerolineae bacterium UTCFX3
EKD26902.1	EKD26902.1 uncultured bacterium
WP_019553945.1	WP_019553945.1 Propionispira raffinosivorans
WP_000621456.1	WP_000621456.1 Bacillus
WP_014163350.1	WP_014163350.1 Thermovirga lienii
Q58433.1	Q58433.1 Methanocaldococcus jannaschii DSM 2661
WP_011474970.1	WP_011474970.1 Rhodopseudomonas palustris
WP_013250744.1	WP_013250744.1 Nitrospira defluvii
WP_012199760.1	WP_012199760.1 Lachnoclostridium phytofermentans
CCQ93003.1	CCQ93003.1 Clostridium ultunense Esp]
WP_012745069.1	WP_012745069.1 Kosmotoga
ADL18787.1	ADL18787.1 Acidilobus saccharovorans 345-15
WP_007045054.1	WP_007045054.1 Methanotorris formicicus
WP_013129492.1	WP_013129492.1 Thermosphaera aggregans
WP_014013072.1	WP_014013072.1 Thermococcus sp. 4557
OGS11810.1	OGS11810.1 Elusimicrobia bacterium RIFOXYB1_FULL_48_9
OGS21231.1	OGS21231.1 Elusimicrobia bacterium RIFOXYA2_FULL_39_19
WP_011388069.1	WP_011388069.1 Rhodospirillum rubrum
CAB49628.1	CAB49628.1 Pyrococcus abyssi GE5
XP_001275783.1	XP_001275783.1 Aspergillus clavatus NRRL 1
WP_009989217.1	WP_009989217.1 Sulfolobus
WP_018702624.1	WP_018702624.1 Anaeromusa acidaminophila
PWU03612.1	Melainabacteria BJ4A scaffold_8_168
KKM10693.1	KKM10693.1 Clostridiales bacterium PH28_bin88
WP_015919825.1	WP_015919825.1 Thermotoga neapolitana
OGS20111.1	OGS20111.1 Elusimicrobia bacterium RIFOXYA2_FULL_39_19
OHD16850.1	OHD16850.1 Spirochaetes bacterium GWB1_27_13
WP_005366168.1	WP_005366168.1 Photobacterium
WP_095041790.1	WP_095041790.1 Candidatus Promineofilum breve
OGR38599.1	OGR38599.1 Elusimicrobia bacterium GWA2_64_40
OGV58663.1	OGV58663.1 Lentisphaerae bacterium RIFOXYA12_FULL_48_11
OGS45312.1	OGS45312.1 Euryarchaeota archaeon RBG_16_67_27
EDO87384.1	EDO87384.1 Burkholderia pseudomallei 406e
WP_004512343.1	WP_004512343.1 Geobacter metallireducens
WP_011821374.1	WP_011821374.1 Hyperthermus butylicus
WP_012571445.1	WP_012571445.1 Thermococcus onnurineus
OGO20034.1	OGO20034.1 Chloroflexi bacterium RBG_16_48_8
WP_012035107.1	WP_012035107.1 Methanocella arvoryzae
OGV73492.1	OGV73492.1 Lentisphaerae bacterium RIFOXYA12_64_32
OGL64714.1	OGL64714.1 Candidatus Tectomicrobia bacterium RIFCSPLOWO2_02_FULL_70_19
WP_012956197.1	WP_012956197.1 Methanobrevibacter ruminantium
WP_001288122.1	WP_001288122.1 Proteobacteria
WP_003869954.1	WP_003869954.1 Thermoanaerobacter
AAC38282.1	AAC38282.1 Thiocapsa roseopersicina
WP_010880393.1	WP_010880393.1 Aquifex aeolicus
WP_000107403.1	WP_000107403.1 Escherichia coli
WP_011153927.1	WP_011153927.1 Cupriavidus necator
