# Supplementary material for: Hydrogen-based metabolism as an ancestral trait in lineages sibling to the Cyanobacteria
Source: Nat Commun. 2019 Jan 28;10:463. doi: 10.1038/s41467-018-08246-y (PMC6349859; doi:10.1038/s41467-018-08246-y)
Supplement: Supplementary file 13 — Supplementary Data 10 [file 41467_2018_8246_MOESM13_ESM.txt]

(WP_011877997.1:0.672107,((((((WP_010935952.1:2.1267e-06,WP_012881504.1:0.0176418)100:0.537611,(WP_014624300.1:0.547454,(WP_014271080.1:0.355178,(WP_014803888.1:0.307819,WP_012374366.1:0.267293)100:0.23185)100:0.197222)94:0.121642)82:0.0107393,WP_013907122.1:1.06335)65:0.0558822,(WP_013237377.1:0.814811,WP_015617234.1:0.979708)77:0.186114)60:0.0105958,((((((((((WP_011393219.1:0.277962,KKM10428.1:0.127003)96:0.0424634,(WP_012813579.1:0.234666,AEG15843.1:0.157232)100:0.0866847)97:0.0725525,((WP_013842395.1:0.0386904,WP_011877994.1:0.0608291)100:0.294427,(BAF60191.1:0.0674866,WP_011697714.1:0.182944)100:0.133107)64:0.0363996)94:0.0732205,(Rifle_contig_197548_11:0.393322,(WP_011197322.1:0.392717,WP_013253085.1:0.502137)53:0.106917)40:0.0271608)45:0.0519557,WP_007288799.1:0.348772)50:0.056839,((((OGI26596.1:0.332207,EKE02262.1:0.14045)100:0.0733252,OGI04253.1:0.175565)100:0.199384,(((WP_010417740.1:0.271259,((WP_073168671.1:0.0524318,SHE46849.1:0.106099)100:0.0440701,((WP_093921738.1:0.0524147,WP_053187393.1:0.0779552)100:0.0560003,OFX31211.1:0.0956829)98:0.0227574)100:0.119058)65:0.0467129,OFY15729.1:0.165307)100:0.201413,WP_002730048.1:0.542722)63:0.0182321)99:0.138885,((WP_011640436.1:0.124407,WP_013174329.1:0.130008)100:0.378486,ABC76974.1:0.429386)78:0.0410193)43:0.0686562)60:0.0574064,((((ABR36110.1:1.72842,((WP_015613486.1:0.0504743,WP_004455619.1:0.0963646)100:0.263221,WP_002583070.1:0.15527)100:0.32034)97:0.416965,(WP_015925885.1:0.196553,WP_013626003.1:0.269462)100:0.180054)91:0.117906,WP_012201800.1:0.490854)47:0.0643865,((((WP_012543947.1:0.179803,WP_011025272.1:0.174017)100:0.224651,(WP_011837812.1:0.2007,WP_011917383.1:0.212277)93:0.0854514)94:0.0775362,(((WP_014357048.1:0.421679,ABR50188.1:0.34807)53:0.0274829,CAJ44289.1:0.742994)75:0.0509031,ABW18477.1:0.439189)45:0.0391867)47:0.0337979,WP_013251691.1:1.10347)40:0.0297248)89:0.0920336)39:0.0168575,(((WP_012200078.1:1.92694,WP_011341365.1:0.276836)87:0.0296564,(WP_008766747.1:0.319931,WP_005857035.1:0.344228)98:0.0901007)91:0.110667,((WP_011971774.1:0.456114,BAQ13683.1:0.246849)97:0.0743886,WP_003429109.1:0.547295)95:0.0501577)92:0.296749)71:0.0247709,Rifle_contig_166495_31:0.936224)63:0.0236901,(((((WP_013931422.1:0.0959647,WP_012003383.1:0.114534)100:0.174464,WP_010865073.1:0.231294)51:0.0635984,WP_011993425.1:0.295635)100:0.42141,((RAAC_Alphaproteobacteria_38_40_12_56:0.422749,(((OGJ90209.1:0.173684,KJJ84832.1:0.204266)100:0.0821267,AQT68276.1:0.173794)99:0.0916944,(WP_085754383.1:0.242011,AQQ71216.1:0.227645)100:0.0811351)100:0.197212)99:0.0851701,(OGT08189.1:0.293136,WP_005033810.1:0.314977)100:0.162103)100:0.183386)73:0.0394703,((((OGH96596.1:0.237018,(OGH99104.1:0.107149,EKE02265.1:0.242415)99:0.0968329)100:0.0760739,OGH97493.1:0.594567)100:0.170054,((OGI02270.1:0.311644,OFZ48698.1:0.448841)100:0.0963111,((((OGV49929.1:0.117484,OGV39596.1:0.148398)100:0.0484672,OGV47631.1:0.162343)100:0.116214,(((EKD25809.1:0.297676,KZD16134.1:0.296326)77:0.0280203,OPX24761.1:0.185939)84:0.0449682,(OHB55989.1:0.182185,OGV69495.1:0.336377)79:0.0376879)94:0.0586433)94:0.05502,OGS37357.1:0.358292)98:0.0878617)100:0.151875)96:0.0850606,OGV06025.1:0.499883)94:0.116739)67:0.0388855)70:0.0327221)100:0.367676,(WP_012548684.1:0.244946,((WP_012579795.1:0.160146,WP_014451418.1:0.236949)99:0.117236,WP_028843229.1:0.267953)99:0.103657)100:0.62467)89:0.0515178,((WP_012635141.1:0.402582,((WP_004616588.1:0.370312,WP_012060267.1:0.502813)100:0.20675,WP_013779523.1:0.499347)86:0.0481571)86:0.0455836,(((ADW17753.1:0.394688,Rifle_contig_52974_17:0.338086)100:0.15589,WP_014855314.1:0.374579)100:0.126218,((OGI18601.1:0.0891307,EKE04167.1:0.116797)100:0.271027,(js4906-27-3_S30_scaffold_40_130:0.318324,((CCY62429.1:0.0452034,CCY25239.1:0.0818179)98:0.0253973,CDE43715.1:0.0702484)100:0.105064)100:0.341588)98:0.120727)93:0.0541675)89:0.0494448);
