# Supplementary material for: Hydrogen-based metabolism as an ancestral trait in lineages sibling to the Cyanobacteria
Source: Nat Commun. 2019 Jan 28;10:463. doi: 10.1038/s41467-018-08246-y (PMC6349859; doi:10.1038/s41467-018-08246-y)
Supplement: Supplementary file 14 — Supplementary Data 11 [file 41467_2018_8246_MOESM14_ESM.txt]

>WP_011877997.1
------MSGKITINGQIIDFTDEKNILAVARKVGIDIPTLCYHPELTIAGACRLCVVEIE
RM-GVQASCSTAPTDGMVVYTNSEKVNRVRKMVLELLLANHDRECTTCDSSGACKLQKYA
NDYGIKRLRYP-NRTTMAPLDTSSLSIVRDPNKCILCGLCVRVCKEKQGIGVWDFKNRGS
RTDIVAAMDQPLSESACINCGQCIAVCPTGALTSSSSIQEIWAAIRDPKKTVVCQIAPAP
RAALGEEFGLG-SVDVTKKVVTALRKIGFDKVFDTVFTADMTTIEESNEFLSRLVK----
---GENLPLFTSCCPGWVKYAEEFHPELLSNLSSCRSPQQMFGAVLKKKYAKELGIAPQD
MFVVSVMPCTAKKYEAKRPEFTTEGAYDVDAVLTTVEAARMIKEAGIIFNTLEESEFDQP
MQQATGSGVLFGTTGGVMESVIRYVAGKLLAEGR----VDVEFTRGMEDTKIASINV---
-------GDNKLNLAVVNGLSATEALIQKIQSGELDVQAVEVMACPGGCVGGGGQPF---
--QNDNEHRKARASEIYGIDAKLELHKAQDNEDLNKIFEKYWGGCCNHDTHHDLHTHYNP
KRRVAGNEIVI------GPEITVCIGEGCMKKGSISLIEKLVNLP--------VKVKGVF
CLENCGNGVSVKVNDEIL-HVTPENALESIQKKCG
>WP_010935952.1
-------MVTLNIDNKQISVPEGTTIMQAAKQANINIPHLCYFEGLKSYSGCRVCVVEIE
GEPRLATSCSRKVAEGMKVNTHSARVRRARRTILEILLANHPQDCFNCERNQNCDLLRLA
FECGVKKLRFEESEKRVLPIDSTSPSIIRDPNKCIACGRCVRVCHDIQTVNAIGFINKGP
DTMVATSMDRGMGNVACANCGQCILVCPVGAIKERSAVDAVWAAIADPTKHVVVQEAPSV
RVSLGEELGLPAGTLVAKKMYAALRRLGFDAVFDTNFTADLTIMEEGSELVERVKD----
---GGVLPQITSCCPGWVKFMEHYYPELAPNVSSAKSPQQMFGAVCKTYYAEKSGIDPKD
IINVSVMPCTAKKFECQRPEMNDSGFKDVDYVLTTRELARMIKEAGLDFASLDEEPAEDL
LGLYTGAATIFGATGGVMEAAIRSAYTLITGREL--ENLDIEPVRGLEGIKTASVNI---
-------DGLEVKVAVAHGLGNARHLLDEIKEGVSPYHFIEIMACPGGCVGGGGQPI---
--RFDSTLKKKRGEALYEEDRNMAKRCSHHNPSVEKIYKDYLEKPLGKRSHKLLHTEYTS
RPVV--------------------------------------------------------
-----------------------------------
>WP_011393219.1
-----MSTVKLTIDNIPVEVEAGTTILKAAEEAGIHIPTLCYLEGINEIGACRVCVVEVE
GARNLMASCVAPVAEGMVVKTNSPRVRMARRLNVELLLSNHEMECPTCIRNLNCELQSLA
RGLGIRQVRFK-GKKSEHPVDDSTPALVREPDKCILCRRCVAVCEKVQGVMAIAPLGRGF
DTVIAPAFQEKLVDIACVECGQCTLVCPVGALYEKDYTSEVWAALADPEKFVVVQTAPAT
RVSIGQEFGLAPGSINTGQMVAALRRLGFDRVFDTDFSADLTIMEEGSEFIERFTK----
---DGPLPLITSCSPGWIKFMEHFYPELIPNVSTCKSPQQMFGAVAKTYYARKAGVDPAR
MVVVSIMPCTAKKFECQRPEMRDSGYQDVDYVLTTRELARMIREAGIDFKNLPEEQYDDP
LGESTGAGVIFGATGGVMEAALRTAYELITGETL--PALDFYDIRGLKGIKEATVDI---
-------KGTKVRVAVAHSLGHARQLLERVKAGE-QYHFIEIMCCPGGCIGGGGQPI---
--PTNTEIREQRIKGIYQVDMEMPIRKSHENPSVQALYREFLGKPLSEKSHHLLHTEYTR
RGKY--------------------------------------------------------
-----------------------------------
>ABR36110.1
--------------------------------------------------------ME--
------------------------------------------------------------
--------KFM-GKSKKANRIEEDNIIQINKKKCIGCTACAFTCAQETKMAILKEVDSGR
KTVDTKS--GGFGASGCLYCGQCTLACPTEAIDVRNDVDLVKEALSSG-KYLVLTASPAV
KATLGEEFNLPIGTYVGGKIAPSAKKLGFQKVFNTEFGNDMTVVEESSEFIKRIAN----
---KEKIPMFTSFCPSFIRYAEIYHPEILDNISTAKSPQQMMGAGIKTYFADVYNILPTN
IVVVSVQPCSAKKYEADKEDMGRDGYKDIDIVLTVKEYANLLKEKGIDITAIPDEKPDDF
MGEYTGAAALFGMSQGAMQAIFRTVMSYLKNDISEAENMILKPVEGYEEIEEVSVIL---
-------GNKNCKVAVINGLKEIERFL--VSNKWKEYYFIEVVACNGGCINGGGTPRIGA
KSPVNKDYKILRADILRNIDKKSIKRVSDENENLENMYKSYIGDPNSTRAESLFHTSYID
KSNEFRNNNT-------------------KKRRKH-------------------------
-----------------------------------
>WP_012200078.1
MNISKNDKNLVAVSGKIVTLTSNTTLRDIIELSGLGLPFGGYTPDSFEEGISHSCIIQYA
GKDHYIPA----LPEILQMVKVLNRISKGRSNMRDIFLLRELSQTVKEKVHQKYNLIEEV
IIYFYDEIKDHVEDNRCYTLQCNNLTKLTIMDNCIGCDKCTKVCPVDCIVGDFKEQ----
---------HYIDYTRCTHCGACLSTCPVNAITSGNNSILFLRDLATPNKIVITQMAPSV
RVAIGEAFGFETGANVEKKIAAGLRKLGVDYVFDTTWAADLTIMEEANELAERVKRYL-E
GDKEVKLPILTSCCPAWVKFIEQNYGDMLDVPSTSKSPMQMFAAVAKDLWGKEKGLSREQ
ITSVAIMPCIAKKYEASRPEFSRGLNYDVDYVITTTELIDIFKKSNIDLSQLEDEEIDQV
MGEYTGAGIIFGRTGGVIEAATRTAVELITGQRV--DNIEFTSLRGFDGFRSCELTV---
-------GDLTLRIGVTYGLKEARKMLDKIRSGEEFYHAIEIMACTGGCIGGGGQPR---
--AKKEETIKSRMEGLNEIDRSLPLRRSNDNPAVLAIYEKFLDYPLSNKAQELLHTRYFV
KRKK--------------------------------------------------------
-----------------------------------
>WP_012543947.1
-----MDKVTVTIDGITLEVPSNYTVLQACREAGIDIPTLCYAEVINEIGSCRLCVVEVD
GVRNLPASCIYPVQNGMNIRTNTPRVREARRVNLELILSNHDRSCLTCIRNTKCELQDLA
ERFGITDIEFQ-GENVNYPLDDASPAIVRNPNKCVLCRRCIAECQEVQNVFAIGAVNRGF
DTLVSAPFYVSLNDSPCISCGQCITACPTGALYEKDHIQRVYRALADKRKHVVVQTAPAV
RVALGEEFGMPVGSIVTGKMVAALRRLGFEVVFDTDFGADLTIMEEGSELIERLKY----
---GGKLPMITSCSPGWINFCEKYYPDFVENLSTCKSPHMMLGALIKTYYAEKMGWNPED
VYVVSVMPCTAKKVEIERPENMHDGLQDVDAVLTTRELARMIKEAGIDFVNLPDEEFDQP
LGMSTGAAVIFGATGGVMEAALRTVSEIVEGKPL--DKIDFEEVRGLDGVREATVTV---
-------DGLDLKLAIVNGTGNAKKLLDKIRSGEAEYHFIEIMGCPGGCITGGGQPI--H
HPNEMAEVRKLRAAAIYQADKNLPLRKSHENPAIKQIYEEYLGHPLGEKSHHLLHTHYSS
KPLYKVTR----------------------------------------------------
-----------------------------------
>WP_012548684.1
--------MKIYVDGKEVIIRDERNLLEALKNVGIEIPNLCYLSETSIYGACRLCLVEVD
GK-SIVTSCNLKPYEGMVVRTNTPEIYEIRKGILELLLASHNRDCTTCERNGSCKLQEYA
EAFGIRKIRFD-NVIKDGGVDDKSP-IVRDNTKCILCGDCVRVCEEVQGVAAIDIAGRGF
QSKVTPAFGHSLADVECVYCGQCVAYCPTGALSIRNDIDKLYRVLKSKKKVVIGMIAPAV
RSAIQEEFKLDSDLFIAGRLNTFLKMLGFSKVFEVPFGADLVAYEEAHEFLDRLEK----
---GEKLPQFTSCCPAWVKYVEEFYPTYIDNLSTVKSPQQAMGSVIKEIYSKEIGIPKED
IYLVSIMPCTSKKFEAEREEHKG----VVDLVITTKELAQMIKASGIDISSLKPEPFDKP
FNLYSQGGLDFGKTGGVLGTVLAVINHKVKIKNV--KEEEIE-----KGIRLFNVELE--
-------NGRNVRAMAVHSLGKAKRVLRDIKEGILNVDIIEVMACSFGCIGGGGQPY---
--PNDSKVRQRRAKILSDMVNINPITSPQENPYLMELYEKYLEHPLSHKTHEILHTSYSP
KRRVPEQEVEIPLPIPEKIKVRICLGTSCYIKGSYKILSDLIEVVRKEDWAKNVEVVGTF
CTENCSNAPNVLIDDILISGADTNKVKEMLREYVR
>WP_012579795.1
--------MKIIVNGKETIIKDSRNLLEALRDIGIEIPNLCYLSETSIYGACRMCLVEID
GQ--IMTSCSIKPYEGMNVRTHTPEIYEMRRGILELILASHNRDCTTCERNGNCKLQRYA
EEFGIRKIRFD-KLDKSNIIDYSSI-IIRDNSKCILCGDCVRVCDEIQSIGAIDFAFRGF
EAQVMPAFGDELSTTNCVLCGQCVAHCPTGALTFRNDLQNVYKAME-EGKYIIGMMAPAV
RASIQEELGMEDDVVVAGRIVNFLKSIGFKKVFDVAFAADLVAYEEAHEFKERLEK----
---GEKLPQFTSCCPGWVKFAEHNYPEYLNNLSTVKSPQQALGSIIKKFYAKEIGVNPED
IYLVSIMPCTAKKFEAEREELVG----EVDAVITTRELSQLIRSSGFNLKNVPPVPFDRP
YGLSSQSGLSFGKTGGVFGSVLKVLESEIEFDDI--KTEEIE-----KGIRVTKATTK--
-------DGKVISGVVVFGLGNTRKVIDSIKNGKLKVDIVEVMACDYGCIGGGGQPY---
--PNDARVRTKRAKILNEVVGIDVLISPNENYHMLSLYERYLEKPLSHVSHEVLHTTYRN
RKRINDEDIEIPLPVEEKTTVKVCLGTSCYSKGSYDILSDLIDVVNKEEWAKNVEIKGTF
CVENCGKSPNVVIDDTIVSEATTEKVKEVLKKHVK
>WP_015925885.1
-----MDMVNLKIDGFDITVPKNTTILEAAKKLNIDIPTLCFMKGINEPGSCRVCVVEVE
GWRGLHPACATKVFEGIVVKTASSAVREARKNILELIMANHNRECLSCPRNLKCELQTLC
NDNGIDTIPYE-GKVDKGCLDTSGP-IVRDPNKCVLCGRCVSVCSKIQDVSAIDFAFRGA
NMTVTTAYEEGLASQECINCGQCIKICPVGALQERDDTEKVWKALENPDLHVVVQTAPAV
RVALGEEFGFAPGTNVEGKMVAALRRLGFDKVFDTNFSADLTIIEEGNELINRIQN----
---GGKLPLITSCSPGWIKYCEHNYHDFIENLSSCKSPQQMFGAIAKSYYPTKADVDPRK
VFVVSVMPCTAKKYEADREEMSVDGLKDIDAVITTRELAKMIRQAGIKFEELEDSKQDSI
LGTYSGAGTIFGNTGGVMEAALRTVADKLTGKSL--DCIEYTAVRGLDGIKEATVNV---
-------AGMEIKVAVANGTGNASKLLDKIRAGEANYHFIEVMGCEGGCINGGGQPIIKD
K-STTDDVKAARIKGLYNIDVSCEKRKSHENPKIQKLYAEYLGEAGGHKAHKLLHTHYTA
R-----------------------------------------------------------
-----------------------------------
>WP_012635141.1
------MSDTLVINGKTVAINGEKNLLELIRKQGIELPTFCYHSELSVYGACRMCLVEEE
NM-GIIATCSTAPQPGMNIKTHSPRVQRIRKMALELLLANHDRDCTTCSRNGNCKLQDLA
QRFGIDEVRFG-TREEVLPVDNSSPSIVRNPNKCILCGDCVRTCQEIQGIGVLDFANRGS
KSIVAPAFNKDLIEVDCVACGQCVAVCPTGALTIKSDISRVWEAINDPAKTVVVQIAPAV
RVAIGEEFGMEPGEIQMGQLVAALKRLGFDKVFDTSFAADLTVMEETAEFIERFKE----
---GKKLPQFTSCCPAWVKYAEEYAQDFLDNLSSCKSPQQMFGSVAKRFYSQDLGIDPED
MVVVSIMPCTAKKFEAQRPEFITDGVPDVDVVITTQEVASMIKKSGLVFSELGIESLDMP
LGFSTGAGVIFGVTGGVSEAVLRNAYEKITGDNL--DDVEFKEVRGFDGIKEAEVEL---
-------DGKTVRLAVVHGLSNVGDLIKAIKKGEKEYDLIEVMACPGGCIGGGGQPT---
--PNNTEVREKRAQGMYNCDKLSALHKSQENPMVNDFYRRWFGEENSDVTHKHLHTSYEE
KQRINTKGIELNTSESSVVPVQVCVGTCCYLHGSYDLLQGLIERVEEEGLSDKVDIEATF
CFENCKNAPSVKVGNQLLSKVSVDDILKHLKPALK
>WP_012813579.1
-----MSQITLTIDGQQVQARAGTTVLEAARKIGIRIPTLCYLKEVNEAGACRVCLVEVQ
GARTLQASCVTPVAEGMVVKTNTPEVRQARKLNLELIMSNHPQECLICPRSTNCELQAVA
AELGLKELRFE-GTNRHYQPDNSSPSLVRDPRKCILCRRCVSVCENIQKVTAIAPQERGF
DTVIAPAFLASLSDSTCVNCGQCALVCPTAAIVEKNQVQEVWSALADPAKHVVVQTAPAT
RISVGEIFGLEPGSLVTGKMVAALRRLGFDKVFDTDFTADLTIMEEGSELIRRLNG----
---KGALPLITSCSPGWIKFIEHHYPDLLPHLSTCKSPQQMFGALAKTYYAEKAGLDPGS
IFVVSIMPCTAKKYEAGRPEMNSSGYQDVDVVLTTRELGKMLKEAGIDFTALPEENYDQP
LGISTGAGVIFGATGGVMEAALRTGYELVTGETL--ASIEFKDVRGMEGVKEAAIDL---
-------KGTILNVAVAHGLGNARELLEKIRNGDI-YHFIEIMCCPGGCIGGGGQPI---
--PTDQETRLKRAAGIYSTDQSMPLRKSHENPAVQSLYKEFLGEPLGHKSHQLLHTVYTE
RSKF--------------------------------------------------------
-----------------------------------
>WP_012881504.1
-------MVTLNIDNKQISVPEGTTIMQAAKQANINIPHLCYFEGLKSYSGCRVCVVEIE
GEPRLATSCSRKVAEGMKINTHSARVRRARRTILEILLANHPQDCFNCERNQNCDLLRLA
FECGVKKLRFEESEKRVLPIDSTSPSIIRDPNKCIACGRCVRVCHDIQTVNAIGFINKGP
DTMVATSMDRGMGNVACANCGQCILVCPVGAIKERSAVDAVWAAIADPTKHVVVQEAPSV
RVSLGEELGLPAGTLVAKKMYAALRRLGFDAVFDTNFTADLTIMEEGSELVERVKD----
---GGVLPQITSCCPGWVKFMEHYYPELAPNVSSAKSPQQMFGAVCKTYYAEKSGIDPKT
IINVSVMPCTAKKFECQRPEMNDSGFKDVDYVLTTRELARMIKEAGLDFASLEEEPAEDL
LGLYTGAATIFGATGGVMEAAIRSAYTLITGREL--ENLDIEPVRGLEGIKTASVNI---
-------DGLEVKVAVAHGLGNARHLLEEIKEGTSPYHFIEIMACPGGCVGGGGQPI---
--RFDSSLKKKRGEALYEEDRNMPKRCSHHNTSVEKIYADYLEKPLGKRSHKLLHTEYTS
RPVV--------------------------------------------------------
-----------------------------------
>WP_013237377.1
------------------------------------------------------------
------------------------------------------------------------
-------------------MPTSTSMINIDEELCTGCRRCADVCP----VDAIEGEQGK-
--------PQKINTEKCVMCGQCIQVCPLFAAYNKGQAKSVKEILQNKDVFKIVQCAPAV
RVAIGEDFGMPLGTLSEGKMAAALRKLGFDKVYDTNFGADLTIMEEGSELLKRVAE----
---GGVLPMFTSCCPAWVKYAEQTYPELLPHLSSCKSPNQMAGAIFKTYGAEINKVNPAK
IYNVSVMPCTCKEFESEREEMHDSGHRDVDAVITTRELAQLFKDADIDFNTIEEEQFDTP
LGMYTGAGTIFGATGGVMEAALRTGYELYTKKTI--PSIDLTMVRGGEGFRTAEVDL---
-------GDIRLKVGVVSGLKNVKDVMESVKAGKCDLHFIEVMTCPQGCISGGGQPKVIL
D-SDKEEAYNNRKKGLYNHDANLTYRKSHENPEIKKIYDEFLDKPLGAKSHELLHTKYIS
RKKES-------------------------------------------------------
-----------------------------------
>WP_013251691.1
-------MVRLTIDGREVEVEEHTTILDAARTAGVNIPTLCYLRDINEIGSCRVCAVEVE
GIDQLVASCNNYVLDGMVVRTNSPKARAARKVNVELLLSRHKTACTSCVRSGNCTLQELA
NDLNIYYLDYA-EHVPFVHWDKTYP-LIRENHKCIDCMRCVQVCDKVQASRIWDATSRST
HRTVNVVGGRSFDDVDCTYCGQCITHCPTGALRERDDTERVFRALADPNVTTIVQVAPSV
RTSWGDEFGLGADEGSLGRLVSALRPMGFDYIVNTDFSADLTIMEEGTELLAHMAREG-D
KDAAERLPMFTSCCPGWVRFVKAHYPQLVDHVSTSKSPQQMFGAVVKSYYADLLGLDPHG
IFSVSIMPCVAKKAEADIECMNDCGDPDVDAVLTVREVTRMIRAEHVCVDALEPSAFDEP
LGMGTGAGIIFGATGGVMEAALRTAHHIVTGRSP--EEDMFERVRGLEGWKEATFDL---
-------AGTSVRVAVASGLANAKRLCDAVLAGRASYDFVEVMACPGGCVGGGGQPI---
--REGEERAGERGQVLYGLDKIAQYRNSYENPSIVRCYEEYFGAPMSKRAEELLHTDQHA
WQMPGERGLGP-------------------------------------------------
-----------------------------------
>ADW17753.1
M--MKTKTAALTIDGRKVAIEGEKNLLELVRKAGIDLPTFCYHSDLSVYGACRLCLVDVE
GR-GILGACSTPPEPGLVVRTNTEELREIRKISVELLLANHDRECTSCVRSGSCQLQDIA
RRLGITKIRYR-SIHQPKPVDTSSPSLIRDPNKCVLCGDCVRFCDEIQSIGAIDFAFRGH
DAMVLPAFGHDLGTTECVNCGQCASVCPTGALAPASEIDAVWKAIHDPNTVVVAQIAPAV
RVAIGEQFGLEYGLNTTGQVVAAMKRMGFNIVYDTSFTADLTVVEEAGEFMARKTN----
---GERLPLFTSCCPGWVKFAEQYFPQLLGNLSSCRSPQQMMGSMVKHTLPAQLGRERKD
VVMVSIMPCTAKKFEAKRPEFKTGGSPDVDFVLTTQELARMIEESGLSLNKLNPASFDMP
MGFKTGAGVIFGNSGGVTEAVLRYAVGKITGQNP--VDPEFEEIRGEESLRVIRTEV---
-------GGLELKLAIVHGLGKAREVMHQILDGSLIVDLVEVMACPGGCIGGAGQPV---
--GRDAERRRARTEWLYNTDRLLDLHCSQENHFVNECYQKYLGEPGSRESHRLLHTHYHH
RRRTGSEELALKAKESGVLTVRVCAGTGCFLRNSQAIIQGLMKHVEANDLDDKVQVQASF
CFEMCGEGPNVAVGDTIINHATLDVVINAVHAELA
>WP_004616588.1
-------MGTMIIDGQLVEYTDEKNILAVIRRAGIELPTFCYHSELSVYGACRMCMVEDK
WG-STITSCSTPPKDGMEVWTNTDKLKKHRKMILELLLANHDRDCTTCEKSGRCKLQEIA
LKVGVKKVRFG-QEKKEMPIDDLGPSIIRNPNKCILCGDCVRACQEIQGVGVLDFAYRGS
NLQVTTAFNKSLQEVDCVNCGQCRVVCPTGALMIKKDIDRAYEALQNKNKRVIAQIAPAV
RVAIGEDFGLQPGQISMGKIVAALRKLGFDQVFDTAVGADLTVIEEAEELMDRIQR----
---KEKLPLFSSCCPSWFKYAEQKHPELMENVSSCLSPMQMFGAVIKEQFKKEKFSEEKE
NIVIAIMPCTAKKYEAARPENAINGERQVDMVITTQELAIMIQENGIVFNELEDEAIDMP
FGFTSGAGVIFGVSGGVSEAVLRYYYKERNASAL--KGISYSGVRGMEGVKEATAEI---
-------DGRTVRIGVVHGLKNAEKLIRKIKRGEEKFDFIEVMACPGGCIGGAGQPI---
--PQNENVRKLRAKGIYKVDKSLPIKRSDDNPTIDALYNGVLNS-----NRHILHRD---
------------------------------------------------------------
-----------------------------------
>WP_013779523.1
------MEKTMKINGKQVSFTDEANLLEVIRKAGIELPTFCYHSELSVYGACRMCLVEDD
NG-RIMAACSTPPRPGMSIRTHTERLIRQRRVTLELLLANHDRECTTCVKSGNCRLQELA
NILGIGEIRFG-QKNGRLPIDDSSPAIVRDPNKCILCGDCVRMCEEVQGVGVLGFAYRGS
NAKVVPPFNKNISEVNCVDCGQCAAVCPTGALTIASHMEKVWSALYDPQKTVVAQIAPAV
RVSLGEEFGLKPGTPATGKVVGALKKIGFDKVFDTCFAADVTAIEESCEFLERISK----
---NQRLPQFTSCCPAWVKYVELHYPQYKDNISTCRSPQQMFGSLMKGIYAKAMGTDSEN
IFVVSIMPCTAKKSEAKREEFFKNGIPDVDAVLTTQELARMIREAGVVFDEVEEMPFDMP
LGFATGGGVIFGGSKGVATAVMR-----VIGKE-----PDFKADKDNPNIKTAEIDY---
-------NARKIKVATVSGLGNAKKLLEDLRAGNKYYDLIEVMACSGGCIGGGGQPQ---
--PNSNNIRKSRKQGLFGHEKLMQLKSPIENPVIKDLYKDNLGEPGSAKAHAMLHTAYTN
RKRINESICFFEGQLNTKRVVKVCVGTCCYLSGAYDLFSTLKDKLSQEDFKDKVELAATF
CFENCTQSPCVMVDDVLIGEATVEKVINEILKQTA
>WP_013842395.1
-----MATVTLTIDNVKLEVEQGSTILEAAKKIGINIPTLCYMKEINAIGACRICVVEVQ
GARALQAACVTPVAEGMVVKTNSAVVRASRKMTLELIQSNHPQECNTCLRNNNCELQSLS
EAMGLKEIRFV-RPAQSHDIDSSSPSIIRDPRKCILCRRCVAVCEKVQGIKCISAVNRGF
ETIVAPPFNQGLLDVNCAMCGQCSLVCPTGAITEVDDTGKVWRALDDPKKHVLVQTAPAV
RVAIAEEFGMEPGTVSTGKLVAALRRLGFDSVMDTDFTADLTIIEEGHEFIQRVTS----
---GGVLPMITSCSPGWIKYIEMYYPDLLAHLSTCKSPQQMFGALAKTFYAEKKGIDPGT
IVSVSIMPCTAKKFEAQRDELKDSGHQDVDIVLTTRELARMLREIGIDWDSLPDEEYDAP
MGLSTGAAVIFGATGGVMEAAVRTVYEVLTKEPL--PDINLTPVRGMEGIKEATLKV---
-------GDLDVKVAVAHTLGNARKLLDKIRAGEADYHFIEVMCCPGGCIGGGGQPI---
--PTNLEVRLKRIAGTYQADEALPLRKSHENPAITAIYEEFLGEPLGERSHHLLHTHYVP
RGVYHKPEGLPER-----------------------------------------------
-----------------------------------
>WP_013931422.1
------MTVKVFINGKQYEVPANSTVLEACNLAGVYVPTLCNHPRLEPTGACRVCVVEVE
GSRNLQPACATKVADGMRIITRSERVERAVKFNLSLLLSRHPKDCMTCEVNGRCEFQDLI
YRYNIKDIFGG-EQPLSKVYDDSSPAIIRDLEKCIVCGRCVRACSELQGMDIYSMVDRGF
ESLPQTAFEMPVYDTDCIACGQCSVFCPVGAITENSQVRKVLEELEKHDKVLIVQTAPAT
RVALGEEFGLEPGSISTGKMVAALRRLGFDYVFDTNFAADLTIMEEGSEFLERLKN----
---GGPFPMFTSCCPAWINMMEKLYPQFIPNVSSAKSPHQMLGAVVKTYFAKKINVDPKN
IFLVSIMPCTAKKDDIIRPQHMINGVPAVDVVLTTRELAKLIKIKKIPFATLPDENYDDP
LGESTGAGAIFGVTGGVMEAALRTAYELGLGKPL--GKIEFESVRGLEGIKEATIDF---
-------NGKKLKVAVAHGGLNVRRLLDKIVAGEVYYDFVEIMACSGGCIGGGGQPK---
--SLDKDVLVKRMKAIYTIDELSVIRKSHENPSIKKLYQEFLEHPLSHVAHETLHTTYMD
RSKKKGKVEVLEHV----------------------------------------------
-----------------------------------
>WP_013907122.1
-------MIQVNLDGASLSVEEGTTVYELIKKEGFEIPQLEFIPECPA-----LKIVEVD
GR--IVPAKGLTVKEGMKINTQSDLVKEKLTERLNWL--KENDECYLIR-----ELQEIV
AVEG-ENAGFTLEERAKWEPWESLPSIRHNPKICIRCKGCIETCRDVQAVEALTFDEEKG
IILA--------DDVKCTRCGQCIHTCPIGALSEIPNLNEVVEALRDPEKFVVVEFAPAL
RVSIGEEFGLPYGTIAVGKLYAALRKIGFDRIWDTNFAADLTIMEEGTELVLRLVK----
---AGALPQFTSCSPGWIKYLETFYPELIPYVSSAKSPQQMFGAIAKTFAAEKLGIDPRK
MVVVSIMPCTAKKFESKREEMCDEKFYDVDYVITTREAAKLFKMFGINLAELPDEGPDPL
IGQYTGAATIFGRTGGVMEAALRTAYEIITGKTL--PKLEFEDLATLEGIKVASINL---
-------NGKEIKVAVAHGLSNARKICEDVKNGGASYTFIEFMACPGGCIGGGGQPE---
--PTNIETLQARLAALNKHDHELPIRKSHENPEIKQLYAEFLGHPMSHLAHNLLHTHYVD
RTK---------------------------------------------------------
-----------------------------------
>WP_014624300.1
MMARQAKTVTITINGTPLQVEEGTLLVEAASRADVEIPTLCYHEDLSPRGICGICLVKVN
GE--YVRSCITRVQEGMEVVTSDPVIRETRRKILELILATHPDDCLKCIKHGKCELQDLA
ERLEVRSIPYD-KYERGLPVDRTSPSIVRDMNKCIGCGRCIEVCHNVQSVGAIFFHHRGS
HTIVANAAGQTMGTSVCVACGQCVVYCPVGALYEKEAVERVWEALADPEKVVVAQIAPAV
RVALGEEFGMKPGELVIGKIYAALRRLGVDYVFDTNFSADLTIMEEGTEFLHRLEK----
---GERLPLITSCSPGWIKFAETYYPDLLPHLSTCKSPQQMMGAVVKTYFAQAKGIPPSR
IVSLSVMPCTAKKFEAQREEMRDSGFWDVDIVLTTRELARMIRQAGIRFDQLKEEPADPV
LSSYSGAATIFGATGGVMEAALRTAYELKTGKSL--PRVEFAQVRGVKGVKEAVIEL---
-------NGTQIRVAVAHGLSNARKVLDRVREAKEPYHFIEVMACPGGCVGGGGQPL---
--PSPLKKREERLMGLYAEDGALSVRKSHENPEVRALYEHFLKEPNGELPHTLLHTHYEP
RDPYRLRKSPLREQVS--------------------------------------------
---------------------TPE-----------
>WP_014271080.1
-----MSIVHVKINGIPVEVAEGTSVLNAAKAAGVRIPTLCYHEDLKPFGSCGLCIVKQE
GNAKILRACASPVNEGLSVITNDPELFSVRKTILELMLSTHPSSCLTCIRNGECELQDLA
AEFGIREQPFE-VRLNEKPIDKSTASIVLDPVKCIKCGRCVQVCQDLQGVFALEFIGRGD
GTCMAPAAMLSLDDSPCVKCGQCAAHCPVGAIYERDETDIFRSAVADPEKKVVVQIAPSI
RVGLSESFGLPSGTVTTKKIYTALRKIGADVIHDTNFSADLTIMEEGSELVNRLTT----
---GGVLPQLTSCCPAWIDYVEKYYPDLLDNVSSAKSPMMMQGAITKTYYAQKAGIDPAK
IFSVAIMPCTAKKYEIIRDNMQASGYPDVDLVLTTRELARLIKSSGMDFLKLEEEEADSP
IGEYSGAGTIFGATGGVMEAAVRTAYHLVTKKEM--EKVEVEAVRGLDNIKKGTVDF---
-------DGTPVRVAVVHGLSNVKVLMDEIRAAKAPYEFIEIMACRGGCIAGGGQPY---
--GADDELRKERSEGLYQDDKDSKVRCSHQNPSILKIYEDFLTEPMSHEAHHLLHTKYHE
IPVYKA------------------------------------------------------
-----------------------------------
>WP_014357048.1
-----MKEITFKINGQEMIVPEGTTILEAARMNNIDIPTLCYLKDINEIGACRMCLVEIA
GARALQAACVYPVANGIEVLTNSPKVREARRVNLELILSNHNRECTTCIRSENCELQTLA
TDLGVSDIPFE-GEKSGKLIDDLSTSVVRDESKCILCKRCVSVCRDVQSVAVLGTVGRGF
TSQVQPVFNKSLADVGCINCGQCIINCPVGALKEKSDIQRVWDAIADPSKTVIVQTAPAV
RAALGEEFGYPMGTSVTGKMAAALRRLGFDKVFDTDFGADVCIMEEGTELIGRVTN----
---GGVLPMITSCSPGWIKFIETYYPEAIPHLSSCKSPQNITGALLKNHYAQTNNIDPKD
MVVVSIMPCTAKKYEVQREELCTDGNADVDISITTRELARMIKEARILFNKLPDEDFDDY
YGESTGAAVIFGATGGVMEAAVRTVADVLNKKDI--QEIDYQIVRGVDGIKKASVEVT--
-------PDLTVNLVVAHGGANIREVMEQLKAGEADTHFIELMACPGGCVNGGGQPIVSA
KDKMDIDIRTERAKALYDEDANLTYRKSHQNPSVIRLYEEYLEEPNSPKAHHILHTKYSA
KPKLV-------------------------------------------------------
-----------------------------------
>WP_014451418.1
--------MKIIVNGREIEIRDARNVLEALREVGIEIPNLCYLSETSIYGACRMCLVEVD
GK-DIVTSCTLQPREGMVIKTHTPKIYELRKGILQLLLASHDGDCTTCEMNGKCKLQKYA
QEFGLTNNRFE-KISKKTITDTSSV-IVRDNSKCILCGDCVRACDEIQSIAAIDFAYRGF
EAQVVPSFEEKLENTECVLCGQCVAYCPTGALAIRNDVDKVYKAIE-EGKYVIGMVAPAV
RASLQEEFGLEDDMAAAGRMVSLLKMIGFKKVFDVAFAADLVTYEEAHEFIERLEK----
---GEKLPQFTSCCPGWVKFAEQYYPEYLANLSSVKSPQMALGAIIKKFYAKEIGVDPKD
IVLVSIMPCTAKKFEAEREEFNG----DVDIVLTTREVVKIIKSTGIDIRMVEPEPFDRP
FGLSSQSGLSFGKSGGVLGSVVNVINEIIGIKNI--ETKQIS-----EGVRLITIELS--
-------NGKVVKGIAVFGLGNTRKIVDSIKAGELDVDIVEVMACNYGCIGGGGQPY---
--PNDVRTREKRAKILREVQSIDVLISPTENFHMLQLYERYLNKPLSHEAHEVIHTHYKH
RRRVQEEEIDIPLPEESKVKVSVCLGTSCYSKGSYEILEKLISVANKEEWARNLEIKGTF
CVENCGKAPNVVVNDIIVSEATIEKVKEVALNELR
>WP_014803888.1
-----MPEIAVEVNGIKIAVKPGSTLLDAAQAVQVKIPTLCKHPDLVANGACGLCIVRVE
GLHGLPRACTTPVEEGMRITTHDGEITEIRKTVLELILSTHPNTCLSCGRNQSCELQTLA
ADFGIREDLWG-HALSGLGKDTSTGSLVLDFDKCIKCGRCVHICQDVQNVHALSFLGRGM
QTRMAPAGDILLAESPCVMCGQCSAHCPTGAIVEADETATAWNFLRGKENFTVVQIAPSV
RVAIGEEFGYEPGTNLTGKLYAALRRLGFDAVFDTNFSADVTIMEEANEFVERFKH----
---GKELPLITSCCPSWTDYMEKLHSDFIPNFSSTKSPQQIMGVLAKTYYAQKMNIDPAG
MRMVSIMPCTAKKYEITRDEMFASGFKDVDVVLTTRELARMIRQAGIDFRHLQDHKADSF
LGSYSGAGTMFGTTGGVMEAALRTAQFILTGEKM--PKLVFEEIRGLEGIKETKVVI---
-------AQEEIRIAVAHGLGHVGEVLERVRRAKAPYHFIEVMACPGGCIGGGGQPY---
--RVTDAIRKKRMQGLFADDRDKAVRCSHDNAEVQQVYNEFLEKPLSEKAHRLLHTTYHA
RPVYKK------------------------------------------------------
-----------------------------------
>WP_028843229.1
--------MRIYVNGREVEIKDSKNVLEALKDIGIEIPNLCYLSETSVYGACRMCLVEVD
GK-DIVTSCTLKPREGMKIKTNTPEIYELRRGILELILATHNRDCTICDRNGSCKLQKYA
EEFGIRDIRFT-KIKKDNVVDKSSP-IVRDNSKCILCGDCVRVCEEVQGIGVIDFAYRGF
STQVTPAFSNELAKSECVYCGQCVAHCPTAALTFRNDLEKLYQALS-SDKIVIGMVAPAV
RVAIQEELSLESDLAMAERIATFLRMSGFNKVFDVAFGADLVAYEEAHEFYERLSR----
---QEKLPQFTSCCPAWVKYVEQYYPKFVENLSTVKSPQQALGSLIKKIYAKKMGLNPQD
IFLVSFMPCTAKKFEAEREEHAG----VVDLVLTTKELSQMIKASGINIKQISPEPFDRP
FGISSQGGLSFGKTGGVFGSVVSVLRDEIGISRE--EYDDL-----LEGVKIAKITLK--
-------DGKSIRAAVIFGLANARKIMKKISSGEFNVDIVEVMACNYGCIGGGGQPY---
--PNDSRMRQKRAHILRETVGIKTLLSPVENFYVQKLYQEDLS---DEHARHIIHTNYKP
RKRVEFQDIEIPLPKEEKTVVRVCLGTSCYMKGSYNLLSQLIDYVRTEDLSDEVEITGTF
CLEHCGKSPNVMVNDKLISEATFEKIKEVLEKYAK
>WP_015613486.1
-------MNTVIINGIEVQAAENITILKLAKDNNVDISTLCFLNNCNNVNKCEICTVEVE
GK-GLVTACDTYVEDGMVINTNSEAVNEKIKSRISELLDMHEFKCGPCNRRENCELFKLV
IKYKAASKPFL-PKDKSEYVDLRSKSLTVDRTKCLLCGRCVNACKINTETRAIKFINKGD
KTIIGSEDEKCFDDTNCLLCGQCILACPVAALTEKLHIDRVKNALNDPEKHVIVAMAPSV
RASIGELFNMGFGVDVTGKIYTALRQLGFDKIFDINFGADMTIMEEATELVQRIKN----
---NGPFPMFTSCCPGWVRQAENYYPELLGNLSSAKSPQQIFGVASKTYYPAIAGLDPKN
VVTVTVMPCTSKKFEADRPQMENDGIRDIDAVITTRELAKMIKDAKIPFAKLEDSEVDPA
MGEYSGAGAIFGATGGVMEAALRSAKDFAEGAEL--ENVEYKQVRGLDGIKEAEVEL---
-------AGEKYSVAVINGASNLFKFMESGKMKEKQYHFIEVMACHGGCVNGGGQPHVNP
KDLEKVDIKKVRASVLYNQDAHLTKRKSHTNTALLKMYKDYFGKPGEGLAHEILHFKYKK
------------------------------------------------------------
-----------------------------------
>WP_015617234.1
MN----------------------------------------------------------
------------------------------------------------------------
-----SKHQFD----IRVPIEKDNPSIMRHEELCVKCKICKKVCTEEISVGHYDLEKTG-
------------DKAICIYCGQCANVCPVYSITEVSNVQQVKDAINDPDKIVIFQTSPSV
RVSLGEAFGMEPGTYVEDKMVTVLKNLGADYVFDTTFGADLTITEEASELVQRITS----
---GNPLPQFTSCCPAWVEFVEIYYPELINNLSSSKSPILMQGPTIKTYFAKKAGIDPKK
IVNVAVTPCTAKKYEITRAEKNDSGMRDMDYVITVRELSNWIKESNIDFKALQGAEFDSL
LSRGSGGGIIFGITGGVMESAIRTAYYYITKKNP--PKYNLEAVGNMDGIREAQVTI---
-------GDYTINIAIVHGTANARKLIEKVKSGEKKYDFVEVMTCRGGCIGGGGQPKVKI
--PMADKVRQKRIAGLYNKDQSVTQRLAHENPDIIKVYDEFFEKPLSPLAEELLHTVYSS
KKHILGE-----------------------------------------------------
-----------------------------------
>Rifle_contig_197548_11
MSKKDIQKIKLSIDGKPLEALPGTSVLEAAKAVGIDIPTLCYLKGIQAIGACRVCLIEVD
GFRTLQAACVFPVAEGMVVRTNTSKVREARKFAVELILADHPFECLTCSRNLHCELQDLA
NQMGIDKVPYA-VHR-EALQDHSTPALVRDNSKCILCQRCVSVCHEVQGVGALGFSGRGF
KTQVAPAFEEMLGDVACTQCGQCAMACPVGAITEKNDLGTVWNALADKTKHVVVQTAPAV
RVALGEEFGMAPGTIVTGKMVAALRQIGFDRVFDTDFSADLTIIEEGHELLGRLKS----
----GKLPMITSCSPGWIKYIEHFYPEMLAHLSTCKSPQQMFGAVAKSYYAEMAGIKPED
IFVVSIMPCTAKKYERQRPEM----IEDVDAVLTTRELAKMIKQAGIDFPALADEEYDLP
FGIGSGAGVIFGATGGVMEAALRTVYEVVTGQTL--PKIDLVEVRGLEGIKEATVMV---
-------GDLPVKVAVAHGLSNAKRLLDRIKAGEADHQFIEVMCCPGGCLGGGGQPI---
--PTTDEIRLKRSAAIYQADKDLPIRKSHENPAVKKLYQDYLGEPNGEKAHHLLHTHYTE
RTRY--------------------------------------------------------
-----------------------------------
>Rifle_contig_166495_31
---MQKDFIELTINDIPVWVAPETTLLDAARAIGVSIPTLCHDPQLTVTGACRLCVVEVE
GTTRLEPSCSYPAQAGMVVRTNTREVRNARRVIIELILANHPHACQTCVRNGRCQLQSLC
REYSIDEYKYE-GARREVPKDTSTVAITRHPDYCINCGKCVKVCREVQEVNALEFVNRGF
SIVTMPALNLPLSETVCILCGQCLLKCPVAAIRDRSYVREVEAVLDEKKRLLTVQVAPAI
RASIGELFGLPPGSLLTRKIPTALRRLGFQHIFDTDFGADMAVMEEGHELLERLNA----
---GGPFPLITSCSPGWVKFMEHFYPEFIPNMSSTKSPQQIVGTLTKTFFAERRGVAPSE
VYQVAIMPCSAKKWEIGLPQNSRNGLPDVDAVLTTREFADLLRLHEIDLPSLPDSDFDLL
LGESSGAGVMFGAPGGMMEAALRTVCSIIEPGS---DRLEFPVLRGYGGIKEGSLIV---
-------GDTELKLCAVHGLGNARKVLDAIKSGEKTVHFLEVMACPGGCVGGGGQPL---
--PTTEDIRKRRIEAIYAEDRSKPVRLSHRNPAVQEIYSSFLGQPLSEKAHELLHTGYSA
REPHGI------------------------------------------------------
-----------------------------------
>Rifle_contig_52974_17
------------------------------------------------------------
------------------------------------------------------------
------------------------------------------------------------
------------------------------------------------------------
------------------------------------------------------------
-----------SCCPAWVKYAEQYYPDLLPNLSSCRSPQQMFGSLAKEILPAQLNVETED
LIVVSIMPCTAKKFXAA-------------------------------------------
--------------------------EKITGIQL--ESVDFHAVRGFEGLREAKIYV---
-------GNKELKLAIVSGLQNAKTVADRVRSGEMVYDLIEVMACPGGCIGGAGQPV---
--SRDPMARQKRCKGLYATDKMLQLHKSQENPYVKECYQQTLGEVGGEKAHKLLHTHYRS
RRRIQGEELSL-SSQPGKLEVKVCLGTSCFLKGGQDLLTTMARHVEAQNLEDRVEVMASF
CFEKCDRGPSVTIAGRKIERCTLPMALEALEKALG
>OGI26596.1
METEAKTGLKIIINDRELKANGDETILELAKNNNIYIPTLCHHSDLCLKGVCRICLVEIE
GQNILHAACSTPVAENMIICTNTEKVRKARKMVIELLLANHYGDCLTCKRNLNCELQKLA
AEYNIEEIRFKKPKEKRYKIETVTP-IVRDNDKCILCRRCIRVCEKIQGVEAIKPLYRGK
ESSIGCLYNLDLGEITCVMCGQCINHCPTGALTEKDATKDAWKALDNPAKHVIVQTAPSI
RVALAEEFNIPPGIAVTGKMIAALREIGFNAIFDTDFTADLLIVEESFEFLTKLKKSYYD
NE-NISLPMFTSCCPSWINFIEHYYPDLLSHLSTCKSPQQMFGALAKTYYANKAGISPED
MVSISIMPCTAKKFEANRAEMSHNGYKNVDYVLTTREFARMIKQSGLNLMELQDSEYDQS
MGISTGAGLIFGATGGVTEGILRTVYELVTGNDVPFNELDITPARGMEGIREISIKINNP
LENWKFLDDFEIKIAVAHGLANARNLMDKIRDGTANYHFIEIMACPGGCIGGGGQPI---
--PTNESIRKSRANTIYSEEKIVQIRKSHENPALKRLYEEFLENPLGETSKKLLHTFYT-
------------------------------------------------------------
-----------------------------------
>OGI18601.1
MT-ETLVKNKLYIDGREATYTDERNLLEVIRKAGIEVPTFCYRPDLTIYGGCRMCVVEIE
GR-GVQASCSVPPEPGLKVRVNTEKTRRVRKVALELLLANHNRECTTCEKSNNCELQELT
QKMGIRDVRFG-KREIELPIDDSNPSIVRDPNKCILCGDCVRMCKEVQGQNVLDFVNRGS
ETVVSPAYGKNMGDVDCVYCGQCTSVCPTGALTIKSEIDNAWAAVLNQQKVVVAQIAPAV
RVALGEAFGFKPGENTIGLIVAALKKIGFNQIFDTSFAADMTIMEETTEFITRLQN----
---KEKLPLFTSCCPAWVRFAEFRYPQLLKHLSTCKSPQQMFGSIAKKYLTKEYNIDPEN
LTVVSIMPCTAKKAEAQRNEFKNNGIQDVDIVLTTQELIRMIKEAGIDFSNIEPEPLDTP
FGILTGAGVIFGSSGGVSEAVVRTAYEMVTGKPL--EKFAVTEARGLDKFKELTVDI---
-------EGLKVKIAIVNGLQEANDLIERIEKGEAHYDIIEVMACPGGCIGGAGQPQ---
--SKDTSIKKNRSKGLYKADVELPIHKSHENPQVQNLYKKWLESPNSKIAHELLHTHYKS
KRRISGENIELTSGDIEKSEIAVCVGTCCYIKGSYDFMEGLVKRIKDNNLEDKVKVKATF
CFENCGKSPTISVDGELVSNAVPEKAGEIFEKYIA
>RAAC_Alphaproteobacteria_38_40_12_56
M--EETKMVKLKMDGIDIEVPAGTTLMEAAKKIGVKVPSLCYHPYLSIEGACRVCIVEIK
GMKDFVASCAYPVAEGMEVVTHTPDIRQARRDIVELLLDNHPDECHTCERDHNCELQRLA
YSMGLRHKHFK-GEKKKYEKDFSSNAVVRDPEKCILCGRCVRVCQEIQGTCAIDMAHRGF
KSTVVPAYEKPFGESVCSSCGQCINVCPTAAFLEKDYTNQVWEALNDPNKLKVVQFAPSV
RAAIGEGFGLPVGQNMEKKTITALRRLGFDMVFDTQFAADLTIVEEATELIDRISN----
---GGKLPMITSCSAAWIKFCEQFYPELLDNLSSCMSPMSMLGSILKRYLPQKLDKDPAQ
VYSVAAMCCTAKKDESMRDEMQTDGHRYVDAVITTRELIWMIKSAGIDFNSLEEGEFDSP
LGESTGAATIFGATGGVMEAAVRTAHYFITGQEL--PGIELKAVRGIDGIKEAEVQI---
-------ADKTIKVAVASSLGHAQTLLEKVRAGE-EYHFIEIMGCLGGCIGGGGQPYAGT
DMPLDKELLKKRAQALYSSDERNEKRRSHENEDIKNLYESALEKYGSHVAHEWLHTHYSA
KLPQGICREGKSEQQRSEVKVNVCLGTACYVKGAGDVVRETERELGIKTKDGKFSLECTR
CIGACGLAPVVLVNDKVYSKVTPKQIKGIIKEY--
>WP_011971774.1
----MKESVSVTINDKKVKVPREYTILNAAIEAGVKIPTLCHLKMVNRTASCRVCMVEVA
DSPRLAPACATPVKDGMIIRTDTYRAIKARRTSVELLLSNHPTDCLICQRNLKCELQSLA
KELNVREIHYS-GKRNKYHLDTSSQAVIKNQDKCILCRRCETACNEIQTCGILSALNRGF
DTVVGPAFNLPMVETSCTYCGQCVAVCPTAALTEVNHTRKVWKALHDPDKYVVVQTAPAI
RVALGELFGMEAGSLVTGKLAASLRRLGFDQVYDTDFGADVTIMEEAKELIDRLEN----
---GGRLPMLTSCCPAWVSFIEHQFPDMVDIPSSCKSPHIMFGTIAKTYLAEKMGIDPKK
MVVVSIMPCVAKKAEAARTELSIDDHDNVDIVITTRELGDMLKEAGIDFDKLADEDYDHP
LGESTGASVIFGTTGGVIEAAMRTAYEWITGEEL--EQVEFHQLRGMDGLREATVDL---
-------KGREIKIGIAHGLGNARQLLEDIRNGKSEYHAIEIMACPGGCIGGGGQPYH--
--YGNDEVVKARQRSLYKEDQGKKIRKSHENPEVIKMYEEYLGEPFGELAHKLLHTKYTP
KERI--------------------------------------------------------
-----------------------------------
>ABR50188.1
-----MEKVTLTIDNITVEVPKEYTILEAAKTVGVDIPTLCFLKDANEIGACRVCLVEIQ
GARALQASCVHPVAEGMVIKTNTKKLRDTRKSTVELILSNHNRECLTCFRNKSCELQSLA
EELNISEIPFE-GEKTVGTIDDKSTSIVRDSSKCILCGRCVNVCKNVQKTSILEFTNRGF
ETQISPAFNKSMNETPCIYCGQCIVSCPVAALREKEDIERVWDAIEDPEIHVVVQTAPAV
RAALGEEFGLPIGSRVTGKMVASLKRLGFDQVFDTNFGADLTIMEEGHELLHRLQN----
---NGKLPMITSCSPGWVRYCEFNYPEFIENLSTCKSPHQMLGAIIKSYYAEKQQIDPKK
IFVVSIMPCTSKKSEAARPEMTVDGLRDVDAVLTTRELAKMIKQARIEFLKLEDAEFDPA
LGEYTGAGAIFGATGGVMEAALRTLADTLTGQEL--EEIEYHNIRGVAGIKEAEINL---
-------GGQTIKIAVVHGTAMASKLLEMIKSGEKEYHFIEIMGCSGGCVTGGGQPHVPA
RVKMDCDIRVERAKALYEEDTVKQLRKSHENPM---------------KIH---------
------------------------------------------------------------
-----------------------------------
>ABW18477.1
-------MVKLTIDGIQVEVPKGTTILEAARTLDIHIPTLCHLKGVNNSGSCRVCVVE-S
GPR-LVASCSIMAEDGMDIKTNTAKVRESRKTVVKLILSDHKRECTTCIRSENCELQSLS
SELNIRDIEYD-GERLQLGTDSLSPSVSRDPEKCILCGRCISTCSKVQEVHAIGFIERGF
DTTVAPAYAKSLDDVFCTNCGQCITACPVGALYEKENIKDVWKAIYDKEKYVVVQTAPAI
RAALGEEFGIPVGTSVTGKMVAALRRLGFDKVFDTDFTADLTIMEEGTELISRLTS----
---GENLPLMTSCCPGWIKFAEHFYPDMLDNLSTCKSPHEMEGALIKSYFAEKMAMDPKK
IVTVSIMPCTAKKFESARGELSNDGLQDVDLVLTTRELARMIKEAGIDFENLPVEEFDNP
FGESTGAAVIFGVTGGVAEAALRTVFEILSGKEL--ETVNYTAVRGLEGVKEAVIELP--
-------NGMTINSIVAHGLGNARKALDVVRNGEKQYHFIEVMACPGGCVTGGGQPIVDS
EYRMDHDIRLQRASAIYAEDESKVLRKSHKNPYITKIYEEFLEAPNSEVSHKHLHTHYVK
REKFWK------------------------------------------------------
-----------------------------------
>WP_008766747.1
---MEEKQITLQIDGHFITVPEGSTILEAACKIGINIPTLCHICIKNNPASCRICVVEVA
GRRNLAPACATRCTEGMVVKTSTLRVMNARKVVAELILSDHPNDCLTCPKCGNCELQTLA
LRFNIREMPFN-GGELSPRKREVTSSIVRNMDKCIFCRRCESVCNDVQTVGALGAIRRGF
NTTIAPAFDRMMKDSECTYCGQCVAVCPVGALTERDYTNRLLDDLADPDKIVIVQTAPAV
RAALGEEFGLPPGTLVTGKMVYALRELGFDYVFDTDFAADLTIMEEGSEILNRLTRYL-D
GDKSVRLPILTSCCPAWVNFFEHHFPDMLDIPSTARSPQQMFGSIAKSYWAEKMGIPREK
LVVVSIMPCLAKKYECDRDEFKVNGVPDVDYSISTRELARLIKRANIGFTLVLDSPFDNP
MGESTGAGVIFGTTGGVMEAALRSVYEIYTGQPL--KNVNFEQVRGLSGVRRATIDL---
-------NGFELKVGIAHGLGNARHLLEDIRNGHNEYHVIEIMACPGGCIGGGGQPLH--
--HGNSDVLYARANALYREDANKPLRKSHDNPYIQKLYEEYLGKPLGEKSEMLLHTHYFN
KSID--------------------------------------------------------
-----------------------------------
>WP_012060267.1
------MSKYMVIDGNRIEFDKEKNILDLVRKAGIDLPTLCYYTDLSVYGACRMCVVEDE
RG-SILTSCSTPPKDMMSIRTNTPKLQKYRKVILELLLATHCRDCTICEKNGKCKLQKLA
SRFGLTNIRFK-SIEGKKDLDTSSKSIIRDPNKCILCGDCVRMCNEIQSVGAIDFANRGS
NMVVSPAFGKSLAETDCVNCGQCATVCPTGAIVVKSDIKNVWKAIYNHKQRVIAQVAPAV
RVALGEEFGIKPGENVMGKIVAAMRKLGFENIYDTSLSADLTVIEESKEFLKKLES----
--DDNKFPLFTSCCPAWVRYVENKYTELLPYVSSCKSPMEMFGSVVKAYFKEKDSLENRE
TISVAVMPCTAKKAEAAREEFIRDNIPDVDYVITTAELCAMIKEIGIQFDEIEAEASDIP
LSLYSGAGVIFGVTGGVTEAVIREVVKDKSSRVL--KDIEFIGVRGMKGVKTCELQV---
-------KDESIRIGIVSGLRNAEDLIEKIKSGEEHFDFIEVMACPGGCIAGAGQPF---
--G--MEEKNERAKGLYKIDKVTQIKRSEENLVVKSLYEGLL----KNRTKELLHVHYDK
SEH---------------------------------------------------------
-----------------------------------
>BAQ13683.1
-----MSLVTLNINGKDLKVENGTTILDAAKLLNINIPTLCNFKTENKPGSCRVCVVEVE
GRKNLAPACCTPVGEGMIVKTNSIRAIKARRAIVELLLSDHPKDCLLCEKNTKCELQKLA
ADMGIREMKYQ-GDVSMYPIDISSYSIVRDMDKCILCRRCITICNEVQTVGTLSAIGRGF
ETVVAPAFSEAIKNTNCTFCGQCVSVCPTGALTEVNNTSKVWDALSQKDKIVIVQTAPAI
RAALGEEFGLEPGTTVTGKMVAALRQLGFSKVFDTDFAADLTIMEEASEFIHRLEH----
---GGTLPMLTSCCPGWIKFFEHNFNDLMDIPSSCKSPQQMFGAIAKSYLAEKMKVDPKD
IIVVSVMPCLAKKYEAKREEMKRNGIPDVDIVISTRELAKMIVEAGIDFNSLQEEEFDNP
LGESTGASVIFGTTGGVMEAALRTAYEWVTKGTL--KDVEFIEVRGEDGIREATVNI---
-------KDTEVKVAIASGLGNARKLLNDIRNGKSKYHMIEIMACPSGCVDGGGQPYI--
--YGDTNILKKRTEALYKEDSNKEIRKSHENPYIKKLYEEYLGKPYGEKAHELLHTKYRV
R-----------------------------------------------------------
-----------------------------------
>WP_003429109.1
-----MSLVNLTINGKHVSAPSGTSILDAAKLINIKIHNLCHLDKLDTCASCRVCMVETE
--RGLVPACGTVIKEGMKVQTNSAKALNARRTIVELLLSDHPQDCFVCEKNGDCELQTIA
ADLGVRKIRYQ-GSKSFAGKDTSTKSLVKDHSKCILCRRCETVCNDIQTVGALSGVNRGF
NTLVSTFFNSDMVETECTFCGQCISVCPTGALTEVDNVPKLWDVLNKKEKTIVVQVAPAV
RVAIGEEFGLEPGSISTGKMVAALKALGFEHVFDTNFGADFTIMEEATEFIERIQK----
---GENLPILTSCCPAWVNFLEHNYPDKLNLASSCKSPQGMFGSIAKNYYAPKLGINPEE
LYVVSVMPCVAKKYEASREELSESGILDVDLSITTRELAKMIKEAAIDLPNLQDQDFDNP
LGKSTGAASIFGASGGVLEAALRTSYEKITNKTL--DNVNFTNVRGLKGIREASIDV---
-------DGTTVNVCIVNTLKNARKIMDKVRSGECKYHIIEVMACPGGCVGGAGQPYH--
--HGNTEIVDRRANALYEIDRNKAIRKSHENPDLQAIYKDFFGEPNSDVAHKYLHTHYFD
KSCVYGE-----------------------------------------------------
CPQEC----------------ACEEAK--------
>WP_012201800.1
-----MANINLKINGMDVSAPAGSTILEAARLAHIEIPTLCYLKEINEIGACRICVVEVK
GARSLVASCVYPINEGMEVFTNTPKVLKSRKKTLQLILSNHDRRCLSCVRSGDCELQKLC
KELGVDEALYD-GEKGLYELDETAAHMVRDNNKCILCRRCTAVCSMTQGIGVIGANERGF
KTNIGSAFEMGLGETSCVSCGQCIAVCPTGALYEKDSIDAVLEAIADPEKFVFVQTAPAV
RAGLGEAFGLPIGTNVEGKMVAALRRIGFDKVFDTNFSADLTIMEEATEFLDRVQN----
---GGVLPLITSCSPGWIKYCEHYFPDMTENLSSCKSPQQMFGAIAKTYYAEKLGIDPAK
MVSVSIMPCTAKKFELGRDDQSAAGVPDVDYSLTVREFARLIDKVGLKFLSLPDEQYDNP
LGISTGAAVIFGATGGVMEAALRTAVWKLTGENS--DSIEFNEVRGVQGIKEATFQV---
-------AGMDVNVAVASGLSNARELLEKVKSGEANYHFIEIMGCPGGCVNGGGQPQVPA
SVRNFTDIRALRAKVLYDSDAANPLRMSHENEAVKMVYDEFLGAPGSHKAHDILHTTYVK
RSINK-------------------------------------------------------
-----------------------------------
>WP_011837812.1
-----MQMVNVTIDNCKIQVPANYTVLEAAKQANIDIPTLCFLKDINEVGACRMCVVEVK
GARSLQAACVYPVSEGLEVYTQTPAVREARKVTLELILSNHEKKCLTCVRSENCELQRLA
KDLNVKDIRFE-GEMSNLPIDDLSPSVVRDPNKCVLCRRCVSMCKNVQTVGAIDVTERGF
RTTVSTAFNKPLSEVPCVNCGQCINVCPVGALREKDDIDKVWEALANPELHVVVQTAPAV
RVALGEEFGMPIGSRVTGKMVAALSRLGFKKVFDTDTAADLTIMEEGTELINRIKN----
---GGKLPLITSCSPGWIKFCEHNYPEFLDNLSSCKSPHEMFGAVLKSYYAQKNGIDPSK
VFVVSIMPCTAKKFEAQRPELSSTGYPDVDVVLTTRELARMIKETGIDFNSLPDKQFDDP
MGEASGAGVIFGATGGVMEAAIRTVGELLSGKPA--DKIEYTEVRGLDGIKEASIEL---
-------DGFTLKAAVAHGLGNARKLLDKIKAGEADYHFIEIMACPGGCINGGGQPIQPS
SVRNWKDIRCERAKAIYEEDESLPIRKSHENPKIKMLYEEFFGEPGSHKAHELLHTHYEK
RENYPVK-----------------------------------------------------
-----------------------------------
>WP_011877994.1
-----MATVTLTIDNVKVEVEQGSTILDAAKKIGINIPTLCYMKEINAIGACRICVVEVV
GARALQAACVTPATEGMVVKTNSAAVRASRKMTLELIQSNHPQECNTCLRNNNCELQALS
EAMGLKEVRFI-RPSQSHDIDNSSPSIVRDPRKCILCRRCVAVCEKVQGVKCISAVNRGF
ETTIAPPFNQGLFDVNCTMCGQCTLVCPTGAITEVDDTGKVWRALDDSTKHVVVQTAPAV
RVAIAEEFGMEPGTVSTGKLVAALRRLGFDSVMDTDFAADLTILEEGNEFIKRVTE----
---GGVLPMITSCSPGWIKYIEMYYPDLLAHLSTCKSPQQMFGALVKSFYAEKKAIDPAN
IVSVSIMPCTAKKFEAQRDELRDSGYQDVDIVLTTRELARMLREIGIDWDNLSDDDYDAP
MGLSTGAAVIFGVTGGVMEAAVRTVYEVLTKEAM--PNINLTPVRGMEGIKEATLKV---
-------GDLDVKVAVAHTLGNARKLLDKIRAGEADYHFIEIMCCPGGCIGGGGQPI---
--PTNLEVRLKRIAGTYRADEALPLRKSHENPAIKAIYEEFLGEPLGEKSHKLLHTHYVP
RGVYRKPEGLPNK-----------------------------------------------
-----------------------------------
>WP_011993425.1
-------MVTVYINDKPYEVSENKTVLEVAQELGYYIPTLCHHPELEPIGACRICVVEVE
GARTLQPACTTKVSDGMKIRTNTERVESAVKFNLSLIMANHPHECMYCEADGRCELQKLV
HMYDIKPIFGV-NVDMDKEIDISSPSINRELSKCIKCQRCVRVCSEIQGMNIYSMVDRGY
ESLPETEFGIPVYETNCISCGQCAYLCPVGAIYEAPDWKKVLNLLNKKEKVYVAQTAPSV
RVAIGEEFGVEPGTVSTGKMVAALRRLGFDYVFDTNFAADLTIMEEGYELIHRLQN----
---GGKFPMFTSCCPGWVNEMEKEWPELRENLSTAKSPQQMMSSVVKTYFAQKIGVKPED
IVMVSVMPCTAKKDEITRPQQLVDGIKVTDYVITTRELGKLIKLKGIPFVNLPEEQYDSP
LGTSTGAGALFGVTGGVMEAALRTAYEVITGEKL--PKLVFDSVRGLDGVREAEIDI---
-------KGKKLRVAIAHGMANVKRLLAEMKEGKRYYDFVEIMACYGGCIGGGGQPK---
--NLDPDILKKRAAAIYSIDELSVLRRSHENPDIIKLYEEFLEKPNSHKAHHLLHTHYTD
RSRAVRKAQKQQEKVN--------------------------------------------
-----------------------------------
>WP_005857035.1
-----METIQLIIDNKEVEVPRGTTILDAAKSVGIHIPTLCYMHYENNPGACRICVVEIE
GRRNLAPSCKMECTEGMVVRTHTPRVMNARRTVMELILSNHPAECLTCSSNGHCELQKIA
HDLGIREIRYK-GEMSTFTIDR-SPSIVRNMNKCIMCRRCETMCNTIQTVGALTAVNRGF
NAAVSTAFERDMAGSTCSYCGQCVSVCPVNALSGRNTQQPVLDALADPTKIVIAQTAPAV
RTALGRDFGYEPGTLVTGKMVSALRQLGFDYVFDTDFAADLTIMEEGTELLHRLGSYL-N
GDKEVKIPLMTSCCPGWVSFVEQHFPELRDNLSTAKSPQQMFGAIAKSYFAEKLGVDRKD
LVVVSIMPCLAKKYEASRPEFSVEGNPDVDYSIYTRELARLIRYANIDFNELPDGEFDSP
LGESTGASVIFGTTGGVIEAACRTAYELYTKKNL--DKVDFEELRGLEGIRSATIDF---
-------NGTPVKIGIAHGLGNARKLIEEVKNGTSPYHAIEVMACPGGCIGGGGQPFH--
--RGRMEVLRRRASALYREDANKPLRKSHENPYIQQLYSEYLGEPCGPKAHKLLHTHYID
RKEVIGMYIETEKSK---------------------------------------------
-----------------------------------
>WP_011341365.1
-----MSMMNITIDGKATQVPAGSTILDAAKKLDVHIPTLCFLKFNNMTASCRICVVEVE
KRRNLAPACATPVMDGMVVKTNTIRVLNARRSVLELMLSDHPKDCLVCAKSGDCELQNLA
EYFGIREVGVA-GAMSTYREDV-SPSIIRDMDKCILCRRCETMCNDVQTCGVLSGVNRGF
DAVVAPAFEMNLYDTVCTNCGQCTAVCPVGALVENDHTWKVIDAIADPEKVTVVQTAPAV
RAALGEACGMEPGQSVTGKMAAALRRLGFDHVFDTDFAADLTIMEEGSEFLDRLQKFL-D
GDKNVRLPIMTSCCPGWVKFFEHQFPDMLDVPSTAKSPQQMFGAIAKSYYAEILGIPREK
MVVVSVMPCLAKKYECSRPEFAVNGNPDVDIVISTRELGRLIKRMNIDFAKLPDEDFDAP
LGASTGAAPIFGNSGGVMEAALRTAYELATGETL--PAVEFEAVRTLTGVKTAEIQV---
-------GPHTLNVGVASGLGNARKLLEMVRNGEKQFHVIEIMACPGGCIGGGGQPYH--
--HGDMEILAKRNQVLYNEDAGKELRKSHENPYIIELYEKYLGKPLSEKAHHLLHTHYFK
RQQL--------------------------------------------------------
-----------------------------------
>BAF60191.1
-------MITLTIDNQKVAVEPGSTILEAAKKLGINIPTLCYLKDINVIGACRICMVEVQ
GARTFVPACVAPVAEGMVVRTNTPAVIKARKLVLELILSDHPMECLTCVRNQNCELQKLA
EQFGIKEVRFD-GAKTEYPIDDSSPAIIRDPRKCVLCRRCVAVCSNIQTVNALTAQERGF
DTLIAPAFNEKLANMECVQCGQCSLVCPTAAIQEKDDIDKVWAALADPKKHVVVQTAPAT
RVQLGETMGMEPGSIVTGKMVAGLRRLGFNKVFDTDFTADLTILEEGNELLQRIKT----
---GGVLPMITSCSPGWIKFAEHFYPDLLPHLSTCKSPQQMFGALAKTYYAQKEGIDPAD
IFVVSIMPCTAKKFECQRPEMKDSGYQDVDVVLTSRELGRMFKQANINIAELPEEEYDAP
LGISTGAGEIFGATGGVMEAALRTVYEVVTGKEL--DNINFVECRGLTGVKEATIQV---
-------GDLPVKIAITNGLGNARKVLDKVRAGEADYHFIEIMCCPGGCIGGGGSPI---
--PTNTEIRLKRIDATYTEDERMVLRKSHENPAVKALYEEFLEKPLGHKSHELLHTHYTP
RGINKQ------------------------------------------------------
-----------------------------------
>WP_011197322.1
LYKGVRCVIHLTIDRRPVSVEPGTTVLEAARQNGIHIPTLCYLKDINKIGACRMCLVEVE
GARGLQTACTTPCTEGMVVHTNSPAVREARKLVLELLLSDHNIECPTCLRAGNCELMQLA
QEMGVRTVPLK-GAHHQVHRDVESGAIAVDSSKCVLCQRCVAVCREVQGVSAISVTGRGF
ESRVAPFFGVSLNDAACALCGQCTVVCPTGALTEYDETEAVWRALLDPTKHVVVQTAPAV
RVQIGEPFGLPPGAVSTGKMVAGLRRLGFDQVFDTVFSADLTIMEEATELIQRLQK----
---GGPLPLITSCSPGWVKFAEHFFPNMLENLSTCKSPQQMFGALAKTYYAEKAGIDPAD
MVVVSVMPCTAKKYEANRPEMRDSGYQDVDYVLTTRELARMFRQAGIDLPSLPDEEFDNP
LGIGTGAGTIFGTTGGVMEAALRTAAAWLEGSPS--PKIEFQEVRGIPQVREATVTL---
-------DGVTLNVAVANGLGAAGWLMEEVSAGRKNYHFIEIMGCPGGCIGGGGQPI---
--PAKDEVRLARIASLYTIDERMTIRRSHENPAIQQVYAEYLGKPGSERAHHLLHTHYQA
RVPAGIRRRQPGR-----------------------------------------------
-----------------------------------
>WP_011697714.1
-----MKMISLMIDKQNVSVPEGSTILQAAGKIGVRIPTLCYLKDINVIGACRICMVQVQ
GARTMMAACVTPVTEGMIVRTNTPEVIAARRVVLELILSDHPMECLTCVRNQNCELQRLA
EEFNIKGIRFD-GARTEYGIDDSSPAIQRDPRKCILCRRCISVCSEVQGVKALTTGHRGF
NTLIAPAFNERLANVECVQCGQCSLVCPTGAIHEVDDTEKVWAALADPKKHVVVQTAPAT
RVQVGETMGAAPGSIVTGQMVAGLRRLGFDKVFDTDFTADLTILEEGNELLQRLQN----
---GGALPMITSCSPGWIKFAEHFYPELLPHLSTCKSPQQMFGALAKTYYAQKAGIDPSD
VFVVSVMPCTAKKFECIRPEMRSSGYQDVDVVLTSRELGRMFKQAGLSMENLPPEEYDAP
LGISTGAGEIFGASGGVMEAALRTVYEVVTGQSL--ETIEFKECRGLDGVKEATVQV---
-------GALPVRVAITNGLGNARKVLEKIREGSSDHHFIEIMCCPGGCVGGGGSPI---
--PTNKEIRLNRIDAVYREDERMALRKSHDNPAVAELYKEFLEKPLGHKSHQLLHTHYTE
RGLNKT------------------------------------------------------
-----------------------------------
>WP_013626003.1
-----MSNVTLKIDGIEVSVPKDYTILQAARQANIEIPTLCYLQGLNEPASCRICVVEVE
GWRGLQPACVTKVVEGIVVKTASKVVRETRKGILELILANHNRECLSCTRNQNCELQKMS
EEMGVGEVYYQ-KKAARAAMDKTGP-VVRDTSKCVLCGRCVSVCSSVQNVDAIDFAHRGP
QTSVTTPYEEKLTARNCINCGQCIKVCPVGALSERDDTDLVWAALENSELNVVVQTAPAV
RIALGEEFGLPVGTDVEGKMVTALKKLGFDKVFDTNFSADLTIMEEGTELISRINN----
---GGKLPLITSCSPGWIKFCEHKYPDFLDNLSSCKSPQQMFGAVAKSYYPEKAGIDPKK
VFVVSVMPCTAKKYEADREELVVDELKDIDVAITTRELAKMIKQAGIQFTDLADSKADSM
MGEGTGAAVIFANTGGVMEAAIRTVADILTGEDL--KDIDYIAVRGQEGIKEASVNI---
-------GDLELKVAVANSTGAASKLLDKIRAGESTYHFIEIMGCAGGCINGGGQPIIMD
K-SKTEEVKQLRTAGIYNKDKNNPKRKSHKNEEIQKLYAEYLDKPGSHKAHHILHTHYVN
RGIK--------------------------------------------------------
-----------------------------------
>WP_011640436.1
-------MVNLTIDGIKVSVPEGSTILQAASEVGIKIPTLCFHPDQSIKANCRVCVCEVE
GNRLLQAACAMPVFEGMVVKTRTPKVLDARKTILELILSNHPQDCLNCIRNGNCELQDLA
QEYCIRENPFE-YKVRGFAKDFSTPSLFRDQDKCILCRRCIEACSVIQSVNALGMEGRGY
NSMVVPTLGKALIDSPCVMCGQCIHACPVGAIGEREQIDEFLAAVANPDKVVITQIAPAV
RVAIAEEIGMMTGELPMGTFVQGLRQIGFDHVLHTNFTADLTILEEGNELLKRLKE----
---GGTLPMFTSCSPGWINFCETFYPDLLDNLSTCKSPQQMFGALAKTYWAEKMGIDPSK
IYSVSIMPCVAKKFEAARPEMNDSGYQDVDLVLTTREIGRLFRMSGLDFSKLPASDFDSW
MGKYTGAAVIFGASGGVMEAALRTVYEVVTGKTL--EDVNFVATRGITGIKEATVDL---
-------DGTVVKVAIANGLANARKLMEQVRAGESPYHFIEIMACPGGCIGGGGQPI---
--TKANVKRVERIEAIYVEDEGLPLRKSHDNPEVKTLYEEFLHEPLGHKSHELLHTHYHA
KNKKFL------------------------------------------------------
-----------------------------------
>WP_013174329.1
-------MANVTIDGIQVSVPDGSTILQAAQVAGVHVPTLCYHPDQAIKANCRICVCEVE
GQRLLQAACSQPVYDGMVIKTHSPKVIEARKTILELILAHHPQDCLGCIRNQNCELQALA
EEYAIRDNPFE-QMVRGLPKDTSTPSIVRDPDKCVLCRRCISACSVTQTVNALGIENRGN
HAMVVPSLGKDLIESPCVMCGQCIHACPVGAISEKEQIDEFLAAVADPDKIVVTQIAPAV
RTAIGEEVGMATGEMPMEVFVAGLRQIGFDYVLHTNFTADLTIMEEGNELLKRLKE----
---GGKLPMFTSCSPGWINFCETFYPDLLEHLSTCKSPQQMFGALVKTYWAQKMGIDPSK
IYSVSIMPCTAKKFEASRPEMKDSGYRDVDLVLTTREVGRLFRMAGIDFKTLTPSKFDSW
MGAYTGAAVIFGATGGVMEAALRTVYEVVTGKTL--EDVNFTFARGMEGIKEAEIDL---
-------DGTKVKVAIGHGLANARKLMDQVRAGQSPYHFIEIMACPGGCIGGGGQPL---
--TKTNAKRAERIDSIYVEDESLPIRKSHENPEVKILYEEFLHEPLGHKSHELLHTHYHP
KNKKFL------------------------------------------------------
-----------------------------------
>ABC76974.1
M-EEHMSSINLTVNNIDVEVEAGATLYQAAQKAGVNIPTLCWFDKDHTPGACRVCVVEVE
GMPSLAASCAYPAQNGMKVFTNSDKVRQARKMIVELILASHPQECNFCVRNGNCELQKVA
EMVGVKNIRYD-SEERDRELDTSSPAIVRDSSKCINCRRCVTVCESIQTVAALSPMNRGY
ESTVSPAFNLPLNETNCVNCGQCVMACPVGALYEKDQVDEVWKALQDPTRHVVVQEAPAI
RAALGEEFGMPPGSLVTGKMIAALRRLGFDKVFDTNFTADLTIIEEGNELLKRVKE----
---GGTLPMITSCSPGWIKFCEHFYPDLLGHLSTCKSPQQMFGALAKTYYAQVSGIDPAN
IFSVSIMPCTAKKYEAQRPEMKSSGYQDVDVVLTTRELARMIKEAGIDFVNLPDEKYDDP
MGEYTGAATIFGATGGVMEAALRTVYAVVTGEEL--SDLNIMPVRGLEGVKAAAVPV---
-------GALDVKVAVAHGLGNARKLLDEIRAGKSEYAFIEVMCCPGGCVAGGGEPI---
--PTTDEIRMLRAGALYRDDGEQQYRQSHQSPPVKAVYEKFLKEPLGHKSHELLHTHYVQ
RGQSLPHL---------------------------------------------------M
CEKD-------------------------------
>WP_011025272.1
-----MDKVRVTIDGITVEVPSYYTVLEAAKEAGIDIPTLCYLKEINQIGACRICLVEIE
GVRNLQTSCTYPVFDGMKVYTNTPKIREARRLNLELILSNHDRNCLTCVRSTNCELQALA
KRLGVEEIRFE-GENIKYPIDDASPAVVRDPNKCVLCRRCVAVCSEVQNVFAIGMVNRGF
KTMVAPSFGRSLKDSPCISCGQCIMVCPVGAIYEKDHTKRVYEALADDKKYVVAQTAPAV
RVALGEEFGMPVGTIVTGKMAAALRRMGFDAVFDTNFAADLTIMEEGSELLERIKH----
---GGKLPMITSCSPGWIAFCEKYYPEFIDNLSTCKSPHMMMGALVKSYYAEKKGLDPKD
IFVVSIMPCTAKKLEIEREEMIRNGMKDVDAVLTTRELARMIKEMGIDFVNLKDEEFDEP
LGMSTGAGAIFGATGGVMEAALRTVAEIVEGRDI--GKIDFEEVRGLEGVREATITI---
-------DGMDIKIAIANGTGNAKKLLDKVKAGEVEYHFIEVMGCPGGCIMGGGQPI--H
NPNEMEEVKKLRAKAIYEIDKNLPIRKSHENPAIKRLYEEFLGYPLSEKSHELLHTHYSR
KELYPLVK----------------------------------------------------
-----------------------------------
>WP_012003383.1
-----MASVLVEINGKQHQVPSGATILEACNLAGVYIPTLCNHPRLEPTGACRVCVIEVE
GARNLQPACATKVQDGMKIKTKTDRVEKAVKFNLALLLSRHPKDCMTCEVNGRCEFQDLI
YRYDIQDLFPS-EEKTSTVYDDSSPSIIRDLEKCVVCGRCVRACSELQGMDIYSMVDRGF
ETLPQTAFEMPVYETDCIACGQCSAFCPVGAITENSNVRKVLEELERHDKVLVVQTAPAT
RVALGEEFGLEPGSISTGKMVAALRKLGFDYVFDTNFAADLTIMEEGSEFLERLKN----
---GGPFPMFTSCCPAWVNMAEKLYPQFLKNLSSAKSPHQMLGPLVKTYFAKKKGIDPEN
ILVVSIMPCTAKKDDIIRPQHMVNGMPGVDIVLTTRELGKLIKMKKIPYASLPDEEYDSP
LGESTGAAAIFGVTGGVMEAALRTAYELGLGKPL--PKVEFTNVRGFDGIKEATIDF---
-------DGKQLKVAVAHGGANVRKLLDKITSGEVYYDFVEIMACPAGCIGGGGQPK---
--SLDKNVLTRRMEGIYTIDERSTIRKSHENPSIKKLYEEFLEHPLSHVSHELLHTTYVD
RSKKSKIHEKAMA-----------------------------------------------
-----------------------------------
>WP_010865073.1
MRCFALADVTVVINGRTLTVPDNLTVIEACEKAGIEIPALCHHPRLESIGACRVCVVEVE
GARNLQPACVTKVRDGMVIKTSSDRVKTARKFNLALLLSEHPNDCMTCEANGRCEFQDLI
YKYDVEPIFGY-GTK-EGLVDRSSPAIVRDLSKCIKCQRCVRACSELQGMHIYSMVERGH
RTYPGTPFDMPVYETDCIGCGQCAAFCPTGAIVENSAVKVVLEELEKKEKILVVQTAPSV
RVAIGEEFGYAPGTISTGQMVAALRRLGFDYVFDTNFGADLTIMEEGSEFLERLEK----
---GDDLPMFTSCCPGWVNLVEKVYPELRTRLSSAKSPQGMLSAMVKTYFAEKLGVKPED
IFHVSIMPCTAKKDEALRKQLMVNGVPAVDVVLTTRELGKLIRMKKIPFANLPEEEYDAP
LGISTGAAALFGVTGGVMEAALRTAYELKTGKAL--PKIVFEEVRGLKGVREAEIDL---
-------DGKKIRIAVVHGTANVRNLVEKILRREVKYHFVEVMACPGGCIGGGGQPY---
--SRDPEILRKRAEAIYTIDERMTLRKSHENPAIKKLYEEYLEHPLSHKAHELLHTYYED
RSRKKRLAVK--------------------------------------------------
-----------------------------------
>WP_004455619.1
-------MKTIIINGVQFNTDEDTTILKFARDNNIDISALCFLNNCNDINKCEICTVEVE
GT-GLVTACDTLIEDGMIINTNSDAVNEKIKSRISQLLDIHEFKCGPCNRRENCEFLKLV
IKYKAASKPFL-PKDKTEYVDERSKSLTVDRTKCLLCGRCVNACGKNTETYAMKFLNKNG
KTIIGAEDEKCFDDTNCLLCGQCIIACPVAALSEKSHMDRVKNALNAPEKHVIVAMAPSV
RASIGELFNMGFGVDVTGKIYTALRQLGFDKIFDINFGADMTIMEEATELVQRIEN----
---NGPFPMFTSCCPGWVRQAENYYPELLNNLSSAKSPQQIFGTASKTYYPSISGLDPKN
VFTVTVMPCTSKKFEADRPQMEKDGLRDIDAVITTRELAKMIKDAKIPFAKLEDSEADPA
MGEYSGAGAIFGATGGVMEAALRSAKDFAENAEL--EDIEYKQVRGLNGIKEAEVEI---
-------NNNKYNVAVINGASNLFKFMKSGMINEKQYHFIEVMACHGGCVNGGGQPHVNP
KDLEKVDIKKVRASVLYNQDEHLSKRKSHENTALVKMYQNYFGKPGEGRAHEILHFKYKK
------------------------------------------------------------
-----------------------------------
>CAJ44289.1
MHFFGPQKVRLEIDGRPVEIEAGKTVLDAAREVGITIPSLCYLREINAIGACRVCLVEIE
GQRSLQASCVYPVAEGLKVYTNTPRVRKARKRVVELILSDHSRECTSCIRNLNCELQNIA
DNLGIRRVEVH-GEAHQLLIQENNPSIRHDPNKCIHCRRCENICAKVQENCVIAAQNRGF
DTIIAPAFSRDMGDVDCIMCGQCVLSCPVGALTEKECIDDVWKALADPGVHVVVQTAPSI
QVTLGEAFGLPVGTKVTGKMVAALRRLGFNQVLATDFAADLTIVEEAYEFLHRFQA----
----GQLPFFTSCCPAWIKLVEHHYPQFIPNLSTCKSPMSMFGALTRYTYHQERNLPKEK
VVSVAVMPCTAKKYEAARPEHGHDGRSDVDYVLTTRELVRMIREAGIEFSELPDEPFDSA
FREVTGAGTIFGATGGVMEATLRTTSWVLLGNGTGPAPIEFREVRGEKGLKLLHVNL---
-------GEYDIRVAVAHGTGNARRVLEAIQAGE-RIDFVEVMACPGGCVGGGGQPILGG
RDKVSLDYRHDRADALYDIDSHKNLRYSHENPVVQLLYREILGHPGSELAHRLLHTEYQD
RVKDDFKR----------------------------------------------------
-----------------------------------
>WP_011917383.1
-----MEMVNITIDGKKLQVPKDYTVLQAAREAGVEIPTLCYLKGINEIGACRMCVVEIK
GARSLQAACVYPVSEGMEVITNSERVRRARKVNLELILSNHDRNCLTCIRSGNCELQRLA
EDLNVKQIRYE-GENIRRPLDDFSPSIVRDPNKCVLCKRCINVCRNVQEVGVINANYRGF
RTVVSTAFDRSLNDVACTMCGQCIQACPVGALREKDSTDIVWKALADKNKYVVVQTAPAV
RVALGEEFGLPIGTRVTGKMVTALKMLGFDKVFDTDTGADLTIMEEGTELINRIKN----
---GGKLPLITSCSPGWIKFCEHYFPEFLDNLSTCKSPHEMFGAILKTYYAQKMGIDPAN
MFVVSIMPCTAKKFEAQREELAASGYPDVDAVLTTRELARMIKEAGIDFVNLPDNHFDDP
MGDATGAGVIFGTTGGVMEAALRTVYEILTGKPL--ENVEITQVRGLEGIREAEIDV---
-------GTMKIKAAVAHGLANAKKLLEMVKNGEKEYHFIEIMACPGGCIMGGGQPIVPA
KVREKIDVAKLRASAIYDEDRSLPIRKSHENPTIKKLYEEFLGHPNSEKAHHILHTHYKR
RPLY--------------------------------------------------------
-----------------------------------
>WP_012374366.1
-------MIKARINQLDVEVPEGTSILDAARQVHVKIPTLCKHRDLLPTAACGICIVRNK
GGNKLIRACCTPLEEGMEITTHDSDIVDVRRATLELILSNHPQACLTCGRNGECELQTLA
ADFNISMETIK-RYVKDVPPDRSTNCIVLDFTKCIKCGRCIQVCQEMQNVWALSFLDRGI
NTRMAPAGDITLAESPCVKCGQCSAHCPTGAIVEKDETATVWSALRDEDKICVVQIAPSV
RVTVGEAFGLPPGTNLTKKLYSALRRLGFKAVFDTNFAADVTIVEEASEFVERFAH----
--KRGPLPLITSCCPSWTDHMEKRHYDFIDNFSTAKSPQQMLGVLAKTYYAQKAGVDPSK
LFMVSIMPCTAKKYELSRTEMHASGFADVDVVLTTRELARMLKQSGIEFLALPDAEPDSI
LGSYSGAGTIFGATGGVMEAAVRTAYHYATGKKL--KNVELTAVRGLAGVKEGEIDI---
-------NGAKVRVAVAHGLANVEQVLERVREARKPYHFIEVMACPGGCIGGGGQPY---
--GVDNERRMKRIAGLYQDDRDRTVRYSHENPEVVQVYRDFLGKPLSGKAHELLHTRYTA
RPLYKR------------------------------------------------------
-----------------------------------
>WP_002583070.1
-------MINLIIDEKNVQVPEGTSIIQAALDNGIDIPSLCYLKECSNVGKCGVCAVEVE
GKKVLSLACLTKVEEGMVVRTNTEATQERVKMRVAALLDKHEFKCGPCPRRETCEFLKLV
IKTKAANKPFL-PTDKTEFLDDRSKSITIDRSKCVLCGRCVAACKEKTGTGNIEISGKGP
DRKVQAIEGKCFDETNCLLCGQCVAACPVAALNEKPHIDRVKEALEDPNKHVIVAMAPAV
RTSMGELFKMGYGVDVTGKLYSSLRQLGFDKVFDINFGADMTIMEEATEFIERINN----
---NGPFPMFTSCCPAWVRQAENYYPELLGNLSSAKSPQQIFGAASKTYYPTVEGLDPKS
VYTVTIMPCTAKKYEADRTEMENEGLRNIDAVLTTRELAKMIKDAKINFATLEDEKADPA
MGEYTGAGVIFGATGGVMEAALRTAKDFVEDKDL--IDIEYKQVRGLDGIKEATVEI---
-------GGKNYNVAVINGSANLTKFVEGGQMDEKQYHFVEVMSCPGGCVNGGGQPHVAA
KDRDTANVRAVRASVLYNQDKTAVKRKSHKNEALMKMYNEYMGMPGQHKAHELLHLKYTK
------------------------------------------------------------
-----------------------------------
>WP_010417740.1
----MKEKVNLKIDNLSVSVDAGTTILEAAKMINVRIPTLCHHEDLCVAGNCRVCVVEQS
GADRLLPACASPVSEGMEIHTNSLKVRTARKQIIELLISEHRAECTTCYKNGNCELQALT
NEYIVGESGYPLVPLKGYTVDEFSPSIIKDDSKCIRCQRCVRTCDQIQSVGALTVAHKGG
KMKISTFFDRPIYEVVCTNCGQCVNRCPTGALTEKTYINEVWDAIYDPDKFVVVQTAPAV
RIALGEALDMEPGEIVTGKMVAALRRIGFNSVLDTDFSADLTIIEEGNELLQRLKMALKD
KDPNVKLPMTTSCSPGWIKFIEHTFPDFLEHVSTAKSPQQMFGALAKTFYAKKIGVDPAK
MVSVSVMPCTAKKFEANRPEMRASGYQDVDYVVTTRELALMVKQAGIDFSSLPDDDYDSI
MGESSGAGVIFGATGGVMEAALRTVYEVVTGREVPFEGLNIMPVRGMENVREASVKIENP
LPEWDFLDGVEVKTCVAHGLSNAKKVMESVRDGKADYHFIEIMACPGGCLGGGGQPL---
--PTSPEIRQKRAEAIYREDAGKKIRKSHENPEIIQLYDEFLIEPLGHKSHELLHTTYTT
RERY--------------------------------------------------------
-----------------------------------
>WP_013253085.1
----MNKEITIHINNKTITAPQGTTILEAAKAADISIPTLCYLEHYPPLGACRLCLVEVE
GAKTLLTACSTPIAEGMMVTTNSKRVREARKTVLELLLSEHIGDCRFCTRGEDCELQTLA
RRLGVEEPQWT-GEQPKTVVDVSTPALERDSGKCVKCRRCVTACGEIQGIGALFPQGRGY
STVIGPAFTRPLSEVTCVQCGQCAAVCPTGAITEVSHIPQVWDALDDPELHVVVQTAPAI
RAALGECFGLPPGTLVTGKMVTALRKLGFDAVFDTDFAADLTIMEEGTELLTRLQAALTP
DEKAPPLPMFTSCSPGWVKYAEHYFPDFLPNISSCKSPQQMFGAVAKTYYAKKKGIDPAK
IVVVSVMPCTAKKFEAGRPEMNASGFSDVDYVLTTRELGRLIKQAGIDFVSLEESSMDAP
LGISTGAADIFANTGGVMEAALRTVWEIVTGTPLPTENLHIKEVAGLKGIKEASLTVETT
VKEWEFLKGVELKVAVAHGLSRAGTLLSEIREGRKNYHFVEIMTCPGGCIGGGGQPR---
--FTDDAVRQARIAAIYREDEGKKLRASHLNPAIIQLYEEYLGKPLGEKSHHLLHTIYHQ
RELV--------------------------------------------------------
-----------------------------------
>WP_002730048.1
MDEAAAPMIAVTIDGIDVEVPYGTTILDAARRVGLRIPTLCHHDDLCTAGVCRICVVAVE
GMRTLQAACATPVTQPVKIQTNTPAVRTARRHVVDLMLANHYGDCTVCKRNNNCELQSLA
KEYGVDYYRFGHPTEPKYPIDRSSPSVVRDMNKCVLCRRCVRTCSELQGVGALLVKGRSV
RSRIATFGDKPLSSVVCINCGQCINRCPTGALTEQDQTDEVWAMLDDPTKHVVIQTAPSP
RAAIGECFGLEAGTQVTYQLNTALKRMGFDGVFDTNHTADLTIIEEGTELIIRLYQALVQ
GDTDIALPQFTSCSPGWVKYLEHFYPNAVPNLSSAKSPMQMFGALLKTYYADKKGIDPKD
IVVVALMPCTAKKFECNRPELCSSGFKDVDYALTTRELAKMIAESGIDLPHLPKSPFDEP
FGDGTGSGNIFGATGGVMEAALRTVIEVVTGQKV--ENANILPVRGIEGARMAEIPITSL
VPDWDWLKGVTLRVGIVHGSANAKRVMEDIKAGGSKCHFIEFMACPSGCLGGGGQPI---
--PTDATIRAKRSQAIYQIDSDFSIRKSHENPVVLQLYREFLTDPCGHIAHHHLHTHYSP
RGKFMS------------------------------------------------------
-----------------------------------
>AEG15843.1
-----MSLVTLTIDGRQVQVPPGTTILAAARQAGVKIPTLCYLEELNVIGACRLCLVQVE
GARALVAACVTRAAEGMVVHTNTPAVRHARRLNLELIMSNHPQECLTCVRNTGCELQQLA
AELGVGEIRLQ-GEMSPYEVDDSSPSIIRDPRKCVLCRRCVAVCEKVQGVSAIAVQERGF
DTVVAPAFLAPLGEVNCVNCGQCSLVCPTAAIHERDETDKVWAALADPEKHVVVQTAPAV
RVSIGEMFGLEPGSIVTGKLVAALRRLGFDKVFDTDFTADLTIMEEGSELIHRLQN----
---GGRLPLITSCSPGWIKFIEHFYPNLLPNLSTCKSPQQMFGALAKTYYAQKEGIDPAR
IFVVSIMPCTAKKYEAGRPEMNSSGYRDVDVVLTTRELGRMLKQAGIDFDSLPEEDYDAP
LGISTGAGVIFGATGGVMEAALRTAYELVTGATL--VSLDFEEVRGLEGVKEASVNL---
-------AGTELKVAVAHGLGNARKILDAVVNKEREYHFIEIMCCPGGCIGGGGQPV---
--PVDNEIRARRIAAIYQVDRQMPLRKSHENPAVQALYREFLGEPLGHKSHELLHTHYTP
RERF--------------------------------------------------------
-----------------------------------
>WP_007288799.1
-----MEMVNITIDGQKVQVPKNATVLEAARSCGVKIPSLCYHPELRPEGACRVCMVEVE
GARTLVASCVYPVSEGMVVRTNTPAVRQARKLVVELLLANHPQDCLSCQRNLNCELQTIA
ADLGIRKIRFD-GEKKSYPLDADNPSLVRDPSKCILCGRCIRACSERQGVHVYSFVNRGF
NTTVAPAFNQGLHQVACTYCGQCASVCPTGAIVEKDDTAAVWQALSDPAKHVVVQTAPAV
RVALGEALGMGTGSIVTGKMVAALRRLGFDKVFDTDFTADLTIMEEGSEFLDRLAK----
---GGKLPMITSCSPGWVNFIELMYPDLLDHLSTAKSPQQMFGALAKTYYAERVGIDPKD
IVSVSIMPCTAKKAEAVRPEMRASGYQDVDYVLTTRELARMIREAGIDFAGLPEEEYDAP
LGISTGAGVIFGATGGVMEAALRTVAELVTGKEL--ECIDFHNVRGLTGIKEAEVPV---
-------GDMTVKVAVAHTLANARMLLDQIRRGEADYHFIEIMACPGGCIGGGGQPI---
--PTCAEVRQQRIKSIYECDSCSQFRKSHENPAIKELYETWLGTPLGEKSHRLLHTHYHP
QKRG--------------------------------------------------------
-----------------------------------
>OGH96596.1
MENIVDQKVNININGDNVSVSKGTTILEAANQSGINIPTLCHLKKCTPTGACRICVVEVE
GARTLVASCTNPVAEGMKIKTHSNRVIDARKTILELMIANHPMDCLKCDRSGFCSLQSLS
EEYGITEVPYQ-GKKRHNPIDLSSPSIVRDADKCILCGKCVKVCEQIQTVNAIEFTKRGF
ESVVAPSFDCSLGESNCINCGQCIMVCPTGALTEKGAIEDVRAALKDPAKVVVVQPAPAI
RVTIGEAMGMEPGAISTGKMVTALKKLGFNQVFDTDFAADLTIMEEGSELVHRVTN----
---NGVLPLMSSCSPGWIKFVEHFYPSLIPNLSTCKSPHQMLGAVIKSYWAKKAGVDPKD
IYVVSIMPCTAKKFEAQRPELENDGLRDVDAVLTTRELTKLFKTSGINFSKLEETDFDSP
LGLASGAGDIFAASGGVMEAALRSAYFLITGEEL--ENIDFTGVRGLDGVKEATVNV---
-------KGLDVKIAVASSLGQARKLMDKVVSGEADYHFIEIMTCAGGCIAGGGQPL---
--NTDIDRIKARLKSIYAIDAKKELRKSHKNADVQKLYEEFLGKPLSEVSHKLLHTHYHQ
RELS--------------------------------------------------------
-----------------------------------
>OGH99104.1
-----MEKIKLIINGHEIEALKGSTILEAAKSAGINIPTLCYLANVSVSGACRMCVVEVD
GARNLVPSCAYPIAEGMKIETHSPRVVQARKIILELLIANHPKDCLKCDKSGNCQLQSLA
EEYEIRDIPFT-GKVRTNLPDLASPSIERDPDKCILCGKCVKVCEEIQAVNAIDFSRRGF
DTIVTPAFNRSMHEAVCVNCGQCIMVCPTGALREKSNINVVKEALNDPEKYVVVQTAPAI
RVTIGEAMGMDPGAISTGRMVTSLKRLGFDKVFDTDLAADLTIMEEGSELVHRITN----
---SGVLPMMTSCSPGWIKFIEHFYPSLIPNLSSCKSPHQMLGATIKSYYAKKQGLDPKS
IYVVSIMPCTAKKFESQRSEMEVEGFADVDAVLTTRELVKMLKSSGIDFSSLEEAEFDNP
LGTASGAGDIFASSGGVMEAALRSAYFLITGEEL--ENIDFHAVRGVEGMKEATIPV---
-------KGMDVKIAVINSLGQARKLMDKIEKGEVDYHFIEVMTCPGGCIAGGGQPL---
--NTDIERIKARLKSIYAIDANKKLRLSHHNPDVQQLYKEFFQKPLSEVSHKYLHTHYKE
RSGV--------------------------------------------------------
-----------------------------------
>OGI04253.1
MQTAVESKLTVSINGKEFDARKGETILQLAKRNDINIPTLCNHADLCESGNCRMCVVEVE
GQRVLQASCTTPVAERMVIRTNTRKVRKTRQMIIELLLAEHVGDCQTCKRNTNCELQDLA
AEYGIEEVRFGKSQEKRYEVDTRTP-IVRDNDKCILCRRCTQVCEEIQGVEAIKPMGRGK
DTDIGCLFGLPLDETTCVFCGQCINRCPTGALTERDATKEVWKAIDDPTKHVVVQTAPAI
RAALAEEFDIPPGERVTGKMASALKMIGFDTVFDTDFTADLTIIEEGTELLTRLKKALVE
KS-QVALPMFTSCSPGWINYIEHYYPDLLPNLSTCKSPQQMFGALIKTYYAQKKGVDPKN
IVSVSVMPCTAKKFEADRPEMYDSGYKDVDHVLTTRELARMIKQAGIDLMDLQDSEFDDP
MGISTGAAVIFGATGGVMEAAIRTAYELVTGREVPFANLDIRPVRGMEGIREASLTITDP
LPEWSFLNGAEVKVAIAHSLTKARMLMDKVRAGEATYHFIEVMACPGGCLGGGGQPI---
--PTSPEIREKRAQAIYTEDGAMKLRKSHENPAVKVLYEEFLKEPNGHKSHELLHTKYTP
KDTW--------------------------------------------------------
-----------------------------------
>OGI02270.1
--------VKITINNKEIDVKKGMTILESARKAGIKIPTLCHIDNLFPSGACRMCVVEVE
GWPKLVTACSTEVQDGMKVNAHSPKVLMARRTILELLLSNHPDDCLYCDKNGQCELQGLT
EEFGIRERAYS-AKRLNHPVDTSSPSIIRDPSKCILCGRCVRICEEIQDISAIDFVNRGA
KTTVAPAFNDGLNVSSCINCGQCIMVCPTGALSEKNYIKEVINAINDPEKVVVVQHAPAI
SVTIGEYFGLEKGIDYTGVLNAALRQAGFNVVFDTSFAADLTIMEEASEFVHRLTN----
---KGVLPMMTSCSPGWIKHVEQSYPELTPNLSTCKSPQQMMGAVIKNYYAPKKGIDPAN
IFSVSIMPCTAKKFEAGRSEMMSGNMADIDVVLTTRELAKLFKMLNIDLKNIAPQDADDP
LGERSSAGKLFGATGGVMEAAIRTAYNLVTGKDL--TDPVIGDVRDLNGIKEASVNI---
-------DGLQLNFAVVSGVGKARKILEDIKNGKSKYHFIEVMTCPGGCIAGGGQPH---
--GVDLSKVKERMKTLYSFDAGAKLRFSHKNKSIKKLYDEFLGKPLGEKSHKLLHTKYVK
REVCK-------------------------------------------------------
-----------------------------------
>js4906-27-3_S30_scaffold_40_130
---MSEDKKTLFIEGKEVEFTDEPNLLTVIRKAGMNVPTFCYRPDLTQFGACRMCVVEVE
GRVMVNSSCTMPPEAGIKVKINSQRVRKIRKTVLELLLANHNRECTTCEKSGQCELQQYA
EEYGVREIKYP-TLQEMKEIDSSNPSIVRDANKCILCGACVRACKEYHGHAVLGFANRGS
RTVVQPMNGRKLSDVDCVFCGQCKAVCPTGALTIKNDVNAVWDEINNPNKKVVVQVAPAV
RVAIGELFNMPAGENVIGKIYAAMRRIGFDMVFDTNYSADLTIMEEATEFLERLNK----
---GENLPLFTSCCQAWVRYVESQHPDMINHLSSCKSPQGMLSSVIRHVLPKIKDYTDEN
LVVVSVMPCSAKKAEIKRPQLTENGKYDTDYVLTTQEFAQMIKSAGLDLNKIEPEQADSP
FGQYTGAATIFGASGGVAEAAARTAYYLVTGENL--PSDDIEGMRGVDYCKNVELDI---
-------KGTKVKVRVVSTLNEAEKAIQEIIAGKADFQLLEVMACPGGCVNGGGQPV---
--SNTPELRKRRAEGLYEEDKGVQHRRSHENSDVKKLYDEYLDKPGSEKAHHLLHTTYSD
LFKGSYKDVK--------------------------------------------------
-----------------------------------
>OGJ90209.1
---MDTTTVNIIIDGKPYAARHGQTIMQAADEHGFHIPRLCYHPRLSIEGACRVCIVEVE
GAKNYVASCAFPVSEGMKIHTNTQEIRRARRDIVELILDNHPDDCHTCERDSNCELQRLA
ASMGIRNRHFK-GEKKHYEKDLSSASVIRDPNKCILCQRCLRICSEVQGVNALSHAFRGF
QTVVMPAYNLPFAESVCSTCGQCINVCPTAAFVEKNCTQELFEKLNDPSIIKVVQVAPSV
RAAIGEAFALEPGRNMEGQTAAALRRLGFDYVFDTQFSADLTIMEEASEFLERFQN----
---KDRLPLITSCSSAWMKMMEQFHPDFIPNISSCKSPMVMMGTLVKTYFAEKMKIDPAK
ILSVGCMCCTAKKYEAERPELRVNNMAAVDMVITTRELAWMVKSAGIDFINIHPESFDLP
LGLSSGGGAIFGVTGGVMESAIRTAYEMYTGETL--VDIEIGALRGFSGIREGKITM---
-------DKDEIRVAVAHGLGNASELLDIVRKNPQRYHFIEIMGCPGGCIGGGGQPYAGV
NSPLDENILKKRAEALYSIDRAKTIRRSLDNPDVQRMYKEYLGSPLSQRAHDLLHTHYAP
KLPQGILPIESTVK----------------------------------------------
-----------------------------------
>AQT68276.1
----MSDMIKIYINGREYEVAAGQTIMEAADKLGYHIPRLCYHPKLSIEGACRVCIVEVE
GMRNFVASCAYPVTEGMKIRTNTKEIRRTRRDIVELILDNHPQDCHTCERNSNCELQRLS
ESMGIQRRHFE-GEKKHYDKDLSSPAVVRDPDKCILCGRCVRMCSEVQNIHNLTQAHRGF
KTVVMPAYNMPMDESVCSTCGQCINVCPTAAFMEYNYTQDLFEKLNDDSLTKVVQFAPAV
RAAIGEAFGMAPGNNMEGQLVAALRKLGFDYVFDTQFSADLTIMEEGSEFLERLQN----
---KGKLPLITSCSPGWMKCVEQFYPDMLDNISTCKSPMSMAGALIKTYFAEKIETDPKK
ILSVAVMPCTAKKYEADRPELEVDGMKTTDIVITTRELAWMIKSAGLDFINMPGEKPDAP
MGVSSGAGAIFGVTGGVMEAAIRTAYELFTGETL--VDIEMDNLRGLSGVKEGKLEI---
-------DGEEIRIAVAHGLGNASKLFDIVRKEPDRFHFIEIMGCPGGCIGGGGQPYCHA
FSSLGEECLAARAKALYDIDRGKTIRRSLDNPDVQKLYKEYLQRPMSEMSHKLLHTHYKA
QEPKGIIPAKSKR-----------------------------------------------
-----------------------------------
>KJJ84832.1
-------MIEIYVNSKKYNVEASQTIMQALDTLGFKIPRLCYHPKLSIEGACRVCIVEVE
GIRNYVASCAYPVTEGMKIHTNTYELRTARRDIVELILDNHPEDCHTCERDGICELQRLA
YSMGIRTRHFK-GAKKIYAKDVSSTSVTRDPEKCILCGRCVRMCSEIQKVNALRYAYRGF
GTVVMPAYNMPFSESVCTACGQCINVCPTASFVEKNYTQELFKKLQDNSIIKIAQVAPSV
RAAIGEAFSFEPGRAMEGELAAALKLLGFDYVFDTQFAADLTIMEEASEFLQRVQG----
---KGKLPMITSCSSAWMKCMEQFYPDMIENISTCKSPMSMMGALTKTFFADKIKKDPKN
IFTVGVMCCTAKKYESQRPELKVNGMDATDMVVTTREIAWMIKSAGIDFVNIKPENFDIP
LGLSSGAGTIFGVTGGVMEAAIRTAYELYTGETL--MNIEVNAIRGFNGIKEGKIIM---
-------DNQEIRVAVAHGLGNAAELLNTVREDPSKYHFIEIMGCPGGCIGGGGQPYAGS
NTPLDEESLRKRAESLYGLDRKKTIRRSNENPDIQRLYKEFLGRPLGPISHKLLHTHYEP
KNPKGIIPKDIKAR----------------------------------------------
-----------------------------------
>WP_085754383.1
-----MDLITIHIDDIEYKVEPGQTIMQAADKLGYKIPRLCYHPKLSIEGACRVCIVQVE
GARNFSASCATPVRDGMKIYTNTPEVRRARRDIVELILDNHPQDCHTCERDGICELQRLS
SSVGIQKRHFE-GERKEYNEDYSSISVVRNPNKCILCGRCVRMCSEIQEVTNLGLANRGF
KTVVMPAFDMPMSESVCAACGQCVNICPTAAFLENNSCQDVFDLLGDKSKVKTVNVAPSV
RASIGEAFGLEPGRDMEGQIFAALRKLGFDYVFDTNFAADLTIMEEASELVHRIKN----
---GGTLPMLTSCSSGWMKFVEQFYPELLEHLSTCKSPMSMAGAVIKSYFAESLGVKQDD
IVNVGIMPCTAKKFEASRPELDVDGIKSTDEVLTTRELAWMIKSAGINFVDMEPEKPDNP
LSVYSGAGVIFGATGGVMEAAIRTAHYMITGEEL--GEVNVEAVRGMKGIKKGSVMI---
-------GDMEVRVAAAHGLGNAEKLLKEAKEHPDRYHFIEIMACPGGCIGGGGQPYPLT
NSPLDEECLAKRASALYSSDDTNEIRVSHENPDIKKLYEEYLGEPLGEISHKYLHTHYKP
KEPKGVIPTELLSKC---------------------------------------------
-----------------------------------
>AQQ71216.1
ML-RMKEKITVSFNNKEHRVDPGQTIMQAADKLGFHIPRLCYHPKLSIEGACRVCIVEVE
GSKNYVASCATPIAEGMKIHTDTLELRRARRDIVELILDNHPQDCHTCERDGSCELQRLS
AKMGIRGRHFE-GEMKSYEEDLSSEAVVRNPNKCILCGRCVRMCSQIQKVSNLGLAGRGF
KTVVMPAFDMPMKDSVCTACGQCINICPTAAFLEKAYIDEIYQALNDPDVVKVVNVAPSV
RASIGESFGYDPGTNTEGKMFAAMRKLGFDYVFDSQFTADLTIMEEASELVDRIQN----
---GGVLPMITSCSSGWMKCVEQFYPELLPNISTCKSPMSMMGALIKSYFAEQNNYDPKK
IINVGVMPCTAKKYEAARPELKVNGVNATDYVLTTREFAWMVKSSAIDFRNLDSELPDNP
LGSSSGAGAIFGATGGVMEAAIRTAYYIVTGKEL--DYLDVQSARGLNGVKESLIDF---
-------DGLELRVAVAHGLGNAAKLLDHVKQNPERYHFVEIMGCPGGCVGGGGQPYPLT
NSPLDEECLAKRASVLYDIDRDKPDRRSHDNPDIKKLYNEYLGEPLGKKSHKLLHTHYEQ
KFPKGIFEK---------------------------------------------------
-----------------------------------
>OGT08189.1
MLNTEKKQITLIIDGEKITVTEGTTVMDAAEKIGIHIPRLCYHPRLSLEGSCRVCIVKVK
GIDSFVTSCCTTVSEGMEVQTNSPEIRQARRDIVELLVDNHPRECQTCERDAHCELQNLA
YSMGVRERLFE-GKRKRHPLEDSSVSVVRDAEKCILCGRCFRVCHEIQGVSNLSQQNRGF
STVVTPAFGANMDDSVCVQCGQCINVCPTAAFQEKKHSDRVWAAINDPNKFVIVQTAPAI
RAAIGEGFGYEPGTPCTGKMVTALRRLGFDAVFDTDFAADLTILEEAHELIQRIKN----
---NGPLPHITSCSPGWINFIEGFYPELLPNVSTCRSPMTMMSTLIKTYYAKKTNRKPED
IYVVAIMPCVAKKFEMERPEFTIDGMKVTDAVLTTRELNWMIKSYGIDFRQLPEGEFDSP
LGESTGASVIFGTTGGVMEAALRTAAEWIMGKPL--EKVEFEGVRAVEGLREETLKI---
-------GDLTLNLAVANGLVNAKILLDRVKSGEKEYHVIEVMACPGGCIGGGGQPYPPR
GYILDPALAAKRAGALYSIDSEKKVRRSHENQGVLQLYKEFLGEPGGEMSHKLLHTHYKP
RLRKGIK-----------------------------------------------------
-----------------------------------
>WP_005033810.1
---MTKKMINLTIDGTPIQVPAGTTVMKAAERLGIHLPRLCYHPNLSLEGACRVCVVQVK
GFNHFLTACSQEVWEGMEVQTNSPEIRQARRDIVELLLDNHPKDCQTCDRDGNCELQRQA
YRLGVRERLFE-GRRKEYPTDESSKSVIRNPSKCILCGRCVRVCAEVQGVGNLSQHGRGF
NTVVGPANLSNMDDSVCIQCGQCVAVCPTAAFLEQDHTERVWQALSMPRKHVVVQVAPAI
RATLGETFDLPMGTPVTGKLITALRRLGFDTVFDTNFGADLTIVEEATEFLNRVTK----
---GENLPLLTSCSPGWVSFLEKFYPEMIRYTSTCKSPMQMTSTLIKSYYAEKKGMDPRD
IYVVAIMPCVAKKFEAARPEHSLDGTPYTDAVLTTRELAWMIKSYGIDFNALPDGEFDRP
LGISSGAADIFGATGGVMEAALRTAAVKLTGEEL--GPLVFEEIRGVTGIKEATLRV---
-------GDKDIRIAVSNGLNNAKHVLDAIKSGEKEYHLVEIMACPGGCIMGGGQPYPRA
DHPLDPETARTRAKALYGIDAQKQLRRSHENPAIEHLYAEFLGEPSSELAHKLLHTHYQA
RTPRGIR-----------------------------------------------------
-----------------------------------
>EKE02265.1
MEMDIVKKIKLTINGREVEAPEGCTILDAAKAAGINIPTLCYLENTSVTGACRICVVEVG
GARNLIPACAFPASEGMDIQTHSPRVRQARKTIIELLIANHPPDCLKCERNGTCKLQELA
EEYGVRDVRYK-GRMRENLPDLASPSIERDPEKCILCGRCVKICEEVQSVSAIDFTKRGF
DTIVTPTFNKSLEETVCVNCGQCIMVCPTGALKERSSIRQVFEAIYDTKKHVIVQTAPAI
RVTIGEAMGMDSGVISTGKMVTSLRRIGFDKVFDTNFAADLTIMEEGSELVERITK----
---GGVLPMMTSCSPGWIKFIEHFYPSLIPNLSTCKSPHQMLGALAKSYYAQKQGIDPKD
IFVVSIMPCTAKKYECQRSEMEVDEIRDVDAVLTTRELVKVLKSLGIDFASLEESKFDSL
LGIATGAGDIFGASGGVMEAALRSAYYLITGKEL--SYIDFYSVRGLEGAKEAVIPI---
-------DGMNLKVAVVNSLSQARKLMDRILKGEADYHFIEVMTCPGGCIAGGGQPI---
--NTDPERIKARLKSIYKIDANKGLRASYHNPDVQRVYEEFLKKPLSEVSHKHLHTHYVE
RPGV--------------------------------------------------------
-----------------------------------
>OGH97493.1
-----MANVNISINGKNIEAKPDWTVLEAARAAGIHIPTLCYYPFISRRGACRLCSVELE
GSPNLIASCVYPVREGLKIQTHSPRVLKARKTILELFVANHNYECLVCRRNGDCQLQSLC
EEYGISEDKYKGGRKRPDYKDCSSEAYVKDHGKCILCGRCVKVCEELQDVHAIEFVERGF
PMEIQPAFGNKIANSVCIDCGQCVISCPVAALCEKDSAEEVFNALSDPNKYVIVQTAPAI
RVTIGEAMGLKAGTVSTGKMISGLRQLGFKQVFDTAFGADLTVMEEASELVQRIEN----
---NGKLPIMTSCSPGWTKFVETFYPEFIPNLSSCKSPHQMLGAIAKSYFAQKNNIKPEN
IFMVSVMPCTAKKFEINRETNKVAGIKDVDVVITTRELAKILKTGGINFALLEDSEFDNP
LGFASSAGEIFGASGGVLEASLRTAYNLLTGNEL--EKIDFQSVRGLSRLKEASIDI---
-------NGKELKVAAVSSLGEARKLIERIKCGEVNYDFVEVMACPGGCIAGGGQPY---
--TEDYEVIKARMESLYAIDFGKDIRKAHKNPFIMKLYEDFLGEPLSEVSHKYLHTKFKR
RKDVY-------------------------------------------------------
-----------------------------------
>KKM10428.1
-----MELVTLTIDKQRVQVAAGATILEAARQAGIEIPTLCYLKEINAIGACRICVVEVK
GARTLQAACVAPVAEGMEVRTNTPAVRQARRLTLELILSNHPMECLTCIRNLNCELQRLA
ESFGIRQVRFQ-GEKTCYPVDTSSPSIVREPQKCVLCRRCVAVCDQVQGVKAIAAQERGF
DTVIDPAFHRQLMEVACALCGQCTLVCPTGALHERDQTAEVWAALADPKKHVVVQTAPAT
RVSVGEMFGMEPGSIVTGKMVAALRRLGFDRVFDTDFTADLTIMEEGSELLRRLQA----
---GGVLPLITSCSPGWIKFIEHFYPDLLPNLSTCKSPQQMFGALAKTYYARKAGIDPAD
IFVVSVMPCTAKKFEAQRPEMADSGYPDVDVVLTTRELGRMLHQAGIDLAGLPEEEYDAP
LGISTGAAAIFGATGGVMEAALRTAYELVTQEEL--KNLDFTEVRGLLGVKEAAVEV---
-------GGITVKVAVAHSLGKARQVLDRVKAGEADYHFIEIMCCPGGCIGGGGQPI---
--PTNTEIRAKRIDGIYTADERMTLRKSHFNPAVQVLYREFLGEPLGHKSHELLHTNYTP
RGKYPQAQ----------------------------------------------------
-----------------------------------
>OGV49929.1
-------MFEIEVNGRIIDASPGETILSALKRAGIRVPTLCHMNDLMPSGACRICVVEVE
GMRGLIPSCSYPVQEGMKIKTNSAKAIQARKTIIELLLANHPDDCLYCVRNGNCKLQGLA
EEYGIRERHFT-GKKSRGNIDITSPSIVRDQSKCILCGKCVRICEEVQRVSAIDFVGRGS
KTVIAPAFNNNLNVSSCINCGQCVLACPTGALREKSYLREVSEALADPEKIVVVQHAPAV
SVSIAEEFGIKPGTDIAGMMVAAFKRLGFKKVFDTSYTADLTIMEEASELVHRVKT----
---GGVLPMMTSCSPGWIKYVEQFYPEFIDNLSTCKSPQQMMGALIKSYFAEKEGIDPAK
IFSVSVMPCTAKKFEAGRPEMGRNNIFDIDAVLTTREMARMIKMHGIDFNSVVPEEADLP
FGTRSTAGKLFGGTGGVMEAALRTAHFLITGKEM--KSLKVEQVRGLDGVKEAKIKV---
-------GDLQVGVAVISGVGNASKILEQLKEGRKDLHFIEVMTCPGGCVAGGGQPI---
--ETDKEKIKTRLQALYTIDQTETLRTSHANKAVQELYKEYLKEPLGEKSHELLHTHYTK
RDVLV-------------------------------------------------------
-----------------------------------
>EKD25809.1
-------MITLKVNGRNIEAGKGENLLTVLKRAGIEVPTLCHIEGLSPTGACRICSVEVK
GRPGLVPACAFPVTEEMEIETHSPKALQARKTIVELLLADHPDDCLYCVKNMNCHLQNLA
GELGVRQRRFE-GEKNTYQTDISSPSIERDPSKCILCGKCVRVCEEIQGVSAIDFTRRGS
KTYIGTAFNEGMNVSSCIYCGQCIKVCPTGALREQSSIKDVINALNDPEKIVTVQHAPAV
SVTLGEEFNMDPGADTAGVLVTALRRLKFDWVFDTSFSADLTIMEEASELVHRIKN----
---NGKLPMLTSCSPGWIKFVEQFYPEFMDNLSTCKSPQQMMGAVVKSYFAGKNKIDPKK
IFNVSIMPCTAKKFESDRPEMGNNGIQDVDAVLTTRELVRMIRMRGIDLNKLNPDIADNP
FGERSSAGKLFGGSGGVMEAALRTAYNMLTGRNL--DNLKIEPLRGLDSFKQTTVNI---
-------NGLDVGVAVVSGLKNARKLLDEIKAGRNDLHFIEVMTCPGGCVAGGGQPG---
--GIEVDAIKKRLKGLYTIDSGDKIRCSHENPSIQMLYKEFLHEPLSHKSHELLHTHYNK
RNVIL-------------------------------------------------------
-----------------------------------
>OGV06025.1
-------MIEMTINNIKVKAEEGMTILDAAKSVGIHIPTLCHMKDLFPTGACRICVVEVE
GMRGLTPSCAYPVMEGMKVDTNSVRVRTARKTIVELLVENHPQDCLVCVRNKNCELQDLA
ERYNLREHRFV-GEKKDHAIDVSSASMERDPAKCILCGRCVRTCGDIQKIGAIDFTNRGF
KSNVTTPFNKGLNVSDCILCGQCILVCPTAALREKSHSKDVMNAIRDKKKYVVAQIAPAV
RASIGEEYNLPLGTNATGQLVTGLRRLGFKKVFDTNFAADLTIIEEATELINRVTK----
---AGDLPMFTSCCPGWVKYIEQNRPQLLKHVSSCKSPHEMEGAVLKTYYAKKMGINPKD
IYVVSVMPCTVKKFESSRPELSEEHMADVDAVLTTRELVRMFKMAGIDFNDLPEDEFDNP
LGESTGAAAIFGTSGGVMEAALRTAYAKISGKEL--ENVEFQEVRGMDGIKSATIPI---
-------NGLDVNIAVVNGIGNIGSILDEIERGESKYHFIEVMACPGGCINGGGQPI---
--HSKPEKLKKRVQTLYDIDSKMKTRKSHENESVQKLYREFFGEPNGHVAHEILHTHYCD
RKKILEHS----------------------------------------------------
-----------------------------------
>OGV47631.1
-------MFEIQANNRVIDAKPGETILSALNRAGIRVPTLCHMSDLVPTGACRICVVEVE
GMRGLVPSCSYPVQEGMKIQTNSPAAIRARKTIIELLLSNHPDDCLYCVRNGDCQLQMLA
EEYGVRERHGV-QHKNTHTVDNTSPSIVRDPAKCILCGKCIRVCEEVQHVSAIEFVGRGS
KTVVAPAFKQSLNVSSCINCGQCILACPTGALREKSFLKEVTEAIADPKKVVVVQHAPAV
SVTLAEEFGLKPGIDINGLMVAALRRIGFNYVFDTSFSADLTIMEEASELVHRIKN----
---GGKLPMMTSCSPGWIKYVEQFYPEFLDNISTCKSPQQMLGAVIKSYFAEKNNIEPKN
IFSVSVMPCTAKKFEAARSEMGRNKVFDIDAVLTTRELARLIKMYGIDFDSLTPDQADLP
FGSRSTAGKIFGASGGVMEAALRTAHYLITGKEL--QSLKVEAVRGLDGLKEAKVKV---
-------GELEVGVAVVNGVGNAQKLLEQLKAGRNDLHFIEVMTCPGGCIAGGGQPI---
--KTDIEKVKARMQALYTIDQNETVRTSHSNKFIQELYKDYLGEPLGEKSHKLLHTHYHE
RKVLT-------------------------------------------------------
-----------------------------------
>EKE02262.1
METQVQTGTKAVINGKECYAKENESILELAKRNDIHIPTLCHHSDLCLKGVCRVCVVEVE
GQRLLQTACSTPVVDGMVINTNTEKVRKSRKMIIELLLSTHYGECLTCKRNLNCELQTLA
AQHGIEETRFERPKERRYEIEEATP-IVRDNDKCVLCRRCVRVCEELQGVEAIKPVHRGK
ESSIGCLYNLDLGEIVCVMCGQCINRCPTGALTEKDATKDVWAALDDPTKHVVVQTAPAI
RAALAEAFNIPPGERVTGKTVTALKKMGFDGVFDTDFTADLTILEEGTELLTRLKKALVN
GE-KVPVPLLTSCSPGWINYIEHYYPDLLPNLSTCKSPQQMFGALAKTYYAQKMGINPES
IVTVSVMPCTAKKFEADRPEMCDSGYKDVDYVLTNRELARMIKQSGLNLMELKEGEYDSP
MGISTGAAVIFGVTGGVMEAAIRTAYELVTGREVPFNNLEIHPVRGMEGVKEASLVIENA
LPEWSFLEGVEVQVAVANGLANAKKVMDKVRSGEVAYHFIEIMACPGGCLGGGGQPI---
--PTSKEIREKRAKAIYDEDRNLCLRKSHDNPAVKKLYEEFLGAPLGEKSHKLLHTHYTP
RELW--------------------------------------------------------
-----------------------------------
>WP_073168671.1
----MAKNINITINGYPVDVKKGKTILEAAEEQGVRIPTLCYHKDLCVAGNCRVCVVEVV
GQKRLSAACATPCEDGMEILTNSLKVRNSRKHIIELLLSEHNADCTKCYRNGSCELQELA
SEYKIMTQDFELAPMKNYTIDMFSPSIMKDDSKCIRCQRCVRTCSELQGVNALTVAYKGD
KMKIATFFEKPMNDVVCTNCGQCVNHCPTGALVEKNYIEEVWEAIADPTKHVVVQTAPAV
RVGLGEELGMKPGERVTGKMAAALKRLGFNSVLDTDFTADLTIVEEGNELLTRLKKALVD
KDPDVKLPMATSCSPGWIKYIEHLYPEYLDNLSTCKSPQQMFGALAKTYYAKARNLDPEN
IVSVSIMPCTAKKFEANRPEMHDSGYRDVDYVLTTRELAILIKQAGLDFEKLAPAKFDRL
MGESTGAGVIFGATGGVMEAALRTAYELVTGRDVPFDNLNIMPVRGLEGVRKATIKIEKP
LKEWSFLDGVELKCAVAHGLVNAKKVMDAVKAGEADFHFIEIMACPGGCLGGGGQPI---
--PTNPEIRRKRTEAIYAEDGDLPLRKSHENPEIQKLYKDFLIEPLGEKSHHLLHTKYTK
RKHY--------------------------------------------------------
-----------------------------------
>OFY15729.1
---MTQKMINLTINNIPVTVEEGTTILDAARKLNIRIPTLCYHEDLCVAGNCRVCVVEQV
GMRTLQASCAVPVRENMQILTNSMKVRQARKNIIELLLSEHRADCTKCYKNGNCELQDLA
NEYRTGNQMYDLVHEKSFTIDMSSPSIMKDDSKCIRCQRCVRTCAELQGVNALSVANKGH
EMKISSFFEKPMHEVVCTNCGQCINRCPTGALVERNYIDEVWNAIYDPTKHVAVQTAPAV
RVALGEELGFDPGERVTGKMVSALRRLGFNSVLDTDFTADLTIMEEGTELLTRLKRALVD
KDTTVSLPMTTSCSPGWIKFIEHTFPEFLPNVSTCKSPQQMFGALVKTYYAQRKNINPKD
IVSVSIMPCTAKKYEAQRPEMRDSGYQDVDYVLTTRELAIMIKQAGIEFLKLEEEQYDRF
MGNSTGAAVIFGATGGVMEAALRTAWEIVTGTPVPFENLNITPVRGMEGIKEASVTISGC
KPEWSFLEGVELRCAIAHGLANAKQLMQAVKDGKANYHFIEIMACPGGCLGGGGQPI---
--PTSPEIRKKRAEAIYSEDEHMKLRKSHDNPEVAQIYQEFLGEPLGHKSHELLHTHYKA
RKRY--------------------------------------------------------
-----------------------------------
>WP_093921738.1
----MSTKISVTINGIQLEVEPGKTILEAANEAGMIIPTLCYHKDLCIAGNCRVCVVEVT
GQKRLAAACATPCEEEMEILTNSLKVRNSRKHIIELLLSEHNADCTKCYKNGNCELQELA
SEYKIMTQDFRLAPLKNYTIDQFSPSIIKDDSKCIRCQRCVRTCAELQGVNALTVAYKGD
EMKIATFFEKAMNDVVCTNCGQCVNHCPTGALVERNYIEEVWDAIADPDKHVVVQTAPAV
RVGLGEELGLEAGERVTGRMVSSLKRLGFNSVLDTDFTADLTIIEEGTELLHRLKKALAE
EDQSVKLPMATSCSPGWIKYIEHMYPELLDNLSSCKSPQQMFGALAKTYYAKARKIDPDK
IISVSIMPCTAKKFEADRPEMHDSGFRDVDYVLTTRELAIMIKQAGIDFKKLPDAKFDRL
MGESTGAAVLFGATGGVMEAALRTAYELVTGREVPFENLDITPVRGMEGVKEASVLIEKP
LDEWAFLDGIELKCAVAHGLVNAKKVMDAVKEGTSDYHFIEIMACPGGCLGGGGQPI---
--PTNPEIRQKRAEAIYAEDGGMPLRKSHENPEVLKIYQDFLGQPLGEKSHHLLHTKYTG
RNRF--------------------------------------------------------
-----------------------------------
>OFX31211.1
----MANKIKLSINGYPIEVNEGTTMLEAANEAGIIVPTLCHHKDLCVAGNCRVCVVEVS
GQKRLSAACATPCEEGMEILTNSLKVRNSRKHIIELLLSEHNADCTKCYKNGNCELQKLA
SEYKIMTQDFELAPLRKYSIDMYSPSIIKDDSKCIRCQRCVRTCAELQGVNALTVAHKGS
EMKITTFFEKSMNAVVCTNCGQCVNHCPTGALVEKNYIEEVWEAIADPTKHVVVQTAPAV
RVGLGEELGFEVGTRVTGKMVAALKRLGFDSVLDTDFTADLTIMEEGTELLTRLKKVLVD
KDKSVQIPMATSCSPGWIKYIEHMYPEYLDNLSTCKSPQQMFGALVKTYYAKARNLDPER
IVSVSVMPCTAKKFEANRPEMHDSGYRDVDYVLTTRELAIMIKQAGINFMKLEDANFDRI
MGESTGAAVIFGATGGVMEAALRTAYELVTGREVPFENLNITPVRGMDGVREASVVIDHP
LKAWAFLDGVELKCAVAHGLVNAKKVMDAIKKGEANYHFIEFMACPGGCLGGGGQPI---
--PTNPEIRQKRAQAIYAEDAGMPIRKSHENPEVIKIYKDYLGEPLGEKSHHLLHTKYIP
RNRY--------------------------------------------------------
-----------------------------------
>SHE46849.1
---MMNKNVNITINGFRVEVKKGMTILEAAEEEGIKIPTLCYHKDLCVAGNCRVCVVEVV
GQKRLSAACATPCEDGMEILTNSLKVRNSRKHIIELLLAEHNADCTKCYRNGNCELQKLA
SEYKIMTQDFELSPLKNYTIDMYSPSIMKDDSKCIRCQRCVRTCAELQGVNALTVAYKGD
RMKIATFFEKAMNDVVCTNCGQCINHCPTGALVERNYIEEVWNAISDLGKHVVVQTAPAV
RVGLGEEMGMKPGEAVTGKMVAALRRLGFDSVLDTDFTADLTILEEGTELLTRLKKALVE
KDQTVSIPMITSCSPGWIKYIEHLYPDNLENLSTCKSPQQMFGALAKTYYAKARNIDPEN
IVSVSIMPCTAKKYEAHRPEMHDSGYRDVDYVLTTRELAIMVKQAGLDFEKLPPAKFDRL
MGESTGAGVIFGATGGVMEAALRTVYELVTGREVPFEKLNIKPVRGMEGVRKASVKIDNP
LEEWAFLDGVELKCAVAHGLVNAKKIMDTVKAGKADFHFVEIMACPGGCLGGGGQPI---
--PTNPEIRKKRAEAIYAEDTSLSLRKSHDNPEVQKLYKDFLKEPLGELSHHLLHTKYTR
RERF--------------------------------------------------------
-----------------------------------
>WP_053187393.1
----MSNTIHVTINGIALEVEKGKTILDAANQAGMIIPTLCFHKDLCIAGNCRVCVVEVS
GQKRLAAACATPCEEEMEIQTNSLKVRNSRKHIIELLLSEHNADCTKCYKNGNCELQELA
SEYKIMTQDFRLAPMKNYTIDQFSPSIIKDDSKCIRCQRCVRTCAELQGVNALTVAYKGD
EMKIASFFEKAMNDVVCTNCGQCVNHCPTGALVERNYIEEVWDAISDPDKHVVVQTAPAV
RVGLGEEMGMEVGSRVTGKMVSALKRLGFNAVLDTDFTADLTIIEEGTELLNRLKKALKE
KDNSVKLPMATSCSPGWIKYIEHMYPEFLEHLSTCKSPQQMFGALVKTYYAKARKIDPEN
IVSVSIMPCTAKKFEANRPEMHDSGYRDVDYVLTTRELAIMIKQAGIDFKKLPDEKFDRL
MGESTGAGVIFGATGGVMEAALRTAYELVTGREVPFENLNITPVRGMEGVRQATIKIENP
LTQWDFLDGVELKCAVAHGLVNAQKVMDEVKSGTSQYHFIEVMACPGGCLGGGGQPI---
--PTSPEIREKRMEAIYAEDAGMPLRKSHENPEILKIYQDFLGEPLGLKSHHLLHTKYIG
RDRL--------------------------------------------------------
-----------------------------------
>OGV39596.1
-------MFEIEVNNKIIEAVPGETILSAVTRAGIKVPTLCYMKDLAPSGACRICVVEVD
GMKTLVPSCSYPVQEGMKIHTNSKRAIRARKTVIELLLANHPDDCLYCVRNGNCRLQGLA
EEYGIRERRFS-SKKKDHMLDATSPSIIRDQAKCILCGKCVRVCEEIQNVAAIDFVKRGS
KTVIAPAFEQSLNVSSCINCGQCVLACPTGALREKSSLREVDEALHDKDKYVVIQHAPAV
SVTLAEEFGLRPGVDINGLMVAALRQLGFKKIFDTSFSADLTIMEEASELVHRVTT----
---GGKLPMMTSCSPGWIKYVEQFYPDFIDNLSTCKSPQQMLGAIIKSYFAEKEGIDPEK
IFSVSIMPCVAKKFEAARPEMGRNNIFDIDAVLTTREVARLIKMAGIDFDSLTPETADLP
FGTRSTAGKLFGGTGGVMEAAIRTAHYMITGKEL--KSLMVEDVRGLKGVKEAKVKI---
-------GDLEVGVAVVSGVGNASKILEEIKNGRKDLHFIEVMTCPGGCIAGGGQPL---
--STDQESIKARLHALYNIDHSETLRTSHKNKDVQKLYDEFLKEPLGHKSHELLHTHYIK
REVLS-------------------------------------------------------
-----------------------------------
>OHB55989.1
------MNLNIEVNGKTIQAKSGETVLTALRRAAIQVPTLCYMEDLLPTGACRMCVVEVE
GQRNLIPSCAYPVADGMKIKTHSPRVIRARKTVVELLLANHPDDCLYCVRNRNCELQKLA
ESLGVRERRYT-GEKSEHKIDSSSPSIVRDPAKCILCGRCVRVCEEVQGVSAIDFTKRGS
KTVVGPAFNEGLNVSSCINCGQCVMVCPTGALREQSYLKEVINALKDPNKYVVVQHAPAV
SVTLAEEFGLKPGTDVCGTMTAALRSLGFKRVFDTSFTADLTIMEEASELVHRIKN----
---GGKLPMFTSCSPGWVKFVEEFYPDMLEHVSSCKSPQQMMGAIIKSYFAQKEGIEPGK
IFSVSIMPCTAKKFECQRPEMLDNGIPDVDAVLTTRELARILRMRGIELGALAPEGADTP
FGERSTAGKLFGATGGVMEAALRTAHFMITGQEM--DSMKIQALRGLGGTKISHVKV---
-------GPLELGVAVVSGLLNARKLLDDIRAGRKDIHFIEVMTCPGGCIAGGGQPL---
--GTNLDAVRSRMQALYKIDREEPVRTSHTNKWIERLYKEFLGEPLGHKSHELLHTHYAK
REAVI-------------------------------------------------------
-----------------------------------
>KZD16134.1
-------MISITVNGRAVEAEEGESILQAVRRAGISIPTLCYIDGLPPTGACRMCVVELE
GDGRLVPSCSFPVAPGMKILTHSPSAISARKTIVELLLANHPDDCLYCARNGSCELQGYA
LELGVRQRRYS-GSRNDWKMDQSSPAIVRDPDKCILCGKCVRVCEEIQGVACIDFIGRGS
KAHIGTAFDEGLNVSSCINCGQCIKVCPTGALTEKSSIQKVMDALNDPTKTVVVQHAPSI
SVTIAEEFGMKPGIDAADVMTAALRRMGFDRVFDTSFSADLTIMEEASELVQRITK----
---GGKLPMMTSCSPGWIKFVEQFYPQLLGNLSTCKSPQQMLGAVIKHYWAQREGIDPRN
VFSVSIMPCTAKKFEAGRPEMLHDGIPDIDAVLTTRELAQVIKTFGLDLASMSGEPADTP
FGDRSSAGKLFGASGGVMEAAVRTAHYLITGKEL--DLPRINAIRGLDGIKEASVNV---
-------AGTEVKVAVVSGLGNARKLLDQIVAGRNDLHFIEIMTCPGGCISGGGQPV---
--HTDPEVLKARMQALYNIDKDATMRTSHSNPSIQRIYKEFLGEPGGHLSHELLHTHYAE
RDVLR-------------------------------------------------------
-----------------------------------
>OPX24761.1
-------MIKIEVNGKSIEAQPGEMLLSALKRAGIKVPTLCYIEGLFPSGACRMCVVEVE
GQRNLVPSCAFPVAEGMKVKTHSARAVRARKTIVELLLADHPDDCLYCVRNGNCQLQELA
EELGVRQRRYT-GEKNVYKLDTSGLSIVRDPAKCILCGKCVRVCEEIMGVAAIDFIGRGS
ETRIGTAFDQGLNISSCINCGQCIMVCPTGALREQSYIKEVVNALNDPEVTVVAQHAPSV
SVTLGEEFGIAPGTDVDGVMTAALRALGFDRVFDTAFSADLTIMEEASELAHRINT----
---GGTLPMMTSCSPGWIKFVEQFYPDFIGNISSCRSPQQMMGAVIKSYYAEREGLDPKK
IFSVSIMPCTAKKFEAGRTEMSRDGIPDVDAVLTTRELARFIRMRGLDIRTLDPDTADTP
FGERTTAGKLFGATGGVMEAAIRTAHYLLTGKEL--EHLEVEAVRGLKEVKEARVKI---
-------GELEVGVAALSGLGNARRLLDEIRAGRKDLHFIEVMTCPGGCIAGGGQPL---
--GADLSAVRARMQALYTIDHDEPVRASHNNPSVQRLYKEFLGEPLSHKSHELLHTNYAE
REVVR-------------------------------------------------------
-----------------------------------
>OGS37357.1
-----MNMIAIEVNGKLMMGNPGETVLTILRRNNIDVPTLCYMKNLSPTGACRMCVVEVE
GMRNLVTSCSHPITEGMKVKTHSLRVLRARKTIIEMLLSNHPDDCLYCGKSATCELKKQA
NLMGVRERRFK-GEKNHHPIDLSNPSIVRDPEKCILCGRCVRVCEEVQSVSSIDFINRGC
HTRVGTAFDSGLNVSTCVNCGQCIMVCPTGALVTHNNLREVMNALNDPEKYVVVQHAPSV
SVTLGEEFGFKEGEDVVGAMVTALRLMGFRKIFDTSFSADLTIMEEANELLERVKK----
---GGPFPMFTSCSPGWIKFVEQFYPEFIPNLSTCKSPQQMLGALIKSYWADKEGLDPAK
IYSVSIMPCTAKKFEANRLEMGRGNIADVDAVVTTRELAKMIKLYGLDLKTLTPSAADNP
FSDRSTAGKLFGATGGVMEAALRTAFFLQTGANL--PGMVVKGVRDLKGVKETKVKI---
-------NGTTLGAAVVSGLNNARTLLEEIKNGRTDLHFVEVMTCPGGCIAGGGQPF---
--GQDMEKVRNRMEGLYKIDRKEKVRTSHENEHLQELYRGFLGKPLGKKSHELLHTTYTN
RETTF-------------------------------------------------------
-----------------------------------
>OGV69495.1
-------MLKFEVDGRFVEAKEGDTLLTALRRGGINVPTLCHMEGLPPSGACRLCVVEVE
GAPNLIPSCSYPVTQGLKVKTKTTKVLDARKTIIELLLSNHPDDCLYCARNGKCDLQRFA
QDMGVRERHYG-GKKTAKEADISSPSIIRDPEKCILCGRCVRVCEEVQGVSAIDFLGRGC
KAFIGTAFNTGLNVSSCVNCGQCIVVCPTGALTEHSSLDEVIGTLSDPDKIVVVQHAPAV
SVTLAEEFGLKPGMDVDGKMVAALRRVGFDRVFDTSFTADLTIMEEGSELVERIKT----
---GGVLPMLTSCSPGWIKFVEEFYPDFIPNLSTCKSPQQMMGAIVKSFFAKREAIDPAK
LVCVSIMPCTAKKFECSRPEMAPNNIPDVDYVLTTRELGQLFRMFGIDLMSIEPETADTP
FGMRTSAGKIFGASGGVMEAAVRSAHYLLTGKEM--ENLTVAPLRGMKGAKELKVNV---
-------NGLEVHAAVVSGLGNARKLLDQVRAGKKKLHFIEVMTCPGGCINGGGQPL---
--GTDKKAVRARMQALYKIDRDEAVRVSHRNEWVLRLYDEFLGKPLGETSHRLLHTHYSK
RDVLV-------------------------------------------------------
-----------------------------------
>OFZ48698.1
--------MKIEINHQSVNMPSGISILDACKSANINIPTLCYLEDLFPSGSCRMCVVEIA
GNKNLVTSCSTQITEGMKIFTHSNRVIAARKSILELLLSNHPDDCLYCDKNNTCELQKLS
AELGVRNRNFS-KQLIEKEIDKSSPSLIRDPSKCILCGRCVRVCEERQTVSAISFIKRGS
QTKVTTAFDGGLNTSNCINCGQCAMVCPTGAIVEKNNIKDVLAALADKNKVVVVQHAPAI
SVTLGELFGFKPGSDVNGQMTAALRKMGFQFVFETSFSADVTIMEEASELVDRVKK----
---GENLPLMTSCSPGWIKFVEHFYPEFLNNLSSCKSPQQMMGALIKNYWAFKKNINPRD
VYSVSIMPCTAKKFEAGREEMITGGLADIDAVLTTRELAKMIDMFNINLAKLKPEDADDP
LGEHSSAAKLFGVTGGVAEAALRTAAFLITNDDS--QVHEIHEYRDLEGIKELTVTI---
-------AGITLKTVVISGLSNARLVLDDIKRGIKQYHFIEVMTCPGGCIAGGGQPF---
--GLDKDRIVARMKALYQIDKNEKIRKSHHNKDVVKLYEEFLMHPLSQKSHELLHTKYKP
RTGY--------------------------------------------------------
-----------------------------------
>CCY62429.1
----MTDKKTLFIDGKEVEFTDEPNLLEVIRKAGMNVPTFCYRPDLTSFGACRMCVVEIE
GR-GIQSSCTMPPEAGLKVHLNTDRTRRIRKTVLELLLANHDKECLTCEKSGNCELQQYA
EEYGIRRIRYP-EKPEYLPVDDSSPSIVRDPNKCILCGACVRACTEFQGHSVLGFANRGS
KTVVQPMNGRPLGQVDCVNCGQCAAVCPTGALTIKSDIEAVWNEITNPDKKVVVQMAPAT
RVAIGEMFGLEPGENSIGKMNAALRRIGFDLVFDTNFSADLTIMEEASEFLARLKS----
---GENLPLFTSCCPAWVKYLETEHPEMLKHLSSCKSPMSMLSPVLVELVPQQLNIDRDN
LVVVAIMPCTAKKYECKRPELSKNGRPDTDYVLTTQELGRMIKEAGINFNAIEPEANDSP
FGEYSGAGTIFGASGGVAEAAVRTAYEFATNEPL--NDVDIKSLRGTSRCRDIELDL---
-------KGTKLVVRVVSTLKEAEKSLQEIKEGKAPFQMLEVMACPGGCINGGGQPR---
--SDNSKIKEERAEGLYKEDKELPLRKSHFNPSIRKLYNEYLQEPNSHKAHELLHTIYTD
KFSGSYKDI---------------------------------------------------
-----------------------------------
>CDE43715.1
----MSDKKTLFIDGKEVEFTDEPNLLEVIRKAGMNVPTFCYRPDLTSFGACRMCVVEVE
GR-GIQSSCTMPPETGLKIHLNTEKTRRIRKTVLELLLANHDRNCLTCEKSGNCELQKYA
EEYGIRNIRYP-DKEDYLPIDDSSPSIVRDPNKCILCGACVRACSEFQGHAVLGFANRGS
KTLVQPMNGRPLGQVDCVNCGQCAAVCPTGALTIKSDIEQVWKEITNPEKKVVVQMAPAT
RVAIGEMFGLEPGVNSIGKMNAALRKIGFDLIFDTNFGADLTIMEEATEFLSRLKS----
---GENLPIFTSCCPAWIKYLETEHPDMLHHLSSCKSPMSMLSPVLKTLVPEHFGISRDN
MVVVAIMPCTAKKYECKRPELTTNGKPDTDYVLTTQELGRMIKEAGINFNALDTEAPDSP
FGEYTGAGTIFGASGGVAEAAARTAYEFATSEPL--NDVDIKQMRGTSRSRDIELDL---
-------KGTKLIIRVVSTLREAEKSLKEIKEGKAKFQMLEVMACPGGCINGGGQPR---
--SDDSKIKEERAQGLYKEDSELQYRKSHFNPSIRKLYNEYLEEPNSHKAHELLHTIYTD
KFIGSYKDI---------------------------------------------------
-----------------------------------
>CCY25239.1
----MTDKKSLFIDGKEVEFTDEPNLLEVIRKAGMNVPTFCYRPDLTPFGACRMCVVEVE
GR-GIQSSCTMPPENGLKIHLNTEKTRRIRKTVLELLLANHDKECLTCEKSGNCELQQYA
EEYGIRKIRYA-EKPEYLPVDDSSPSLVRDPNKCILCGACVRACSEFQGHAVLGFANRGS
KTVVQPMNGRPLGQVDCVNCGQCAAVCPTGALTIKSDIENVWSEITNPNKKVVVQMAPAT
RVALGEMFGLKPGENSIGLMNAALRKIGFDKVFDTNFSADLTIMEEATEFLERLKS----
---GENLPLFTSCCPAWVKYLEDQHPDMLKHLSSCKSPMSMLSPVLVDLVPNQLGIEREN
LVVVAIMPCTAKKYECKRPELARNGRPDTDYVLTTQELGRMIKEAGINFNALEPEDHDSP
FGEYTGAGTIFGASGGVAEAAVRTAYEFATGEPL--NDVDFKPLRGTERSRDVELDL---
-------KGTKLVVRVVSTLKEAEKSIQEIKEGKAPFQMLEVMACPGGCINGGGQPR---
--SDDSSIKGERAKGLYKEDQALPQRKSHMNPYIQKLYQEYLEHPNSHKAHEILHTVYSD
KFTGSYKDI---------------------------------------------------
-----------------------------------
>EKE04167.1
MT-ETLIKNTLYIDGREVTYTNERNLLEVIRNAGIEVPTFCYRPDLSIYGGCRMCVVEIE
GR-GVQASCSVPPEPGLKIRVNTERTRRVRKISLELILANHNSECTTCEKSSSCELQDLT
QKMGIKNVRFG-KREIELPIDDENPSIVRDPNKCILCGDCVRMCKEVQGQNVLDFSNRGS
HTVVAPAYGKSLCDVDCVYCGQCVSVCPTGALTIKSEIDNTWNAIFDEKKFVIAQIAPAV
RVALGEAFGLKPGVNTIGLIVAALKKIGFNQVFDTSFAADMTVMEETAEFITRLQN----
---GEKLPLFTSCCPAWVRFAELKHPELLDNLSTCKSPQQMFGSIAKKYLTKEYNIEPEN
LTVVSIMPCTAKKAEAQRDEFAENGIQDVDIVLTTQELIRMIKEAGIDLNNIEPEELDTP
FGILTGAGVIFGSSGGVAEAVVRTAYEMVTGNAL--EKFDITEARGLDKLKELTVDI---
-------DGTKVRIAIVNGLQEASNLVDKINKGEAHYDIVEVMACPGGCIGGGGQSQ---
--SKDCTIKSSRSEGLYKADKELPIHKSHENPEVQNLYKKLLQSPNSKISHKLLHTRYKK
KNSGIEKDIELITK----------------------------------------------
-----------------------------------
>WP_014855314.1
-----MENNFLYVNGEKVEFGNERNLLEVIRKTNIEIPTFCYHSELSIYGACRMCVVDID
GR-GIVTSCTTKPQPGMKVKTHTSEVRKIRKIALELILANHDRNCTSCVKSDTCKLQKLS
NDLGVNEIRFK-EREIRFDLDKSSDALIRDPNKCILCGDCVRACGEIQGIGVIDFVKRGE
KAAVMPAFGKELANVDCVDCGQCARVCPTASITPKYEVDKVWKEIENPDKVVVAQIAPAV
RVAIGELFGFKPGALLTGQIVNALKMIGFDKVFDTSFAADLTVIEEANEFIQRKQE----
---DYKLPLFTSCCPGWVKFVEYYHPELITNLSSCKSPQQMFGSVAKEILPELLNIKKEN
LAVVSIMPCTAKKAEAKRPEFNHGGIKEVDYVLTTVELAAMIKEAGIKFENLTPEPLDMP
MGFKSGAGVIFGNSGGVSEAVARYAYEKLTGQKL--FDFEFKQLRGSDALRTAELEL---
-------NGTKIRMAIVSGLKNASELIKKLKNKEAEYDIIEVMACPGGCIAGAGQPY---
--TTESDNKCKRASALYESDKTLQLHKSQDNPYVSELYSSLLGEPNSRKAHSLLHTKYYN
RRRITPENLI-KLADNDKLTVEVCVGTNCYVKGSQKIISEVLNYIEKKGLSNAVAVKATF
CMEKCNEGPNVKLAGETMNTTDSDEIIKLIKEKLN
