# Supplementary material for: Hydrogen-based metabolism as an ancestral trait in lineages sibling to the Cyanobacteria
Source: Nat Commun. 2019 Jan 28;10:463. doi: 10.1038/s41467-018-08246-y (PMC6349859; doi:10.1038/s41467-018-08246-y)
Supplement: Supplementary file 15 — Supplementary Data 12 [file 41467_2018_8246_MOESM15_ESM.txt]

WP_011877997.1	WP_011877997.1 Desulfotomaculum reducens
WP_010935952.1	WP_010935952.1 Dehalococcoides mccartyi
WP_011393219.1	WP_011393219.1 Moorella thermoacetica
ABR36110.1	ABR36110.1 Clostridium beijerinckii NCIMB 8052
WP_012200078.1	WP_012200078.1 Lachnoclostridium phytofermentans
WP_012543947.1	WP_012543947.1 Coprothermobacter proteolyticus
WP_012548684.1	WP_012548684.1 Dictyoglomus thermophilum
WP_012579795.1	WP_012579795.1 Thermosipho africanus
WP_015925885.1	WP_015925885.1 Clostridium cellulolyticum]
WP_012635141.1	WP_012635141.1 Halothermothrix orenii
WP_012813579.1	WP_012813579.1 Desulfotomaculum acetoxidans
WP_012881504.1	WP_012881504.1 Dehalococcoides mccartyi
WP_013237377.1	WP_013237377.1 Clostridium
WP_013251691.1	WP_013251691.1 Olsenella uli
ADW17753.1	ADW17753.1 Desulfobulbus propionicus DSM 2032
WP_004616588.1	WP_004616588.1 Clostridium papyrosolvens]
WP_013779523.1	WP_013779523.1 Tepidanaerobacter acetatoxydans
WP_013842395.1	WP_013842395.1 Desulfotomaculum ruminis
WP_013931422.1	WP_013931422.1 Pseudothermotoga thermarum
WP_013907122.1	WP_013907122.1 Thermodesulfatator indicus
WP_014624300.1	WP_014624300.1 Spirochaeta thermophila
WP_014271080.1	WP_014271080.1 Sphaerochaeta pleomorpha
WP_014357048.1	WP_014357048.1 Acetobacterium woodii
WP_014451418.1	WP_014451418.1 Fervidobacterium pennivorans
WP_014803888.1	WP_014803888.1 Turneriella parva
WP_028843229.1	WP_028843229.1 Pseudothermotoga elfii
WP_015613486.1	WP_015613486.1 Clostridium pasteurianum
WP_015617234.1	WP_015617234.1 Clostridium pasteurianum
Rifle_contig_197548_11	Sericytochromatia_RAAC_196 scaffold_197548_11
Rifle_contig_166495_31	Sericytochromatia RAAC_196 scaffold_166495_31
Rifle_contig_52974_17	Sericytochromatia RAAC_196 scaffold_52974_17
OGI26596.1	Melainabacteria RX6A scaffold_5015_4
OGI18601.1	Melainabacteria RX6A scaffold_835_8
RAAC_Alphaproteobacteria_38_40_12_56	Margulisbacteria_RA1A scaffold_12_56
WP_011971774.1	WP_011971774.1 Alkaliphilus metalliredigens
ABR50188.1	ABR50188.1 Alkaliphilus metalliredigens QYMF
ABW18477.1	ABW18477.1 Alkaliphilus oremlandii OhILAs
WP_008766747.1	WP_008766747.1 Bacteroides
WP_012060267.1	WP_012060267.1 Clostridium beijerinckii
BAQ13683.1	BAQ13683.1 Clostridium botulinum
WP_003429109.1	WP_003429109.1 Clostridiales
WP_012201800.1	WP_012201800.1 Lachnoclostridium phytofermentans
WP_011837812.1	WP_011837812.1 Ruminiclostridium thermocellum
WP_011877994.1	WP_011877994.1 Desulfotomaculum reducens
WP_011993425.1	WP_011993425.1 Fervidobacterium nodosum
WP_005857035.1	WP_005857035.1 Parabacteroides
WP_011341365.1	WP_011341365.1 Pelobacter carbinolicus
BAF60191.1	BAF60191.1 Pelotomaculum thermopropionicum SI
WP_011197322.1	WP_011197322.1 Symbiobacterium thermophilum
WP_011697714.1	WP_011697714.1 Syntrophobacter fumaroxidans
WP_013626003.1	WP_013626003.1 Syntrophobotulus glycolicus
WP_011640436.1	WP_011640436.1 Syntrophomonas wolfei
WP_013174329.1	WP_013174329.1 Syntrophothermus lipocalidus
ABC76974.1	ABC76974.1 Syntrophus aciditrophicus SB
WP_011025272.1	WP_011025272.1 Caldanaerobacter subterraneus
WP_012003383.1	WP_012003383.1 Pseudothermotoga lettingae
WP_010865073.1	WP_010865073.1 Thermotoga maritima
WP_004455619.1	WP_004455619.1 Clostridium pasteurianum
CAJ44289.1	CAJ44289.1 Heliobacillus mobilis
WP_011917383.1	WP_011917383.1 Caldicellulosiruptor saccharolyticus
WP_012374366.1	WP_012374366.1 Opitutus terrae
WP_002583070.1	WP_002583070.1 Clostridium butyricum
WP_010417740.1	WP_010417740.1 Anaerophaga thermohalophila
WP_013253085.1	WP_013253085.1 Sediminispirochaeta smaragdinae
WP_002730048.1	WP_002730048.1 Phaeospirillum molischianum
AEG15843.1	AEG15843.1 Desulfotomaculum kuznetsovii DSM 6115
WP_007288799.1	WP_007288799.1 Thermosinus carboxydivorans
OGH96596.1	Melainabacteria RX6A scaffold_5015_4
OGH99104.1	Melainabacteria GW6C scaffold_3740_4
OGI04253.1	Melainabacteria GW9A scaffold_1376_7
OGI02270.1	Melainabacteria GW9A scaffold_2709_13
js4906-27-3_S30_scaffold_40_130	Melainabacteria AS2A scaffold_40_130
OGJ90209.1	OGJ90209.1 Candidatus Raymondbacteria bacterium RifOxyB12_full_50_8
AQT68276.1	AQT68276.1 Phycisphaerae bacterium ST-NAGAB-D1
KJJ84832.1	KJJ84832.1 Candidatus Omnitrophus magneticus
WP_085754383.1	WP_085754383.1 Phycisphaerae bacterium ST-PulAB-D4
AQQ71216.1	AQQ71216.1 Phycisphaerae bacterium SM-Chi-D1
OGT08189.1	OGT08189.1 Gammaproteobacteria bacterium GWE2_37_16
WP_005033810.1	WP_005033810.1 Holophaga foetida
EKE02265.1	EKE02265.1 uncultured bacterium
OGH97493.1	Melainabacteria GW8A scaffold_3994_8
KKM10428.1	KKM10428.1 Clostridiales bacterium PH28_bin88
OGV49929.1	OGV49929.1 Lentisphaerae bacterium GWF2_44_16
EKD25809.1	EKD25809.1 uncultured bacterium
OGV06025.1	OGV06025.1 Ignavibacteria bacterium RIFOXYB2_FULL_37_11
OGV47631.1	OGV47631.1 Lentisphaerae bacterium GWF2_52_8
EKE02262.1	EKE02262.1 uncultured bacterium
WP_073168671.1	WP_073168671.1 Tangfeifania diversioriginum
OFY15729.1	OFY15729.1 Bacteroidetes bacterium GWE2_42_24
WP_093921738.1	WP_093921738.1 Sunxiuqinia elliptica
OFX31211.1	OFX31211.1 Bacteroidetes bacterium GWA2_42_15
SHE46849.1	SHE46849.1 Mariniphaga anaerophila
WP_053187393.1	WP_053187393.1 Sunxiuqinia dokdonensis
OGV39596.1	OGV39596.1 Lentisphaerae bacterium GWF2_45_14
OHB55989.1	OHB55989.1 Planctomycetes bacterium GWF2_50_10
KZD16134.1	KZD16134.1 Candidatus Fermentibacter daniensis
OPX24761.1	OPX24761.1 Candidatus Latescibacteria bacterium 4484_107
OGS37357.1	OGS37357.1 Elusimicrobia bacterium RIFOXYB2_FULL_49_7
OGV69495.1	OGV69495.1 Lentisphaerae bacterium RIFOXYA12_64_32
OFZ48698.1	OFZ48698.1 Bdellovibrionales bacterium RIFOXYC1_FULL_37_79
CCY62429.1	CCY62429.1 Clostridium sp. CAG:967
CDE43715.1	CDE43715.1 Clostridium sp. CAG:768
CCY25239.1	CCY25239.1 Brachyspira sp. CAG:484
EKE04167.1	EKE04167.1 uncultured bacterium
WP_014855314.1	WP_014855314.1 Melioribacter roseus
