# Supplementary material for: Hydrogen-based metabolism as an ancestral trait in lineages sibling to the Cyanobacteria
Source: Nat Commun. 2019 Jan 28;10:463. doi: 10.1038/s41467-018-08246-y (PMC6349859; doi:10.1038/s41467-018-08246-y)
Supplement: Supplementary file 17 — Supplementary Data 14 [file 41467_2018_8246_MOESM17_ESM.txt]

(WP_095041790.1:0.316227,OGO20034.1:0.272167,(OQY81639.1:0.380425,(WP_013560598.1:0.172118,(WP_062282954.1:0.465631,WP_061918525.1:0.236415)0.66:0.080083,(WP_062417842.1:0.27996,KPL71028.1:0.19854)0.88:0.061284,((WP_008528233.1:0.653426,(OGS50808.1:0.295044,(WP_015284192.1:0.279007,OGS45312.1:0.201843)1:0.234809)1:0.248223)0.89:0.12392,(OGS17601.1:0.472366,((OJU09134.1:0.234062,(OGC36805.1:0.330358,((WP_011737331.1:0.305771,OGV58663.1:0.272698)0.6:0.040529,(WP_052569507.1:0.348462,OGV40124.1:0.159377)0.99:0.067212)0.55:0.040628)0.99:0.076233)0.94:0.064444,(WP_012415297.1:0.322646,OGR38599.1:0.229766)1:0.192915)0.99:0.09389,(OGS20111.1:0.410459,OGF05053.1:0.372097)0.71:0.074384,((WP_013129492.1:1.3449,(((WP_013562528.1:1.16106,(WP_003869954.1:0.680161,((WP_015869371.1:0.215933,(WP_011994862.1:0.181902,((WP_015919825.1:0.030611,WP_004080082.1:0.026545)1:0.155696,(WP_004102511.1:0.110096,WP_012057434.1:0.122144)0.55:0.036495)0.58:0.07585)1:0.18341)1:0.46529,(WP_008084560.1:0.518864,(WP_013467129.1:0.036773,(WP_012571445.1:0.042789,(WP_011012589.1:0.073181,((WP_015858334.1:0.024927,WP_014121212.1:0.011684)1:0.233063,(BAA30554.1:0.066197,CAB49628.1:0.021389)0.69:0.017715)0.93:0.023063)0.9:0.035997)0.82:0.046695)1:0.743947)0.86:0.121353)0.54:0.123121)0.98:0.219512)1:0.454142,(ADL18787.1:0.483494,WP_011821374.1:0.496869)1:0.779817)0.99:0.240734,(WP_002210277.1:1.09093,((WP_011309368.1:0.609204,(WP_000621450.1:0.010847,WP_000621456.1:0.007134)1:0.774466)0.97:0.220715,((WP_008570969.1:0.07164,WP_011097562.1:0.044794)1:0.285867,((XP_001596735.1:0.107249,(XP_002487339.1:0.081485,XP_001275783.1:0.048839)0.78:0.041888)1:0.296504,Q0C1E4.1:0.551816)0.99:0.186854)1:0.603841)0.85:0.159641)1:0.423328)1:0.752127,(Rifle_contig_47474_22:0.711028,(CAA76121.1:0.62556,((WP_011929095.1:0.539381,WP_021758533.1:0.325556)0.99:0.150009,WP_011024634.1:0.327693)0.53:0.060981,(WP_011448732.1:0.545928,(OGV56416.1:0.247303,((OGI06409.1:0.004956,OGH94446.1:0.003577)1:0.212307,((KJJ85970.1:0.298649,(((WP_027622667.1:0.017835,WP_014254276.1:0.009567)1:0.063183,WP_010251151.1:0.078938)1:0.125618,(WP_012199760.1:0.289247,EKY27035.1:0.377282)0.55:0.039058)0.95:0.042801)0.98:0.048456,EKD26902.1:0.205977)0.9:0.036101)0.98:0.044072)0.98:0.096986)1:0.11968)1:0.344487)1:0.304261)0.65:0.138521,(WP_012543586.1:0.858257,(((BAP63347.1:0.224612,Q58433.1:0.218651)1:0.416294,WP_023992909.1:0.60897)1:0.935722,(((WP_011171406.1:0.272454,Q57935.1:0.170454)0.61:0.043335,WP_007045054.1:0.109564)1:0.381108,(WP_012956197.1:0.56409,WP_004076146.1:0.856467)0.86:0.182885)1:0.565644,(AAC38282.1:0.564651,WP_000107403.1:0.285775,(WP_011153927.1:0.235644,WP_010880393.1:0.524563)0.73:0.098795)1:3.88728)0.62:0.390312,(((WP_014013072.1:0.656387,(WP_011449544.1:0.646902,WP_008083483.1:0.432015)0.87:0.082916)0.77:0.088543,(WP_009164181.1:0.194341,(WP_014163350.1:0.191405,WP_013048648.1:0.189097)0.99:0.172619)0.97:0.575023)0.95:0.135597,((WP_013467760.1:0.096716,WP_004066458.1:0.065437)0.99:0.074146,(WP_013905871.1:0.054917,((WP_010885519.1:0.028136,WP_010867842.1:0.054644)1:0.048227,WP_011012581.1:0.066803)0.97:0.027691)1:0.160924)1:0.424894)0.95:0.306497,(WP_022856172.1:0.742787,((WP_027187553.1:0.317182,(WP_009368261.1:0.006177,WP_005028008.1:0.005362)1:0.43725)0.6:0.096805,((WP_013809561.1:0.091794,WP_011344721.1:0.092607)1:0.28617,(((WP_028535106.1:0.091471,WP_018606884.1:0.237513)1:0.129286,WP_008388614.1:0.279957)0.99:0.176687,(WP_011474902.1:0.284798,WP_011389179.1:0.175719)0.99:0.099494)0.96:0.087772)0.96:0.142197)0.97:0.511512)0.67:0.229388,((((OIN96879.1:0.231658,KPL19793.1:0.318981)0.58:0.08718,((WP_012745069.1:0.544175,OGS11810.1:0.311608)0.97:0.097848,(OIO80949.1:0.308311,KPK39519.1:0.292728)0.83:0.055615)0.97:0.076175)0.55:0.052394,(OGC11840.1:0.205901,KPJ69723.1:0.098802)1:0.187954)1:0.449056,(WP_011388069.1:0.789307,(((WP_014767907.1:0.407154,WP_011839350.1:0.361585)1:0.26099,WP_014123101.1:0.564076)1:0.138131,((WP_004068373.1:0.388933,(WP_012571234.1:0.165648,WP_014122941.1:0.209364)1:0.272049)0.99:0.148268,(((WP_025773400.1:0.104738,WP_022587809.1:0.14733)0.99:0.076364,(WP_025345477.1:0.060031,WP_011139635.1:0.053583)1:0.544136,((WP_022739022.1:0.184864,WP_006234109.1:0.245943)1:0.146127,(((WP_005366168.1:0.247854,(WP_001102279.1:0.129318,WP_004699424.1:0.136654)0.96:0.030434)0.64:0.026669,(WP_002440707.1:0.02732,WP_001288122.1:0.037623)1:0.158605)1:0.086663,WP_011474970.1:0.191781)0.94:0.044784)1:0.134658)1:0.394792,(OGI19952.1:1.07591,KKM10693.1:0.480707,(((WP_015756422.1:0.218014,WP_013843216.1:0.242372)0.99:0.111265,KUO60464.1:0.361742)1:0.411555,(WP_013623369.1:0.363256,((WP_014183752.1:0.16084,WP_007780611.1:0.102769)0.5:0.029101,KJS50016.1:0.119765)1:0.235167)1:0.220624)0.99:0.11092,((((WP_015945149.1:0.080901,(WP_019851221.1:0.003536,WP_014795396.1:0.001873)1:0.111189)1:0.206344,(WP_014902103.1:0.127816,WP_009619272.1:0.156831)1:0.237702)1:0.798694,((((WP_051533411.1:0.039734,WP_051555427.1:0.027975)1:0.44212,CDB46957.1:0.222705)1:0.222567,WP_019880045.1:0.538769)1:0.243243,((WP_027938372.1:0.00784,WP_018702624.1:0.009479)1:0.66773,(WP_021167282.1:0.292694,WP_004094701.1:0.274024)0.74:0.078742)0.52:0.062483)1:0.285262,(WP_019553945.1:0.459811,((WP_028986298.1:0.007647,CCQ93003.1:0.006948)1:0.397734,(WP_018133527.1:0.132243,(WP_006323220.1:0.04146,WP_035046311.1:0.017041)1:0.178481)0.99:0.116398)0.97:0.093063)1:0.211375)0.93:0.068322,(CAJ72523.1:0.558375,((((WP_010917712.1:0.639669,WP_009989217.1:0.794254)1:1.67585,WP_011719564.1:1.26115)0.96:0.393307,WP_011941639.1:1.21747)1:0.68368,(((WP_010937244.1:0.040925,(WP_011310005.1:0.003392,WP_012034226.1:0.005466)1:0.081485)1:0.569944,((WP_011024251.1:0.097502,AAM30759.1:0.104919)1:0.307757,WP_011448802.1:0.804366)0.81:0.11763)1:0.763937,WP_012035107.1:0.680715,((WP_013250744.1:0.666834,((((((WP_080231407.1:0.005753,EDO87384.1:0.002164)1:0.074517,ABC35876.1:0.056447)1:0.167762,(WP_011492896.1:0.130954,WP_011493360.1:0.111663)1:0.156327)1:0.521405,(WP_011089083.1:0.306025,WP_011471411.1:0.14148)1:0.758815)0.91:0.191288,WP_041360899.1:0.957749)1:0.565052,(((WP_010950337.1:0.003584,WP_003400663.1:0.002412)1:0.436718,WP_041548276.1:0.324797)1:0.700341,CBE69905.1:0.55585)0.93:0.201474)0.91:0.173904)0.76:0.081901,((OIO35201.1:0.345108,((OGC16152.1:0.416178,OGR48196.1:0.503421)0.97:0.069599,((OGS28126.1:0.268729,OGS21231.1:0.370563)1:0.105863,((OGS60071.1:0.460509,OGF47622.1:0.47161)0.9:0.067045,(OGC10990.1:0.488778,(OGC25124.1:0.316028,(RIFOXYA2_FULL_CP_46_56_rifoxya2_full_scaffold_3_157:0.002731,OGC05255.1:0.003287)1:0.211369)1:0.209667)0.93:0.079292)0.7:0.058152)0.68:0.041206)1:0.108196)1:0.513863,(PWU03612.1:1.08889,((WP_001258168.1:0.004713,WP_001258166.1:0.004477)1:2.31016,((OGV38448.1:0.49692,(OHD16850.1:0.332857,(OGH98787.1:0.392809,(OLA74616.1:0.489529,((OGV17826.1:0.566619,OGI03157.1:0.283964)0.55:0.044052,(OGH95554.1:0.153433,(OGI19993.1:0.059172,EKE03926.1:0.04618)1:0.117735)0.97:0.045026)0.62:0.054317)1:0.119043)0.78:0.075487)0.98:0.145868)1:0.297563,((OHB51406.1:0.354658,(Rifle_contig_68163_11:0.362529,OGV73492.1:0.352053,(((WP_004512343.1:0.29016,(WP_010941403.1:0.188322,WP_004511864.1:0.264663)1:0.09567)1:0.171603,OGL64714.1:0.477842)0.8:0.085531,OFZ55604.1:0.420034)0.57:0.042269)0.79:0.062161)1:0.232717,(((OGX52972.1:0.330379,OGX38568.1:0.186896)0.59:0.068884,OGW68527.1:0.356985)0.98:0.086412,EKD26756.1:0.307733)1:0.227481)0.92:0.09517)0.95:0.285445)0.93:0.33965)1:0.682071)0.84:0.151781)0.95:0.056961)0.99:0.100481)1:0.179392)0.99:0.071536)0.83:0.043565)1:0.570921)1:0.129282)1:0.181225)0.94:0.115455)1:0.589372)0.56:0.079289)0.55:0.128784)1:0.253795)0.57:0.079787)1:0.53059)0.98:0.095861)0.56:0.05307);
