# Supplementary material for: Hydrogen-based metabolism as an ancestral trait in lineages sibling to the Cyanobacteria
Source: Nat Commun. 2019 Jan 28;10:463. doi: 10.1038/s41467-018-08246-y (PMC6349859; doi:10.1038/s41467-018-08246-y)
Supplement: Supplementary file 18 — Supplementary Data 15 [file 41467_2018_8246_MOESM18_ESM.txt]

>Rifle_contig_68163_11
M------ITKASKEFFLDF---LSLENGEAGPLDSIPHLEFERFRENLTSS-LRAGCTVA
AFFAA-------SNRLFAVLADCRAVKFRVFSTSV---ENGYPSLTLDCPQLHLFEREIF
ENTGVKPIGHPWLKEVR--------------------------KLAASEFFRVEGEEVHE
VAVGPVHAGVIEPGHFRFQCHGEKVLHLEISLGYQH----------------------XG
DTTIGHATAYCQALEALSETRVSARSEALRAIALELERLANHTGDLGALAGDVGFLPTAS
FCGRLRGDILNLTALLCGS-----------------------------------------
------------------------------------------------------------
------------------------------------------------------------
------------------------------------------------------------
----------------------------------------
>Rifle_contig_47474_22
------------------------------------------------------------
------------------------------------------------------------
--------------------------------------------------------MKTV
IPFGPQHPVLPEPFHVKLHMEGETIEGLDLQVGYCHRGLERIFQT-DYKKVTFLIERICG
ICSFLHTLGYVRAVEEIMELTVPRRALIIRTIMAELERIHSHLLIIGLYGDALGYENYFM
QSWRDRELVMELLEYISGNRVNYAMNQVGGVRRDLDEDRVKAAHKAIDELEKRTGDISKV
LLNDVSIKLRTQGIAKLSKEDAIALGTVGPVARASGVAYDVRNT-GYLIYPELNFKPIWE
TAGDNYARMQVRIRELFESYRMVREALKLLESGEIMLAIK------PNQRPNGQAFVRTE
APRGECFHYVKANGTPDLERVRVRTPTYANIYALTKMLPGADLADLPVAVVTIDPCLSCT
DR--------------------------------------
>ABC35876.1
-MRIESFIPGQTRM--------SAAGQPRVVF-ASVDADAWVRAADTIR----EAGGRLV
TLWGG--EPAAGRFEVCAAYELDGL---LWLRLPA---EPDYPDLSTIFAGAARMQRAIR
DLVGLRARGAHDMRPWLDHGAWPRGYHPLRRRATGRERFEA--ATADYPFVPVAGDGVHE
IAVGPIHAGVIEPGHFRFSVVGEKVLRLEERLGYAHRGIERLLERADALAGSRLAARIAG
DSTVAFTWAYCMALEQAMKIRVPDRALRLRALLLERERVANHLGDLGALGNDAGFAVGLA
HFSRLKEDWLRLSDRIFGHRHLMDRIVPGGVRHDLSADDAEAIVAQCDRIEHEVRAMQTI
YDDQSGLQDRLAGTGLLTARTAAHFGVCGLVARASGQPRDVRADHRLAPYDAVPIDVASD
ARGDVAARVAVRFAETYESMRVIRALLAGLPGDGIAAEVALA----ANVPEARRGIGWVE
GWRGPVLVALELDARGGVARCHCHDPSWHNWPALEHAIIGNIVADFPLINKSFNLNYAGH
DL--------------------------------------
>WP_014902103.1
-------MQGLREYLQSYPDIEILKWEKQEGI-VSLPPHDFSDLLTYCLVKP---RPIWL
THVVNDERQLGNGFSIYLVLHFPGKD--FSLTFVAKGITVEFPSLTSILPALNWSEREAQ
DLFGLLADGHPDPRPLVLHPGWPKGFYPLRKDFQAEQESKG-FKSAPLVFPEGHGDGLFE
IPVGPIHAGIIEPGHFRFYTLGEAVLHLEAQLFFTHKGIEKLLEGKSIAEGLGIIERVCG
VCTVSHSLAYCQAVEKLAQLEAPYSVLIWRTILAELERVYNHIGDIGNMCAGVGFALGNA
NGLQCKERLQRLNLEFFGHRFLRGTVVPGGVKSIPTLKESQRILKQLIGLASDFEEWIPL
LLKHDGFRQRAITTGILKSESAMDLGVTGPAARASGLRYDWRELHAHLVYPELKVKAMVE
NEGDVWSRLMVRVEETRESFRFLRELLQKGWESEVLDEEN-------MMIPWQPAWGCVE
SPRGTDVVWLMLDDNNKIYRCRIRSASYANWPAVPLTVPGNIVPDFPLINKSFELCYSCC
DR--------------------------------------
>WP_011089083.1
MPSLIDLPVQQHSPW------R-----------ATVDASVWTFAASELA----HGRWSLL
GLWGEPS-------TVHMAIMDGHT---AVATVSLDCPDRTYPSVGKHHPPALRLERAIN
DLFGLSAEGLPDTRPWFDHDCW-AVRFPLGNR-----NALS--KASPYHFLPVEADGLHQ
VAVGPVHAGIIEPGHFRFTASGETVARLEQRLGYTHKGIEGLMTGANLERAVQLAGRVSG
DSTVAYAFAFSRAAEAALQLVVPDRAAWLRALLAELERLANHLGDIGAICNDASFTLMHA
LCGVLRESILRASDTAFGHRLMRDIIVPGGVTRDLTEEGREIIRTTLHTIRLRFPALVEL
YDNTASLQDRTVDTGVLKAALARQYAVGGYVGRASGRSFDARRTLVYAPYDALRFDVPVL
NEGDVNARVWIRVREVEQSLLLIDQILDRLPDGPLGTHAG-------HRREAREGMAIVE
GFRGDVLVWLRL-RDGKVERCHLRDPSWFQWPLLEAAIEGNIIADFPLCNKSFNCSYSGH
DL--------------------------------------
>WP_028986298.1
MEAAKQWFLWLRRE--AAPFLSWEEKAPGEVR-MEISREQLEKVTRLV-KER---GGRLF
TMVGNDEREREGHFALYYVYAFDPIHAFVTVKVRIPEEEPTFPSLSSLFPAFNWYEREVK
DLFGLRPLGHPDPRPLVLHGDWPEDLFPLRKDYPKTMEAPR--MESRETYMPYGGEDVTE
VPVGPIHAGIIEPGHFRFGVVGDTILHLDARLFYTHKGLEKEAEGMPVEQALLLAERACG
VCAYSHGLAFAQAVERIAGVEVPPRAKALRAIYQELERLYNHIGEVGNLCAGFGLAVGVS
HGARLKELLQQLNERLTGHRYIRGAVSLGGVKEDLGSREIRDLHATLPNVREDFSELAEL
ILGHEVAINRMNGTGVLSPQVAQDLEVVGLAARASGRDLDTRRDLPYGFYEGITVKVPLQ
RTGDVLARLKQRIEEAEVSFSLIEAILTKLPRGEIRTEIG-------RLPSYEAGFGWVE
SPRGETVHWLMTGPENRVERLRIRSATYSNWPAVPFAVKGNIVPDFPLINKSFELCYACC
DR--------------------------------------
>WP_004076146.1
------------------------------------------------------------
------------------------------------------------------------
----------------------------------------------------MRKKVDVS
LPIGPVHPIFKEPARIRCETAGEKVLSAEIDLGYVKKGIENIMKGRPWQEVMFLAERICG
ICSVIHNMVFIETVEKISDIDVPERALYLRVIVNELDRIQSHILANYSYCYTIEHETLAM
YLLNLRETAMDLIELITGARITCAYMIPGGVRYDLDDEKMAALRVGLDKLEKDLTRFDGM
FEGGSLIGLRSRQIGLMSEEEGRISHAVGPTARASGIVLDERMN--HPTYQKLGFEPVIR
YECDNYARVKVRFQEVFQSIGIIRKCLDDMPDGKIRGG---------GVVKAGKGSWAGE
APRGELTYNIETDEFGRIVDIGIRTPSIMNIEAIHYMLKGSSASDVTSTYISSDPCIACN
ER--------------------------------------
>WP_012057434.1
M-----------------------------------------------------------
------------------------------------------------------------
--------------------------------------------------------GEVK
LFFGPNHPGMHGNFSVHMYVEGDTVVKARPLPGFLHRGFEKLMERRLWYQNLALIPRICV
PEPDINELCYALAVEKIAKIDVPERAQWIRMIVLELARIANHLWSFSGIGGPIGLYTGSF
WGTADRDRILDIFENLTGARVYHMYIVPGGVRKDLTPKIEKMILETLDYIESRLPDYEKL
ILKNRIVHTRLKGIAKLDRETALEMGVTGVGLRATGVPYDIRKVDPYLFYDKVDFEVPFS
TDGDAFARVYLKFREIFQSIKIVKQALEKMPVGKVNTPISEGSAL-RFRVPKGQAYVHIE
STRGEYGYYMVSDGGEKPYRVVVRGASYPQFIGVEKYLPGTRIEDVPIWLSTMDVCAPEV
DR--------------------------------------
>OGS17601.1
------------------------------------------------------------
------------------------------------------------------------
------------------------------------------------------MNENVI
LPIGPQHPLLKEPMHFKFTIDGERIVDADIRLGYNHRGIEKACEARTYTQDLYMIERICG
ICSHTHATNFVQAVEEIMKAEIPSRAKYLRVVVAELERIHSHLLWLGVAGHEIGFDTLFM
LSWRDREIVQDLLEIITGNRVNYGMNTIGGVRKDMSKEEISQCLAGLKTLEEQTLYFANV
AQNETTFIRRVDGVGILPKDIAISHGAVGPTARGSGVDLDIRRDAPYAAYGEIPFQVITS
DRGDVLGRTLVRVGETLEAIKIVRYCLEHLPEGPIVVKLP-------RKVQVGEAVTRYE
APRGECIHYVRANGSEKPDRVKVRAPTMANLVSIRHCLINQQIADIPIIVAAIDPCISCT
DRTALKQDGSHKTEVIDWATLRKRAI--YKK---------
>WP_041360899.1
-------IDRLTASLLGTPEFGNEKAQAGALL-CPVIPEDWGDAAEAAA----AQGCRWA
GGWGE---ARGESWVVNALLEK---GDYLLLRTVLPPGRTGLPSHTPHFPGAARPERHTR
DLLGLKFIGHPDDRRWVRHQAWGEREFPLRPDFPLAGQPPAVAPDRSYGFASAHGPEVNE
IPVGPVHAGIIEPGHFRFLALGETVLNLEERLGYVHKGIEKLAVGRDPEGLARLAGRVSG
DTTVGHAWAACQAMEHAAGVAPPERALWLRAIFIERERVANHLNDIGAICNDTAFAFGHS
QFSRLRELWLRDNLRWFGHRLLMDRIVPGGVAVDLPAEATSAMPAAMAALRSELEELKPI
LDESTIFQDRVVGAGVLSERIVRELGCLGYVARACGIGRDVRERAPHAPYDRLGVKAVTR
GDGDVAARLYVRYEELLASLDILDQCLRRIEPGPLRADWR-------TPPANAEGLGLVE
GWRGEIATYVRFDGAGSIVRFFPRDPSVFNWPALEKLILGNIVPDFPLCNKSVNGSYSGH
DL--------------------------------------
>WP_009619272.1
-------MLGLRDYLQIYTGIEIIKWDNQEGI-VAMDSQDLPDILAYCLMKP---RPIWL
THVVNDERQLGNDFCLYLILHFPDKD--FTLTLVAKGIKDEFPSLSLILPALNWSEREAQ
DLFGLRAVGHPDPRTLVLHPGWPKNFHPLRKDYKTGKEYKS-FKRGPLVFPEMHGEGIFQ
VPVGPIHAGIIEPGHFRFYVIGEPVLHLEAQLFYTHKGIEKLLEGKSLEEGLLIIERVCG
VCAVSHGLAYCEAIEKLANIELPRQVLLWRTILAELERVYNHIGDIGNMCAGVGFALGNA
NGSQSKENLQRLNLEFFGHRFLRGMVVPGGIKSVPGPKDSQEILNRLMELANDFEDWIPL
LLEHDGFRQRAVTTGVLKTESAIDLGVTGPAARASGVAYDWRELHSHLLYPELMVKSVVE
HNGDVWARLMVRVKETRESFRFLETLLRKGMESYIMN-SN-------KLIPWQGAWGCVE
SPRGTDVIWLMLDDKGKIYRCRIRSASYANWPAVPLTVPGNIVPDFPLINKSFELCYSCC
DR--------------------------------------
>WP_011449544.1
------------------------------------------------------------
------------------------------------------------------------
----------------------------------------------------MSQKKAYE
LPIGPIHPALKEPINFTFQMNGEVIEKVDFAPGRAHRGIEWMGMRRNPVQILHLCDRICG
ICGVHHALVFAQAVEQIADIEVPDRAYYVRTIIAEFERIQSHILWAGVAAHELGFDTLFY
LAWQIREESVDVIEYITGNRVNYGIMMLGGTRRDITADMFPRLEQALQYYEGLLEKMVNL
FLNDKTIAMRCKDTGILTKRRALELATVGPTSRASGLAMDVRIDSPYAAYGDLDFDIVLE
GNGDVYDRIIVRIFEIKQSIDIIRQCMKQMPEGPVLAEEKYAKLLMNLKKASGEAFARVE
APRGEDMHYVRNGKQEAPEMWKVKASTYSNQMAWVEILQGEQIADIPIIVASIDPCMSCT
DRVAVVGQDGNAG-IMTKEHLHRLSVEKTRRLQS------
>WP_011839350.1
MINRQHIIEK-----LGDIVKETKYIGDQALM-LRIDRNYLRKAVDIIHNDL---NAYFR
TMVAVDERSLNGTFASYYIFGLDAAHLNIIVKTHTSADEPVLPSIIDIVPAADWYELEAW
DLLGIKFENR-KVHRFVLPDEWPEGIYPLRKDVEYTYRPKPR-------KVPRQPPTGQR
IPIGPYHPALHEPEYFELYVEGEKVVDVEYNGFHVHRGIEKLAEARNYQKIPFLAERICG
ICGFVHSVSYTMSVERAAKIDVPERAEYIRSIILEIERLHSHLLWIGVVCHLLGYDAGFM
HTWRIREKVMVLAELLTGSRKTYGINLVGGVRKDINMDKIEAVKNTIEYIRSEFKHLSDL
ITSISQIVKRASGTGILSRDDARKLSVVGPVARGSGLDRDVRRDYPYAAYRDVYFKVPVY
NEGDNLARLLVRIDEVFESIYILEQLIDKLPGGPIMAEKL-------EVPEGVIGIGNVE
APRGEVIHVTIT-GHGRPYRWRVRAPTYQNIPALKIMLRDAPLADAPLTIASIDPCFSCT
DRIVIVDLRSNRRFKASMEQIIKAGR--------------
>WP_012415297.1
------------------------------------------------------------
------------------------------------------------------------
-------------------------------------------------------MPKIT
VPLGPQHPALKEPGNFMLLLEGEQIVDATLRLGYNHRGVEKAAESRNYLQAMYLIERVCG
ICSHSHATCYVMNVEEIAGAEVPKRAQAIRVIIGELERLHSHLLWLGVAAHEIGFDTLFM
YSWRDRESVMDALETISGNRVHYSINTIGGVRRDITPEMVKTVLMKIEHLEKRVKYYISL
ATEEPTVIARTKGVGHLPKEEALRRCAAGPLARASGIARDVRKDDPYLIYGELDFKVITS
DACDVFGRLYVRAFEMLESCRLLKQVLNWLPEGAIKVNVP-------VKIPAGHAVNRYE
APRGEDVHYVKSDGGLNPARVKVRAPTLANFESVDYMLRGDALADAALIIAAIDPCFSCT
DRATIISPSLNSVKTIDWKDMRAHGIEYYKK-KGIDFSKV
>OGH94446.1
------------------------------------------------------------
------------------------------------------------------------
------------------------------------------------------MSKRTI
IPFGPQHPVMPEPIHLDLVVEDERVLEAIPSIGFIHRGLEKLVEKKDFIELVYVAERICG
ICSFIHGMTYCHGVEGMMNITVPDRAKSLRVIWSEMSRIHSHLLWLGLMADALGFENLFM
MCWKIREKVLDIIEETTGGRVIFGSCKVGGVRKDIDNETLVRIIGQLDGFRKEIKDVTNV
FISDYSVKHRLVGVGVLSKDDAYSLGAVGPVLRASGVSQDARVL-GYGSYKDIVFEPIIE
TAGDSYARCVVRIKEIFQSIDIIKQMADSMPEGPIEVKV--------IGNPDGEIFIRTE
QPRGEVVYYLKGNGTKNLQRMRVRTPTFANVPALTKTLQGCDLADVPVLVLTIDPCISCT
ER--------------------------------------
>WP_052569507.1
------------------------------------------------------------
------------------------------------------------------------
------------------------------------------------------MAKKLI
IPVGPQHPALKEPASFDVTLAGEQVESILVKVGYNHRGIEKACEQKTYLNDMYLLERVCG
ICSHSHSTCYLQAVEEIAGLQVPLRAKYIRSIIGEMERIHSHLLWVGVAAHEIGFDTLLM
YTWRDREVVMDLLALLTGNRVNYGVNVLGGVRKDISDEEKDQILKAMDVLEERTKYYAQV
VTQEITIKKRLSKVGYLSPEDAVKMGAVGPTGRASGIARDVRAEEKYAAYGEADFKVITD
NNCDVYARALVRVGELMEAYSIIRQLVKKLPATPLKVPAP-------LRIPAGEAISRYE
APRGEDLHYVRANGTDKPERVKLRAPTLANVQAVSTMLEKGYLADVTIVIAAIDPCFSCT
DRMILNDKNSKNS-QVSWKQLREESILWYKKNRGVDFSKV
>WP_011097562.1
MN----------------------------------------------------------
------------------------------------------------------------
-------------------------------------QIRQAAASASNATESKQEIRNYT
MNFGPQHPAAHGVLRLILEMDGETVVRADPHIGLLHRGTEKLAESKPFNQSIGYMDRLDY
VSMMCNEHAYVRAIETLIGIQAPERAQYIRTMFDEITRILNHLMWLGSNALDLGAMAVML
YAFREREELMDVYEAISGARMHAAYYRPGGVYRDLPDTMLDFLEHFTDTFPQRIDEYETL
LTDNRIWKQRTVGVGVIEPDVAKAWGMTGVMLRGSGIAWDLRKKQPYAKYDAVDFDIPLG
TCGDCYDRYLCRVAEMRESNRIIKQCVQWLKPGQVMVENCKVAPPKRYCVPAGETYSAVE
APKGEFGCYLISDGANKPFRVHLRAPGFAHLSSMDAVVRGYMLADVVAMIGTYDLVFGEV
DR--------------------------------------
>OGS50808.1
------------------------------------------------------------
------------------------------------------------------------
-------------------------------------------------------MPEVE
LLIGPQHPALKEPVNFKVVVDGERIVRLDLDISYNHRGIEKAAETRDFSKSMYLLERICG
ICSHAHTTVFSKGIETLMNIEPPPRGKWIRTLVAELERIHSHLLWLGVAAHEIGYNTLFM
YTWRDRETVQNILEMISGNRVNYGMNAIGGVRRDLSDPMRQRVLEGLRLLAERADYYLEV
VPKEETLVVRTRGVGRLATDKAIELGAVGPTARGSNVPFDVRRDDPYLAYGDVPFDVITS
TACDVFGRVEVRVKELVQSVRMCIHMVENLPPGEILVKPP-------RTAPAGEYVSRLE
APRGELLYFLRTRGTDKVDRVSVRTPTLANWPSVVSAIQGHVIADIPVVVAAIDPCLSCT
SRMTFTDVDRGERSSLSWDELVEYGIRYYREKEGL-----
>CAJ72523.1
MTNRQLHIDKLSGQ-FKGNITISRSFLENEIY-VSTKKENLLNVCLYIKDIF---NAVLS
SMICNDERTLDKHFKIYYVFSLQREDTFLIVTIPVSEQQPEFPSITPQIPAAHWYEREIK
DMFGLIPVGHPRPETLVLHGNFPENTYPLRKDFDIQTRIPH--LESKLPFFRVEGEGVFE
IPVGPIHAGVIEPGHFRFSAVGDSIFYLDAKLFFTHKGTEKIFETMPYTKALFLAERICG
VCAASHATGYCQAIEKVAEIEIPPRARFIRTIVMELERIYNHIGDVGNICAGTAFLLGIA
HGFRIREYLQQLNETITGNRYLRGMLAIGGVRFDINDDLEKHILSLLNHVKKDFKDLTKM
MFKSSSLLDRLETTGRLSEEIARGLGVVGVAARASGIVQDTRVNHPYAAYEEVDFDIPVH
YEGDVLARIRVRVDEVYQSIYIIEQCFEKMRPGPLKTPIK-------ELPPYKQALSYVE
SPRGENIYWIMTAPGNKLFRYKVRSPSFCNWPAIPFAVPGNIVPDFPLINKSFELCYSCT
DL--------------------------------------
>WP_014183752.1
MIRQDRVVALISDY--LKERVVISKAHVNELH-LEINKGDILILAERF-EEW---DFPLI
QITATDERGIHGYFRLFYTFANDHENYLIIVTFPVTEAEPSFPSITNRVPAAHWYEREIK
DLFGLDPVGHPDKRCLAVHEDWPEGLFPLRKDFDANSVVPR--TGAEFSCDKVEGEGVMQ
VPVGPIHAGIIEPGHFRFSAVGDTVINLEARLFYTHRGLEKLVEGKTPLETLPIVERICG
ACSFSHATAYCQALEKISAAEVSPRVQSIRTIALELERLYNHVGDVGNICAGVGFAFGTM
HGARLKEDLMRLNEEVFGSRFLRGINIPGGVRRDISGLDSQRIVVALEKLEQEFRELVEI
LLNTNSYLDRVETTGVLLKQTAVDFHAVGPAARAAGVNRDLRRDHPYAAYDRVSFKVPVY
DQGDVLARIKVRIDETFESLNIIRQVLASMPIGALTKPLG-------EMTPYQYAIGMTE
SARGENVHFVMIDEDKKIYRYMVRSASYVNWPVVPTTVPGNIIPDFPVINKSFELCYSCL
DR--------------------------------------
>EKE03926.1
------------MKW-------KISKNNQIIDLNEIPVLDINELRDEIIRQ-YRSNKRVI
GFFGKNE---TCGVKLYTILADDNNSELLISSSFIE-ENGSYLSITKGIPAFHMFERELY
EEFGIEPLEHPWLKPVRYSHN--------RFD-----KIQ---TIENYPFFQMEGEEVHE
VAVGPIHAGIIEPGHFRFMCNGEKVYHMEIQLGYQHRGVENLLA-NGKGFSNHLAESIAG
DTVIGHNTAYSNAVESLLNIEISNKASIIRAISLEMERIAIHIGDLGAIANDIAYLMGNA
VFGATRTLVINTLLEICGSRFGRGLIRVGGVAFDIDMALKEKISATLDKVLNDVDRMSYA
MFTSASVLSRLEKTGTLNKEKAQQIGLVGMAARASGLPPDSRIDHPWGWYKNLTINKEIL
ESGDVFARAYIRYKEIKQSIKIVKDLLSQIQLNDLLVKSE------NNFSKNSMVISIVE
GWRGEIVHTALTDNEDRIIKYKIKDPSFNNWYGLALAVRNNGISDFPLCNKSFNLSYCGN
DL--------------------------------------
>WP_008570969.1
MS----------------------------------------------------------
------------------------------------------------------------
-------------------------------------EFRQADAFASNPVESKQEIRNYT
MNFGPQHPAAHGVLRLILEMDGETVVRADPHIGLLHRGTEKLAESKPFNQSVPYMDRLDY
VSMMCNEHAYVRAIESLMGIEAPERAQYIRTMFDEITRIKNHLMWVGSNALDLGAMAVML
YAFREREELMDVYEAVSGARMHAAYYRPGGVYRDLPDRMLDFLEEFTNTFPARVDEYETL
LTDNRIWKQRTVDVGIISPDLARAWGMTGPMLRGSGIEWDLRKKQPYAKYDAVDFDIPVG
TNGDCYDRYLVRVAEMRESNRIIKQCVKWLKPGPVMVTNFKVAPPSRYCVPAGETYSAVE
APKGEFGCYLMSDGANKPFRVHLRAPGFAHLSSMDAVVRGYLLADVVAMIGTYDLVFGEV
DR--------------------------------------
>WP_027187553.1
------------------------------------------------------------
------------------------------------------------------------
--------------------------------------------------MSEALGKEFT
LPLGPMHVALEEPMYFKVTVEGERVRHVEITSGHVHRGMEALATKRNLFQNIVLTERVCS
LCSNSHPLTYCMAIENLAGIEVPRRAQYLRVLADEIKRVASHLFNVAILAHIIGYKSLFM
HVMEVREIMQDVKETVYGNRMDLAANTLGGVKNDVDAQLFGYITRSLQRLEGHMQEIIDI
YASNPMLCSRTVGVGVLPKDEAIRYGLVGPVARGSGLAVDVRRDAPYGIYPELSFNVITE
TGGDVHSRAMVRLREVNESISLIRQIAANLPEGKLTAP-L-------PVIPAGQGCARTE
APRGELFYFIRTDESDIPTRLKWRVPSYMNWDALEVMMKDCAVADVSLIVNSIDPCVSCT
ER--------------------------------------
>WP_080231407.1
------------------------------MF-ASVDADAWTRAAETIR----TAGGRLV
TLWGG--EPAAGRYEVCAAYELDGL---LWLRLPV---EPSYPDLSAIFASATRMQRALH
DLVGLRARGAHDTRPWLAHGAWPRDYHPLRRRATGGERFEY--ATADYPFVPVAGDGVHE
IAVGPIHAGVIEPGHFRFSVVGEKVLRLEERLGYAHRGVERLFERADALAGSRLAARIAG
DSTVAFAWAYCMALEQALRIRVPDRALRLRALLLERERVANHLGDLGALGNDAGFAVGLA
HFSRLKEDWLRMQDRIFGHRYLMDAIVPGGVARDIAAGDAAAIVAQCDRIEREVRAMQTI
YDDQSGLQDRFAGTGRLDAQAVAHFGVCGLAARASGQPRDVRADHRLAPYDALRIDVSRD
ARGDVAARVAVRFAETYESMRAIRALLADLPDDGLAAEIAPG----ATVPARRRGIGWIE
GWRGPVFVALELDARGAVARCHCHDPSWHNWPALEHAIIGNIVADFPLINKSFNLNYAGH
DL--------------------------------------
>WP_013467760.1
------------------------------------------------------------
------------------------------------------------------------
----------------------------------------------------MNEKIEYK
IPIGPIHPALEEPEKFIITLDGERIINVDVKLGYNLRGLEWIAMRRNWIQVLYLAERICG
ICSFSHNHTYARAVEEMAGIEVPERAEYIRVIIGELERIHSHLLNLGVVAHTIGYDTVLH
LSWLARERVMDILEDIGGNRVNYAGNMIGGVRRDIKDRHKRAILEMIQYYRQEVPKVEEI
FLYDPTVEARLRDSGVIPKRVAIEYSAQGPTARGSGIRKDVRYNEKLGVYPDLGVKPVTV
VKGDVFDRMVVRVGEIWNSMEIIERALDQMPEGKIKAFPKDNLILVKLKKAEGEGIGRYE
APRGELIHYVREKGKDGPAKWKMREPTFPNLFAVARALVGEQLADVPVAIASIDPCLSCT
DRVAVIDANTGKRKILTEVDLLKESIKKTKEINPNIKARP
>RIFOXYA2_FULL_CP_46_56_rifoxya2_full_scaffold_3_157
------------------------MTHKDEVY-IEAAADNFGALCLSLHKEH---CSPVM
GMFARE---LKDDYRIYCAFISVKLKKWFFATLDIPKDNPQFPSIAKEIYSANLFEREIR
EMFGINPIGNPDNRRLRLHEEWPKGSFPLRKDF-VPPKEKP--EGREYPFAKVEGEGVFE
VPVGPVHAGIIGPGHFRFSVAGEPIVNLELRLGFSHRGVEKLLENKIPSAAVRLTECVAG
DSAVAHSWAFCHAVEKIGGIKVPERAAIIRAILLELERMYNHVADIGGMAIDVGFSHPAA
LASIIKESIHSLNQRLTGSRFLKGINVIGGVARDIGN------LDGLDSIMADFKDLKGI
LLSSVSFLDRVEPTGILRRETAENLGVTGLAGRASGIAIDLRQGFM-ETYNKLDYKLSTY
SSGDCLARLKIRIDEFEGSAKLIRRLLENLPQGEILASDI-------NF-KEGYSLGYVE
GWRGPVLYWVNLDGEGKIDRCKIIDPSFRSWQGLSYAVLGEIIPDFPLCNKSFDLSYPGG
DL--------------------------------------
>WP_015756422.1
-MNTGVIWKELQDEQNCDILQFTTELAIRTIK-LGVPAASFMETVKRL-KAE---GAYLL
TMTGVDERDYNGHFSVYSVFGLPGDTTLVETKIVLNAENPTFTSISPVMPSAHWLEREIK
DMLGIVPYGHPDLRRVAVHPDWPQDVFPMRKDFIAGRQVPR--VQGEMQFCKVEGEGLYQ
VPVGPVHAGIIEPGHFRFFTFGEDVINLQAQLFYTHRGIEKTAEGKHFLDAVLVAERVCG
VCSASHAVSYAQAIESLAGINAPLRARYIRTVLLEMERLYNHVGDIGNMCAGIGFSFGIS
RGAELKERLMRMNMKLAGHRYLRGTVVPGGVKIDLKD--TEGIGRALDTVKRELKELTDT
MLSSQSLLDRMQTTGVLPTDAARDLGATGPAARASGVNRDLRREFPYAAYRRVSFQVPIQ
HEGDVYCRLIQRIEESEQSFDIIRQVFNNLPAGELQAPIT-------YLQPYHTAVGYTE
SARGANVHWVMSGPDNTVYRYMVRSASHCNWPVVPLCLPGNIVPDFPLINKSFELCYACL
DR--------------------------------------
>WP_009368261.1
------------------------------------------------------------
------------------------------------------------------------
----------------------------------------------------MSQTSSFS
LPIGPVHVALEEPVYFHLDVDGETVRKVEITSGHVHRGMEGMATQRNFFKNTTLTERVCS
LCSNSHSLTYCMAVENVLGMTPPPRAQYLRVLAEETKRVASHLFNIAIFAHNVGFKSLFL
HIMEVRENMQDVKETIYGNRMNLSANCIGGVKFDMDDSLTVYMLERLDTVEEAVKRVEKV
FRTDPLIAKRSRGVGVLSREDAWALGVVGPVARGSGLDIDVRKNTPYLVYPDLYFDIVKE
QDGDVWSRAMVRVREVFESIRLLRQCLDKLPEGPLAVH-M-------ERIPESESVARSE
APRGELIYYLQTNGTDTPARLKWRVPSYMNWEALTVMMKDCQLADIPVIVNSIDPCVSCT
ER--------------------------------------
>WP_006234109.1
-RRCESHVEALRAA-VPGAIEKVEWQCEDQLT-ITVKQDKLPEAVHYLYYER---YGWIP
VIIGNDERSLCGRYAVYYVISMEGEPGWVTVRTEVDPAKMTFPSVTPFVPACVWGERELR
DMFGLIPEGLPDRRRLVLPDDWPSGLYPLRKDMDYRFRPAPASDMENYEFLADKGKETTL
VPMGPLHITSDEPGHFRLFVEGETIVDADYRLFYVHRGMEKVAETRNYDAVTFLADRICG
ICGCAHSVAYAEAVERAQGIHVPPRAQYIRAIMLEVERLHSHLLNIGLASHYTGFDSGFQ
QFFRVREKSMDLAEKLSGHRKTYGLNVIGGVRRDILAEQKLSTLTTIHQLRSEVQELVDV
LLSTPNFIERTSGIGILDRKIARDFSPVGPLMRGSGYARDVRFDHPFDGYADVKMHAATA
DTCDAFGRTAVRIQEVYDSIDMIETMLENCPSGPILTTDW-------EYTPHKYAIGATE
APRGEDVHWAMLGNNQKCYRWRAKAATYSNWPVLRYMFRGNTVGDAALIVGSLDPCYSCT
DRVTVTDVAAKRDHVLDKEQFENVWRDK--SPLAGEGTIA
>WP_023992909.1
------------------------------------------------------------
------------------------------------------------------------
-------------------------------D-------------------NKQNRTVVE
IPMGPVHPAALEPYRLRLFVEDEIVRDAEITVGVNHRGIERIMEGLPVEKANSLTEKVCG
ICSNSHIWNSCRTAEVALGIEVPERANYIRIIMEELERLHSHLLYLAHGNEVLGHETFAM
RLFYIRETVMDLLGMIGGNRVQYGSAVLGGVRPELDENRLRRISEGMDVIEEKVTAFADR
FVSDPMIMSRITGVGVISSKDALRLACTGPTLRATGVAKDLRKEMP--EYDPFEFDVITQ
DDGDVKSQLLLRVLEIPEAISIIRQAVRDLPEGPITNRSW-------EM-ETPLTKSYIE
VPRGTLYHSYAL-EDGRVRNCVIRTPSMANIGAMQYACIGHHITDAQLSVVQCDPCFTCT
DRAIEI----------------------------------
>OJU09134.1
------------------------------------------------------------
------------------------------------------------------------
-------------------------------------------------------MGKVV
VPVGPQHPALKEPEGFSLTLEGEKVVSATVRLGYNHRGIEKACEERTYTQNIYLIERICG
ICSHTHSTCFIQCVEELAGVEITSRAAYIRTLVGELERIHSHLLWLGVAGHEIGFDTLFM
YSWRDRELVMDLLAMLTGNRVNYGINTIGGVRRDVSSEQIKDILKTVDKLEERTKYYIEV
LTQETTIVQRLAGVGRLSKEDAIRLGAAGPTARAAGVKRDTRKDDPYAAYGEVPFEVITD
QNSDVLGRGIVRVKELMESYKIIRYVLERLPEGELTVKVP-------KKIPAGEAISRYE
APRGEDVHYVKSNGTEMPERVKVRAPTLANLSSISHMLEGGYLADVPIIIAAIDPCFSCT
DRMIVTDREKDSKSMLDWNKLRAYSIDWHKE-RGLDFSAI
>OGI19993.1
------------MKW-------KISKNNQIIDLNEIPVLNIDELRDEITRQ-HRTNKRVV
SFFGNNE---VCGVKLYTILADDNNSELLISSSCIE-EKGSYLSITKKIPAFHMFERELY
EEFGIQPLEHPWLKPVRYSHN--------RFD-----KTQ---TIENYPFFQMEGEEVHE
VAVGPIHAGVIEPGHFRFMCNGEKVYHLEIQLGYQHRGVEDLLVKNNNRFMPHLAESIAG
DTVIGHNTAYSNAIESLLNIEISNKASIIRAIALELERIAIHVGDLGAIANDIAYLMGNA
VFGATRTLVINTLLEICGSRFGRGLIRIGGVAFDIDGALNEKISATLDKVLKDVDRMAYA
MFTSASVLSRLEKTGTVNKEKAQQVGLVGMAARASGLSLDSRDDHPWGWYNNLTINKEML
ESGDVFARAYIRYKEIKQSIKIINLLLSQIQLNDLLVKSE------DLLSKNSMVVSIVE
GWRGEILHTVLTDNEGRISKYKIKDPSFNNWYGLALAVRNNGISDFPLCNKSFNLSYCGN
DL--------------------------------------
>WP_013560598.1
------------------------------------------------------------
------------------------------------------------------------
----------------------------------------------------MTSERKFI
VPIGPQHPALKEPGHFEFTVDGEIVTDASVRLGYVHRGIEKGAEERSWIQDLYLFERVCG
ICSHVHATAFALGVERLAGVEAPPRAQAIRSLVAEMERIHSHMLWLGVAAHEGGFDTLFM
YSWRDREIVMDLLEALTGNRVNYSANVLGGVKCDITDTLRDQILRGMDQLEERIQHYLNV
VTTDRTFLARTEGVGRMTREQADLFGAVGPTARASGVPRDVRVDAPYAFYPTVPVQLITD
ERGDLLARFVVRIKELFEAVRLIREILAHLPEGELTVRMP-------RRIPAGEVISRVE
APRGELFYFIKSNGGEKPERVKVRTPSLCNWGSVMQVAVGHKLADMPMILAGIDPCFSCN
DRMIQLKRKDSRQ--WTWEDLRQYGIEYYKKVL-------
>OGX38568.1
----------MEPQE-------FYARNGESWESSRVPVLDEGLFHRKILEG-CSQGARLV
NLFAYLED--NRNTRIFAMLGKDQEGKLSVLSMRLPSASASFRSLTPELPQAHMFEREMA
EQFAVTPVGHPWLKPVRYHRNYCPDLWPEAAA-----MP----VPGVYPFYRVEGEEAHE
VAVGPVHAGIIEPGHFRFQCHGEEVLNLEVQLGYQHRGVEKMIEEVSASRAVLLAESIAG
DTVIGHGMAYCNIMESLSDCEISPRAEAIRAIALELERLSNHVGDLGALSTDIGFLPPAA
YFGRLRGEFLNLLMELSGNRYGRSLCRPGGILFDLDQEMAENFRKRLLTARKDLKAIADL
FFTKSSVLSRLEGTGVVSHATAQELGLVGPAARASGCGLDVRTDYASGMYRFQHIPTSTV
LSGDVYARALIRWLESQRSLEFLLEILDQIPEGDLCAKPS-------ALKPNHTALAMVE
GWRGEIVHVAMTDAHSRIVRYKIKDPSFNNWIGLSMAVRGGQISDFPLCNKSFNLSYAGH
DL--------------------------------------
>WP_025773400.1
-KRAQKYIKDLRSK-FPGAILEESSQAPDQIT-VTVKLNDLPGIVEELYYRH---NGWLS
TMLGNDERELNGCFALYYVLSMEGNNTWITVKALVPEKEPQFPSVTPRVPAAVWYEREVR
DMFGLEPVGIPDARRLVLPDDWPDNLHPLRKDMDYRYRPEPV--EENYNFIEVEGEGIVE
VPLGPLHITSDEPGHFRLFVDGEYIVDADYRLFYVHRGMEKLAENRDYDQITFLAERICG
ICGYAHSVAYAAAVETANGIEVPPRAQYIRTILLEVERLHSHLLNLGLAAHLVGFDSGFM
HFFRVREKAMQMAEILTGGRKTYGINLIGGVRRDIFKEERDQVLRLIAEIRTELDELLDI
LINTPNFISRTQGVGRLERQVARDFSPVGPNMRGSGYARDTRADHPYGAYDRVSWEVISK
DGCDVLSRELVRAAELYESFNIIERCLTEMPPGPVLTEGF-------AYKPQTFALGYTE
APRGENVHWLMTGNNQKLYRWRVRAATYNNWPALRYMFRGNTVSDAPLIVASIDPCYSCT
ERVTMVDVRKKKARTIEYKELERYCRERKYSPLKF-----
>OGC16152.1
-MNYMDIVK-------KINHVNIAEMHENEIY-IEVKKEAFKEACTILHKDL---NSQVL
MMFAEDARKESHDFKLYCVFLSAALKKWFLIKTSIPSDIRKFDALSKQIHSASAFEREIN
ESFGLEAEGAVDLRRLNLHDEWPKGHYPLLKDF-QNPSGST--EKSEYLFTKIQGEGIFE
IPVGPVHAGIIGPGHFRFSVAGEPIINLEERLGFTHRGIEKLFEGKTVKEALALSECISG
ETAFAYSLAFCMAIEKIFGILVSSQHKILRAIFLELERMYNHVADIGGIALDVGFSFPAN
YAAIIKENILSVNNLLTNSRYLKGINKIGGVSKELDDRDKKMLIDFLVSQEKDFSNLKDM
LLENASFMDRVETTGILRKKTAKDLGVTGVAARASGLPIDLRNIFS-EVYKDINFKVITE
QKGDVLARLNVKIGEFMESLNLIRRFIGKVETAGSPSLNP-------EP-KKGVALGFCE
AWRGTLIFWIKTDGHGIIERCKIVDPSVHNWEGLTFAVIGNIVPDFPVCNKSFNLSYPGN
DL--------------------------------------
>OGC25124.1
-MDVNSFLATLTNK-HKITPVKTFENGADELY-VETNQAGFGAFCLALHQEL---CSPVM
AMFARD---LDDKFQIYCAFMNFQTQTWVFVTMKILKTEPEFKSIALQIYSANLFEREIK
EMFGLHHLGNPDNRRLHLHEEWPQGFYPLRHDF-IPPNNEP--SSAEYEFSLVEGEGVFE
VPVGPVHAGIIAPGHFRFSVAGEPIINLEIRLGFTHRGVEKLLENKTPLECLKISECVAG
DSAFAHSWAFCCALEKINRINVPDKAVNIRMILLELERMYNHVADLGGIALDVGFSPAQA
LSAIIKESIHVLNEKLTGSRFLKGVNVVGGVAKDLDFTAGKRIVDSLIQIRRDFKELETI
LMSSVSFLDRVDTTGVLRKKTAQDLGVYGLAGRAAGIKIDTRKGFM-PCYDQVDFKLCSS
ASGDALSRLKVRMEEFSQSVNIICQLTEKLDNGKIVADDI-------NI-KPGFALGCVE
GWRGPVLYWVNLNDVGKIDRVKIVDPSFRSWQGLAYAVLGEIIPDFPLCNKSFNLSYPGR
DL--------------------------------------
>WP_000621450.1
------------------------------------------------------------
------------------------------------------------------------
----------------------------------------------------MIRTEEML
LNVGPQHPSTHGVFRLVIKIDGEIIKEATPVIGYLHRGTEKIAESLQYTQIIPYTDRMDY
LSAMTNNYVICHAVETMMGLEIPERAEYLRVLAMELGRIASHLVWWGTNLLDIGAVSPFL
YAFREREMIINLLNELCGARLTFNYMRVGGVKWDAPDGWIEKVEEFVPYMREQLAGYHDL
VSGNEIFLNRVKGVGIYSEEDAISYSLSGANLRCTGVNWDLRKDEPYSIYDRFDFHIPVG
SVGDAWDRYVCRMQEIEESLKIVEQAVQQFPEGAVLAKVPKI-----IKAPKGEAFVRIE
SPRGEIGCYIASDGKKEPYRLKFRRPSFYNLQILPKLLKGENIANLITILGGVDIVLGEV
DG--------------------------------------
>WP_014123101.1
------------------MVVEKILRHDDRVTVAEVSPERVREIAKGLF----NAGCYYS
CGMGVDERPVNMRFAMYHVFNCEAERRHVILKLTTPTNELTLPSITPVIEGASWSEREAM
DMLGIIFEGHPEPERLILPEDWPEGVYPLRKDFPYNKKLPPAKPKE---GRKKPRPDIIE
VPLGPYHPTLHEPEYFELYVKGDKIVDAKYRGFHIHRGMEKLAESRTLNQVPFLAERICG
ICGCTHSTAYCQAVEDATNIYVPERARYIRTIMLEVERLHSHLLWFGVACHLLGFDSGFM
HLWRAREYIMDIAELITGNRKTYGINLIGGVRRDIPEEKKRKVLELLDLAEKDSREILDN
VVKMGELKERMENVGVLPKKKGREIGVVGPVARASGIDTDVRRDHPYAAYGDLDFEVPVY
KGEDVLSRFLVRYDETFQSFSMIRQALDNMPEGELINEDY-------EIPGFKLGLGVTE
APRGEDVHVVITWGENKVYRWHPRASTYNNLPAVPVMLRGNDIADAPIIIASIDPCFSCT
DHVSIIDSENGR--VLWRGSLEEGIRRVGNGKA-------
>OGH98787.1
-----------MNNW-------FQTNNCTGISLKSIPLLTLTELRKEIVDQCTDNNKRLV
SFFGTKR---EKGIILYVILAHDETSTLYITSADYD-KSKQCTSITKSVPSFHIFERELF
EEFGITPEEHPWLKPVRYAGN--------RCD-----KDL---TIENFPFFTMTGDEVHE
VAVGPVHAGIIEPGHFRFMCHGEKIYHLEIQLGYQHRGIEALIIKESPSSMVHLAESIAG
DSVIAHGSAYAHALETLSRTTISKRAMIIRSIALELERIAMHIGDLGAIANDVAYLIGSA
FYGARRTLVINTTQAICGNRLGRGLVRTGGVTSDIDGFLASQIRSTLATIYEDITFMSEK
MFAAPSVLSRLEQTGIVLPKQAKKIGLTGMAARASGIAIDTRTDHPSGAYRNHPVNKMVL
TGGDVFARTYIRYLEVLKSIELINELLDSMQDESVFKVPG------QQLEPESMVISMTE
GWRGEVTHIALTDTKGDIIRYKIKDPSFNNWIGLALSVRNNGISDFPLCNKSFNLSYCGN
DL--------------------------------------
>OGC10990.1
-------MEKLLFELTRLGIVPVRLTNENEVY-LEVSPADFKPACLALHKLL---RSTVM
LMFAEDRRSSEGTFTIRAGFIGTKQRRWFFVEQKVP--GPAFGSIAKEIYSANLFEREIK
EMFGLEPEGNPDGRRLRLHDEW-SGGYPLRKDF--ESAVSG--PIGNYPFMPVEGEGVFE
VPVGPVHAGIIGPGHFRFSVAGEPIINLESRFGFTHRGVEKMLEGRDAASAAKLSECVAG
DAAFSHSLAYCRGVERACGIAVPTRGDYLRGIFLELERLYNHVADVGTIALDVGFSFPAA
EASVIKENLQALNAELTGSRFLKHINLPGGVSRDLDQASVKNLLAQTAAATRDFRRLREI
LYASVSFLDRVETTGALSKKLAEDLGVIGLAGRASGVKLDLREVFP-GVYDGL--KVVFR
EKGDVLARLEVRLDEFEESVRQIERLAARLPEGAIAGDEV-------TV-GSGQALGWAE
SWRGPVLYWLRF-TDGKLERAKIVDPSFHNWTGLSAAVLDNIVPDFPVCNKSFNLSYAGN
DL--------------------------------------
>WP_041548276.1
MTDASDARRRCRRHARPTPPARARAGRDRRTT-YDVSAADLAPTLGARL----ADGFRVA
LVSGVED---DDGFRVVYVLVRDAP---VELVLRVPRHEPTIPSLAYLDYATGRFERELR
DLYGITPSGHPLPRRLVRHGHWPRGWYPMRRDAGPPPPFDA--DIGAFPFLEVEGDGVYE
IPVGPVHAGMIEPGHFRFSVIGETILRLKARLWFVHRGVEKLFEGRRPEDAVELAERISG
DTAVGHTTAFATAVEDALGIEVPERDRLGRALLLELERMHNHAADLGALANDVGYGIVNT
HALRIRESLLRLNKATTGHRLLRGGVGIGGTRIDA-------LPDALEAVAAEVAELAEI
TLGNSTVRDRFTGTAVLAAESARDLGTLGYVARASGIDRDARRDHPFVDLGD-RFHVVVE
TGGDVLARYRVRVREIAVSAAVAGDLVRRLSSGGVDSHTS-------A-PGGGHGLGLVE
GWRGTIAHRVEIDPSGRLSRVKIVDPSFFNWPALPIALADTIVPDFPLANKSFNQSYAGN
DL--------------------------------------
>WP_014767907.1
----------L----LDRGKLGKHLVEGDMVH-LYIPRENLVKAASTLFNEY---GLTHR
TCIAIDERPLNGFFTLTHIFTDDSSRLYVLVKTYLEGDNPVAPSIVGEVPAADWCELEAM
DLLGIQFEGR-RRERLVLPPYWPDGVYPLRKEFSYDQRLNLHAVSE---KIEQAGETGVP
VPIGPYHPALHEPEYFELYVEGERIVDVKYRGFHVHRGIEKLAESRTYQQVNFLAERICG
ICGFEHSTCYALAVEKAAKLDVPERAQFIRSIVLEVERLHSHLLWLGVAFHTLGYDAGFM
HMWRIREKVMELAEALTGSRKTYGINMVGGVRRDINEEKRKKTIEVLNELEKEFSKIIDV
AISVPQVKKRLTGTGVLPKEWAVKLGVEGPVARASGVDRDARRDLPYAAYKHASFKVPVY
TEGDNMARALVRVDEVKESISIIIQLLDAIPRGPIMLDKY-------EIPEGRIGVQVVE
APRGGDVHYVLT-GNGKPYRWRVRAPTYNNIPALRIMLRDQSLADAPLTIASIDPCFSCT
DRIMVIRENGRVERISFNRGV-------------------
>KPK39519.1
------------------------------------------------------------
------------------------------------------------------------
-------------------------------------------------------MAKTI
VPIGPYHPLQEEPEFFSLTVEGEKVVGIDVRVGYNHRGIEKLSEMKTFDQSTFVIERICG
ICSTSHPFAYTRAVEDIMDLEVPERAKFIRTIIAEGERAHSHLLWFGLAGHFLGYNTVFM
WAWKIREEILDVMEILSGNRNNYAMFKPGGIRRDIKSEDIPPVIKKLDSIVPTLQMLKKA
VMDDPVLHARTKGIGILSKEDSISYCAVGPTSRASGVARDVRKDSPYGAYDKIEWDMVVT
QNGDVFDKVVVRILEILESIKIMKACLLKLPSGEIDANI--------KDIPPGEGIGHIE
APRGEVFHYVRSDGTNRPARHKVRAPTFMNLPTYKATVIGETISDATIILAAIDPCYCCT
ERMAVRNVKEEK--LYNGEDLIRLSQEKTERLREKYNYER
>WP_011171406.1
------------------------------------------------------------
------------------------------------------------------------
---------------------------------------------------------MNV
VPIGPIHPILKEPLRIKLLVEGENVKGAEIDMGYVHRGIERIMEGKHYLKCIHLSERVCG
ICSYIHTQSFAECIENMCDIEVPEKAKYLRVITCELERIHSHLIAAAVYNLTIEHETLGI
WMLNVRESIMDLLELITGNRVNMGFNVVGGVRLDLNKEILDKIHKKIDEFEEDVKNIIEV
FETGPLIGMRSKHIGKIGYKEIMKTRAAGPVARASGIESDWRIR--HETYKALNFKPDWR
NEGDNYARMMVRHDEVLTSVELIRRALEHYAEGIVRNK---------AEIRATEGEWYNE
AHRGEVYYKIAITDGGLIKRIIIRTPTVMNLEAYKYMIKDPTIADAVATYTSIDPCVSCT
ERTILKDLNTGKLSDYKI----------------------
>WP_004080082.1
M-----------------------------------------------------------
------------------------------------------------------------
--------------------------------------------------------GETK
LFFGPNHPGMHGNFSVHMYVEGDIVKKARPVPGFLHRGFEKLMERRYWYSNISLIPRICV
PEPDINEICYAMAIEKIAKVEVPERAQWIRMIVLELARIANHIWTVGGIGGPLGLYTASH
WGVADRDRILDIFEALSGARVYHMYIIPGGVRKNMTPKIEEMIWKTLDYIESRLPDYENL
IFKNRIVHSRLRGRLILTREQAVEMGVTGVGLRATGVEYDIRKVDPYLFYDRVEFEVPTA
TDGDAFSRVYLKFKEIPQSIKIIRQALEKMPQARVNVPIGRGNGL-RRIVPKGMAYAHVE
STRGEYGFFVVSDGKNKPYRVAVRGASYPQLYGIEKYLPGTRIEDVPIWLATMDVCAPEI
DR--------------------------------------
>WP_008084560.1
M-----------------------------------------------------------
------------------------------------------------------------
--------------------------------------------------------KEFE
LFIGPQHPGITGNFMYHLWVDGDTIVKAEAHPGYLHRGFEKLMEKRTWQMNVALIPRICV
PEPDVNEAVYAMAVESLMDWDIPERAKYIRTIVLEMARLSSHLLTLGGYAGAIGLYTVGQ
WTIGDRDYLLDLFEQLTGARVYHIFIFPGGVRWDLPDGFLRKLEKVLNYLESRLEFYDKL
LFANEVFFRRAPDVGVVPKDKAIEWGITGPNLRACGYEYDVRKVDPYAAYPDLDFEIPGG
HGCDCYSRMIVRRLEIEQSIRILRQVIKKIPDGPHTLKLP---NPIAWKVPAGYAYARVE
SSKGEYGYFVISDGGKMPYRVHVRGPSYTHINVTETIAKGLNIADFSQTIFSLDVCAPDI
ER--------------------------------------
>WP_011719564.1
MT-------------------------------LTPLTADIAVWRTNILDRL--ASNRFA
SLFAT-----ESDLRLTALLAS---GSIDAIDVAVPRGSTSYPALSAVVPAASWYERKIH
DLFGLEPLGHPRLDPLIL---------PLREQRPLPGQRSAITPDEAAIPSRVLGHGVFT
IPHGPVRSGVYESVEYLVETPGEDIPYVGIRVFAKHRGIERRFEDLDVSDGVLLAERVEG
IASVAHALAFCHAVEDLAGVIPSPRDRSVRVIFAELERIANHLDVALKLADAAGLAVAVS
RFGYHKERILRLIGAACGSRFGRGVVVPGGIGCEPAISPNA-LLTRLDDILREVFADADL
LMQTPSFLDRLRGTGPLDPALARRHGALGPIGRASGFDDDDRWHRPYDEYSDLQFPAVSS
GSGDALARLEIRWSEIRSSAELIRQAVAHIAASAPTAEPA----------PSGRGIGWAE
APQGEVVYVVECD-DGRISRCAPRSASFHNLVLFHDVFAGDILTDFPFIEASFGLSIAGV
AL--------------------------------------
>WP_011012581.1
------------------------------------------------------------
------------------------------------------------------------
-----------------------------------------------------MKKVEYK
IPFGPIHPGLEEPEKFIITLDGERIVNVDVKLGYNLRGVQWIGMRRNYVQIMYLAERMCG
ICSFSHNHTYVRAVEEMAGIEVPERAEYIRVIVGELERIHSHLLNLGVVGHDIGYDTVLH
LTWLARERVMDVLEAVSGNRVNYSMVTIGGVRRDIGEKQKRLILDMIKYYREVLPQIEDV
FLHDSTIEARLRDVAVVPKKLAIEMGAVGPTARGSGIKEDSRWSEQLGVYPDLGIKPVTK
ARGDVYDRMAVRIGELWMSLDLLEHALDQMPEGKIKTFPKDNILVAKLKLGDGEGIGRYE
APRGELVHYVRQKGRDGPVRWKPREPTFPNLFTIAKALEGNELADLVVAIASIDPCLSCT
DRVAIVKEGKKV--VLTEKDLLKLSIEKTKEINPNVKGDP
>WP_001102279.1
------------------------------------------------------------
---------------------MEGAKCWIVVKALVDADSREFPSVTPRVPAAVWGEREIR
DMYGLIPVGLPDQRRLVLPDDWPEDMHPLRKDMDYRLRPEPTTDSETYPFINEGNSDARV
IPVGPLHITSDEPGHFRLFVDGEQIVDADYRLFYVHRGMEKLAETRGYNEVTFLSDRVCG
ICGFAHSVAYTNSVENALGIEVPQRAHTIRSILLEVERLHSHLLNLGLSCHFVGFDTGFM
QFFRVREKSMTMAELLIGSRKTYGLNLIGGVRRDILKEQRLQTLKLVREMRADVSELVEM
LLATPNMEQRTQGIGILDRQI----------------ARDLRFDHPYADYGNIPKTLFTF
TGGDVFSRVMVRVKETFDSLAMLEFALDNMPDTPLLTEGF-------SYKPHAFALGFVE
APRGEDVHWSMLGDNQKLFRWRCRAATYANWPVLRYMLRGNTVSDAPLIIGSLDPCYSCT
DRVTLVDVRKRQSKTVPYKEIERYGIDRNRSPLK------
>WP_013809561.1
------------------------------------------------------------
------------------------------------------------------------
-------------------------------------------------------MSTYT
IPVGPLHVALEEPMYFRVQVEGESVVGLDITAGFVHRGMESLALQRNIYQNITLTERLCS
LCSNNHPFTYCMALEKIAGIKVPERGEYLRVIADEIKRIASNLFNTGILAHIIGFDSLFM
HVMEIREIVQDTKETIYGNRMDLAANTIGGVKYNLSNEKIKYMMKQMDSLKKPLEEIVDI
YMNNKLVRARTEGVGILPKEEAIRYGVVGPVARGSGVNNDVRVKSPYAAYDKIKVNVNVE
TGCDVRARAIVRLRDIQEAINIIQQCLKKLPDGPTCIDYL-------PEIPAGEAVAKSE
APRGELIYYLRTNGSDMPERLKWRVPTYMNWEALNVMMPGNKVADIPLIITSIDPCISCT
ER--------------------------------------
>WP_011474902.1
------------------------------------------------------------
------------------------------------------------------------
-------------------------------------------------------MKSFN
MPVGPLHVSLEEPMYFRIDVEGEKVAGLEITAGHVHRGIEYLTAKRNIYQNLALIERVCS
LCSNSHPEAYCMALETIAGIEVPERAQYLRVFADEIKRVASHMFNVAILAHVVGFESLFM
HVMEAREIMQDTKETVFGNRMDLAANIIGGVKYDIDATQSAYIISQLDRLEPLLNEIIPV
YETNATIQSRTRGIGRISREHCIEYGLMGPVARGAGHGYDVRTAAPYAVYDRMDVEVITY
PDGDVWSRAMVRLKEVAASIRLLRQCLRDLPDGATDAGPL-------PFIPAGEAVTKVE
APRGELVYYVNTDGTDIPARVKWRVPSYMNWDVLHLMMVGEGISDIPLIVNSIDPCISCT
ER--------------------------------------
>WP_061918525.1
------------------------------------------------------------
------------------------------------------------------------
-------------------------------------------------MTEKHGENRFV
VPIGPQHPALKEPGHFEFVVDGEIVTGASVRLGYVHRGIEKGAEDRTWTQNLYLMERICG
ICSHIHATAFVQGVEKLAGVEAPPRARAIREIFAELERIHSHMLWLGVAAHEGGFDALFM
YSWRDREVVMDMLEMLSGNRVHYSANLIGGVKYDLTPDMMDKIREGLNYLEERLAHYLDV
VNNDETFIGRTRGIGTMTREQAQLLGAVGPTARASNFAYDVRVDAPYAAYAEFPVEMVVA
QEGDLHARFVVRILETMESIRVLRRIFENMPESELVTRVP-------RRIPAGETISRVE
APRGELFYFIASGGGEKPERVKVRTPSLCNWGTVITLAVGHKLADMPMILAGIDPCFSCN
DRLVMVKRNRQDPQVWTWADLRNYGIEYYR----------
>OGX52972.1
----------MQEEM-------LNIHNGQSLAIARVPILTEPVFRQKIIAG-VSRGLRLI
NLFGCVLD--DGEKRIFSVLGNDAEGKLSISSFHVTTEKGTFKSLTPEVPQAHLFEREIA
EQYGIIFEGHPWMKPVRCHNS--------VSD-----KP----EHEGYPFYQLHGDEIHE
VAVGPVHAGIIEPGHFRFQCLGEEIIHLEIRLGYQHRGVEKMMEQCSRERGALLAESIAG
DTVIGHVSAWCNLMESLSGCEISPHAEAIRAIALELERLANHTGDLGALCADIGFLPSSA
YFGRLRGVFLNLSAELSGNRFGRSLCYPGGVVFDLDEEMLKDFHRQLLIAQKDLNEIAQL
MFDKPSVLARLEGTGIVSQRVARDLGLVGPAARASGCKIDVRTDYAFGRYRFCHIPISTI
LSGDVYARALVRWFESQRSIEFILNSLNDIPRGALRVEAG-------ALKPNHIALAMVE
GWRGEIMHIALTDNASRIMRYKIKDPSFHNWPALGMAVRNAQISDFPLCNKSFNLSYAGH
DL--------------------------------------
>WP_004068373.1
-------IREFEEKF--GMTLEKKVIAKNKYT-LMVRREDFPNIINYILSRP---NTRLF
TMVGMDERNTEEAFSVTYWF-----NEVIGIRLYVPEDEPYFPSVGAFHKGAIWFEREVQ
DLLGLKAEGLPDPRRLILPDDWPEGVYPLREDFQYYHSPAGTRGYS----YREPPKDSTV
HPMGPYHVALDEPAHFRLFVKGEEIVDVDYRGFYSHRGIEKLARGRNYNQIVFIAERICG
ICGFAHSVAYAQAVEEAGRIEVPDRARYIRTILLEIERLHSHLLWLGIAAHLTGFDTAFM
RSWEIREKVMELAERLTGNRKTYGLVLVGGVRRDLLDYRKSLILETLKNLKKDFDEFVDM
LISTKSFVRRCEGIGVLPKEKAREWDTAGPLARASGIDYDTRKSLSYAAYDELSFDVPVY
KEGDVLARALVRIDEVRESISLLEQAIDAIPGGPVMGEFN-------EIPSWREGISAVE
APRGENTHYVMTGEVNRIYRWRVKAPTYNNLQAVPDMLRGYTIADAPLIVASIDPCYSCT
ERVQVVDVKSGKTKVISLGG--------------------
>WP_062417842.1
------------------------------------------------------------
------------------------------------------------------------
-------------------------------------------------MTNQSQPQKFI
VPIGPQHPALKEPGHFEFGVDGEIVTSATIRLGFVHRGIEKATEDRTWVQNLYLLERICG
ICSNIHGTVYAIGVEKLAGVEIPPRAKYIRTIVAELERVHSHLLWLGVAAHEGGFDTLFM
YSWRDRETVMDLLEGLSGNRVNYSTNLIGGVKFDINEKQADEIRRGLDFLEERTHYYMKV
VTTDETFLGRTRDIGTMTREQAELLGAVGPTARASGVPRDVRSESPYLAYNEHPIQLQVH
DGGDLLARFIVRLNELFDTYRLIRELLDHMPAGDLTVRVP-------RRIPEGEVLIRGE
APRGELVYYLKSSGSDKPDRIKVRTPSLCNWGTISHVAVGHKLADMPMLLVGIDPCFSCN
DRLVTVNNTQNSQ-DLTWDALRRYGIEYYK----------
>WP_011344721.1
------------------------------------------------------------
------------------------------------------------------------
-------------------------------------------------------MSTYT
IPVGPLHVALEEPMYFRVEVEGETIVGLELTAGHVHRGIEYLAMKRNIYQNLTLLERVCS
LCSNNHPFTYCMALEKIAGIQIPERAEYLRVIADEIKRIASHLFNIAMMAHIIGFDSLFM
HVMELREIVQDIKETIYGNRMDLAANCIGGVRYDLSEEKIKYLARQLDNLKKPLEEITRI
YMNNKFVRARTEGVGILPKDEALRYGVVGPVARGSGINNDVRVKSPYAAYDKLKVNVQLE
TGCDVKARALVRLREIQEAINIVQHCLKELPDGPTCIDYL-------PEIPAGEAVARSE
APRGELIYYLRTNGSDIPERIKWRVPTYMNWEALKVMMPGNKVADIPLIINSIDPCISCT
ER--------------------------------------
>WP_009164181.1
------------------------------------------------------------
------------------------------------------------------------
-----------------------------------------------------MMTKTYK
LPIGPAHVGLKEPVTAWLDIEGERIVDATVRPGAIHRGIEFMSRERNPVQVIFLAERICG
ICSFSHSIAYAKAVEDAAKVEVPVRGQYIRSLVLELERVHSHILWLSVACYSIGFDSAFH
LGMALREKVMDVLEALTGNRVNYAVTAIGGVRWDVTPKVDRVVRDMIAYYRSEFHEYYDA
VINDPVVKARLRDVGVLPTGDAVRLDALGPTSRGSGVRADVRESSPYDAYCDIPVKAIVE
VHGDVLDRFLVRLLEVYQSLDLLESILDGLPEGPITAFPKPVAGLAKLKAAGGFGYGCIE
APRGDVTHVVEKAGDENVFMWKVRAPTYANAQAWPLMFIGNEIADAALIINSIDPCISCM
ERMVLTDRAANRQGVVTKDELLQMSREKTADLRRKIGQ--
>OGS28126.1
-MDYKEILKNIEGI-CGAGSLKAVANGADEVY-VEAPAGSFNKLCHAFHKTL---NSPVM
MFFAVDNTAGNASYRLYCVFSGAQAGKWFFVYFDVPENKPEFNSIAKEIFSASLFEREMK
EMFGIIPLGNPDTRRLHLHPEWPKGNYPLRKSFKAGSLKAG--EKKEYVFGKIEGDGIFE
VPVGPVHAGIIGPGHFRFSAAGEPIINLEIRLGFTHRGVEKLFEGKKPEECLALSECASG
DSVFAHSLAFCGAVEKINSIDVPPGAQYQRCIFLELERMYNHVADMGGIAIDVGFSFPSA
YASTMKESLLCLNEKLTGSRYLKGINAIGGTGKSPDKNFLADLSAGLDDITQDFNSLKEM
LLSNVSFMDRADNTGILRKKTAEDLGVIGMPARASGIPNDLRKDFP-GVYAKMNFKAAKQ
NKGDVLARLNVRFQEFEESISIIRQAMNLLHGDGVPGNNT-------GAGKPGFALGYCE
GWRGPVLYWLKINEKGFIDRCKIVDPSFHNWQGLSYAVLGEIIPDFPLCNKSFDLSYSGN
DL--------------------------------------
>EKD26756.1
----------MGTQK-------LDIYNGQKVDIAKIPIYDEESFRNEIITN-CREASRIA
GLFGMPDE--NGGVRIIAILGKDEDSDLGLLSLRISKDKPFYKSLTPDLPEAHWFEREIA
EQYAITPVNHPWLKPVRYHKNYVPDIWHGIGD-----QP----ISGEYPFYKLKGHESHE
VAVGPVHAGVIEPGHFRFQCHGEEIIHLEIQLGFQHRGIEKMMEEVSFERAILIAEAIAG
DTVIGHTSAYCQLLESLSDTLISPRADALRAIALELERLACHSGDIGFLSADIGFLPIAS
YFGRIRGEFLNMLLLISGSRFGKSFCRPGGVLFDIDEKMKADLSARLENLKKEIIDLEDV
LFSKPSVLSRFEGVGIISETTAKELGLVGPVARASGLGRDVRTDYAFGMYRFSHLPMTTV
TSGDVFARAQLRWLEMQRSMDFILDLLNELPKGEICKPLK-------PLKPNKFALAMVE
GWRGEIMHAAFTGNNSEFTRYKIKDPSFHNWMALAMAVRGAQISDFPLCNKSFNLSYCGH
DL--------------------------------------
>WP_008083483.1
------------------------------------------------------------
------------------------------------------------------------
------------------------------------------------------MSEHYS
IPIGPLHPAIHEPITLKIDVEGERIVGVDVFCSQVHRGIEWIGMNRNPIQSIYLAERVCG
ICNICHPFCMVQAVEDAAGITPPERADYIRTIMAELERIHSHLLWAGVAAHEIGFDTVFH
YTWALREKVMDLIEYLSGNRVTKAIMMIGGVRRDISEEGKRKIKEGMQYYLEKFAKIEDI
YLNDPTIRMRTRDVGILTREDALRLCAVGPVARASGVPKDVRQDFPYGAYADYGVKAITE
THGDVFDRIIVRLLEVKQSVEIIKWAVDNLPQGPILAEKNLVRLKLLLKKAEGEGIGRVE
APRGEDIHYVREKGKEPYLSWKIRAPTYNNVLPWIPMLLGGQIADVPIVAASTDPCMSCL
NRVTVVDEKGKKY-EITKEYMHKLSVRKTRRLMRNGSSRT
>WP_018133527.1
MEKHKQLLSRIRQQ-LGQKLLSMDESAQNETM-ITIEKNDLPAVCRFLCKEK---EARLF
TMVGNDERDVSGSFALYYVFSFDRLHHFITVKTRIDELDPTFPSVAVELPAANWYEREVK
DLLGLRPQGHPDPRPLVLHGDWPEELHPLRKEFPAGLHVPR--VQSRETFMQYEGEDVTE
VPVGPIHAGIIEPGHFRFGVVGDTILHLDARLFYTHRGLEKASEGMPLRKALYLAERICG
VCALSHAVSFAQAVEAAGQVQIPLRARYLRTLFLELERLYNHIGDVGNVCAGFGFAVGVS
QGARLKEELLQLNERIVGHRYLRGIIDLGGTRIDLTPKDCVDIRLTLQRVEAEFQELVEI
LLSHEIAIDRMAATGVLTLEQANDLEVVGVAARASGRNIDVRRDQPYAAYRHVAFDVPTL
QEGDVLARVRVRIAEVFQSFSIIRQVLDKLPAGAVITPIP-------ELLPYQSSMGWTE
SPRGETVHWLMIGPNQSVYRYRVRSATYNNWPAVPLAVKGNLVPDFPLINKSFELCYACC
DR--------------------------------------
>OGV56416.1
------------------------------------------------------------
------------------------------------------------------------
------------------------------------------------------MPKRTI
IPFGPQHPVLPEPIHLDIAIRDEKVVEAIPSLGFIHRGLELLVDKKDFNDMCFVAERICG
ICSFIHGQGYCQGIEEIMNVQVPDRAKYLRTIWAELSRIHSHILWLGLAADAAGFESLFM
HSWRVREKVLDIFEETTGGRVIFGVNKVGGVKRDIENDVLKRIVGTLKDMEAEFKPLANV
FIDDYSIKHRFSNVGMLSKEDAYKLGAVGPVLRGSGVSIDARKL-GYAAYKELNFEPIVE
NSCDCYARTIVRVREVYQSVDLIKQAVDKIPDGPIDQKV--------TGSPNGEFFSRLE
QPRGEVVYYMRGNGTKNLDRYRVRTPTFSNIAPLVKMLEGCELADVPVIILTIDPCISCT
ER--------------------------------------
>OGC05255.1
---------------------------------MEAAADNFGALCLSLHKEH---CSPVM
GMFARE---LKDDYRIYCAFISVKLKKWFFATLDIPKDNPQFPSIAKEIYSANLFEREIR
EMFGINPIGNPDNRRLRLHEEWPKGSFPLRKDF-VPPKEKP--EGREYPFAKVEGEGVFE
VPVGPVHAGIIGPGHFRFSVAGEPIVNLELRLGFSHRGVEKLLENKIPSAAVRLTECVAG
DSAVAHSWAFCHAVEKIGGIKVPERAAIIRAILLELERMYNHVADIGGMAIDVGFSHPAA
LASIIKESIHSLNQRLTGSRFLKGINVIGGVARDIGN------LDGLDSIMADFKDLKGI
LLSSVSFLDRVEPTGILRRETAENLGVTGLAGRASGIAIDLRQGFM-ETYNKLDYKLSTY
SSGDCLARLKIRIDEFEGSAKLIRRLLENLPQGEILASDI-------NF-KEGYSLGYVE
GWRGPVLYWVNLDGEGKIDRCKIIDPSFRSWQGLSYAVLGEIIPDFPLCNKSFDLSYPGG
DL--------------------------------------
>WP_011471411.1
MPSLSDLIARQQRPW------R-----------IVVDEVLWSGAATSVA----ERRLTLL
ALWGEPS-------AVHMAVLEPST---AVAVISLDCPNRCFPSVAAPHPPALRLERSIR
DLFGLEPVGSPDSRPWLDHGQW-GVTAPLGAS-----TASA--PQPAYEFLPVEGNGLHQ
VAVGPVHAGIIEPGHFRFTASGETVVRLEQRLGYVHKGIEGLMGGASLQQGAKLAGRVSG
DSTVAYSFAYSRAAEAALELKVPERAVWLRALMAELERLANHLGDIGAICNDAAFALMLA
HCGVLRENVLRAAAIAFGHRLMRDLIVPGGVRGDLSVDGLKAIEAALVSIRHQFPALIEL
YDDTASLQDRTVGTGVVSSELVEQYGAGGFVGRGSGRAFDTRRKLCYPPYGQLRFDVPVL
PEGDVNARIWVRIREVEQSMAMIDQILDKLPGGELLTSVP-------AIAEDREGLGLVE
GFRGDVLVWLRL-RDGVITRCHLRDPSWFQWPLLEAAIEGNIVADFPLCNKSFNCSYSGP
DL--------------------------------------
>CBE69905.1
MPDLNGVARQLRAT--ALKLTDLRVYPPREVR-VNIERDELPPFADYVRDRF---CAKPE
LIVAEDTRAERGAFTLRYLFELEGVDLFIVASAAVLENDRRFPSLATRWYLASRFEREMH
DLFGLLPTGHPDLRRLPLHQFWPAAYHPLLKDAPSPPAFAD--DGTPFPFRRVEGEGIHE
ITVGPVHAGIIEPGHFRFSVEGETIVNLESRLYFVHKGIERLFETVPLIRGVELAERISG
DSSVAHALAFCQALESLTALQIPPRAAYLRVALLELERLYNHIADVGAICTDTGFAVANT
HAMRIREDILRLNARLAGHRLLRGTLIAGGVRCDFTAEQIADARETVRRAVSDFDEVVEI
ALNNGLVLDRLHGTGHLSNQTARELQVVGPAARASGIDRDARRDHPFAAYADLPPHVPVY
SEGDVWARLMVRVEEAREAAHLIMRALGEIPEGKVSAPLP-------ALPAGASGFGLVE
GWRGPIWHWLVAGEQNRLTRAKIKDPSFANWPALHYAILKNIVPDFPLVNKSFNLSYAGN
DL--------------------------------------
>WP_004511864.1
----------MKDSF-------RTIYNGASVPLAEIPPVDINEFLQGILDS-VDRGWRIV
SYFGIPA---PSSTALVCILANKAEGRLAAARTET---SDSVPSLSSLITQVQLFEREIA
EQCGLIFDGHPWFKPVRFHHSFGRDAWDRTAD-----EPL---RVGVMDYYQVAGDEVHE
VAVGPVHAGIIEPGHFRFQCHGEEVFHLEISLGYQHRGIEAGLAGGPHPRTLQVMETAAG
DTTIGHGQAYCMIMESLGGIKAPPRAEVLRGIALELERLANHTGDLGAIAGDVGYLPTSS
FCGRIRGDFLNMTAVLCGSRFGRGLLVPGGTIFDLTPGLRDDLLKRLAEARRDLTNAIEL
LWSSPSVMGRLEGTGTLTREQALELGLVGPAARACGIKRDVRLDYPFGIYRMTHLPVATV
FHGDVCARTMIRWLEAQKSMDFIEEQLRQLPGGGHRVATA-------PCAGGRLAVALTE
GWRGEICHVAVTDDAGRFSRYKIVDPSFHNWQGLALALRGQQISDFPLCNKSFNLSYCGF
DL--------------------------------------
>WP_008388614.1
------------------------------------------------------------
-----DH------------------------------------------------ERQ--
---------------------Y--------------------------GRMTTAVTETYT
IPVGPLHVALEEPMYFRIDVHGETVARVDINAGHVHRGIEYLTTKRTMLQNVVLTERICS
LCSNSHPETFAMAAERIAGIEIPERAALLRVVAAEVKRIASNLFNVALLAHLVGYETLFM
HVMQVREIAQDIKETVFGNRMDLGAICIGGVRYDLDEKTTGFLVGSLDRLVPEIEAIVQT
YRTNGSILGRTRDVGVLTREQAIACGVVGPVARASGVAYDVRAVAPYAAYDRLPLEVHVL
TDGDVWSRAMIRLAEALTAIDLVRACLRDLPDGPTRLAET-------PDIPPGQAIAKSE
APRGELIYYLKTNDEPRPERVKWRVPTFMNWDALRFMLAGAKLADIAIIVNSIDPCVSCT
ER--------------------------------------
>KPJ69723.1
------------------------------------------------------------
------------------------------------------------------------
------------------------------------------------------MAKECM
IPIGPFHPLLEEPEFFKFYVEGEKVVDADLRVGWNHRGIEKLAESKTYEQDVFLVERICG
ICSTSHPFAFVQAAEDVSGIEVPERAKYIRTIIGELERIHSHLLWMGLAGHFIGYNTVFM
WAWKYREPVLDLFEIISGNRNHYAMFKVGGVRRDIREEDIPGLLKAIADVEKFCSMLVKA
VMDDPVIQARTKGIGILKKQDAVDYCVVGPTARPSGVAIDVRKDHPYAAYDKVPWDMIVM
EEGDVFAKVAVRLLENIESVKIIRGCLKKMPKGPIDAEV--------REIGVGEGIGIHE
APRGEVFHYVRSNGSNYPERHKIRAPSYMNVPSFKKTVIGESIADAALITASIDPCYCCT
ERMAVVDPASDKI-IVSSEELIRLSQEKTEEIRARFRK--
>KPL19793.1
------------------------------------------------------------
------------------------------------------------------------
--------------------------MPL----------------------QEDLTLSYT
VPIGPYHPLLEEPEFFTLKVEGERVVDMDIRIGYNHRGIERLAQTKTWEQDTFLIERVCG
ICSTSHPIAYVNAVEDLLELEIPERAKYIRSIVGELERLHSHLLWVGLAGHFIGYNTVFM
WAWKYREPILDVFERITGNRNHYAMMKIGGVRRDILKEDIPDFLAAMDELARQNEMLTKA
VIDDPVLHARLKGVGVLSKKDAIEYAVLGPTARGSGYDIDVRRDSPYAAYDLVDWNVIVF
PEGDVFAKAAVRLLENAESIKIIQQCLRELPEGDFSVPV--------DQIPPGEGIGHGE
APRGEVFHYVRSDGSNYPIRHKIRAPTFQNLPSFKASCIGETVADVALITASIDPCYCCT
ERMIAVDADNGKK-LLDGQDLIRLCQEKTERMRKRIKVST
>WP_010937244.1
-MKIPDLYTYLSEFLPAINPLRLEKGANKDYY-LGLDWAEAAALYPKLA----EDGFGLI
GLFGLEGRG-YEGLSLLYVFEKRNYSGALVIIR---RTDSPVASIAAIFPSACYFEREIR
DGYGCEFENAFDRRRLWLHETYPANFHPLVKSFKNQPLSLPAEDEALYPFKKVSGEGVYE
VGVGPVHAGIIEPGHFRFSAIGEPVLNLEIRLFYKHRGLEKLAVGRDIDFGLKIAESVSG
DESAANTYAYSSAVEHICSVRPPRRAEQLRLILLEMERLYSHLSDLSGMLTDVAYPVGAA
ALMALREELMRWNKRLSGSRFLKGIITPGGLLRDIPAGIVNELADYLRVFEGRFNQQVEK
ALAKTSVVDRFETTGIINNRLLVPLNITGVAARASGADIDTRLNQPYGLYSELAFEPPVL
PEGDVMARFKVRVSEVQTSLGLILQTASRLSAGEYIVPLK---------PQNGYSLVLVE
SPRGQSLHWLWL-RDGKIERYKVRTASYCNWQAIEHAVLGDIIPDFPLINKSLNLSYAGT
DL--------------------------------------
>WP_018606884.1
------------------------------------------------------------
------------------------------------------------------------
------------------------------------------------------MSENFT
IPVGPLHVALEEPMYFRIEVHGETVSKVTINAGHVHRGVEYLITKRNVFQNIVLTERICS
LCSNSHPQAFAMAIEQIAGLKIPPRAEYLRTIADEIKRIASHLFNVGILAHLVGFESLFM
HVMEVRERMQDVKECTFGNRMDIGANTIGGVRYDIDDERISFIRQQLSSIEKEIDELITI
YSTDNSILRRTKGVGVLSQQDALDCGVVGPVARAAGIHYDVRIKAPYAAYDRLDVAVHTF
QDGDVWSRAMVRLYEARTAIDIIRQSLDSLPAGPTVATER-------PPIPAGEAIAKCE
APRGELIYYVRMADSPKPERVKWRVPSFLNWDALGIMLDRAKISDIAIIVNSIDPCISCT
ER--------------------------------------
>OGF05053.1
------------------------------------------------------------
------------------------------------------------------------
-------------------------------------------------------MSTFI
LPVGPQHPALKEPTSFRFLVDGETVVDADLRLGYNHRGIEKGCEERTYIQDLFLLERVCG
ICSNVHMTVFAQGVEKLMGIEPPKRGLFIRCLMGELERVHSHLLWLGVAGHEVGFDTFFM
YTWRDREIVEDILEMISGNRVNYGMQTFGGVRRDLDEMQIKKVLDGIAALKARTPYYLNI
GATEPTLVARIAGVGLLPKAKALELNAAGPTTRASGVDFDVRQDDPYAGFGEIPFNIVTD
EGGDVLARVVVRAKELMESYNICEYILNNLPAGDIRVKAP-------RKVPEGEVVSRAE
AQRGECIHYIRSNGTDKPDRVKVRAPTLANWPATLYMLRGGYVADIPIVMAAIDPCLSCT
DRMAITDPKGNQK-VWNWETLRQYGIDFYRK-RGIKL---
>BAA30554.1
MI----------------------------------------------------------
------------------IMVTQEE-----------------------------LIREAR
Q---------------------GMELYPINR-------------------------DTYE
LFFGPQHMA-TENFSIILKMDGNRVVKAIANPGFLHRGFEKLAEFRPWYTNIALLLRICV
PESDVPEAIYSMAVDEIIGWEVPERAQWIRTLVLELARVSAYLFWIMGLSFKLGVYTAGQ
WAAAYRERIMRIFEELTGARVYHIFTIPGGVRRDIPGDWLRQVRDTVEYIRSKLPDFDNI
LFENYITYRRMEGIGVMDKKFALAEGVTGPNLRATGVAYDVRKDDPYLFYSEVEFEVPTL
KEGDALARALVRRYELEQDLYIIEQLLEGPPSGPYKVEDPRLKNLPRFKVPAGDAFAHVE
STKGDFGAYVVSDGGNKPYRVHVRGPSIAHIRVLEKLLVGARIADVPIILMSLDNCPPDI
DR--------------------------------------
>WP_014121212.1
MA----------------------------------------------------------
------------------NLEVPKE-----------------------------LREEAR
K---------------------DMYLTPIAK-------------------------DTYE
LFFGPQHMA-TENFSIILKMDGNRVEKAIVNPGFLHRGFEKLAEQRPYFTNIALLLRICV
PESDVPENIYSMAVDEIIGWEVPERAIWIRTTVLEMARVSAWMFWIMGFGNEIGLYTAGQ
WAAAYRERFMRLFEELTGGRVYHIYTVPGGVRRDIPGDWLRQLRDTVEYVKSKLKDFDEI
LFDNYITFERTEGVGVMDKKFALKHAVTGPNLRAVGVPYDVRKDDPYYLYPELDFEVPVL
KEGDSLARVLVRRYELEQDLYILEQLLDGPPSGPYMVKDPKLKNLPRFKVPAGDAYAHVE
STKGDFGAYVVSDGSHKPYRVHIRGPSQSHVTVLEELLKGARLADVPVILKTLDNCPPDI
DR--------------------------------------
>WP_014795396.1
MEN----SLKLREYVKQPEDFSLDLWTKNEGL-VWLKSNYLPEVVEHFWAQS---RPVLM
THIGNDERGLGYGFVLYLLFHFSSD---FTLTLGVRGIEESFPSLTIVCPALNWPEREVR
DLLGLRPEGHPDDRPLVLHPGWPEGFYPLRKSSMSEERSPG-FDPQPLSFTEAKGEGTFE
IPVGPIHAGIIEPGHFRFQTIGETILHLDAQLFYTHKGIEKLLEGKSPEEGLEIVERVCG
VCTVSHALAYCEAVEKLKGVQVSRRILGWRTVLAELERLYNHVGDIGNLCAGVGFALGSG
NALQSKEQLQRLNHKLFGHRFLRGNITLGGVRRIPEQEETAWLQRRLAGLERDFEEWIPL
ILEHDGFRQRAIATGVLSKQSALDLGVTGPAARASGISQDWRERHAHLLYGELKVEPQVE
QEGDVWARLMVRVREVKQSFALLAKLLEGDYHDSLEP--------CLPPAAYSFAWGCAE
SPRGTDVVWLMLDDEGKIYRCRIRSASYANWPAVPLAVLGNIVPDFPLINKSFELCYSCC
DR--------------------------------------
>Q0C1E4.1
------------------------------------------------------------
------------------------------------------------------------
-----------------------------------------------------MDDRKFT
LNFGPQHPAAHGVLRMILDLDGEIVTRVDSHIGLLHRGTEKLLEYKTYLQGMPYFDRLDY
CAPMNQEHAWCLAIEKLLGVEVPRRASIIRVMYSEIGRIMSHLLNVGTGVMDVGALTPIT
WCFEEREKLCVFYERASGSRMHAAYFRPGGVHQDLPQRLIDDIATWCDQFPGKLDQIEGL
VTENRIFKQRNVDIGVVDQRTILDWGFSGVMVRGSGLAWDLRRSQPYECYSELDFKVPVG
RHGDNYDRYVCRMDEMRESVKIILQCIDLMAPGPVLLAGSKLSPPRRFHVPEGECYAAVE
APKGEFGVYLVADGTNRPYRAKIRAPGYPHLQAMDYLCKGHQLADVSAVLGTLDIVFGEI
DR--------------------------------------
>WP_022587809.1
-QQDRKYVRALYSK-FGASIFEEKWQTPDQVT-LTVNLNILPEIVEEAYYGQ---GGWLS
NVIGNDERSINGHFAVYYVLSIEAENLWLTVKALVPADKPEFPSVAPRVPAAVWYEREVR
DMLGLEPVGLPDARRLVLPDDWPDNLYPLRKDMDYRLRPEPAAEEENYEFIEVKGEGIVE
VPLGPLHITSDEPGHFRLYVDGEYIVDADYRLFYVHRGLEKLAESRDYNQVTFLAERICG
ICGYAHSVAYAMAVEAANRIEVPLRAQYIRTILLEVERIHSHLLNIGLAAHLVGFDSGFM
HFFRIREKAMQMAEILTGGRKTYGMNLIGGVRRDILKEEKVQALRLISEIRSELKELIDM
LLNTPNFISRTQGVGRLDPKVARNFGSVGPNLRGSGYGRDTRADHPYCAYKHVSWNVISK
EGGDVLSRVLVRAEELFESLDIIERCLSDLPPGPILHEGF-------TYTPYTFALGYTE
APRGENVHWVMTANQHQVYRWRVRASTYNNWPVLRYMFYGNTVADAPLIVASIDPCYSCA
ERVTLVDVRKKRAKTVPYQELEQYCRERKYSPLKN-----
>WP_015945149.1
MES----SASLRNYVKQPEDFSFGLWTKNEGL-VWLKPACLPEVMEQLWVPS---RPLLM
THVGNDERSLGHGFVIYLLLQFPGD---FTLTLGARGIEKSFPSLTLLCPALNWPEREVR
DLLGLHPDGHPDPRPLVLHPGWTEGFYPLRKPVSIGGECPGEFNPQPLSFTEAEGEGTFE
IPVGPVHAGIIEPGHFRFQTIGETVLHLDAQLFYTHKGIEKLLEGKDLEEGLKIVERVCG
VCAVSHALAYCEAVEKLKGMEVPRWILGWRTVLAELERLYNHVGDIGNLCAGVGFALGNG
NALQNKEQLQRLNHQLFGHRFLRGNITPGGVKKIPQREERAYLQRRLAELEQDFEEWLPL
ILEHDGFRQRAITTGVLSKQSALDLGVTGPAARASGISQDWRERHAHLLYEELKVEPQVE
QEGDVWSRLMVRVREVKQSFALLAELLEGDFQDTVEQNGS----EPFSPQPYSFAWGCAE
SPRGTDVIWLMLDDEGKIYRCRIRSASYANWAAVPLAVQGNIVPDFPLINKSFELCYSCC
DR--------------------------------------
>WP_010941403.1
----------MSARF-------LTLHNGSAVPFHEVPRLELTAFLQQMIDA-VDRGWRVS
SYFGIPT---EAGATLCCALSSTSDGSIALATADA---AGSFPSIARFCPQVQLFEREIA
EQCGLPAEDHPWFKPVRFHRAFGRDAWGRAAG-----EPI---PVGVMDYYRVEGDEVHE
VAVGPVHAGIIEPGHFRFQCHGEEVFHLEISLGYQYRGIEQGLMGGPDPRTPFRMETIAG
DTTIGHMQAYCMALEALAGTRVPARAEALRGIALELERLANHTGDLGAIAGDVGYLPTAS
FCGRIRGDFLNMSAVLCGSRFGRGLVRPGGVLFDLGPAERDDLLARLDAAQSDLQGAVEI
LWDAPSVMSRLENTGTVPADTARELGLVGPAARACGLNRDVRRDHPYGIYRMAQIPVVTA
HHGDVCARSTVRWLEAGKSLDFIREQLKQLPGGGCRNEAG-------SLQPDRIAVALTE
GWRGEVCHVAITGADGRFLRYKVTDPSFHNWPGLAMALRGEQISDFPLCNKSFNLSYCGF
DL--------------------------------------
>WP_004102511.1
M-----------------------------------------------------------
------------------------------------------------------------
--------------------------------------------------------GEVK
LFFGPNHPGMHGNFSVHLYVEGDTVIRARPMPGFLHRGFEKLMERRLWYQNLALIPRICV
PEPDINEVVYALAVEKLANVEVPERAQWIRMIVLELARIAVHLMSMAGIGGPIGLYTGPY
WGVADRDRILDIFENLTGARIYHMYIIPGGVRKDMTPKVQDMIVKFLDYLESRLPEFENL
IFKNRIVQTRLKGIALLDRETAFEMGVTGIGLRATGIPYDIRKIDPYLFYDKVEFEVPTA
TEGDAFSRVYLKFKEIPQSIRIIRQCLEKMPEGKINVPISEGNAL-RYRVPKGSVYVHIE
ASRGEYGYYVVSDGGEKPYRIVVRGASYPQLYGIEKYLPGTRIEDVPIWLDTMGVCSPEV
DR--------------------------------------
>BAP63347.1
------------------------------------------------------------
------------------------------------------------------------
---------------------------------------------------MYEG----E
IAIGPVHSTMLEPHRLRLFIEDEIVKDAELTIGVNHRGVERLMEGLPVEKACILCEKICG
ICSHIHLWSAARLVEIGCNIEIPERANHIRIIVEELERLHSHTLLFGHAFEILGHETMSM
RCFMLREPIMQVFFEISGSRVHYSCPIIGGIRPNISETQIPHILDKISKYEEGLNKFLER
MLNDPMIISRVKDVGVMDRKTAAKFHAVGPTARGSNVKSDMRKWW-VPEYDPYDFDEILF
DSGDVFARLAVRFYECLESVKIIRQALDALKDKRIYNPNY-------ELHEFKPINCYTE
AQRGEQYYSYGLDDEGLVRQAKIRTPTATNLGAMEDIVKGYHVSDAELIIASCDPCFTCT
DRLMLKEPFKK-----------------------------
>OGV40124.1
------------------------------------------------------------
------------------------------------------------------------
-------------------------------------------------------MGKVM
IPIGPQHPALKEPASFNITLDGEKILDMIVKVGYNHRGIEKACEQRTYIQDIYLLERVCG
ICSHTHSTCFLQAVEEIAALELPKRAHYLRTIVAELERVHSHLLWLGVAGHEVGFDTLLM
YSWRDREIVMDILSMLTGNRVNYAMNTVGGVRRDISPDQIKTILPLVDILEERTKYYIQV
ASEEVTLIERLSKVGTLSHDDALKLGAAGPTARASGRDIDVRRDDPYAAYADLSFKVITD
NHNDVLGRTLVRVGELMESYKMIRQLLKNIPEGPIAVKAP-------RKIQAGEALSRYE
APRGEDVHYVKANGTDRPERVKVRAPTLANVQAVAAMLKNGYLADIPIVVAAIDPCFSCT
DRMMMKDANSRKENFIDWKTLRQYSIDWYKQNRGVDMSKI
>AAM30759.1
----------MLSTVIAQEKLEILSTRENEIY-LRISETGFKEVCPALA----ERKFSLI
GLFCAEAEG-KDNFTLFYAFKKGGMSPVLILVR-ETGNEKRITSIAETFPSASWFEREVR
DGFGIEFDGAFDTRRLFLHECYPEGFHPLLKSFKNGPISPVEAPHKEYKFRQHKGEGVYQ
IPVGPVHAGIIEPGHFRFSVIGEPIFSLEIRLFYKHRGIEKLAEGKNPSECVALAEAVSG
DESMANAAGFCMAVEQVCGIKVPERAERLRAVMLELERIYSLLGDLAGMAVDVGFALVAS
PFFILREEVFRLNEKLTGSRFLRGITFPGGLKKDIPESALKEIPEFLGKFSRSFESAYNR
ATSSSSLIDRFVTTGVIKKELISPLNLTGPIARASGSSSDTRLDRPYGAYRNFTPEHCLR
KKGDVFSRFEIKASEIRAAVGLILRLTEKLPQGPVLAENSGSAGEINISGTTGYSLSLVE
APRGQNLHWVYL-KNGIVDRYKVRTASFCNWQAIEHAVLGNIVPDFPLINKSLNLSYAGT
DL--------------------------------------
>XP_002487339.1
-------------------------------------------------------MSSLS
RVVGR--------------------VPMTLRHQSLFKASASCS-----------------
-----RHMSSTPSRRAAEPQPYATRLIP---DFLANKGPQPPEASALESTSDTGNRKIYT
VNFGPQHPAAHGVLRLILELNGEEIVRADPHVGLLHRGTEKLIEYKTYMQALPYFDRLDY
VSMMTNEQCYSLAVEKLLNIEIPERAKWIRTMFGEITRILNHLMSVLSHAMDVGALTPFL
WGFEEREKLMEFYERVSGARLHAAYVRPGGVSQDLPLGLLDDIYQWATQFGDRIDETEEL
LTDNRIWKARTQGVGVVSAADALNMSFTGVMLRGSGVPWDVRKSQPYDAYDQVEFDVPVG
MNGDCYDRYLCRMEEFRQSLRIIHQCLNKMPAGPVKVEDYKISPPPRYTVPPGETYSAIE
APKGEMGVFIVSDGSERPYRCKIRSPGFAHLGGFDQVSRGHLLADAVAIIGTMDLVFGEV
DR--------------------------------------
>WP_004094701.1
MSKMQE----------------------TQVHTLEATAANFRVAANTVYKNG---QRMLS
AMFANDERQIRGAFAIYCIFTADEPQSFHVVKATLPAEGPEFPSLTPIIPAAAWYEREIH
DLFGLNPLDHPDLRPLVLHENWPAGLYPLRKDFPVNTSVLT--MENDYPTPQVTGEGVFE
VPVGPIHAGIIEPGHFRFSQAGEHMIHLEAKLFYTHRGIEKAVEGIPLDQAIFQVERICG
ACSVSNALSYSQAVEALTRTAAPGRAQYLRILAAELERLYNHVGDVGNICAGLGFAVGTS
HGSRLKEKLMRLNEALTGNRFLRGWIVPGGVAMDLTRELSQDIHHVLRSLEGDFRELIMM
LKDSEAFRNRVETTGIVPRHVALDLSLVGVAARASGVSTDMRRDFPYSGYAEFEFKVPVY
KAGDVAARLGVRAEEAFQSIGIIREVLAKLATGPLRAEIG-------TVEPYRSAFGWSE
SARGGNLHWVMAGTENRIYRLFVRSASYPNWPALAVAVPQNIIPDFPLINKSFELCYACL
DR--------------------------------------
>WP_013623369.1
MMTDER-MKEIRAFLEWAERVEVGQCYTDEIH-LNVSKEDIIILSGVLHKKM---GYILI
QMACNDERELNDCFSLFYTFKDIRNKLIIVLKVLIRETEPEFPSLTPILPAANWYEREIR
DMFGLDPKGHPDKRHLAVHKTWPAKHYALRRDFNLKAAVPW--VEGETAFNRVDGEGVMQ
VPVGPIHAGIIEPGHFRFSTVGEKVLNLEAQLFYTHRGMEKISEGKTSRQGLLIAERICG
ACSFSHSTAYCLAWEKLSGTRVPERALYIRTIGVELERLYNHIGDVGNICAGVGLAFGTM
QGARLKEEMQQLNERACGSRFLRGINIPGGVRKDLDTGSREDILITLDKVEIEFKEVTEI
LLANDSYLDRTQNTGILQKALARDLHAVGPAARSAGVDEDTRRDLPHLVYPKLSFRVPVY
QEGDVLARVRIRVEEVFQSIGMIRQALDLMPPGELAAEMN-------QAPPYSYAIGMTE
SARGENVHLIMTDGKNRLYRHMVRSASYCNWAVLPSTVPGNIVPDFPLINKSFELCYSCF
DR--------------------------------------
>WP_001258168.1
----------------------------------------------------------MR
SVTGFSNEGIEHEIVEYSEKEAEDTNPIWILRHSLGVDQGDYSSYD--------FERYI-
-----TADRKTDLEKFVTKKG----------D--------------VYKGLKVPIPASYS
HAVGPIHAGVIEPGHFRFIVKGEEIRSLDIRLGFQKRGLIDLIKGKGPKDSIPYAEAISG
DSTISYAIAFSRIFEEAQNIAVPQELDFARLVLLELERVATHIGDMGAIAGDIGYYPLQG
VCSLQRGIPLGVMEALTGNRFGRGALSPGKIFFGLDRNKLKELSERIRSVTEEVVGHFER
AAGRSTNRERLQSCGVIRQKQVRHLGFIGMVEKCTGLNRDLRNLESYAFSSPISLELNRQ
MRGDAWARFYLRYEELKNSSKWLVEAIPKLEAADLKFKSN----------PKGTYYSAVE
GWRGPVLVSLDLDSNGTIENAYIREVSVPNWHALELAVRGEYIGDFPLNNKSFNLSYVGV
DL--------------------------------------
>OGI06409.1
------------------------------------------------------------
------------------------------------------------------------
------------------------------------------------------MSKRTI
IPFGPQHPVMPEPIHLDLVVEDERVLEAIPSIGFIHRGLEKLVEKKDFIELVYVAERICG
ICSFIHGMTYCHGVEGMMNITVPDRAKSLRVIWSEMSRIHSHLLWLGLMADALGFENLFM
MCWKIREKVLDIIEETTGGRVIFGSCKVGGVRKDIDNETLVRIIGQLDGFRKEIKDVTNV
FISDYSVKHRLVGVGVLSKDDAYSLGAVGPVLRASGVSQDARVL-GYGSYKDIVFEPIIE
TAGDSYARCVVRIKEIFQSIDIIKQMANSMPEGPIEVKV--------IGNPDGEIFIRTE
QPRGEVVYYLKGNGTKNLQRMRVRTPTFANVPALTKTLQGCDLADVPVLVLTIDPCISCT
ER--------------------------------------
>OGW68527.1
----------MTTRK-------LSVRNNQSWELDRLSVLDEETFRKRVIEE-VRSGGRIA
NLFGLLEE--TGDVRIFALIGQDEQSKLSLFSFRVSQGAPFFRSLTPELPQAHWFEREIA
EQYSIKPEGHPWLKPIRYHKNYAPGLWPESDG-----KT----APGRNDFFKAGGEEIHE
VAVGPVHAGIIEPGHFRFSCHGEKILNLEIQLGYQHRGVEKMMQEVPAVRRALLAESIAG
DTVIGHAMAYCSAMESLSACRISPRAEALRFVALELERLANHAGDLASLGADIGFLPTAA
YFGRLRGEFLNLLMELTGNRYGRSFLRPGGVLFDMDAKMIDAFKHRLREAKEEMRDVSNL
FFEQPSVLSRLENVGVISAESVRELGFVGVAARASGCARDVRMDYAHGMYRFHQVPISLA
NSGDVYSRAMIRWLESQRSIDVLLELFERMPKGDLMAALG-------PLKERYMTVSMVE
GWRGEIIHTVITGPDSQIARYKVKDPSFNNWFALSEAVRGGQISDFPLCNKSFNLSYAGH
DL--------------------------------------
>WP_002440707.1
-KIGQQYLNALHQA-FPGVVLDEAWQTRDQIT-ITVKTNYLPEVVEFLYYQQ---GGWLS
VLFGNDERPLCGHYAVYYVLSMEKGKCWITVRVEVDANTLEYPSVTPRVPAAVWGEREVR
DMYGLRAVGLPDERRLVLPDDWPDDLYPLRKDMDYRQRPAPTTDAETYEFINEGTKKNNV
VPIGPLHVTSDEPGHFRLFVDGENIIDADYRLFYVHRGMEKLAETRGYNEVTFLSDRVCG
ICGFAHSTAYTTSVENAMGIQVPERAQMIRAILLEVERLHSHLLNLGLACHFVGFDSGFM
QFFRVREQSMKMAEILTGARKTYGLNLIGGIRRDMLKDDMVQTRQLAQQMRKEVQELVDI
LMSTTNIEQRTVGIGRLDPQIARDFSNVGPMVRASGHARDARYDHEFVGYGLLPMEIHSE
QGCDVISRLKVRINEVFTSLNMIDYGLDNLPGGPLAVEGF-------TYIPHRFALGFAE
APRGDDIHWSMTGDNQKLFRWRCRAATYANWPTLRYMLRGNTVSDAPLIIGSLDPCYSCT
DRMTVVDVRKKKSKVVPYKELERYSIERKNSPLK------
>WP_051533411.1
M------------------------------------PEAILMAAEKMSDGG---KHPLT
AMFGRDETATGVGYVIYCYFEIPEEKTVDGFKVVFNPNGSEYDSITHVVPAAAWYEREIK
DMFGLVPKGHPDLRPLVLHETFPEDFFPLRKNVKVNAKV---RGERQFKVRTAKGEGLFE
VPVGPIHAGIIEPGHFRFSQAGEAMLQLDAKLFYTHRGIEKAVEGKIPYEALPIVERICG
ACSIANTWSFCQAVEKTVAVKVPRRAEIIRTLLMELERITNHVGDIGNIPAGVGFNPAIS
LGGRLKEKLMRLNETVAGNRFLRGMIIPGGVAKDITFELCENIHQVMDEVADGVEDMATM
FREQENFQNRVQTTGIVRNQTAIDLAMVGVGARASGYAHDSRSDFSYGVYDELDFKPYTK
SMGDVAARLLVRIGELSASFEMMDKLIELLNNTEQELSVE-------MEYTEGADWGISE
SARGSNFQYVALDGDGRIDRLFVRSASYANWPALPIAVQGDIIPDFPLINKSFELCYACI
DR--------------------------------------
>XP_001596735.1
-------------------------------------------------------MASLF
RQAGR--------------------TAAKCLRPTTLRPSTSRAS----------------
----IRAFSALPARRYAEP--YGTKLVP---DFIANTYDNTSAHENLQEGEHVEKRKIYT
VNFGPQHPAAHGVLRLILELNGEEIVRSDPHVGLLHRGTEKLIEYKTYIQALPYFDRLDY
VSMMTNEQCFSLAVEKLLNVEIPERAKWIRTLFGEITRILNHLMSVLSHAMDVGALTPFL
WGFEEREKLMEFYERVSGARLHAAYVRPGGVHQDIPVGLLDDIYQWATQFGDRIDETEEL
LTDNRIWIGRTKGVGVVSAADALNLGFTGVMLRGSGVPWDVRKSQPYDAYGEVEFDVPVG
VNGDCYDRYLCRMEEFRQSLRIIHQCLNKMPPGPVRVEDYKISPPPRYTVPPGETYSAIE
APKGEMGVYVVSDGSERPYRCKIRAPGFAHLSGFDQISRGHLLADAVAIIGTMDLVFGEV
DR--------------------------------------
>WP_035046311.1
MEKTKQWLSRMKQQ-LGNKVRSMEQNSAQETV-MLVEKTELPDVCYFLWHEK---KGRLF
TMVGNDERDIHGFFALYYVFSFDSFRHFITVKTLIDPLDPTFPSVAVQLPAANWYEREVK
DLLGLRPQGHPDPRPLILHGDWPEDLHPLRKDFPLDRHAPR--VQSREAFMPYDSEDVTE
IPVGPIHAGIIEPGHFRFGAVGDTILHLDARLFFTHRGLEKASEGMPLEKALFLAERTCG
VCALSHSTAFAQAVERLGEVTIPPRAAYLRTLFLELERLYNHIGDVGNVCAGFGFAVGVS
QGARLKETLQQLNERVAGHRYLRGVVRLGGVRIDITEREKEEIAQTLAYVKKEFQELVDL
LFSHDIAMNRMATTGVLSLEHANQLEVVGVAARASGRSVDIRRDQPYAAYDQVSFHVPVY
EVGDVLSRVRIRVDEVLESIAIIEQLLHSLPSGDTFTPLP-------PLPPYRSAMGWCE
SPRGETVHWLMVGPDQTIYRYRIRSATYSNWPAVPLAVKGNIVPDFPLINKSFELCYACC
DR--------------------------------------
>Q57935.1
------------------------------------------------------------
------------------------------------------------------------
-----------------------------------------------------MSENMAT
IPIGPIHPVLKEPLRIKLVLDGEKPVDAEIEMGYVHRGIEKIMEGKHCHKGIHLAERVCG
ICSYVHTMTFAECIEHISKIEIPDKAKYLRVVTCELERIHSHLIASAVYNLSIEHETLAM
WLLNVREIIMDLMEMITGNRVNMGYNVIGGVRRDINREMMDEIYKKLDIFEDELKNIIEV
FETGPLIALRSKEIGILPYHEVMRTRAVGPICRGSGLESDWRLR--HSTYQELKFKPVWR
EEGDNFARMMVRHEEIIESVRLIREALEHYEEGDIRVK---------AEIKGGKGEWRNE
APRGEVTYRMEITDGGIIKRIMIRTPTVMNLEAYKYMLKTPTVADAVSAYTSIDPCVSCT
ERCIVKDGKEIPISKF------------------------
>WP_011024634.1
------------------------------------------------------------
------------------------------------------------------------
------------------------------------------------------MSEKST
IPFGPQHPVLPEPIHLKLIVEDEKVVEAYPAFGYVHRGLELLVKKRDFNQMVYVVDHICG
ICSAIHGETYCQAVEKLIGIDVPERAKFLRVIWAEIHRIHSHLLWFGLLADAFGFENLFM
LSWRIREKVMDILEATAGNRVVISVNIVGGVRRDIDSEQAKWVLAQLKEVEEGLKEIEKI
VRDNYTLKKRTVGIGVLSKEEAYMLGAVGPTLRGSGVPIDTRTL-GYAAYKYLDFEPVVE
KDGDTYARTLVRLREMFQSIDLVRQAISKMPEGEINVKV--------KPLPAGEVIERAE
QPRGEVFYYIKSNGGKYLDRLRIRTPTFANLAALLHMLPGCTLADVPVLVLTIDPCISCT
ER--------------------------------------
>OHB51406.1
----------MSRQL-------ISIYNNKSTDIGAVPNLPIDDFRETVINS-VNTGRRIA
AFFGLPHD--NDSLKLIIVLADDHQSILHLASTCV---KEKYPSLTPDCPQAHWFEREIA
EQFGIRPEGHPWLKPIRFHHSYNNDVWNRSAN-----ETI---LPCVTDFFRVEGSEIHE
VAVGPVHAGIIEPGHFRFQCNGENVLHLEISLGYQHRGIERQMTTAPQNRLIHYMETAAG
DTTIGHTMAHCYIFEGLASCSAAARAQVLRGIALELERLANHTGDLGALAGDVGYLPTSS
FCGRIRGDFLNMTAILCGNRFGRNFMRPGGTAYDIEKSHIDDLRKRLNAALKDVTNAANC
LWSTPSVLGRFEDTGILNKQICSQLGIVGPPARACGFDRDCRYNFPSGIFQFKQMPVATW
DSGDVFARAYVRWLEIQHSVAFILDLLDSIPAGNIQNKIS-------AMSPCKIAVSLVE
GWRGEICHVAVTDNSGKLARYKIVDPSFHNWMGLAVALRNQQISDFPLCNKSFNLSYCGH
DL--------------------------------------
>CDB46957.1
---------------------------------MKVKPEGLRGAANICSRGG---RHPLT
AMFGADETSFGGGYAVYCLFENKEKHDIDILKAEFDAGSDHYPALTPVLPAAAWYERELH
DMFGFIPDDHPDLRPLVLHETYPEDFHPLRKDIDADV-----RGERKYEMAVSHGDGLFE
VPVGPIHAGIIEPGHFRFSQAGEAILQLDAKLFFTHRGIEKAVEGKTPEEALLIVERICG
ACSVANTLSYCQALEKLSGQNVPRRAWLIRTIAAELERLYNHIGDIGNMCAGVGFAPVIS
MGSRLKEILLRCNEAIAGNRFLRGLIVPGGVKYDLTESLCTELTVTLNKVENEYNDIVQI
IAEQDGFLNRAKTTGIISKNVALDLALVGVGARASGVDCDCRRDLPYGLYAELPFNVITK
TDGDVYARLQVRMGEVAESITLIRKALKLLQSGELAYK------------TLTGSWGISE
SARGSNLHWLMLDADGCIERLFIRSASYPNWPALTIAVQGDIIPDFPLINKSFELCYACL
DR--------------------------------------
>WP_010867842.1
------------------------------------------------------------
------------------------------------------------------------
-----------------------------------------------------MSKVEYK
VPFGPIHPGLEEPEKFILTLDGERIVNVDVKLGYNLRGIQWIAFRRNYVQLMYVAERICG
ICSFSHNHTYVRAVEEMAGIEVPERAEYIRVIIGELERIHSHLLNLGVLGHDIGYDTVLH
LTWLAREKVMDVLEAITGNRVNYSMMTIGGVRRDIEEKHRRLLLDMIKYYREIMPQIEDV
FLHDSTIEARLRNCAIIPKKLAIEMGAVGPTGRGSGVRDDARWSEKLGVYPDLGIKPIMK
ARGDVYDRAAVRIGEIWQSLELIEHALDQIPKGKIKTFPKDNVLVAKLKLGDGEGIGRYE
APRGELVHYVKKKGRDGPVRWKMREPTFPNLFAIAKGLEGNQLADVVVAIASIDPCLSCT
DRVAVITGDKKV--ILTEKDLLKLSIQKTREINPEIRGDP
>WP_011310005.1
-MKIPELHNYLAEFLPAINPLKLEKGANKDYY-LWLDWTEAAALYPKLA----EDGFGLI
GLFGVEGRG-YQGLSLLYIFEKRNYSGTLVIIR---RADSPVSSIAAIFPSACYFEREIR
DGYGCEFENAFDRRRLFLHETYPANFHPLANSFKNQPLSLPAENEALYPFKKISGEGVYE
VGVGPVHAGIIEPGHFRFSAIGEPILNLEVRLFYTHRGLEKLAMGKDIDFGLKIAEGISG
DESAANTYAYSSAVEHICSSRPPRRAEQLRLILLEMERLYSHLADLSGMLTDVGYPVGAA
SLSALREELMRWNKRLTGSRFLKGIIAPGGLLKDIPGELITELADYLYAFEGRFSEQVEK
ALAKTSVVDRFETTGIVNNRLLIPLNITGVTARASGEAIDTRLNQPYGFYPELSFKLPVL
PEGDVMARFRVRLSEVQTSLGLILKTAAKLSAGEYAIPLK---------PVNGYSLVLVE
SPRGQSLHWLWL-RDGKIERYKVRTASYCNWQAIEHAVLGDIIPDFPLINKSLNLSYAGT
DL--------------------------------------
>WP_011024251.1
MMN----DKELLSTIIAEEEPELLSARENEIY-LKISEAGFEDITPALA----ERKFSLI
GLFCAEVEN-TDGFTLFYAFKQAGKASVLVLVR-EPGKEKRVSSVAGIFPSASWFEREIR
DGFGLDFAGALDNRRLFLHECYHEGFHPLQKAFKNGPVHPVETPSKEYKFRQVKGEGVYQ
IPVGPVHAGIIEPGHFRFSVIGEPIFSLEIRLFYKHRGIEKLAEGKSPSECVALAEAVSG
DESMANATGFCMAVEQACGISVPERAERLRAIMLELERIYSLLGDLAGMAVDVGFALVAS
PFSILREEVFRQNEKLTGSRFLRGITVLGGLKKDIPDSALKELPAFLEKFSRAFESAYDR
AMSSSSLIDRFATTGVIKKELVSPLNLTGPLARASGCPADTRIDRPYGAYRDFAPEPSVR
KRGDVLSRFEIKADEIRASVNLILRLTENLPQEPVFAENREESGKNGSSGVTGYSLALVE
AARGQNLHWVYL-KNGLIDRYKVRTASYCNWQAIEHAVIGNIVPDFPLINKSLNLSYAGT
DL--------------------------------------
>WP_028535106.1
------------------------------------------------------------
------------------------------------------------------------
-------------------------------------------------------MSNFT
IPVGPLHVALEEPMYFRVDVHGETVANVDIHAGHVHRGIEYLATKRNIFQNVVLTERICS
LCSNSHPQAYSMAIEKIAGIVVPERAEYLRAIADEVKRVASHLFNVAILAHLVGFESLFM
HVMEIRERMQDVKESLFGNRMDIGANTIGGVRYDIDAERIGYLEQQLAWIENALIEVVAL
YRSNGSILGRTRGIGVLSHADALECGTVGPVARASGIRYDVRVKAPYAAYDRLEVPVHTL
PDGDVWSRAMVRLAEAQTAIDLIRQCVRDLPDGPTTATER-------PSIPAGEAIAKCE
APRGELIYYVRVGESPKPERVKWRVPSFMNWDALRIMLRQAKIADIAIIVNSIDPCISCT
ER--------------------------------------
>WP_011309368.1
------------------------------------------------------------
------------------------------------------------------------
---------------------------------------------------MAIKTENFI
LNIGPQHPSTHGVFRLRIVLDGEVITDLEPVFGYLHRGIEKLAEGRTYLQDIPFTDRLDY
LGSMTNNHAYVMAVEKLAGITVPERAEYIRVILDELQRIASHLAGLGFFLNDLGALTPLL
YMFREREKIVELFDMCSGQRLNYNYYRFGGFVQDLP--FLPALKILLDTLPGFIDEYEQL
ISTNEIVLIRTKGVGVLKRDLAINSSAAGPVLRASGINWDIRRNDPYSIYNRFEFDIPIA
KNGDTYDRYMIRILEMRQSVWILRQAVKDLPEGEIMGKAPKL-----LKPPAGEVYSRIE
GPKGELGFYLVSDGTDKPYRWRVRPPCLLNLSALKDMVVGWKVADLMAIFGSIDIVMGEV
DR--------------------------------------
>WP_011737331.1
------------------------------------------------------------
------------------------------------------------------------
-------------------------------------------------------MSPVT
IPIGPQHPALKEPANFSITVTGEKIVTTSMRLGYNHRGIEKACEERSYLQCLYLLERICG
ICSHTHSTAYIQAVEEIAGLTIPPRANYIRSLVGELERIHSHLLWLGVAGHEIGFDTLLM
YSWRDRELVMDILAELGGNRVNYGINTLGGVRRDITPEQIEMIRNSVNTLEERTKYYIEV
ATEEPTLAARLAGVGYLSHEDALLLSAVGPTLRASNVDRDIRRDDPYAAYGSLDFRVITD
DHCDVYGRTLVRVGELMESFRMIRQILNELPEGEVSVKAP-------RKIPAGEACSRYE
APRGECFHYIRANGTDKPERVKVRASTFANIQAVAKMMENNNLADVPIIVAAIDPCFSCA
DRCLLGEGRQ----LMEWSELRRRGVEWYRRNRGIDFSGP
>WP_005028008.1
------------------------------------------------------------
------------------------------------------------------------
----------------------------------------------------MSQTSSFS
LPIGPVHVALEEPVYFHLDVDGETVRKVEITSGHVHRGMEGMATQRNFFKNTTLTERVCS
LCSNSHSLTYCMAVENVLGMTPPPRAQYLRVLAEETKRVASHLFNIAIFAHNVGFKSLFL
HIMEVRENMQDVKETIYGNRMNLSANCIGGVKFDMDDSLTMYMLERLDTVEEAVKRVEKV
FRTDPLIAKRSRGVGVLSREDAWALGVVGPVARGSGLDIDVRKNTPYLVYPDLYFDIVKE
QDGDVWSRAMVRVREVFESIRLLRQCLDKLPDGPLAVH-M-------ERIPESESVARSE
APRGELIYYLQTNGTDTPARLKWRVPSYMNWEALTVMMKDCQLADIPVIVNSIDPCVSCT
ER--------------------------------------
>WP_012543586.1
------------------------------------------------------------
------------------------------------------------------------
--------------------------------------------------------MGYK
FPLGPYHPAFEEGEYIELQLEGEMVVDAEIKIGFIHRAIEKSATKRTFIRDLGLVERTCG
ICSFHHSWAYCLAVEKAAGLEVPERAEYIRVLTAELERIHSHLMYLGAMAHKMGFDTLFM
FTWSGREAVMDMLELLSGNRVNYAINTLGGVRRDVDESISSQIKAALETLEDLGLKLKDT
WSKDASILARTKNVGIVSRKEAHLLGVVGPTARGSGIREDLRKTAPYAVYPLLDFDLVVL
DDGDVWSRTFVRVLEVLESIKIIRQVLDKMPAGQIKNPKP------VLKIEPNDVIGRVE
APRGELAYHLITDGTDKPGRLKIRTPTLINLPASEHMMRGSNLADAPVIVGHIDPCMSCM
DR--------------------------------------
>OGR48196.1
-MKIEDILKELSTR-EGITPVSMDWNAPEEVH-LEVRPEDFKKTCLFAHQKT---GAPVS
ALFAEDAVAAQNRFFIRCVFASRLESKWLIVSAGLPCDAPEFDSLANDIFSAALFEREIG
EMFGIKRREAFDSRRLRLHPEWPEGFYPLRKDFKPPEKYGD--TGKNYAFRRVEGDGVFE
VPVGPVHAGIIAPGHFRFSAAGEPVVNLEIQLGFTHKGVEKLFEGKTAEAALAFSELVDG
EAAFAHSLAFADAVEKIRGIKVPEAHQCARAILLEIERLYNHAADVGGMATDVGFSFPAA
CASVIKENLLALNEKLTGSRYLKNFNRIGGVLK-FPPSVWETIDSGLEAAEKDFLALKEM
LYGSVSFMDRVEETGILPHKTAVELGVSGPAARASGVAADLRADFS-PLYKSAGFKPAKQ
EKGDVLARLNVRVSEFKESVRLIKKLTGMIKTGSDVKISA-------GEPRSGCALGYAE
GWRGPVLYWVRIGQNALVERCKITDPSFNNWEGLAQAVPGNIIPDFPLCNKSFNLSYPGN
DL--------------------------------------
>WP_013905871.1
------------------------------------------------------------
------------------------------------------------------------
-----------------------------------------------------MKKVEYK
IPFGPIHPGLEEPEKFILTLDGESIVNVDVKLGYNLRGIQWIAMRRNYVQIMYLAERICG
ICSFSHNHTYVRAVEEMAGIEVPERAEYIRVIIGELERIHSHLLNLGVIGHDIGYDTVLH
LTWLAREKVMDVLEAISGNRVNYSMITIGGVRRDINEKRKRLILEMIEYYKKIMPQIEDI
FLHDSTIEARLRDVATAPKKLALEMGAVGPTGRGSGIKEDARWSEGLGVYPDLGVKPILK
ARGDVYDRVAVRIGELWQSLELIERALDQMPEGKIKTFPKDNVLLAKLKMADGEGIGRYE
APRGELVHYVRQKGKDGPLRWKMREPTFPNLFTIAKALEGNQLADVVVAIASIDPCLSCT
DRVAVVKDGKRT--ILTEKDLLKLSIEKTREINPNIRGDP
>WP_011994862.1
M-----------------------------------------------------------
------------------------------------------------------------
--------------------------------------------------------GEVK
LFFGPNHPGMHGNFSVHMYVEGDIVVKARPLPGFLHRGFEKLMERRLWYQNLALIPRICV
PEPDINEACYAMAIEKIAKVEVPERAQWIRMLVLELARIANHLWSFGGIGGALGMYTSMF
WSVSDRDRVLDIFEELTGARIYHMYIIPGGVRKDLTPGLEDKIRKLMDYIEEKLPEYETF
ILKNRILHTRLKGIAKIDTETCLKIGVTGIGLRATGVPYDIRKVDPYLFYDKVEFDIPTA
TEGDAYARISLKPKEIRQSIRIIRQILEKMPTGPVNVRISDGNGL-RIRVPKGMAYARVE
STRGEYGYLVVSDGGETPYRVAVRGASYPQLYGVEHFLPGTRIDDVPIWLDTMGVCAPEI
DR--------------------------------------
>KJJ85970.1
------------------------------------------------------------
------------------------------------------------------------
------------------------------------------------------MGKRTI
IPFGPQHPVLPEPIHLDLVLEDEVVVDAIPSIGFIHRGLEKLVEKKDFVDYVFVADRICG
ICSFIHGLTYCMAIEELMRIEVPSRAKYLRTIWSEFSRIQSHLLWLGLMADAFGFESLFM
RTWRLREQILDIIEATTGSRVIFSASKIGGTRRDIDNETLKAILQKIQTFKIDIKEATDV
FLKDATVKHRLCGVGILNKNDAYELGAVGPMVRASGIISDTRKL-GYAAYKEIDFEPIID
TAGDSFARCAVRIKEIFQSIDIISQAISRIPEGVIETKI--------TGTPNGEFFARTE
QPRGEVIYYAKADGSRFLNRLRVRTPTFANIPAILKVIPGSSLADIPVLILTIDPCISCT
ER--------------------------------------
>WP_003400663.1
MMSASLR--------------------------HRVSERGLIATAEQLW----ADSFRLA
LVAAHDD---GDSLRVVYLFLADRR---VELEYVVPADNPEIRSLAYLSFPAGRFEREMA
DLYGIRPVGHPKPRRLVRHAHWP-DWHPMRTDAGPAPEF---TDTGAFPFLAVEGPGVYE
IPVGPVHAGLIEPGHFRFSVAGETIVRLKARLWFVHRGIEKLFHGRPATAAVDLAERISG
DTSAAHALAHSLAIEDALGIELPHEVHRLRALIVELERLYNHAADLGALANDVGYSLANA
HAQRIRENLLRRNAAVTGHRLLRGAIRAGGVALALPDTE-------LAALAVDLAEVATL
TLANSVVYDRFAGTAVLHPDDASALGCLGYVARASGLRSDARVEHPTIV---LPITEIGA
PDGDVLARYTVRRDEFAASAALAQHIVESGP---IEY-AA-------TLPAPSSGIGIVE
GWRGTIVHRVEIDVDGRITRAKVVDPSWFNWPALPVAMADTIVPDFPLANKSFNQSYAGN
DL--------------------------------------
>WP_011139635.1
-MKCDSLIEALSQR-V--KVLEVTRQYEDQVT-ALVELNDLPEAVSFLYYGK---GGYLS
TMVANDEREINKHYALYYALSMEGGKCFITIKALIPADNPTYPSVTPLVPACVWYEREAY
DMFGLVAEGLPDKRRLALSDDWPNDLFPLRKDMDYRYRPDMREHMEEFEFLRPEGSGIID
VPLGPLHITADEPGHFRLFCDGDTIIDADYRLFYQHRGMEKLAENRNYDQMGYLAERVCG
ICGYAHAIACIEAAEKAINLQIPLRAQAIRIVCLEIERLHSHLLNIGLACEVTGNYNAFM
HIFRIREYSMKLAELVTGGRKTYGNVVMGGLRRDMTGTEIKESLKILQIIETQVEEVWDA
VMDDKRQISRWKGVGILDKQVARDFSPVGPNIRGCGIKRDTRYDHPYDFFNQIEFEVATA
QGGDVFAREMVRYMELKSSVSIIRQCFELMPQTPIMIDTF-------HVQPENFALAYVE
APRGDNVHWIMQGSAQKVYRWRCRAATYNNWPSLRFQFRGNTIADAALIVCSLDPCYSCT
ERVTVVDVRSKKSKILTRLDLEDFSKTLKGNPLKDLK---
>WP_019851221.1
MEN----SLKLREYVKQPEDFSLDLWTKNEGL-VWLKSNYLPEVVEHFWAQS---RPVLM
THIGNDERGLGYGFVLYLLFHFSSD---FTLTLGVQGIEESFPSLTIVCPALNWPEREVR
DLLGLRPEGHPDDRPLVLHPGWPEGFYPLRKSSMSEERSPG-FDPQPLSFTEAKGEGTFE
IPVGPIHAGIIEPGHFRFQTIGETILHLDAQLFYTHKGIEKLLEGKSPEEGLEIVERVCG
VCTVSHALAYCEAVEKLKGVQVSRRILGWRTVLAELERLYNHVGDIGNLCAGVGFALGSG
NALQSKEQLQRLNHKLFGHRFLRGNITLGGVRRIPEQEETAWLQRRLAGLERDFEEWIPL
ILEHDGFRQRAIATGVLSKQSALDLGVTGPAARASGISQDWRERHAHLLYGELKVEPQVE
QEGDVWARLMVRVREVKQSFALLAKLLEGDYHDSLEP--------CLPPAAYSFAWGCAE
SPRGTDVVWLMLDDEGKIYRCRIRSASYANWPAVPLAVLGNIVPDFPLINKSFELCYSCC
DR--------------------------------------
>OGF47622.1
-MNYNEFKKSFIEK--SGFAAELIREAGEEIY-IKTNHENYLDTCLLLHRGL---LSPVM
IYFAEDNTKDLGVYTLYCGFLGKQVKKWIFAVLDVEKEVKEFPSLSKNIVSAQLFEREIR
EMFGLIPKGSPDERRFRLHEEWPEGYYPLRKDFIRPEKTGS--TGKEYVFDKIEGEGVFE
VPVGPVHAGIIGPGHFRFSVAGEPIINLELRLGFTHRGVEKLFEGRTVQDSLKLAECVSG
DSAFAHGLAFTLAVEKTCGIPVSERTKYFRSICLELERIYNHVNDIGGMAVDVAFSYPSA
LASIIKENILRLNEKLSNHRYLKGINAFGNCELALSPGKQAEVFKVLEQAEEDMKILKEI
LFSSVSFMDRVDTTGLLRRKTAEDFGITGLAARATGIKTDLRTVFP-GAYMKTSFMLARQ
EKGDVLARLNVRFDEVSVSLRLIKEFMNLLAEQKSEEKKD-------AAVKEGAGVGCCE
GFRGPVIYWVKLDNDGKVERCKIVDASFNNWQGLSYCVLGNIVPDFPLCNKSFDLSYSGG
DL--------------------------------------
>OGC36805.1
------------------------------------------------------------
------------------------------------------------------------
----------------------------------------------------MSGPEDFK
IPLGPQHPALKEPESFSIALKGEKILGVDIRLGYNHRGIEKACESKSYLQAVYLIERICG
ICSHTHSTCFVQGVEELAGLQVPKRATYIRMIIGELERVHSHLLWLGVAGHEIGFDTLLM
YSWRDREVVMDILAMVTGNRVNYGINAIGGVRRDISQEQIKDILAALKTLRERTLYYIEI
ASKETTIIERLSGVGILLPADAIKLNAVGPTARASGVDIDIRRDDPYAAYSEVEFKVITD
NHNDVYGRTVVRMKELLESYNIIEQALAKLPEGPIAVRAP-------RKVPAGEVLSRYE
APRGEDLHYIKANGTEFPERVKVRAPTLANVQAVKKMLEDRYLADLPIVVAAIDPCFSCT
DRLIVKDLDQGETKILDWQKLQQLSIKYNQQ-RGLDFTAA
>OGV17826.1
-----------MEGF-------TKITNNQIAKLVEIPILSYTILRDKIIADFKKRQLRCI
GFFGVEES--IDTVRLFVLLSEDSKHLIHISSAHLD-KNSSYESITKEISSFHMYERDFY
EEFGIKIDGHPWLKGVNFRTG--------RAN-----EES---CMENYPFFKMDGESLHE
VAVGPIHAGVIEPGHFRFLCNGEQVYHLEIQLGYQHRNIENLFLERNLKFMPHLAESIAG
DTVIGHNLACLNLIEALTQTIIPDRAILIRTIALEMERAAIHLADLSALANDIGYLMGSS
VFGVTRTIIINTLLLICGNRFGRGLMRPGGCVFDIHKALTEKIRTNLSKVKEDTIRMAET
MFKSHTVASRFENTGILTKEEAISIGAVGMTARASSYNVDARHSHPFGFYKKLLLGEKTH
KKGDVHSRAYLRYEEIIESIEIVFTLLNELEDGTIMTKIK------DKFQPSSLVVSIVE
GWRGEIIHCAITNNEGDLLKYKIKDPSLTNWFALALAVRNNGISDFPLCNKSFNLSYCGN
DL--------------------------------------
>EKY27035.1
------------------------------------------------------------
------------------------------------------------------------
----------------------------MKK--------------------KSNMSNRSI
VPFGPQHPVLPEPIHLDLLLEDEKVIEAIPTLGFVHRGLEKLVEKRDFKDYVFVAERICG
ICSFMHGMGYSEAVEEVMNIKIPDRAEYLRVLWAELSRIHSHILWLGLLGDSLGFESLFM
QCFRIREKILNLFELTTGGRVIFSVCKIGGVRRDIDDEKFKIISKTLNEVKEELNEIKKV
FFDDYSVKHRLVGVGVLSKEDAYELGCVGPMARASGINYDVRNL-GYSAYKDLEFNTIVD
NNGDSYGRCIVRFNEIYESINIINEVIGKIPKGEIETKV--------IGNPKGQYFARLE
QPRGEVIYHIKGNGTKFLERMRVRTPTFANMPALFKLLQGCDLADVPVLILTIDPCISCT
ER--------------------------------------
>WP_015869371.1
------------------------------------------------------------
------------------------------------------------------------
------------------------------------------------------MGKEVK
LFIGPNHPGMHGNSSVHIYVEGDTVVKARLVPGFLHRGFEKLMERRNWFQNLALIPRICV
PEPDINEMVFAMGVETLAGIEVPERAHWIRMIILELARMAAHLMAMGGIGGATGLYAMPQ
WTLADRDRILDIFEKITGARIYHMYIIPGGVRKDLPEGIEEEIEALLNYFESRRTEYENL
LLKNRVIHTRTKGLAVLTKEEALKIGVTGVGLRATGVPYDIRKVDPYARYADVEFDVPTA
TEGDAYARFSLKYLEFLQSIRIIRQCLKKMPKGPVNVRVSRGSAL-RWRVPAGKVYSHIE
CSRGEYGYLIVSDGGEKPYRVHVRGASFPQLYGIEKLLPGTRIEDVALWLGTMDFCPPEI
DR--------------------------------------
>WP_010885519.1
------------------------------------------------------------
------------------------------------------------------------
----------------------------------------------------MSKKVEYK
IPFGPIHPGLEEPEKFILTLDGERIVNVDIKLGYNLRGIQWIAFRRNYVQLMYLAERICG
ICSFSHNHTYVRAVEEMAGIEVPERAEYIRAIIGELERIHSHLLNLGVVGHDIGYDTVLH
LTWLAREKVMDALEAITGNRVNYSMMTIGGVRRDIEEKHKRLLLDMIKYYREIMPQIEDV
FLHDSTIEARLRNCAVVPRKLAIEMGAVGPTGRGSGIKDDARWSEKLGVYPDLGIKPVMK
ARGDVYDRTAVRIGEIYQSLELIEHALDQMPEGKIKAFPKDNILVAKLKLGDGEGIGRYE
APRGELIHYVKKKGRDGPVRWKMREPTFPNLFTIAKGLEGNQLADVVVAIASIDPCLSCT
DRVAVVKEGKKI--ILTEKDLLKLSIQKTREINPEVKGDP
>WP_062282954.1
------------------------------------------------------------
------------------------------------------------------------
-----------------------------------------M----TDNLIDSNKSQKYI
VPIGPQHPALKEPGHFEFTVEGEIVVDASIRLGYVHRGVEKAAESRTWTQVLYLVERVCG
ICSHAHGTAFIQNAEALAGIEIPPRAKVIRAIAGEIERLHSHLLWLGVAAHEGGFDAMFM
YSWRDREIVMDILENFFGNRVNYSVNIPGGVKEDITPEFAEQLRIKLDFLEKRLKHYLDV
VNDDVTFRARTVNIGTLGKEEMTRLGATGPTARSAGITRDIRVDRPYSGFDIYPINMILD
DHGDLNARFVVRLKECFESIRYIRDVLEKIPEGELSVKFP-------RKIPAGESMSSVE
APRGELFYFVRSNGTENPDRVKVRTASLCNWGTIVSVAKGHKLADMPMILAGIDPCFSCN
DRMVIVGKEKNAQ-LWTWEQLRKYGINYHAMQEGFNVSDC
>WP_015858334.1
MA----------------------------------------------------------
------------------NLEVPKE-----------------------------LREEAR
K---------------------DMYLTPIAK-------------------------DTYE
LFFGPQHMA-TENFSIILKMDGNRVERAIVNPGFLHRGFEKLAEGRPYFTNIALLLRICV
PESDVPENIYSMAVDEIVGWEVPERAIWIRTTVLEMARLSAWMFWIMGFGNEIGLYTAGQ
WAAAYRERLMRLFEELTGGRVYHIYTVPGGVRRDIPGDWLRQLRDTVEYIKSKLKDFDEI
LFDNYITFERTEGVGVMDKKFALKHAVTGPNLRAVGVPYDVRKDDPYYLYPELDFEVPVL
KEGDSLARVLVRRYEIEQDLYILEQLLDGPPSGPYMVQDPKLKNLPRFKVPAGDAYAHVE
STKGDFGAYVVSDGTHKPYRVHVRGPSQSHVTVLEELLKGARLADVPVILKTLDNCPPDI
DR--------------------------------------
>WP_014254276.1
------------------------------------------------------------
------------------------------------------------------------
------------------------------------------------------MSRRTI
IPFGPQHPVLPEPIHLDLVMEDEKVVEAIPSIGFVHRGLEKLVEKKDFIEYIYVAERICG
ICSFMHGMGYSQAIEQIMNIEVPERALFLRTIWAEFSRIHSHLLWLGLLADAFGFESLFM
QSWRVREKVLDIMEETTGGRVIFGSCKIGGVRKDIDTVTLKRIEKVLVDLEKEIREISNV
FLNEYTVKSRLVGVGVLSKEDAYNLGAVGPMMRASGIAQDMRKL-GYGAYSQLDFEPITR
ASGDSYDRCAVRIEELFQSIDLIRQAIGKIPEGPVDTKV--------TGNPDGEAFVRLE
QPRGEVVYYVKANGTKFLDRLRVRTPTFANIPALLKMLKGCDYADVPILILTIDPCISCT
ER--------------------------------------
>OIN96879.1
------------------------------------------------------------
------------------------------------------------------------
--------------------------------------------------------MKTV
IPIGPYHPLQEEPELFYLTLDGETVVDVDVRLGYNHRGIEKIAESKTWDQITFLIERICG
ICSTSHPIAYCNAVEDCAGIEIPERAKYIRSIIGELERIHSHLLWLGLAGHFLGYNTLFM
WAWKWREPVLDLFEQTTGNRNHYAMIKIGGARRDIKNEDIPAIRKCVDSLVAPLEMITKA
AIDDPVLHARLKGVGVLKKEDAIKYCVVGPTARASGVAIDVRKDEPHAAYDMVEWNVITQ
ESGDVFAKAVVRLLEMFESIKIIQQCLDKTKGAEFCVEV--------ENIPPGDGIGRYE
APRGETYHYVRSDGTNCPVRHKIRAPTYVNLPSFKASCIGQTISDVAITLASIDPCYCCT
ERTAIIDSKNGKK-EHLGEELIRLSQEKTQKIRKKLGNQE
>OGI03157.1
------------MNW-------IKTQNNTVININEIPTLHIDVLRHEIMNE-YRHNKRAI
GFFGVKN-------RLFTVLADDFNSQILVSSAKFF-EIKSYSSLTPDIPAFSMFEREFF
EEFNIEPAGHPWLKPVR--------------------------KIENYNFLKSDDEEVHE
VAVGPIHAGIIEPGHFRFLCRGEFVENLEIQLGYQHRNIESLFLQR-NKPLIHLAESVAG
DTVIGHATAYCNALEALTNTNIPEKSQIIRAIALEMERIAVHIGDLGAVSNDIAYLMGTS
VFGATRTLVINTLLEICGSRFARGLIRPGGVAFDIDQNLSDKIYSMLDSILTTVEIIIDS
MFSSSSVLSRLDKTGIVSKETAHEIGLVGMAARASGVPLDIRADHPWGSYKTLNFEKIVM
KSGDVYARTYIRYIEIKQSAQIIRDLLAKLPNADLLTQIS------KPLSPNSMVISLTE
GWRGEIVHTVLTDEQGNISRYKIKDPSFNNWNGLALAVKGNGISDFPLCNKSFNLSYCGN
DL--------------------------------------
>WP_013048648.1
------------------------------------------------------------
------------------------------------------------------------
--------------------------------------------------MASGKTQTYK
VPIGPVHVGLKEPITAWLDLDGEKIVDARVRPGAIHRGIEFMARERNPIQIIYLAERICG
ICSFSHITAFLRAVEDAAQIQVPPRAQYIRALVLELERVHSHALWAGVACYSIGFDSAFH
LGMVLREKVMDVLESYTGNRVNYGVGTVGGVRWDLTPETVRVIKEMIQFYRDELGAFYDV
VTEDPVAHARMRNVGILTYEEAMRYCALGPTARASGVRCDLRWSSPYEAYADLDVKPVVK
AYGDVFDRFLVRVLELYQSLDILEKIIEGLPEGDIVFEKSLVKVLNILKAADGEGWSSIE
APRGDDTHVVQKGGQENVYWWKVRAPTYSNAVSWPIMFRNNELADAPLIINSIDPCISCM
ERTLITGNSEKAGQVYSKNQLLEMSREKTRRLKKA-----
>WP_012034226.1
-MKIPELHNYLAEFLPAINPLKLEKGANKDYY-LWLDWTEAAALYPKLA----EDGFGLI
GLFGVEGRG-YQGLSLLYIFEKRNYSGTLVIIR---RADSPVSSIAAIFPSACYFEREIR
DGYGCEFENAFDRRRLFLHETYPANFHPLANSFKNQPLSLPAEDEAFYPFKKISGEGVYE
VGVGPVHAGIIEPGHFRFSAIGEPILNLEVRLFYTHRGLEKLAMGKDIDFGLKIAEGISG
DESAANTYAYSSAVEHICSSRPPRRAEQLRLILLEMERLYSHLADLSGMLTDVGYPVGAA
SLSALREELMRWNKRLTGSRFLKGIIAPGGLLKDIPGELITELADYLYAFEGRFSEQVEK
ALAKTSVVDRFETTGIVNNRLLIPLNITGVTARASGEAIDTRLNQPYGFYPELSFKLPVL
PEGDVMARFRVRLSEVQTSLGLILKTAAKLSAGEYAIPLK---------PVNGYSLILVE
SPRGQSLHWLWL-RDGKIERYKVRTASYCNWQAIEHAVLGDIIPDFPLINKSLNLSYAGT
DL--------------------------------------
>OGI19952.1
MKDLTKLIENLLKE----HTLKYKLITPNHFE-FIIDKNHLPIVSELIIPSL---NASLV
TITATDNRERDENYEIHVLFSLKKVNRLITLKAPLSKLNPSYPAITSKIPHASWYEREIH
DLFGIVPEG-IDLYPLLLHRDWPSKNFPLRKDFPKDKQLPI--TDQELEFDFPHGEGLHQ
IAVGPIHAGIIEPGHLRFCALGEEIHKFDVQLFYTHKGIEKMAEGKTINEALTLAENICG
MCSYSHSTAFCIAIESLGDISIPPRAMFIRTICLEMERLASHMSDLSAICSAGGFSFASV
HTARVRELIMRQIHKLTGHRFFRGLNAVGGLQKDISNKYFDELLSGLGLFENDFNDLAKL
ILNIDSLLDRLELTGFLSKEKALSLGLVGPSARGSNIDTDVRRDNPYLAYKKYQVNVPMY
ETCDALARTKVRIDEVNESLKLIKNLIRDLPSGEIIEKVK-------SFLHYSPGIGMME
SPKGELVHWIMLDKENKISRYHVRSASYINWKGVVQATMGNIVPDGPLVNKSFNLCYSCV
DK--------------------------------------
>WP_011012589.1
------------------------------------------------------------
-------------------MVSQEE-----------------------------LIREAR
Q---------------------GMELYPIDK-------------------------DTYE
LFFGPQHMA-TENFSIILKMDGNRVVKAIANPGFLHRGFEKLAEYRPWYTNIALLLRICV
PEPDVPEAIYSMAVDEIIGWEVPERAQWIRTLVLEMARVTAYLFWIMGLSFKLGVYTAGQ
WAAAYRERFMALFEQLTGARVYHIYTIPGGVRRDIPGDWLRQVRDTVEYLKDKLKDFDNV
LFENYITYKRLEGIGVMDKKFALEEGVTGPNLRATGVAYDVRKSDPYLLYPELDFEIPVL
KEGDALARVLVRRYELEQDLYIIEQLLDGPPSGPYKVQDPKLKNLPRFKVPPGEAFAHVE
ATKGDFGAYVVSDGGHKPYRVHIRGPSIAHVRVLEQLLVGARLADVPAILMSLDNCPPDI
DR--------------------------------------
>OIO35201.1
-MDHPEIIPGIKNKFVDLNPLSVSMPYPDEVV-LQIDPRDFKNTCLALHKIL---FSPVM
ALFALDERRETGNYRINAIFLDLKNSRWITASIAVAQDVPCFDSLAKSIYSANLFEREIW
EMFGIEPKGHPDLRRLRLHDECAKENYPLRKDF--QKIQYG--DPSDYKFARVEGDGIFE
VPVGPVHAGIIEPGHFRFSVAGEPIINLELRLGFTHRGVEKLFEGKRYPDAIKLSERISG
DSSFAHSLAFTQAAEKISGALIPTQAAYLRCIFLELERMYNHANDIGGIATDVGFSFPSA
YASIIKEAILQLNDRLTGSRYLRSINTVGGVLTDIDENKKQILIDALKHIKHDFDELVKM
LYSSVSFMDRVDTTGVLRRKTAEDLGVVGLIARASGIPTDLRKYFS-DIYKEAKLKMATQ
ESGDVLARLRVRISEFKESCRLTEEFTARLNKGEILRTGP-------VS-KGGSALGYAE
GWRGPVLYWLKTDPTGLIQRCKIVDPSFLNWQGLSYAVLGNIIPDFPLCNKSFDLSYSGN
DL--------------------------------------
>WP_001258166.1
----------------------------------------------------------MR
SVTGFSNEGIEHEIVEYSEKEAEDTNPIWILRHSLGVDQGDYSSYD--------FERYI-
-----TADRKTDLEKFVTKKG----------D--------------VYKGLKVPIPASYS
HAVGPIHAGVIEPGHFRFIVKGEEIRSLDIRLGFQKRGLIDLIKGKGPKDSIPYAEAISG
DSTISYAIAFSRIFEEAQNIAVPQELDFARLVLLELERVATHIGDMGAIAGDIGYYPLQG
VCSLQRGIPLGVMEALTGNRFGRGALSPGKIFFGLDRNKLKELSERIRSVTEEVVGHFER
AAGRSTNRERLQSCGVIRQKQVRHLGFIGMVEKCTGLNRDLRNLESYAFSSPISLELNRQ
MRGDAWARFYLRYEELKNSSKWLVEAIPKLEAADLKFKSN----------PKGMYYSAVE
GWRGPVLVSLDLDSNGTIENTYIREVSVPNWHALELAVRGEYIGDFPLNNKSFNLSYVGV
DL--------------------------------------
>WP_015284192.1
------------------------------------------------------------
------------------------------------------------------------
-------------------------------------------------------MVEVM
VPIGPQHPALKEPVNFRIYVEGEKIVRLDLDLSYNHRGIEKAAEERNFIRVLPLLERVCG
ICSHSHATVFAKGIEEIMGLEVPARAQYIRTIMAELERMHSHLLWLGVAAHEIGFNTLLM
WTWRDREAVLDTLEEMSGNRVHYNMNEIGGVRLDLSEKQVAAAQQRLPLLEDRIAQYVDM
VSHQETMLIRFRGVGKLSKEEILKYGTVGPTARASGVDYDVRRDDSYLVYDEVPWNVVTD
SSGDVYGRTKVRIGELSESLKIVRHCIENLPEGPVRVATP-------KMAPKGEILSRYE
APRGELAHFIRTNGTDKAERLDIRTPTLANWTSVAKALVNQNLADIPVIVAAIDPCLSCT
SRMTVIDTGTQAQGSISWEELRAR--------YGMGVQP-
>WP_011493360.1
-MRINAFFPGLVRL--------AFAGKSSAFR-ARVDAHTWTRTAGTVR----DAGGRLI
SVWGT--EEAADRFVISAAYALDGI---LWLQLPA----DGYPDLSAVFPCATRMQRAVY
DLLGLRAIGAEDTRPWLNHGNWAADYHPLRKRSSGTERFES--QDADYPFVPVAGDGVHE
IAVGPIHAGVIEPGHFRFSVVGEKVLRLEERLGYAHRGIEKLFQRTPWLLGQRLAARIAG
DSTVAFSWAYCMAVERAFEVRIPPRAQWLRALLLERERIANHLGDLGALGNDAGFAYGLA
AFSRLKEDWLRVNDQCFGHRYLMDRIAPGGMATDLDPRCIPAMLTQCEQIDAEVRAMQAI
YDDQSGLQDRFAGAGIVSAKVAEHFGVCGLVGRASGRKIDVRVDHPYAPYHEVQVRAVSD
DRGDVAARVAVRFNEIYESLRLLRALLSDLPGGHVVTPVE-------HAGAPSCGVGWIE
GWRGDVFIAVETGADGTLLRCHCHDPSWHNWPALEHAIIGNIVADFPLINKSFNLNYAGH
DL--------------------------------------
>WP_008528233.1
------------------------------------------------------------
------------------------------------------------------------
---------------------------------------------------MSEEVSGTE
IPVGPQHPSLKEPANFTLTVDGEVITGADLKLSYNHRGIEQAALSKSYLENIYLLERICG
ICSHAHTSSFVTGVEDLLDLDVPRRANYIRTLIGELERIHSHMLWLGVAGHEIGFDTLWQ
YAWRDRELVLDLLEEITGNRIHYSINTIGGVRQDLTDEQRETVLEKMDELEERIDFYLET
VPNEETVRMRCEGVGTVSTELAREYCAAGPVGRASGLPVDVRKDAPYAAYDEMDFDVITE
TTGDLLARTTVRIREIAESISIIRQAAEGIPEGDLKASQP--MQALLAQIPEGDVVSRYE
APRGELIHYLRSDGTDTPERIHIRVPTLANWPTVVEALRGSYIADTPIVVAGIDPCISCT
SRIGETDGSHAGENSFNLDELREYGIEWYDD-RAEGGSVR
>WP_011929095.1
------------------------------------------------------------
------------------------------------------------------------
-------------------------------------------------------MARTV
IPFGPQHPVFPEPVQLKLECEDETVVGVTPVIGYVHRGVEKACELNTLRQNIFLVERICG
ICSIQHALCYCQGIEELANIEIPQRAHYLRTAWAELSRLHSHSLWLGLLSDALGFESLFM
QIWRAREIILDILEMTAGHRVITSACVVGGVRRDIDAEMLKKTEAMLGDFRKMMKTILPT
LLNDPTLKKRTVGKGILSYDQAVTLGACGPTMRGSGVPSDVRST-GYAAFKELGFEPVVE
TAGDSYARTLVRTRELYQSIDLTLAALHQMPAGEIMVKA--------DAYPEGEIFTRVE
QPRGELTYYIKANGTNHLDRCKIRTPTFANIPTLLVMLPGCELADVPVITLSIDPCISCT
ER--------------------------------------
>WP_011448732.1
------------------------------------------------------------
------------------------------------------------------------
------------------------------------------------------MSKQII
VPFGPQHPVLPEPIHLDLVLEDERVVEAIPSIGYVHRGLEKLVEKRDYKDYVFISERICG
ICSFIHGATYCQGVEQIMGIEIPRRAEFLRAIWSEYSRMHSHLLWLGCFADGIGYENLFM
NCWKVREKILDVLERTTGGRVIQGVNRVGGVSRDMDAAELKRIECEIPGLRDDFTELTRI
FDEDLTVQTRTKGIGILPKDKAWDLGAVGPVIRGSGYAVDARST-GYGAYDELDFKPVVR
NEADCHARCLVRAEELFTSLDLIENAIDRIPAGDILAPV--------KGNPSGEYYARAE
QPRGEVIHYVKANGKKNLLRHRVRTPTLANVPALVHMLAGCELADVPVIVLTIDPCIGCM
ER--------------------------------------
>WP_014122941.1
MRKADKGLREFYEA-FREHIKECKRMSYGEYQ-FVIDREVLPEAVLWWHNHPEFKETHLS
TAVGTDERPLNGHFVYMPFLNVQVENYWVFLKAYLPADDPSFPSVAAKLPAALWIEREVK
DLLGFNPIGHPDPRRLILPEDWPDGVYPLRKDMDYRHSPMAEVKTE----FKEKPEGTTL
VPMGPVHMGIEEPAHFRLFVKGEEIVDVDYRGFYSHRGIEKTGEGRTYNQVLFLAERICG
ICGYQHSVSYAMAVERLADVEIPDRARYIRTLMLELERIHNHLLWVGIAAHLVGYDTGFM
HAWRIREPVMWLVERLTGNRKQYGMNIVGGVRRDILDYRKEEILKVVKQIREETKKFLDI
ALNTNTFIKRAEGVGILPYKVAKAYSVLGPTARASGRKIDTRLDQAAMAYNEVDFKVPVY
KEGDVLARVLVRMDELFESLWIVEQLIDQMPGGDIMVPIG-------DLPEYEEALGFTE
AHRGEVVHYVMTGEKNKVYRWKVRAPTYNNLPAVPEMLKGYHVADAPLIIASIDPCYSCT
ERVQFVDVQTGKVKVLTEAEFNELSI-KYRGVF-------
>WP_010251151.1
------------------------------------------------------------
------------------------------------------------------------
------------------------------------------------------MSKRTI
IPFGPQHPVLPEPIHLDLVLEDEKVVEAIPSIGFVHRGLEKLVEKKDFIEYIYVAERICG
ICSFMHGMGYSQAIEQIMKIEVPERAVYLRTIWAEFSRLHSHMLWLGLLADAFGFENLFM
HCWRVREKILDIIEETTGGRVIFGSCKVGGVRKDIDPVTLKRMSKFVVDLEKEIKEISSM
FMNEYTVKHRLVGVGVLSKEDAHTLGAVGPMMRASGIAQDMRKL-GYGAYSQLEFEPITR
TNGDSYDRCAVRIDELFQSISLIRQAIDKIPDGPVDVKV--------TGNPDGEFFARLE
QPRGEVIYYVKGNGTKFLDRVRVRTPTFANIPSLLKMLQGCDFADVPILILTIDPCISCT
ER--------------------------------------
>WP_011448802.1
-------MTGVHAHYALSLPAEWLIGEDMTIS-YAVPDERIRAVAETLL----ALESRLV
WIFCE--REKDGSFVLRYVFELTEMRKYLVLVL----NTRMPESLVEIYPAASRFERAIT
DGFGLQFAGSPDTRRLFLHEAYPDGFYPLKKSIKNAPITPFTDHTTPYEFRTMEGTGVYQ
VPVGPVHAGIIEPGHFRFSVIGEDILNLEIRLGYLHRGIEKRAEGCSPEKGVRIAESVSG
DESVANACCYAMAVEQILSVQVPPRAVWLRAYFLELERSWSLLSDLAGMVTDVAFSTAAS
RLLILRETVQRVCERLTGSRFLKGIIGIGGISHDIPDDLLVEVTDTLMKVRVDLEGILSW
VLSVPSVIDRFSTTGVVREPLIDPLALSGPVARASGRALDVRSDHPYGLYETHPIPPLTR
MTGDVLGRFALKGDEVLASLAYITELVRQIPKGPVQAEYE---------VCDGDALAAVE
SPRGRNLCYVRI-CDGSIDRFALSTASFCNWMALEHAVLGNIVPDFPVINKSMNLSYAGT
DL--------------------------------------
>OIO80949.1
------------------------------------------------------------
------------------------------------------------------------
-------------------------------------------------------MRQTV
IPIGPFHPLQEEPEFFKLFVDGETVTDIEINIGYNHRGIEKISEVKSFDQVTFLVERICG
ICSNSHPFAYCLAIEDLMGIEAPERASFIRTVIAELERIHSHLLWLGLAGHFLGYNTVFM
WAWKYREPVLDIFEAITGNRNHYAMNKPGGVRRDIIDDDIPAILKMVSELVPAMDMFKGA
IIDDPVIHARLKGVGILTKKDAIAYAALGPVARASGFDVDIRRDEPYGAYDRVKWNVIVE
QDGDVFAKAKVRILEIYESIKIINQCLKKMPKGPIDANI--------KEVPPGEGIGRIE
APRGECIHYVRSDGSNSPVRHKIRAPSFMSVPTAKASIVGQQVADASIILAAADPCYCCT
ERMAVIDKKTNKQ-VLSAQDLVRMGQEKTRKLWKP-----
>WP_010950337.1
MMSASLR--------------------------HRVSERGLIATAEQLW----ADSFRLA
LVAAHDD---GDSLRVVYLFLADRR---VELEYVVPADNPEIRSLAYLSFPAGRFEREMA
DLYGIRPVGHPKPRRLVRHAHWP-DWHPMRTDAGPAPEF---TDTGAFPFLAVEGPGVYE
IPVGPVHAGLIEPGHFRFSVAGETIVRLKARLWFVHRGIEKLFHGRPATAAVDLAERISG
DTSAAHALAHSLAIEDALGIELPHEIHRLRALIVELERLYNHAADLGALANDVGYSLANA
HAQRIRENLLRRNAAVTGHRLLRGAIRAGGVALALPDTE-------LAALAVDLAEVATL
TLANSVVYDRFAGTAVLHPDDASALGCLGYVARASGLRSDARVEHPTIV---LPITEIGA
PDGDVLARYTVRRDEFAASAALAQHIVESGP---IEY-AA-------TLPAPSSGIGIVE
GWRGTIVHRVEIDVDGRITRAKVVDPSWFNWPALPVAMADTIVPDFPLANKSFNQSYAGN
DL--------------------------------------
>WP_013562528.1
------------------------------------------------------------
------------------------------------------------------------
---------------------------------------------------MAGRGRLTE
IYFGPQHPGAPGNIGFKLLLDGERVVKAEAIPGFLHRGFEKMMENRTWEMNVVLSYRFCV
EDPDPLEIAYSMALEKIHRVDIPENAKYLRMIQAEFSRIASHLFWSHFIGGSVGLRTPAY
WAVAAREEILKWFARLSGHRVYHNISVPGGVRYPLPDSFVEDTLRVADFVEERVRDVEAA
LLGNKVFKDRTKGLGKLTAREALELGATGPVLRATGLPYDLRRANPYLNYGKVGFDIPTG
SAGDSYDRSMVRFREIYESLRIIRESVKRIDPEPLRVKLP-------LTAPPGEGVARVE
TARGEYMIHIVSTGGRKPYRVRLRSMSMPLTTVIEYIVSREEIADFPVLLASMDPCTPDL
DR--------------------------------------
>WP_012571234.1
-RSAEGHLKEFVEK-FRGAIFECKKLTRNQYL-FIVDREALPEMVLHWHNHSELKETHFS
MGTGTDERNIAGKFTYAPVINVAVENYWVILKAYLDEDNPEFPSIAAKLPAALWAEREVY
DLLGFNPKGHPDLRRLVLPEDWPEGVYPLRKDHDYKASPMDTPKCY----YKPGPPDTMT
VPIGPYHLALDEPAHFRIFVKGETVVDVDYRGFYSHRGIEKIGEGRTYNQVLFIAERICG
ICGFQHSTSYAQAVENIAGVEIPERAMYIRTIMLEIERIHSHMLWAGVAAHLTGFDTGFM
HAWRVREPVMWLAERLTGNRKTYGINIVGGVRRDFLDYRKEMIMEKIKELRRQVEEFIEI
ATGTATFVKRAEGVGILPYKVAKAYSVLGPNGRASGRNIDIRRDQPFAAYKDLDFKVPVY
KEGDVLARFLIRMDEVLESIWIIEQAIDQMPGGDVFVPIG-------ELPEYEEALGYSE
APRGEVIHYVMTDKKNKVYRWKVRAPTYNNLPAVPEMLKGYSVADAPLIIASIDPCYSCT
ERVQIVDVETGKAQTLNEQQFNMLSIQKGKGVA-------
>WP_019880045.1
ML-------------------------------KEIKTTELRAYANSYYRQG---KNKLL
AMFGADEQLLNGYFAIYCVFQNTSNPSINILKACFPENSDTYPSLTPLIPAANWYEREMS
DMFGFIALEHPDLRPLVLHENYPEKTYPLRKKFAANTKLKH--KPQVFNYPKVEGEGVFE
VPVGPIHAGIIEPGHFIFSQAGETVLNLEAKLFFTHRGIEKNLEGLSPVQALYLVERICG
ACAVSHALSFTQAIENLGEHKVSKRAQLFRVFIAELERIYNHIGDTGNICAGIGFAPIIS
HCSRLKEYIMRINEDISGNRFLRGAIIIGGVNKDISVLKVREIISVLNDIEREYLSMVDS
MYKQQEFVNRVSTTGIVPNHLAKEGAFSGIAARATGILSDTRKDFPYLVYDELNFKIITE
QTGDVDARIKVRIAEVQESLKILRQITPLLDQDQLFTEIG-------ALKTNTLSIGMSE
SARGNNLHALIIDSQQNIYRTFVRSASYSNWPALPIAAPNNIIPDFPLINKSFELCYACL
DR--------------------------------------
>CAA76121.1
------------------------------------------------------------
------------------------------------------------------------
--------------------------------------------------------MTTV
IPFGPQHPVLPEPVSLKLEIDDNVVVGVLPSLGYVHRGLETFINTKDFNQTTYVCERICG
ICSALHGITYTRTVEKLFDTEIPERAQYIRVIVGELNRLHSHLLWLGLFADGFGFESLFY
ECWKYREEVLDVAERICGNRVIHSISKVGGVTRDLTKEHIDMLLKMCDSLETEIKNIEKV
FVNNYTVKQRLVGLATLSKQVAYEVGTAGPTLRGSGNAIDVRETPDWDIYKDLGFKTAVE
KDGDCYARTKVRITELLNSLTIIRNAISKMPEGEIEVRV--------KGFPTGEAIMRTE
QPRGEVIYYVKGNGTKKLERLKVRTPTFANIPSLLLMLPGVKLADVPIVVLTIDPCVSCT
ER--------------------------------------
>WP_011941639.1
MSR------------------------------RGMDPSSIEAAAGALR----AAGGRMI
MVYAAPE---DGRQTLRYVSSRPGIAGFEVWSVP---AGGTVPSIATIWPLLGWYERETA
DHRGIAFSGQPEPFSLIA---------PLRAD----------EEADLRRLPGLSGDAVQV
LPFGPVRAGVVESAEFSFFYVGEAILHYVPHLFLKHRGMEDRFVDQTPETGLVLAERVSG
VGSVAHALAYAQAMEAAAQVAVPGRARYQRVIVAELERLYNHLHYLGHLADTTTLKVAHA
EGALLAERVKQIGARVTGSRFLRGVIAPGGLRRELRVEG---LAGALDALRAPIRRYIAR
LDASESHFDRLATTGVLPREVAFDQGATGPVARASGLDRDLRRDHAYAAYDDLALAVATG
TDGDAHARARVRIAEIENALLMIVRAIALTPGGAIRVACA---------AAGAEAMGWAE
SPRGTLIYAVHVGPDGRLARVKIKSPSFSNWRVFPYTVHGTNMMDYAINEASFGLTIAGC
AR--------------------------------------
>KUO60464.1
-MSPQIFRDKIKKLEFGHTLRLGHMGEQYRIN-IVVSENQLHGLLKLI-QEH---SAFLL
TLAGVDLRSIKDSFGVHIVFAIPQEKTIIEISMPVDSKYPIYPSITPLFPSAHWLEREIK
DMFGITPRDHPDLRRLAVHPDWPAEVFPLRKDFQPGSEVPR--VPGEIEFCPVEGEGIYQ
VPVGPIHAGIIEPGHFRFYTFGEDVINLQAQLFYTHRGVEKVAEGKDYKEVSLIAERVCG
VCSCSHVVAYAQAIESLAGVVIPTRAKYSRTILLEMERLYNHIGDIGNMCAGIGFAFGIS
RGAILKEKVMRKNNQLTGHRYLRGTVIPGGVKKDLK---FTDFISWLSEIEEELMGLTNV
ILSSEGLLERMKTTGILPLEAAVTLGAVGPAARASGYDRDLRRDLPYAAYEELDFRIPLQ
KEGDVFSRLVQRIEEVKETFKILTQAVTEMPQGELVTKIP-------DLAPYQSSSGYTE
SARGANVHWIMTGENNSIYRYSVRSASHCNWPVLPLCVPGNIIPDFPLINKSFELCYACL
DR--------------------------------------
>WP_004066458.1
------------------------------------------------------------
------------------------------------------------------------
----------------------------------------------------MENRVEYK
IPIGPIHPALEEPEKFIITLDGERIVNVDVRLGYNLRGLEWIGMRRNYIQILYLAERMCG
ICSFSHNYTYSRAVEEMAGIEVPERAEYIRVIIGELERIHSHLLNLGVVGHAIGYDTVLH
LSWLAREKVMDLLEAIGGNRVNYSMNTIGGVRRDIEDKHKRAILEMIKYYREEVPKIEEI
FLYDPTVEARLRDAGVIPKRIAIEYSAQGPTARGSGVEKDVRYNEQLGVYPDLGVKPITV
VKGDVFDRMVVRIGELWQSMELIERALDQMPEGKIKAFPKDNVALIRLKKAEGEGIGRYE
APRGELIHYVMNPGSEIPERWKMREPTFPNLFAVARALVGEQLADVPVAIASIDPCLSCT
DRVAVIDAKTGKKKVLTEKDLLKASIEKTREINPNIKAKP
>WP_011492896.1
-MRIEAFLPNQTRL--------AFAGRSSAFL-ARVDPDTWMRTARTAR----ENGGRLI
SLWGN--EEATGTFAISAAYALDGI---LWLEAPV-----GYPDLSTVFPCAARMQRAVF
DLLGLRAIGAADSRPWLNHGNWPRDYHPLQKLSSGAERFQS--GEEDYPFVRVDGDGVHE
IAVGPIHAGVIEPGHFRFSVVGEKVLRLEERFGYAHRGIEKLFERTPLLLGYRLAGRIAG
DTTVAFSWAYCMAVERALDGRIPPRAQWLRALLLERERIANHLGDLGALGNDAGFAYGLA
QFSRLKEDWLRVNDQAFGHRYLMDRIVPGGVSKDIDSRFITAIQTQCERIDTEVRVMQRI
YEDQSGLQDRFAGSGILSAEVAEHFSVCGLVARASSRKTDVRVDHPYAPYHEVPVQMVSD
ARGDVAARVAVRFGEIYESIRLIQTLLAGLPEGDIVTVLE-------QRGSPARGVGWIE
GWRGDVFVALETGAGGTLSRCHCHDPSWQNWPALEHAIIGNIVPDFPLINKSFNLNYAGH
DL--------------------------------------
>WP_021167282.1
MI---------------------------ETL-QVIPAATLRAAATVLRHGG---RYQLT
AMFANDERVINGNFAIYAIFFSKEDAAYKTIKAIINQDEPEFPSLTPLMAAAAWYEREIH
DLFGLTPVGHPDLRPLVLHENWPQGRYPLRKDFDPASLESG--ERTQYPVPPVQGEGVFE
VPVGPIHAGIIEPGHFRFSQAGENIISLEAKLFFTHRGIEKSVEGLSFSKALLQTERICG
VCSVANTLSYVQAVERLAGTEVPARAEYVRVLAAELERLYNHVGDIGNMCAGLGFAPGTS
NGSRLKEQLMRLNERLTGNRFLRGWITLGGVTMDITRELVQDISRLLTGIMSELGELIGL
LRDNDAFLDRVNTTGILPEQAVLDLGVVGVAARASGVDVDVRRDFPYAAYSRLTFDVPVY
TKGDVAARLWVRADEAVESIKLIGQLLAGLPSGKLTSKLG-------SVEPYQTAFSVTE
SPRGSNLHWLMAGENNTIYRYFVRSASYPNWPALTVAVPGNIIPDFPLINKSFELCYACL
DR--------------------------------------
>WP_011389179.1
------------------------------------------------------------
------------------------------------------------------------
-------------------------------------------------------MSTYT
IPVGPLHVALEEPMYFRIEVDGEKVVSVDITAGHVHRGIEYLATKRNIYQNIVLTERVCS
LCSNSHPQTYCMALESITGMVVPPRAQYLRVIADETKRVASHMFNVAILAHIVGFDSLFM
HVMEAREIMQDTKEAVFGNRMDIAAMAIGGVKYDLDKDGRDYFIGQLDKLEPTLDEIIPL
YQTNPSIVDRTRGIGVLSAADCVDYGLMGPVARGSGHAYDVRKQAPYAVYDRLDFEMALG
EHGDVWSRAMVRWQEALTSIGLIRQCLRDMPDGPTKAGPV-------PPIPAGEAVAKTE
APRGELIYYLKTNGTDRPERLKWRVPTYMNWDALNVMMAGARISDIPLIVNSIDPCISCT
ER--------------------------------------
>WP_007780611.1
MIRQDRVIALISAS--FGDRVFTAKAHVNELH-LEIAKSEIPILAVTL-RDW---GFPLI
QLTATDERNIKGQFRLFYTFANDGEKFVIIVSVSVAEAEPSFPSITNEVPAAHWYEREIR
DLFGLDPLGHPDKRSLAVHEDWPKGLYPLRKDFDLNSQVPR--TEEQFPYDEVEGEGVMQ
VPVGPIHAGIIEPGHFRFSAVGDTVINLEARLFYTHRGIEKLAEGKTPLEALPIVERICG
ACSFSHTTSYCQALEKLSRAEVSIRAKYIRTVVLELERLYNHVGDVGNICAGVGFAFGTM
HGARLKEDLMQLNERVFGSRFLRGINTPGGVRRDISVLDSDLILAALDKMELEFRDLTEI
LLDTKSYMDRVQTTGILLNRTASDLHAVGPAARASGIDRDARRDHPYAAYDRVSFNVPVY
EQGDVLCRVKVRIDETFESIKIIRQILESMPLGELIQPLG-------DMIPFDYTVGLTE
SARGENVHLIEIGKDQTINRYMIRSASYVNWPVVPSTVPGNIIPDFPVINKSFELCYSCL
DR--------------------------------------
>WP_006323220.1
MEKTKHWLSRMKQQ-LGNKVRSIEQNSAQETV-ILVEKTELPDICYFLWSEK---KGRLF
TMVGNDERDIHGFFALYYVFSFDSFRHFITVKKLIDPLDLTFPSVSTKLPAANWYEREVK
DLLGLRPQGHPDPRPLILHGDWPEDLHPLRKDFPLDRHAPR--VQSRESFMPYDSEDVTE
IPVGPIHAGIIEPGHFRFGAVGDTILHLDARLFFTHRGLEKASEGMPLEKALFLAERICG
VCALSHSTAFAQAAERLGGVTIPPRAAYLRTLFLELERLYNHIGDVGNVCAGFGFAVGVS
QGARLKETLQQLNEHIAGHRYLRGVVRLGGVRIDITEREKEEIARTLAYVKKEFQELVDL
LFSHDIVMNRMATTGILSLEHANQLEVVGVAARASGRSVDIRRDQPYAAYDQVSFRVPVY
HAGDVLARVRIRIDEVVESIAMIEQLLHVLPSGDTFTPLP-------PLPPYRSAMGWCE
SPRGETVHWLMVGPDQTVYRYRVRSATYSNWPAVPHAVKGNIVPDFPLINKSFELCYACC
DR--------------------------------------
>OGV38448.1
-----------MENW-------ISEKNGQSLSLREVPVLRFAELREDIVEK-CRHGMRIA
GFFGHRE---EKTLRLFIVLASDAESTLLVSSAVFSEDEKSYESLTPELPQFSMFEREFY
ESYGIEPLGHPWLKSVRFPHD--------GAI-----KK----NEADYPFFKVGGEGIHE
VGVGPVHAGVIEPGHFRFMCDGEKVIHLEIHLGYQHRGIEKLMFPGAISGKSVLAESIAG
DSVIANMMAFCAIAESGSEGTPPLRAVVIRTIAMEMERAAIHIGNLAALAGDIGYLTANA
FFGATRTYVINLLLAFSGSRFGRGLIRPGGIVYDIDPEIRKAVISSLKMVKDRVILMGEQ
MFDFPGVLSRFQRTGVVDAATAHKIGMVGLAARASGLKTDVRSDHPSGLYRFSPLHRLSM
ETGDVFARAFLRYLEIKQSLDFVLEQLEELSDEGIM-KSP------APLKADSFIMSLVE
GVRGEIAHFCITDSDGNISRYKIKDPSFNNWPGLAYAVRNEGISDFPLCNKSFDLSYCGF
DL--------------------------------------
>WP_025345477.1
-MKCDKFIEALGTR-V--KISEVTRQCDDQVT-ALVELNDLPEAVRFLYYDM---GGYLT
TMVPNDERSINKHYALYYALSMEGGKCFVTIKTLISPDSLVYPSVTPLVPACVWYEREAY
DMFGLVAEGLPDKRRLVLSDDWPDDLFPLRKDMDYRYRPDMKDHMEEYEFLRPEGSGIID
VPLGPLHITADEPGHFRLFCDGDTIIDADYRLFYQHRGMEKLAENRNYDQMGYLAERVCG
ICGYAHAIACIEAAEKAINLEIPARAQAIRVICSEIERLHSHLLNIGLACEVTGNYNAFM
HIFRIREYSMKLAELVTGGRKTYGNVVMGGLRRDITGVEIKESLRILQIIETQVDEVWDA
VMDDKRQMSRWKGVGILDKQVARDFSPVGPNIRGSGIKRDTRYDHPYDFFKQIQFDVAVV
EGGDVFAREMVRYMELKSSVSIIRQCFELMPQTQIIVDKF-------HVKPENYALAYVE
APRGENVHWIMQGSAQKVFRWRCRAATYNNWPSLRFQFRGNNLADAALIVCSLDPCYSCT
ERVTVVDIKSKKSKILTNDDLKNFARTQKDSPLKDLR---
>OGS60071.1
-MDT---LGTILGE-LGAKPGEAIENGAGEIY-LKAAPADFKARCLAVHKKT---DSPVM
TLFAADE---KGRFLVYCAFLWAERRRWIFVFQEVSKDPPAFDSLAADLYSSAVFEREMR
EMFGIEARGARDTRRLKLHGEWPAGYYPLRKDFVPPPARAK--AEEEYIFAKVEGEGLFQ
VPVGPVHAGVIGPGHFRFSVAGEPIINLEARLGFTHRGVEKLFEGQKPAGAVKLSECVSG
DSAFAHSLAFCLAAERALGAAAPPRARLLRAVFLELERLYNHANDIGGMAVDVGFSFPAM
CASLVKEQLLALNETLTGSRYLKGVNLPGGVSADLDGDKEKAVLAALHAVEADLSDIKDI
LYDSVSFMDRVDTTGILAPAAAKHMGVKGPAGRASGVALDLRKVFP-DGCEGLKFSAAKQ
ETGDVLARLNIRFTECDSSVSIIRQAMSNLRPGPLAAPAA-------GT-KAGFAMGCCE
GWRGPVLYWLKLDGEGRIDRCKVTDPSTLNWAGLCHAAPGNIVPDFPLCNKSFDLSYSGN
DL--------------------------------------
>WP_051555427.1
M------------------------------------PEAILMAAEKMSAGG---KHPLT
AMFGRDETANGVGYVIYCYFEIPENKTVDGFKVVFNPNGSEYDSITHIIPAAAWYEREIK
DMFGLVPKGHPDLRSLVLHETFPEDFYPLRKNVKVNAKV---RGERQFKVRTAKGEGLFE
VPVGPIHAGIIEPGHFRFSQAGEAMLQLDAKLFYTHRGIEKAVEGKTPYEALPIVERICG
ACSVSNTWSFCQAVEKAVNVKVPRRAEIIRTLLMELERITNHVGDIGNIPAGVGFNPAIS
LGGRLKEKLMRLCEAVAGNRFLRGMIIPGGVSMDITPELCDRIHQVMDEVADGVEDMATM
FREQENFQNRIQTTGIVRNQTAMDLAMVGVGARASGYSHDSRCDFSYGVYDELDFKPYTK
TMGDVAARLLVRIGELSASFEMVDKLIELLNSGEQELSVA-------MEYNEGSGWGISE
SARGSNFQYVALDGDGRIDRLFVRSASYANWPALPIAVQGDIIPDFPLINKSFELCYACI
DR--------------------------------------
>OGH95554.1
------------MKW-------IISKNNQVISLNEIPILNINGLRNEIIKQ-YRTQKRVI
GFFGCVE---YSNIRLYVILADDKKSELLISSARFAAGEKSYPSITKDIPAFHLFEREFY
EEFGIEPFGHPWLKPVRHSKN--------KFD-----KTQ---KIENYPFFKMEGEEVHE
VAVGPIHAGIIEPGHFRFMCNGEKVYHLEIQLGYQHRGVEFLFE-NSNRFMPHLAESITG
DTVIGHTVAYSNAMEALINLKISDKSELIRVIALELERVAVHIGDLGAISNDIAYIMGSS
VFGATRTLIINTLLSICGSRFGRGLIRVGGVTCDIDNKLAEIISTTLDKVLKDVERMTDT
MFSSASVISRLEKTGTLSKEKAQGIGLVGISSRASGLSLDTRIDHPWGWYKNMFFDKEII
ESGDVFARTSIRYKEIKQSIIIIKEILSQLQNNDLLIETK------NSLPVNGMVISIVE
GWRGEIVHVALTNNENGIFRYKIKDASFNNWYGLALSVRNNGISDFPLCNKSFNLSYCGN
DL--------------------------------------
>KPL71028.1
------------------------------------------------------------
------------------------------------------------------------
-----------------------------------------------MTMEAQTTTGKFV
VPIGPQHPALKEPGHFEFTVDGEIVTGASVRLGFVHRGIEKGAEARNWVQNMYMVERVCG
ICSHVHATAYALGVEQLAGVTAPPRAQAIRELVAELERVHSHMLWLGVAAHEGGFDTLFM
YSWRDRETVMDLLEAICGNRVHYSVNLLGGVKYDIDDKLADQLRKGVDFLEGRCEHYMKV
VTTDETFVGRTKNVGKMSKEEAYELGSVGPTARASGVDRDIRIDAPYVSYEQFPVKLITD
DAGDLQARFVVRIKELYESFRLIREILDHMPEGELTVKVP-------RRIPAGEAISRVE
APRGELLYFLKSNGTDIPDRVKIRTPSLCNWSSVVNYAVGHKLADMPMLLAGIDPCFSCN
DRSVTIHRGGNVQNDWSWEQLRQYGIAYYR----------
>WP_021758533.1
------------------------------------------------------------
------------------------------------------------------------
-------------------------------------------------------MAQTI
LPFGPQHPVLPEPIHLKLTVEDEIVVDALPALGYVHRGLEKLCDIRDYNQMVQIVERVCG
ICSKIHAMCYCQGIEEMMGVQVPDRAKVLRVVWSELHRVHSHLLWLGLFADAFGFEALFY
QFWKIREKVMDINEATTGNRVIVSVNEVGGVRRDLSAEQIRWIEAELKVVEKQVRELRST
ILDDYTVKKRTVGKGVLTGAQALELGAVGPTLRGSGVFQDARQL-KYAAFDRIDFQPIAY
PNGDSWSRCAVRYDETLQSIDLVRQALARLPEGELSTKV--------KGKPEGEVVTRVE
QPRGELLYYLKGNGTNNLDRCRIRTPTFSNIPPLVVMLPGLELADVPVVVLSIDPCISCT
ER--------------------------------------
>WP_027622667.1
------------------------------------------------------------
------------------------------------------------------------
------------------------------------------------------MSRRTI
IPFGPQHPVLPEPIHLDLVMEDEKVVEAIPSIGFVHRGLEKLVEKKDFIEYIYVAERICG
ICSFMHGMGYSQAIEQIMNIEVPERALFLRTIWAEFSRIHSHLLWLGLLADAFGFESLFM
QSWRVREKVLDIMEETTGGRVIFGSCKIGGVRKDIDTVTLKRIEKILVDLEKEIREIGNV
FLNEYTVKSRLVGVGVLSREDAYNLGAVGPMMRASGIAQDMRKL-GYGAYPQLDFEPITR
TNGDSYDRCAVRIEELFQSIDLIRQAIGKIPEGPVDTKV--------TGNPDGEAFVRLE
QPRGEVVYYVKASGTKFLDRLRVRTPTFANIPALLKMLKGCDYADVPILILTIDPCISCT
ER--------------------------------------
>OGC11840.1
------------------------------------------------------------
------------------------------------------------------------
------------------------------------------------------MAKENI
IPIGPFHPLLEEPEFFKFYVEGETVIDADVRVGYNHRGVEKLLESKTYDQGVFLVERICG
ICSTSHPFAFTQAVEDISGIEVPERAKYIRMIIGELERIHSHLLWVGLAGHFIGYNTVFM
WAWKYREPVLDMFEAISGNRNHYNMFKVGGVRRDIKDDDVPGLLKAIDEVEKFTSMLAKS
VSEDPIIQARTKNIGTLKKQDAIDLGVVGPVARGSGLAIDNRKDFPYANYREVEFEKIVL
EQGDVYSRAVVRLLEIIESVKIIRQSLKKLSAGPIETEV--------REIGIGEGIGLHE
APRGEVFHYSRSNGSNYPERHKIRAPSFMNVPSFKKTVIGQKISDAALITAAVDPCYCCT
ERMAAIDPQNNKT-LLTGEELVRLSQERTEEIRRKIRS--
>WP_013843216.1
-MSSDVLWREIQKHPELDVTQVSSLGGAKTWK-LGVPLEKLPEITGSL-KEM---GARLL
TLSAIDERELNRHFALCSAFALPLENTLVEIRVLLDGANPRYPSVTMDFPSAHWLEREVK
DMFGIVPEGHPDLRRVAVHPDWPGDLFPLRKDFISGTKVPR--VPGKMEFCPVEGEGLYQ
APVGPVHAGIIEPGHFRFFTFGEDVINLQAQLFYTHRGIEKTAEGMHFLDAALVAERICG
VCSASHAASYAQAIESLADVAVPGRARFIRSILLEMERLYNHVGDIGNVCAGIGFSYAIS
RGALLKEQLMRMNLRLTGHRYLRGTILPGGVTGELKD--LPVIMKELERLQMDLKELTTI
MLSSQSLLDRMHTTGILTRETAATLGAVGPAARASSIDCDLRRDLPYAAYNQLSFQIPLQ
TGGDVLCRLKQRIDECEQSFSILKQSFKHLAEGPLCVEVP-------YLPPYQTAVGYSE
SARGANVHLVVSGPDNTLFRYMVRSASHCNWPVVPLCVPGNIIPDFPLINKSFELCYACL
DR--------------------------------------
>WP_004699424.1
MKLGAAYVARLREQ-FPTAILDEEWQTPDQLT-ITIKLNSLPDVVEHLYYQQ---GGWLS
VLFGNDERSLNGYFAIYYVLSMEGRKCWVIVKALISPERPEFPSVTPRVPAAVWGEREVR
DMYGLQPVGLPDERRLVLPDDWPDDLYPLRKDLDYRQRPTPTSNTETYQFENEAGSSSRV
VPIGPMHITSDEPGHFRLFVDGEDIIDADYRLFYVHRGMEKLAETRGYNDVTFLSDRICG
ICGFTHSVAYTSSIENALGIIVPPRAQMIRTILLEVERLHSHLLNIGLSCHFVGFDTGFM
QFFRVREKAMTIAEMLTGARKTYGLNLIGGVRRDILKADRIKTLQLVSEMRADISELVDM
LMSTANIEQRTVGVGMLDRKIARDFSPVGPMIRASGYARDMRHDHPYANYANIPKELFSL
DGCDVHSRLLVRVREFFDSLVMIEYGLNHMPGGPLLEEKV-------HYQPYKFALGFSE
APRGEDVHWSMTGDNQKLFRWRCRAATYANWPVLRYMLRGNTVSDAPLIIGSLDPCYSCT
DRVTLVDVRKQKSVTVPYKEIERYGIERTHSPLK------
>WP_022739022.1
MRVGETHVQAVRDT-FPGAVLDATWQAADQVT-ITVPTDMLPDVVEFLYYGR---GGWLP
NMVANDERPLHGCYALYYLLSMEESPGFVVVRAEVDPHSMEYPSVTPRVPACVWSEREAF
DMFGLRAVGLPDERRLVLPDDWPCDLYPLRKDMDYRKRPAPVTDVENYSFLYEHAEETTE
VPMGPLHITSDEPGHFRLFVEGEDIIDADYRLFYVHRGMEKVAESRNYDAVTFLADRICG
ICGNAHSVAYAEAVEHAQGIEVPVRAQYIRSILLEVERLHSHLLNLGLVCHYCGFDTGFQ
HFFRVREKTMDLAVLLTGARKTYGLNLIGGVRRDILDEQKLATIKYVRELRHEVEALVDM
LVSTANFESRTAGIGRLDPAVARDFSPVGPCVRGSGIARDVRFDHPFDGYKFVGMSARSH
DGCDVQSRTLVRVEEFMDSLDMIEQLLDGAPEGPIQAENW-------QYTPHKFALGYTE
APRGEDMHWAQVGDNQKCYRWRAKAATYSNWPILRYMFRGNTVADAAIIVGSMDPCYSCT
DRVTVVDVKKKTSTVLTKDQLEGYCRRRTHSPLSGKG---
>OFZ55604.1
----------MTSSE----SVGRPIRNAEAVRLSEIPILTTDHWRQEILRA-TRYSWRIC
ALFALPK---GGAFRLITVLANNREQSLTVFATDV---RDRYPALTPDVPEAHLFEREIA
EQFPIKPEGHPWLKPVR--------------------------NASSTEYFKIEGDEIHE
VGVGPVHAGIIEPGHFRFLCNGEDVFHLEIALGYQHRGIERALQGGPNKRTLSYMETLAG
DTTIGHTLAYSLAVEGLSRLDVSPRAELIRGIALELERLANHTGDLGALAGDVGYLPTAS
FCGRLRGDFLNLSAQICGSRLGRGWLRPGGVLFDLPKDQTEGFLSKLKATFRDVKEAAQL
LWHRPSVMARFENIGAISQQVCQELGIVGPAARACGLRNDIRHDFPSGIYRNARIHIPTR
HSGDVFARAYIRWLEIQESTRFIEAALRSAVEAPISKPTTQ-----APLQSNSIVVSLVE
GWRGEICHVALTDHLGAFARYKVIDASFHNWTGLALALRDQQISDFPLCNKSFNLSYCGY
DL--------------------------------------
>WP_002210277.1
---------------------------------------------------------MLF
DLHGVDERLRDADFSVFYHLLSIERNRDIMLKVALSEKDLHVSTATKIFPNANWYERETW
EMFGITFDGHPHLTRIMMPQSW--EGHPLRKDYPARAEFDP-FKPEDWGMKRGENEDFMF
LNLGPNHPSSHGAFRIVLQLDGEEIIDCVPDVGYHHRGAEKMGERQSWHSYIPYTDRIEY
LGGCVNEMPYVLAVEKLAGIVVPDRVNTIRVMLSELFRINSHLLYISTFIQDVGAMTPVF
FAFTDRQKVYDVIEAITGFRMHPAWFRIGGVAHDLPRGWERLLRDFLDWMPKRLDSYVKA
ALQNSILKGR--SVGVANAKEALEWGVTGAGLRATGVEFDVRKWRPYSGYENFDFEVPVG
NNGDCYDRVMLKVEELRQSLRILEQCYKNMPEGPFKAPLT--TPPPKPVMPANESFQMIE
ATKGINSYYLTSDGSTMSYRTRIRTPSYAHLQQIPSVIRGSLVSDLIVYLGSIDFVMSDV
DR--------------------------------------
>WP_022856172.1
------------------------------------------------------------
------------------------------------------------------------
----------------------------------------------------MNRSQRFV
LPIGPIHIALEEPIQLKLETEGNIVKNVQLKIGYVHRAIEFLLANRDFYQGIIVVERVCG
ICSHSHPTCFVQALEQIAGIEVPLRARYLRTLIGELERIHSHLLNTAIACEILGFKTLFV
RCMNARENIKDLMEGITGHRGNYAFNTIGGVRKDLVEDEIHEVKKSLDSLEPEIFQLIET
VLSNSTLISRTKGIGVLTYQDAVDLSVVGPVARASGVDLDLRKDAPGAAYEFLEFEKVIE
KDGDVLSRIKVRLLEMIESFKIIKQILKDLPKGPILTKK--------FPIPKGIGISRWE
APRGGLIYYCITDGTDIPYRVKIRAPSFVNIYALNRILINQDVADVTIISGSIDPCFSCM
QR--------------------------------------
>WP_013467129.1
------------------------------------------------------------
-------------------MVSQSE-----------------------------LIKEAR
E---------------------GMDLLPLDK-------------------------DTYE
LFFGPQHMA-TENFSIILKMDGHRVVKAIANPGFLHRGFEKLAELRPWYTNIALLLRICV
PEPDVPEMIYSMAVEEIMGWEVPERAQWIRTVVLEMARVSAYLFWTMGMAFKLGVYTAGQ
WAAAYRERFMALFEELTGARVYHIYTIPGGVRRDIPGDWLRQLKDTVEYVKSKLPDFDHL
IFENYITFRRMEGIGVMDKKFALEEGVTGPNLRATGVPYDVRRADPYLLYPELDFEVPVL
KEGDALSRALIRRYELEQDLYILEQLLEGPPSGPYKIQDPRLKNLPRFKVPAGDAFAHVE
STKGDFGAYVVSDGGNKPYRVQIRGPSIAHIRVLEQLLVGARIADVPVILVSLDNCPPDI
DR--------------------------------------
>OLA74616.1
------------MNW-------IITENNKKINAFDIPTISIEEIKADV----EKMKMRVV
GFFGKQE---FNNVRLYVVMADDKIGKLYVTSSLFTPDVKSYESFTQKFPAFHIFEREFY
EEFGIEPLNHPWLKPVRNNQD-------------------------AYPFFEMEGEDIHQ
VAVGPIHAGVIEPGHFRFMCQGEKVYDLEIMLGYQHRGVEELFLKG-KGYNNRLAESVCG
DSVIGYNMAYSQAMETLSDTQVSSKAQIIRRVALEMERIAIHIGDMGAIAGDMAYLMGAS
IFGITRTLVINTMLEISGSRFGRGLINVGGVNFDIDEALSKKIIDMLDGVAKTVDRTTKV
MLKTPSCISRMERTGVVSTETAQALGAVGMAARSSGVDIDTRFDFNDKWYTSLDVVKPFK
ATGDVHSRFKLRYKEIKQSMQIVKKLLDKLKENEILTNPN------KTLAPNAFAISMTE
GWRGEIVHIALTGANGELLRYKMKDPSFNNWYMLAMAVRNNGVSDFPLCNKSFNLSYCGN
DL--------------------------------------
>KJS50016.1
MMRQERVIELISNF--FEERVIIAKAYVDELH-LEINKNEILSLAVKL-RDW---GFPLI
QLTATDERSIQGQFRLFYTFANDEEKFLIVVRVCVAEVEPSFPSIMNEVPAAHWYEREIR
DLFGLDPIGHLDKRRLAVHEDWPEGLYPLRKDSNLDIEVPR--TNGQFSYDRVEGEGVIQ
VPVGPIHAGIIEPGHFRFSAVGDTVLNLEARFFYTHRGIEKLAEGKTPLAVLPIVERICG
ACSFSHTTAYCQALEKLSGTEISTRVKDIRTVVLELERLYNHVGDVGNICAGIGFAFGTM
HGARLREGLMQLNEIVFGSRFLRGINTPGGVRRDISIQNINLILVTLEKLEQEFKELVEI
MFDTNSYMDRVQTTGILWNRTARDLHAVGPVARAAGVDRDVRRDHPYAAYDRVSFKVPVY
EQGDVLARVKVRVAETYESINIIRQILLSMPTGELTQQLG------REMIPYNYAVGMTE
SPRGENVHFIMIGKDKTIYRYMVRSASYVNWPIIPLIVSEDIIPDFPLINKSFELCYSCL
DR--------------------------------------
>WP_010917712.1
-----------------------------------------------------------M
KYYRFPERFVTEKYSVYEHILSDQR-------------------------------REI-
-------------------------------------------PSE-----SYNLPGEFT
FNYGPATGGLIESVAFDFHTPGELIKHVDVYPYIKTRKIKV--RGLSPEDALLLVERING
FHAASHAVAFEMAVEDALNIDVPEEVQYSRIIMLELERMRSNLEVVKRLCEPAGFGVPQN
QIAYLRENIARIITSFAGHRYFFSSSYVGGCQFN--------LESVIEDVKEEFEGIFND
LLQSKIFLNRLQNNGKISSSD-----MLGPAARAAGIEVDARIDK-RLPYSKLGFKPIV-
DEPDAFGRFYVRSKEILSSADLISKAIRNSPPAKIEK-------------TNGEGAARVE
SPQGDLFYYVKIN-DGKISDVQISSPSLLNIEAFKKSMIGNIFTDYHFNWESFGIWVSEL
AVVI------------------------------------
>WP_027938372.1
MQS------------------------------HDVLPVNWQAQIAQLH----GRDYQLS
ALFANDERSLHGVYAIYAVFFQAQEQDLQLLRLPLSASSSSFPSITPIFPGAAWYEREIH
DLFGLSPAGHPDLRPLVLHH--ARGVFPLRKD--AGAALPP--EGEAFPVPRASGDSLFE
TPVGPIHAGIIEPGHFRFTQAGENVLHLEARLFYTHRGVEKAMEGRTVSQALHGVERVCG
ACSVTHAMAFCQAVETLCRQEIPPRAAMLRLIACELERLYNHLGDMGNLCAGVGFHAGVS
IGSRLKEDCQRWNERLTGHRFLRSWITPGGVSRDINDKDQQELLQFLGQLDEKVKNFIDL
LAGHDALSQRTETTGILPHKAALDLGVVGPAARASGVNIDLRRDLPYGAYQSLQPHIPVR
KEGDVAARLFLRADEAQESLLLLRKALRQLPPGPIQTPIP-------PLPPPGSALGWAE
SPRGGEFIWLQIDSSGHLSRLFLRSASYPNWMAVSLTVPGNIIPDFPLINKSFELCYACL
DR--------------------------------------
>OQY81639.1
------------------------------------------------------------
------------------------------------------------------------
----------------------------MRRDFKQEQAPVET----ANRPEGGRVGNKFI
VPIGPQHPALKEPGHFEFEVDGEIITGARMRLGYVHRGIEKATEERNWIQNLYLLERVCG
ICSHTHTSVYSQGVEKLAQVETPPRALAIRELVAGLERIHSHLLWLGVAAHEAGFDTLFM
YSWRDRETVMNLLEELTGNRVNYSICVLGGVKQDILPEQAASIHQAIGYLEERIRYYLDV
VSSDTFFLQRTRGIGTMTLDEAKRFGSLGPTARASGLRRDVRLDSPYGAYTRFPVSIVTD
ERGDLEARFAVRMKELLVTCSTIRAIVDNLPAGELTTRFP-------RKIPAGETVSRVE
APRGEVFYFIKSGGGESPTRLKIRTPSLCNWTSVLNKAVGHQLADVPMLIAGMDPCFSCN
DRMVTVRGKKDSR-SMTWSELREYGIQKYQGRR-------
>EKD26902.1
------------------------------------------------------------
------------------------------------------------------------
-----------------------------------------------------MASKKTI
IPFGPQHPVLPEPVHLDLVIEDEKVVEAIPSIGFIHRGLEKLVEKKDYNEYVYVAERICG
ICSYIHGMTYCLAVEEIMKVEVPERASYLRVIWSELSRIHSHLLWLGLMADAFGFESLFM
QSWKIRELILNIIEETTGGRVIFGSCKVGGVRRDITNDRLKDICQKLTEYEKHMRELAHV
IIDDESVKHRLVGVGVISMENAIKLGAVGPTSRASGIPQDMRKL-GYAAFKNLNFDPIVE
TAGDSYARTIVRIRELYQSIDLIKQACEKIPNGPIDVKV--------TGTPNGEYFARTE
QPRGEVIYYAKGNGSKFLERMRVRTPTFANIPALVKMLEGCELADVPVLILTIDPCISCA
ER--------------------------------------
>WP_019553945.1
MERRRRILKEIEQH--IQPLLLAKIEKKQEVL-FEVHKEHLLPACQYIHGER---KARLF
TMVGNDERQINGSFSLYYVFAIDEIHFFVTIKIALSQVDPTFPSLAAYIPTLDWYEREVN
DLLGLRAIGHPNRVPLILHGD-SLGIHPLCKDYVDTGLVAQ--TPDMTDTVEYMGEDVTQ
IPVGPIHAGIIEPGHFRFGAVGDTILHLDAKLFYTHRGIEKTLEGKTVQEARFLIERICC
VCNVSHSASFAQAVESAAGIEISQRAKFLRCLYLELERLYNHVGDVGNVCSGYGFAVGSS
QGARLKEALLQLNERLTGHRYLRGIIVPGGVNCDLDEAELVLLMESINEIDVDFQEFVDI
LLGHEIAMDRMETTGKLSLQQVDDFEAVGIAARASGRDVDCRRDFPYAAYEQLDFAVVLQ
TEGDVLARIKVRIVEAFNSMLLIRQILSRLPKGAIQTDIP-------LIEPYTSSLGWSE
SARGENVHWIMFDKNNTIYRYRVRSAAYSNWPVVPLAVAGNIIPDFPLINKSFELCYACC
DR--------------------------------------
>WP_000621456.1
------------------------------------------------------------
------------------------------------------------------------
----------------------------------------------------MIRTEEML
LNVGPQHPSTHGVFRLVIKIDGEIIKEATPVIGYLHRGTEKIAESLQYTQIIPYTDRMDY
LSAMTNNYVICHAVETMMGLEIPERAEYLRVLAMELGRIASHLVWWGTNLLDIGAVSPFL
YAFREREMIINLLNELCGARLTFNYMRVGGVKWDAPDGWIEKVKEFVPYMREQLAGYHDL
VSGNEIFLNRVKGVGIYSAEEAISYSLSGANLRCTGVNWDLRKDEPYSIYDRFDFDIPVG
SVGDAWDRYVCRMQEIEESLKIVEQAVQQFPEGAVLAKVPKI-----IKAPKGEAFVRIE
SPRGEIGCYIASDGKKEPYRLKFRRPSFYNLQILPKLLKGENIANLITILGGVDIVLGEV
DG--------------------------------------
>WP_014163350.1
------------------------------------------------------------
------------------------------------------------------------
--------------------------------------------------MAIGTGKTYK
VPIGPVHVGLKEPITAWLDVDGERIVDATIRPGAIHRGIEFMARDRNPIQVIYLAERICG
ICSFTHIEAFIRAVEDAAKIPVPARAQYIRTIVLELERIHSHILWAGVACYTFGYDSAFH
LGMILREKVMDVLEALTGNRVNYGTGTIGGVRRDITPKVEKAIKDMIAFYKSEFSLFYDV
AVGDPVALARLRNVGVLSKEDAITHCALGPTARGSGLRVDLRWSAPYEAYADLDVKPVVE
VYGDVYDRFLVRVLEVYQSLEIIEKCLEGLPEGDLMWEPKLPKLLSYLKQAEGMGVGSIE
GPRGDDIHVVKTGGQENITWWKVRAPTYANAVSWPIMFRGNDVADAPLIINSVDPCISCM
ERMLVTDVRKGSKQVVTKSELLQSCREKTRRLMGA-----
>Q58433.1
------------------------------------------------------------
------------------------------------------------------------
-----------------------------------------------MLFMKYEG----E
IAIGPVHPTMLEPHRLRLFIEDEIIKEAELVIGVNYRGIELIMEGLPPEKISILSEKICG
ICSHIHVWCNVTVTERGCDIEVPERAEYIRAIVEELERLHSHMLLFGHAFEVLGFETMAF
RAFMIREPIMQILGEITGGRAQYSCPIIGGIRPNIKESKIPALLERLEKFEENLKKLLER
TVNDPMIMSRIKDVGVLDKKTAKKLHALGPTARGSGIHSDMRKMQ-VPVYDNFEFEEIVF
DDGDVFSRLAVRFYECFESVKIIRQGLKDLPNKRIYNPNY-------ELKEFKPIDVYNE
AQRGQVYYSYGLDENGRVRQVKIRTPTATNLACMEAILPGHHVSDAELIIASCDPCFTCT
DRMIVKENK-------------------------------
>WP_011474970.1
-RVGASHIEYLRQK-LPHAVLEERWQTDKQVT-VTVKLNQLPEAVSTLYYGR---EGWLS
VVVGNDERSLNDSFGLYYVLSMEGEKCHVVVHAAVPSDNEEFPSVTPKVPGCVWGEREIR
DMYGLRPVGLPDERRLVLPDDWPDGLHPLRKDMDYRLRPPPTSDKENYQFRNDAAGETTV
VPLGPLHITSDEPGHFRLFVDGEDIVDADYRMFYVHRGMEKLAETRGYNEVTFLADRVCG
ICGYAHSVAYANSVENALGIIVPQRAQAIRSLLLETERLHSHMLNLGLVCHFVGFDSGFM
QFFRVREKAMTLAEMLTGARKTYAINLIGGVRRDILGEQRTRTLQLVGELREEVQRLLEM
LLATPNFGPRVAGVGLLDRKIARDYSPVGPLVRGSGFKRDTRVDHAFAGYKNVKLGVHTG
DGCDVLSRTMVRAAEIFDSLSLIEQLLEGTPEGPIINEDF-------TYKPHQFALGFTE
APRGEDIHWSMTGDNQKLYRWRCRASTYANWPVLRYMLRGNTVSDAPLIVGSIDPCYSCT
DRVTVVDVKKETSKTIPYKEMERYCRERKDSPLK------
>WP_013250744.1
-IDARPAVEQVQAA--FTQAITEVCAVHGVPM-LRVKKQDLPTVAHFLHPGL---RGSLS
LLWAVDHRPREARYELCYLFTLAERKDWLLLATDLHGDEREFPSITPHLHAAKWYEREIR
DLFGLVPIGHPDLRRLVRHEHWPKGSHPLKRDFPWDRVLGR--VQGEYAFRKIHGEGVFE
VPVGPIHAGIIEPGHFRFSVAGEPIMQLEVRHFWKHRGVEKLFEQQQLTEAVPLSERVSG
DTSVGHSLAYCQAVEMLQGVEVSPRARYLRTLFLELERLHNHIGDVGAICNDTAYALAHA
HCGRMKEQLMQLNDRLTGSRFLRGVNCVGGVALDLSGLQLAQVEVELNALEQDFSDIEKI
VFANASLTERLENTGILTEGIAWDHAVIGVVGRASGIDRDLRRDRPFAAYDVLQPRVALY
RYGDVRARMRVRLDEIHESIRLIREVRRGLPLGRLVSPMH-------QPQPGAWALSAVE
GWRGEILYVVMAGDAGRIHRCKVRDPSFVNWPAIQWAALGNIVPDFPLINKSFNLSYAGN
DL--------------------------------------
>WP_012199760.1
------------------------------------------------------------
------------------------------------------------------------
------------------------------------------------------MGKRTV
VPFGPQHPVLPEPIHLDLVLEDETVVEAIPRIGYIHRGLEKLVEKKDFMQYTYVAERICG
ICSFMHGMGYCMTIESIMNVEIPERAKFLRTIWAELSRMHSHTLWLGLLADAFGFESLFM
HSWKIREQILDIFEETTGGRVIFSVCDVGGVRKDINAETLTKIVTILNKVEKELKELTDV
FLNDSSVKSRTKGVGVLTKEQAYDLGAAGPMARASGVEADMRCQ-GYAAYDKLKFKPIID
TAGDSYARTSVRIGEIFQSIDLIRQCVELIPEGDIKVKV--------TGNPSGEYFTRIE
QPRGEVVYYAKANGSKFLDRLRVRTPTFANVPSLLETLKGCDLADVPILVLTIDPCISCT
ER--------------------------------------
>CCQ93003.1
MEAAKQWFLWLRRE--AAPFLSWEEKSPGEVR-MEISRERLEKVTRLI-KER---GGRLF
TMVGNDEREREGHFALYYVYAFDPIHAFVTVKVRIPEEEPTFPSLSSLFPAFNWYEREVK
DLFGLRPLGHPDPRPLVLHGDWPEDLFPLRKDYPKTMEAPR--VESRETYMPYGGEDVTE
VPVGPIHAGIIEPGHFRFGVVGDTILHLDARLFYTHKGLEKEAEGMPVEQALLLAERACG
VCAYSHGLAFAQAVERIAGVEVPPRAKALRAIYQELERLYNHIGEVGNLCAGFGLAVGVS
HGARLKELLQQLNERLTGHRYIRGAVSLGGVKEDLGSREIRDLHATLPNVREDFSELAEL
ILGHEVAINRMNGTGVLSPQVAQDLEVVGLTARASGRDLDTRRDLPYGFYEGITVKVPLQ
RTGDVLARLKQRIEEVEVSFSLIEAILTKLPRGEIRTEIG-------RLPSYEAGFGWVE
SPRGETVHWLMTGPENRVERLRIRSATYSNWPAVPFAVKGNIVPDFPLINKSFELCYACC
DR--------------------------------------
>WP_012745069.1
------------------------------------------------------------
------------------------------------------------------------
------------------------------------------------------MSKEFN
LPVGPFHPLLEEAEYFKIKLDGERVVDIEMETGWMHRGIEKISEESTFDQSIFVVERICG
ICSASHPFACINAFEDIGEIEVPLKARYIRSLIGELERVHSHLLWLGLAGHFIGYDTLWM
WAWKYREPVLEVIEMITGNRNHYGTFKIGGVRRDYDVSLNSVVHEKLDFLEKKLTMVAKA
VANDPVVRSRLCGVGVLTKEEAISYCAVGPTARASGVAIDVRKDEPYAAYDLLDFGVVVR
EEGDIFAKTVVRILEVFESIKMIRQIIERKVKGPIYNDV--------KEIPAGEGIGRHE
APRGEVFHYIRTDGSNRPVRHKIRAPSYVNIPTYKASCIGENLADVLITLASVDPCYCCT
ERSVRLQTEKGME-ITS--NLLKLSQDKTDRLIKNMGEYK
>ADL18787.1
------------------------------------------------------------
--------------------------------------------------------MEVR
---------------------------------------------------PVER-NVYE
VQIGPAHPG-SGHMRIIVELDGDVMVRVDPDIGFVHRTMEKLAEGRDWIKNIPLFERMAI
LDACNITLPYVEAVEKLLDIEPPERAKYLRTLLCEINRIASHLYGMGIFGVFLGHSTLYM
WAFGDREVFVQLAEDLTGARLTHSYPVFGGVRRDMPDDFPENARKAVRYMRNRLNEYAKI
FLNNPNIRKRLEGVGVISKTRAAELGIAGPNARASGIKYDVRLVEPYEAYPELDFEIPVF
EEGDSLARAWMRVEEIRQSLNIIEQALEKHPR-EYRVKLM--PLFATLKVPAGKAAARVE
AGRGEMFYYVESDGKDVPYRVRVVSPSFRNVIAFKYVMPGHRLMDLPTIYGSFDYFPPEW
DR--------------------------------------
>WP_007045054.1
------------------------------------------------------------
------------------------------------------------------------
---------------------------------------------------------MAV
IPIGPIHPILKEPLRIKLYVEGERVVDAEIEMGYVHRGIEKIMEGKHYLKGIYLSERVCG
ICSYVHTQTFAECIEHISKIEIPDKARYLRVIACELERIHSHLIASAVYNFAIEHETIGM
WLLNAREMVMDLMEMITGNRVNMGFNVVGGVRVDIDREMMDKIYRTLDKFEEDLKNIIEA
FETGPMIGLRSKGIGILNYGEIMKTRAVGPVARGSGLESDWRLR--HPTYQELNFKPVWR
EEGDNFARMMVRHEEVIASVELIRKALELYGEGGVRKKV----------VKGGEGDWRNE
APRGEVLYKITITNDGIIKRIMIRTPTVMNLEAYKYMLKTPTISDAVSTYASIDPCISCT
ERTIIVKGANNKEKTIKF----------------------
>WP_013129492.1
------------------------------------------------------------
------------------------------------------------------------
-----------------------------------------------MSVSKIEVPLALE
LPVGPQHPALHEPVLLKAYADGEEIIKVEINTGYNHRGIEKLCEKNSFYRDIFIVARVCG
ICNLVHANCYVRAVEHILGMEISNRAKYLRVLAMELERLHSHMLINAVMAENIGFENLFM
NIMLDRERIMKAKEILTGNRVLSDYMMVGGVRRDVDDVKKEKIRDILLKTEERIKYYRRV
FEEDSTIIKRTVDVGTVSTSDAVKYSLVGPVARASGVRIDSRASDKYDAYSEIPFNVITR
SEGDSWARMMVRWDEALESINIALHVLNHLPSNPVPDEKKLP-----RKIPAGEAYTRVE
AQRGELTYYVMDGKSSNPYRVKIRTPSFNNIINSGFMYVGQTIADLPVILTSLDPCISCM
ERVTIIDLDKKISYKLSFKELAK-----------------
>WP_014013072.1
------------------------------------------------------------
------------------------------------------------------------
------------------------------------------------------MAKQYY
VPVGPIHPALKEPIRVEAKVEGERIVDVDVKRGFAHRGIEYMGMKRNAIQTLYLSERICG
ICSISHPYAFVIGSEKALGIEAPPRAQYIRTIIAELERIHSHLLWLGVVAHEMGFDSLLF
WTWKGREKVLDILELLTGNRINYSVFMIGGVRRDIKESQAKAVRDMINYYRIFTEEMKDV
FLADPVYKARTRGVAQLSKDMAKKLNVCGPVARAAGLRMDVRQDTPYDAYADIGVRAVVE
ARGDAYDITLVRIYEIEQSLDIIEFCLDNMPEGKLMAIPNYVALLAKIRRSEGEGIGMHE
APRGEVVHYFKGNKRDGPLVWKVVAPSYNNINTWGSLLLGAEVADIPIVVAYIDPCMCCN
DRLAVVRDENGR--LIDPATLHRKAVEKTRKLRAELGVRE
>OGS11810.1
------------------------------------------------------------
------------------------------------------------------------
-------------------------------------------------MSENTENKSCV
VPIGPYHPLQEEPEFFKLHVDGEKVVGIDIEIGYNHRGIEKISEAKHYDQGIFAVERICG
ICSTSHPFAYCNAVEDLAGIELPERARYIRTLVGELERIHSHLLWLGLAGHFLGYNTVWM
WSWKYREPVLDIFEKISGNRQHYSMFKIGGVRRDILAEDIPWIEKELDALIKAVEMFKGA
VMDDPVILARTKNIGVLTAKDIKDYGGVGPLARASGVDIDIRRDNPYAAYNLVDWKVQTF
QGGDIFAKAVVRILETLESIKIIQQCLVKPVTGPIDLKI--------KEIPAGEGIGRHE
APRGEVFHYVRGDKTNRPTRHKIRAPSYVNVATNEKAVIGYDISDALIVLAAVDPCYCCT
ERVSVVDAEKGTA-LYTGNDLIRLSQEKTKKLKERIF---
>OGS21231.1
-MAYNQIIKDIEKE-MKINFLSSEPAFNDEVY-VKVRREDFKNTCLLFHKKL---KAPVM
MLFAVDETQNKGMFKLYCVFESVQFKKWFFIVTEIPENNPEYESLSSEMYSASLFEREIK
EMFGLEPNLSPDSRRLNLHDEWPEGSYPLRKSFDIKDIKES--LKKEYVFRKTEGEGVFE
VPVGPVHAGIIGPGHFRFSVAGEPIINLEIRLVFTHRGVEKLFENKLPEECLKLSECVSG
DSVFAHSWAFCSAVEKIKVIKVAPKTNYQRAIFLELERIYNHLTGIGGIAVDVGFSFPHA
YASIMKETVLSLNDKLTGSRYLKGINIIGGISKELSGNDTALLLETLKSLKKDFESLKKM
LYANFTFMDRVETTGILNKVIAQDVGITGMAARASGINRDLRKDFG-ACYNKIEFNLPEQ
TKGDVLARLNVRISEIEQSILIIQQCVLLLNSADSSFNYE-------LLLGNKFGLGYVE
GWRGPVLYWLKINEAGLIDRCKIVDASFHNWQGLSYCAPGNIVPDFPVCNKSFDLSYSGN
DL--------------------------------------
>WP_011388069.1
-TTPQTILDDINAR-FPGCVTRGLAPQPDRLY-LRTTTEHIRTLAAYVFNDL---KGRLV
TGVCTDMGPVTGEYDIIYAFSLDAEGILLTLTEPTDPKDPKVPTLTDLIPGADWHERENY
DMLGVVAEGHPNPRRLLLSEDWPEDLFPMRKDFPHDFKPPKAKITTPLRDPLGNESKATI
ISVGPFFPTLDEPAYFRLFCEGEEIIGSDYRGFFSHRGIEKLSDTVDYNQVPFMAERVCG
ICGFVHSACYCMAVEDAAGIEIPPRAKYIRSIMMELERLHSHLLWLGLAGHYLGFDTVLM
QSWRIREPIMWLVEEITGNRKTYGMNLVGGVRRDLDSAICDKIMAAVTKIGIECEELISA
VAGDESLKMRMVKVGVLSHEDARGICVVGPTARASGVHIDARADYPYAAFPDLDFKPSFH
EGGDIWARTLVRVDEVRSSVDLIKQMITKLPEGEIMAGFG-------PIPAWREGYGIAE
APRGECVHYVQTGKDNRPYRWRVRAATYPQLQAVPLMLKGMSIGDFPIIIGSIDPCFSCT
ERVLTVDTKSKAIRTYTEKDLLALTRRAGGR---------
>CAB49628.1
MI----------------------------------------------------------
------------------LMVTQEE-----------------------------LIREAR
R---------------------GMELYPIEK-------------------------DTYE
LFFGPQHMA-TENFSIILKMDGNRVVKAIANPGFLHRGFEKLAEYRPWYTNIALLLRICV
PESDVPEAIYSLAVDEIIGWEVPERAQWIRTTVLEMARVSAYLFWIMGLSFKLGVYTAGQ
WAAAYRERLMRLFEELTGARVYHIYTIPGGVRRDIPGDWLRQLKDTVEYIKSKLPDFDNL
VFENYITYRRMEGIGVMDKKFALAEGVTGPNLRATGVAYDVRKDDPYLLYPELDFEVPTL
REGDALARALVRRYELEQDLYILEQLLEGPPSGPYKVEDPRLKNLPRFKVPAGDAFAHVE
STKGDFGAYVVSDGSHKPYRVHVRGPSIAHIRVLEQLLVGARIADVPVILMSLDNCPPDI
DR--------------------------------------
>XP_001275783.1
-------------------------------------------------------MASFA
RLAGG--------------------APKKLLRPSTLTRNTAIP-----------------
-----RCRSSTTLRRLAEPTSYATRLIP---DFLANKGIQESIASNLESQAEGTDRKIYT
VNFGPQHPAAHGVLRLILELNGEEIVRSDPHVGLLHRGTEKLIEYKTYMQALPYFDRLDY
VSMMTNEQCFSLAVEKLLNIDIPERAKWIRTLFGEITRILNHLMSVLSHAMDVGALTPFL
WGFEEREKLMEFYERVSGARLHAAYVRPGGVSQDLPLGLLDDIYQWATQFGDRIDETEEL
LTDNRIWKARTQGVGVVSAADALNMSFTGVMLRGSGVPWDIRKSQPYDAYDQVEFDVPVG
VNGDCYDRYLCRMEEFRQSLRIIHQCLNKIPAGPVRVEDYKISPPPRYSVPPGETYSAIE
APKGEMGVFLVSDGSERPYRCKIRAPGFAHLGGFDQISRGHLLADAVAIIGTMDLVFGEV
DR--------------------------------------
>WP_009989217.1
-----------------------------------------------------------M
KYYKWGERKIIGDYCLYEKTITEEK-----------------------------------
------------------------------------------NKPN-----ITQTYGSFK
FIYGPSAGGLLETIKFIITTNGEKILGIDAEV---YKNREIVISGLTVDDALLRVERINA
PFSASHTISFLLAVEDSLELEYPTQLK--RIAEIELERIRNHLFVISRLTETTSLNVPTY
HLLHLVEKVNRLIGKMCGHRYFFGVNAINGVNCDFGNLRIID-------ITKEFKQIFDG
LLESRIFIDRLQENGKIIDEN-----SIGPAARAAGLAYDARKDK-ALPYEDLGFRTVIT
QEADSFGRFLVRGMEIIESAKILVELIKNSNEGK---N---------HKQGGGEGLARVE
SPSGDLAYYVKLN-NGIIDSVSLLTPSQVNLNLFLKSVINTIFTDFQFNWESFGIWVSEI
GVML------------------------------------
>WP_018702624.1
MQS------------------------------HDVLPVNWQAQIAQLH----GRNYQLS
ALFANDERALHGVYAIYAVFFQVQEQDLQLLRLPLSASSSSFPSITAIFPGAAWYEREIH
DLFGLSPAGHPDLRPLVLHH--ARGVFPLRKD--AGAALPP--EGEAFPVPRASGDSLFE
TPVGPIHAGIIEPGHFRFTQAGENVLHLEARLFYTHRGVEKAMEGRTVSQALHGVERVCG
ACSVTHAMAFCQAVETLCRQEIPPRAAMLRLIACELERLYNHLGDMGNLCAGVGFHAGVS
IGSRLKEDCQRWNERLTGHRFLRSWITPGGVSRDINDKDQQELLQFLGQLEEKVKNFIDL
LAGHDALSQRTETTGILPHKAALDLGVVGPAARASGVNIDLRRDLPYGAYQSLQPHIPVR
KEGDVAARLFLRADEAQESLLLLGKALRQLPPGPIQTPIP-------PLPPPGSALGWAE
SPRGGEFIWLQIDSSGHLSRLFLRSASYPNWMAVPLTVPGNIIPDFPLINKSFELCYACL
DR--------------------------------------
>PWU03612.1
-------MK------------------------LERDSVKLEERIDTLRPLLHQTGNRLG
LISSIDGK------QLISLLLNTAENRAVCWESPL--QTNRYHSLAPVISQAHWFERTLW
DMFGLEPENHPRLKHNLLHEAYSIDLIPLLAEEPVSS-----GKSREYSPMAVKGDGIYE
IPVGPIHAGIIEPGHFRFSCLGEVIFNLEIRLGYVHRGVEKRMCELPWGKMRFLAEAAAS
DSAAAYALAHSIAVESCFDVAVSYKADFLRTISLEVERIAMHINDLGGMAGDIGFLAISS
TMGRLRGVALSMAEQLTGSRLQRGFICPGGVVFDPSEK-LPSIKASANWLRKELKPVISF
FMSNEVVRDRMENVGKVSPRLAADFGLVGPAGRASDQKYDARHHFVHGVYPRVRVPIAME
VGGDVLSRAKVRIAELESSLFLVEQLIDGLPEGETCIRLP------DALPNNASGIGIVE
SHRGELIHLIFTDSQGQCCRYAIKDASVNNWTGLAIAVRNNLVSDFPLCNKSFGLSYSGH
DL--------------------------------------
>KKM10693.1
---MQRLIYELRQE--LGEGLGAEERHGNEFR-LEVRRDLFPAACRHLSHQG---RAALV
NMVGTDEREIDGCYRLYYTFSPEDADLFITLISGIPPEDPAFPSVTPVVPAAHWYEREVQ
DLLGLAAQGHPDPRPLVLHRQWPRSLYPLRKDFDGTVQPEL--TGEHFPFRQVEGDGVCQ
VPVGPIHAGIIEPGHFRFSVVGEAIINLEAQLFYTHRGVEKRCEGMPYHRALLLAERTCG
ACSFSHSTAFCQAVEKLAGVVVPERAGYLRAMLLELERLYNHIGDIGNICAGVGLAFGTS
HGGRLKERLMALNQRVAGNRFLRGVNVTGGVGRDLDDDTRRVVLDTVAEVRRDFREVLDI
LLDNSAFRDRLETTGVLSTQVARDLGVVGPAARASGIDRDTRRDHPHAAYDRLSVRVPVY
TQGDVMARFRVRADEVIISLDMVEELLNTLPAGPVRIGVG-------SIPPYRAALGYTE
SPRGEDIHWVMSGPGDTVFRCRIRSASYCNWPAVPMTVPGNIVPDFPLINKSFELCYSCT
DR--------------------------------------
>WP_015919825.1
M-----------------------------------------------------------
------------------------------------------------------------
--------------------------------------------------------GETK
LFFGPNHPGMHGNFSVHMYVEGDIVKKARPVPGFLHRGFEKLMERRYWYSNISLIPRICV
PEPDINEICYAMAVEKIAKIEVPERAQWIRMIVLELARIANHIWTVGGIGGPLGLYTASY
WGVADRDRILDIFEALTGARIYHMYIIIGGVRKNMTPKVEDMIWKTLDYIESRLPDYENL
IFKNRIVHSRLRGRLILTREQAMEMGVTGVGLRATGVEYDIRKVDPYLFYDRVEFEVPTA
TEGDAFSRVYLKFKEIPQSIKIIRQALEKMPQSRVNVPAGKGSGL-RRVIPKGMAYAHVE
STRGEYGFFVVSDGKNKPYRVAVRGASYPQLYGIEKYLPGTRIEDVPIWLATMDVCAPEI
DR--------------------------------------
>OGS20111.1
------------------------------------------------------------
------------------------------------------------------------
--------------------------------------------------------MEIK
IPIGPQHPALKEPISLRVTVDGEHIKDVDIRLGYNHRGLEKLAEQKNWVQNIYVMERICG
ICSHSHTTCYVQAVEQIQGLEVPKRGLYIRTLVAELERVHSHLLWLGVAGHETGFDTFFM
YTWRDREIVMDILEIISGNRVHYAINSIGGVRRDISEEQKKLILGSLDTLIKRTEYYANI
GTIEPTFVARLDGVGPLSKEQATSLCAVGPVLRASGVANDVRKDDPYAVYDELPFEVATA
TSGDVLGRVIVRVKELLESYKMIEYLLKNIPEGPISVRAP-------RKIKPGEAISRYE
APRGEDLHYVKSNGGDKPERLKVRAPTLANYPATVVMLKNMFIADIPIIFAAIDPCVCCA
ERTVLIDTKRGDK-VMRFSELRKMSIDFYKK---MDLSKK
>OHD16850.1
-----------MVSF-------LVTKNNKTFKLKDIPSLDINTFRDQIIKE-CKNNKRIV
SFFCEKL---EKFVILYAILASDEESKLYISSTLFK-NEKSYPSITQEIQSFHLFEREFY
EETGILPENHPFLKPVRYSKD--------RFD-----QNQ---KIEDYPFFKIEGKSIHE
VGVGPVHAGIIEPGHFRFNCHGENIDHLEIQLGYQHRNIEKLFIQNQSSFLMILAESIAG
DSTIANGLAFTHSIEALTNTNISRKSQSIRGIALELERSAMHIGDLSAICGDVAFLFGNS
VFGAIRTLVINTLLKICGNRFGKGLLRVGGVNYDIDTNLNQEIKKTLNKVSKDVAGIADI
MFSSPSVCERLEKTGIVDFDTAKKIGLVGMAGRASGINYDVRYNHPFGIYNYYPLYVLKL
EGGDVFARSYIRYMEIMHSINFILEQLDSFPDYDLMTKEV------GSIAKDSMVVSMVE
GFRGEIVHSVITDNKGNICRYKIKDPSFNNWFGLAMAVRDNEISDFPLCNKSFNLSYCGF
DL--------------------------------------
>WP_005366168.1
MRIGKQYVDGVNHF-FPSAIIDEEWQTDNQVT-ITVKMTSLVEVMKWLYYDQ---GGWLT
VTFGNDERTLNGHFAVYHALSMEGEKSWVTVKVLVDANSQEFISITPTIPAAVWGEREVR
DMYGLRPVGLPDERRLVLPDDWPEDLHPLRKDMDYRQRPQPTTETETYNFDNQGDDSNRI
VPVGPLHITSDEPGHFRLFVDGEDIVDADYRMFYVHRGMEKLAETRGYHEVAQLTDRVCG
ICGFTHSVGYSNTIENALSVDVPFRAKMIRTVLLEVERLHSHLLNIGLSSHFVGFDSGFM
QFFRVREKTMELAELLTGARKTYGMNLIGGVRRDFLKDQRLKGIAMVKEVRKTFSELVEV
LLATPNIESRIAGVGILSKQVARDYSPVGPLIRASGFKRDVRIIHSLESYGDVPMELQTM
DGGDVQSRVMVRIREVFDSLNIVEYGLDHLPPGAILTEGF-------NYVPNKFALGFTE
APRGENVHWSMTGDNQKLFRWRCRAATYANWPTLRYMLRGNTVADAPLIIGSLDPCYSCT
DRVTIVDTKKKRSKTIPYKAIEQYSIDRKNSPFKL-----
>WP_095041790.1
------------------------------------------------------------
------------------------------------------------------------
---------------------------------------------------NAQASERFI
IPIGPQHPALKEPGHFEFTVEGETVTSATVRLGYAHRGIEKGTESRNWTQNLYLLERICG
ICSHIHATAYAIGVEQLAEVEVPARAQAIREIIAELERVHSHLLWLGVAAHDAGFDTLFM
YTWRDRETVMDILEALSGNRVHYSANVLGGVKFDLTDTSISAILKGLEYLEERTHHYRQV
VNEDAFFLQRTRDVGTMSHAEALRLGVVGPTARASGVTRDVRVDAPYIAYGDFPVRLQTL
AAGDLEARFLVRLDELFDSYRVIRAIIAGLPDGELTAKMP-------RKLKAGEVISRVE
APRGELFYYIRSTGGESPDRIKVRTPTLCNMGSVLTQTIGQNLADVPMILVGIDPCFSCN
DRAVTVRSATQSPRTWTWASLRQYGIDHYRRRMGLDPSRP
>OGR38599.1
------------------------------------------------------------
------------------------------------------------------------
-------------------------------------------------------MSKIT
IPFGPQHVALKEPENFMLVLEGEQIQGATVNLGYNHRGMEKAAEERTYLQDLYLIERVCG
ICSHSHTTCYITNVEELAKAETPKRALAIRTLVAELERVHSHLLWLGVAGYEMGFETLFM
YTWRDREQVLDCLELLSGNRVHYSINTLGGVRRDVSAEQRAEVMKRIDYLVERTNYYIKL
ATEEPTIYARTSKVGMLPPEEALRRNAVGPTARASGIARDVRKDDPYLIYNELDFKVITH
NTNDVFGRLVVRALELVESYKMIKQVLNNLPEGPIAVKVP-------MRIAPGEAVNHYE
APRGEDIHYLKSNGTDKPERLKVRAPTLANLQSVQYMLEGGWMADVPLVIAAIDPCMSCT
DRAVVWDPKKGKKQTYGWEELRKMAIDQYKR-RGVDFSRL
>OGV58663.1
------------------------------------------------------------
------------------------------------------------------------
-------------------------------------------------------MARVT
IPIGPQHPALKEPESFIVTLNGENIVNLDMRLGYNHRGIEKACEQRTYVQALYLLERVCG
ICSHSHSSCFIQAVEEIAGLQLPPRAVYIRTLIAELERVHSHLLWLGVAGHEIGFDTLLM
YSWRDREAIMDLFASLTGNRVNYGMNTLGGVRRDFTKEQLTEVLKVIDICEERTKYYIEV
CTQEPTVINRLSGVGTLSHDDAVRLGTIGPTGRASGVNKDVRREDPYLAYGDLSFNVIVD
NHNDVFGRAVVRLLELMETYKMIRQIIAKMPDGPITVKAP-------RKVPAGEAFSRYE
APRGEDTHYVKGNGTDKPERVRVRAPTLANLQSVAKMLENNNLADLPIAIAAIDPCFSCT
DRMIISSTGARDS--IRWDNMRNYSIKWYRK-QGIDFTDL
>OGS45312.1
------------------------------------------------------------
------------------------------------------------------------
-------------------------------------------------------MPEVV
VPIGPYHPALKEPVNFKVIADGEIIVRLELDLAYNHRGIEKAAEARDFVRVVPLLERVCG
ICSHSHTTAFCKGIEEAMGVTVPPRGQLIRVIVAELERMHSHLLWLGVAGHEIGFNTLFM
WTWRDREVVQDMLEELTGNRVNYGMNAVGGVRRDIEPPLVARCLKRLSPLEERIRKYADM
VRHEPTTLARFQGVGRLTKEQALAFGTVGPTARASSVDYDIRRDDPYIGYADIPFDVVTD
GQGDVFGRTLVRIGELLQSVRIVRYALENLPPGPVRVNTP-------RGAPKAEVLSRYE
APRGELAHFIRTNNTDKVERLDIRTPTLANWTSVAVSLVGSNLADIPVVVAAIDPCLSCT
SRITIVDPGRRQTSVMSWDELRAHGIDFYRRKEGV-----
>EDO87384.1
-------MSGQTRI--------SAAGQPRAVF-ASVDADAWTRAAETIR----TAGGRLV
TLWGG--EPAAGRYEVCAAYELDGL---LWLRLPV---EPSYPDLSAIFASATRMQRALH
DLVGLRARGAHDTRPWLAHGAWPRDYHPLRRRATGGERFEY--ATADYPFVPVAGDGVHE
IAVGPIHAGVIEPGHFRFSVVGEKVLRLEERLGYAHRGVERLFERADALAGSRLAARIAG
DSTVAFAWAYCMALEQALRIRVPDRALRLRALLLERERVANHLGDLGALGNDAGFAVGLA
HFSRLKEDWLRMQDRIFGHRYLMDAIVPGGVARDIAADDAAAIVAQCDRIEREVRAMQTI
YDDQSGLQDRFAGTGRLDAQAVAHFGVCGLAARASGQPRDVRADHRLAPYDALRIDVSRD
ARGDVAARVAVRFAETYESMRAIRALLADLPDDGLAAEIAPG----ATVPARRRGIGWIE
GWRGPVFVALELDARGAVARCHCHDPSWHNWPALEHAIIGNIVADFPLINKSFNLNYAGH
DL--------------------------------------
>WP_004512343.1
----------MTRTF-------TCLRNGEAVPVASVPLLPLEQFLQDIIDA-TDRGWRVA
SCFGVPT---DAGATLWCLMAAPNDGLLGLMRTEA---GMAFPSICRLVPQLHLFEREIA
EQCGITPEAHPWPKPVRFHHPFSRKGLGGK-------------VAGDTDYYRVEGEEIHE
VAVGPVHAGIIEPGHFRFQCHGEEVFSLEIALGYQHRGVEEGILKGPHPKTLFQMETIAG
DTTIGHTLAYAMVMEALGGTVPSARAEIIRAISLELERLANHTGDLGALAGDVAYLPTAS
FCGRIRGDFLNMTAHICGSRFGRGIVRPGGVGFDVGERQAGELLDRLAAASDDLENAVGL
LWDTQSVMARFEGTGKVSQETAREIGLVGPAARACGIDRDVRRDTPFGIYGVSPVAVAVE
ENGDVFARAHVRWREAEASLHFVAEQLRQLPAGPPVTNTA-------TPAPDSVAVALTE
GWRGEICHVAITDGTGRFARYKVVDPSFHNWTGLALALRNQQISDFPLCNKSFNLSYCGF
DL--------------------------------------
>WP_011821374.1
M-----------------------------------------------------------
-------------------------------------AQLELPGM---------LAREAG
---------------------------------------------------TREGYRLVE
LYIGPQHPA-SGHMRLIVYLDGDRIVRVDPDIGYVHRTMEKLSEIREWVRIVGLVERMTI
IDSCNVTLPFVEAVEKLLGIEPPPRARYLRTILCEVNRIASHLYGLGLGGIFLNHSTMFM
WAFGDREVFIHLATLLTGARLTHTYAIPGGVRRDLPQVFRDEFEKAKRYMLRRLKEYEDI
FVKNPVVRGRLENVGVLPKHKAIELGVTGPNLRASGVVYDARLTG-YAAYSELDFTPVVG
EAGDALERILVRVEEIKVSLDLIEQALKRLPEGRV--KLP--GGYVRLRPARGEILTRAE
MGHGEITYYIVSKGEFKPYRVRIITPSFRNVILFMTLPVGHTLMDLPAIYGSIDYFPPES
DR--------------------------------------
>WP_012571445.1
------------------------------------------------------------
-------------------MVSQNE-----------------------------LIREAR
E---------------------GMDLLPIDK-------------------------DTYE
LFFGPQHMA-TENFSIILKMDGHRVVKAIANPGFLHRGFEKLAEYRPWHTNIALLLRICV
PEPDVPEAIYSMAVDEIIGWEVPERAQWIRTTVLEMARVSAYLFWIMGLSFKLGVYTAGQ
WAAAYRERLMALFEQLTGARVYHIYTIPGGVRRDIPGDWLRQLKDTVEYIRSKLSDFDNL
VFENYVAHRRLEGIGVMDKKFALAEGVTGPNLRATGVPYDVRRADPYLLYPELDFEVPVL
KEGDALARALIRRFELEQDLYILDQLLEGPPSGPYKVEDPKLKNLPRFKVPAGDAFAHVE
STKGDFGAYVVSDGKHKPYRVQIRGPSIAHVRVLEQLLVGARIADVPVILMSLDNCPPDI
DR--------------------------------------
>OGO20034.1
------------------------------------------------------------
------------------------------------------------------------
-------------------------------------------------MESKRQDERFI
IPIGPQHPALKEPAHFRITVDGEIITNAVVRLGYAHRGIEKATESRNWVQNIYLVERICG
ICSHIHATAYCLGVERLAGVEVPPRAQTLRVLVAELERIHSHLLWLGVAAHEAGFDTLFM
YSWRDRETVMDLLENVSGNRVNYSVNLLGGVKIDIDNQISDTIREGLAFLEERTLHYLDV
VSNDMAFLQRTRGIGVLTRSQADVLGCVGPVARASNVPRDVRVEAPYGAYQQYPVNIVLV
EKGDLEARFIVRLKELLESYRIIREILDTLPPGELTTRMP-------RRIKEGETISRVE
APRGELFYFIKSNGTDTPERVKVRTPTICNMLSVLKLAVGHQLADLPMILAGIDPCFSCN
DRVAIIDHRRKSPEIWTWQDLRQYGIEYYNGHSR------
>WP_012035107.1
-MTAKNITNEITAA--FGEEMASARDVGNNVF-VRAGKDALPYVASFVAKRY---GASLA
TLHVADTRQMTGGYTMYAVMPVASENLIVSIEAEVPESPGTFQSLTPMIYSANWFEREIA
DMFGLTPVGHPDLRPLVLYDTWPEDYHPLRKD--APGRPPK--VDTYYPYHRVEGEGVFE
IPVGPVHAGVIEPGHFRFSVAGEPVLMLEIRMGYVHKGIEKISESMTYDKGVFLSERTSG
DNGMAHSTAYCQAVEQLAGIEVPDRARYIRTVFLEMERIYNHLGDVGGISLDTAYNVGAQ
HAYILRERMLQLNECITGSRLLRSVNKIGGVRQDLTREDIEKIRTAIIKAKLDFKDFVDL
VNRQTSILDRTETTGKLPLEAAVSLNIVGPGARASGVSRDVRRDHPYAAYSDLNFAVHIR
KEGDVNARMQVKIGEIYESMSIIEQALDRLPAGKIRAATG-------NIPQGRVGISLVE
APRGELLHWILSGENDRPFRHKIRDPSFCNWLAMEIATPGNIVPDFPLVNKSFNLSYSGN
DL--------------------------------------
>OGV73492.1
----------MTEPK-------KSIRNLEPLGLDKVPVLDVSGFRRTIVDA-VRNGARVS
SFFGVPASALASPVRLFAVLASVETGTLSVLSALV---QGEYPSLTPECPQVHWFEREIW
EQWSVKPAGHPWLKPIRFHAPYTGSGAAAGA------------EIGVAEFFRIEGAEVHE
VAVGPVHAGVIEPGHFRFQCHGENVYHLEISLGYQHRGVEPALVGGPNRRTLHYLETLAG
DTSVGHATAYARLVEALAGAAAPPRAMSLRGIALELERLANHTGDLGALAGDVAYLPTAS
YCGRLRGDFLNLSALLCGNRFGRGLIVPGGVNFDADRELIAELQARLAAAAADVQGAVEL
LWQTPSVMARFENTGALSLELATELGLVGPVARACGARMDVRHDFPAGIYQFVQVPMSTW
NTGDVFARAYVRWLEIQKSIAFIQERAEALPDGACRQDLP------VAPDRRQFAVSLVE
GWRGEICHVAITNSAGRFIRYKIVDPSFHNWIGLAMALRGQPISDFPLCNKSFNLSYCGH
DL--------------------------------------
>OGL64714.1
------------------------MKNGEAAPLGRLPEWPAEDFHRRALEA-IGGGLRIS
AYFAAPG---EDQASLLLVLADDRRGDLYAARARM--LGESFPSLTPSAPQAHLFEREIF
EQAGLRPIGHPWLKPVRFVSPAAGDGSA---------AP----EIGVMERFRVGGEEVHE
VAVGPVHAGVIEPGHFRFQCHGEEVFHLEVSLGYQHRGVERALIEGPGNRRIHYAETLAG
DTSAGHAMAHCQALESLAGCAAPPRAEAIRGIALELERLANHAGDLGALAGDIGFLPTAS
HCGRLRGEFLNMTAAICGNRFGRGLVRPGGVRFDLAESLAAGLALRLDEAMRHLSGAVGL
MWNSSSVLSRFEETGRVSPQDCGEIGLVGLAARACGAARDVRRDHPTGIFRDIPVPISVG
GGGDVHARAWVRWLECQRSGELIRRLLYQLPGGPIRSPLG-------SLAADALAVSLVE
GWRGEICHCALTDGKGALARYKVTDPSFHNWTGLAMAMRNQQISDFPLCNKSFNLSYCGH
DL--------------------------------------
>WP_012956197.1
------------------------------------------------------------
------------------------------------------------------------
-----------------------------------------------------------I
LPIGPIHPGLKEPLRLKLQTQGEKVIKAEIDYGYVHRGIEKIMEGKTWQKCIYLSERICG
ICSYEHTQTFAETLEGISGVQAPLRAQYLRVITNEIDRIQSHLLANSTFFKTLDHETLFM
HVLALREYAMDSLELLTGNRVNLGWNVVGGVRMDADERHFNAILENMKKIEDGFDRHVAL
FEEAPIVALRAKGVGVMTKEEAIKGHAVGPIGRASGIKHDLREEH-YTYKDHFDFKPIWR
KEGDNYARTLNRLYEVEQSIDLVRQAIENMPKGDIRTP---------VDIPSGYGEWRNE
APRGEVRYMAETNG-DLIKRISIRTPSIMNIDSCARMLKDATVADAVSTYASSDPCIACT
ERVAITDIDSGKYTTKDFFEVK------------------
>WP_001288122.1
-KLGQHYLAALNEA-FPGVVLDHAWQTKDQLT-VTVKVNYLPEVVEFLYYKQ---GGWLS
VLFGNDERKLNGHYAVYYVLSMEKGKCWITVRVEVDANKPEYPSVTPRVPAAVWGEREVR
DMYGLIPVGLPDERRLVLPDDWPDELYPLRKDMDYRQRPAPTTDAETYEFINEGDKKNNV
VPIGPLHVTSDEPGHFRLFVDGENIIDADYRLFYVHRGMEKLAETRGYNEVTFLSDRVCG
ICGFAHSTAYTTSVENAMGIQVPERAQMIRAILLEVERLHSHLLNLGLACHFTGFDSGFM
QFFRVRETSMKMAEILTGARKTYGLNLIGGIRRDLLKDDMIQTRQLAQQMRREVQELVDV
LLSTPNMEQRTVGIGRLDPEIARDFSNVGPMVRASGHARDTRADHPFVGYGLLPMEVHSE
QGCDVISRLKVRINEVYTALNMIDYGLDNLPGGPLMVEGF-------TYIPHRFALGFAE
APRGDDIHWSMTGDNQKLYRWRCRAATYANWPTLRYMLRGNTVSDAPLIIGSLDPCYSCT
DRMTVVDVRKKKSKVVPYKELERYSIERKNSPLK------
>WP_003869954.1
MMD---------------------------------------------------------
------------------------------------------------------------
---------SP-----------------------------------SYMLSKIEKDNLYE
LFFGPNHPGMHGNFGYVLEMIGTEIVKVRPNAGHLHRGFEKLMEQKLWVQNIALVPRICV
ADPDPNEVAYCTAIEKILRVDIPDRAKFLRTITLEMSRLSSFLMGMGALAAAVGLYTAMN
IMTADRDLILDLFEWLTGARVYHMFSIPGGVRNDLPDGFVERLYKVLDHLEKRLIEYDKL
LFENPIIHKRLKGLGYVSKEDAVKYGLTGPNLRASGNPYDVRVDDPYAAYPYLDVRVITQ
EGGDALTRAIQIRLEFEETINLIRRALKTMPEGEIRLNLG---NLSALKVPKGEAYAKVE
SSKGEFGYYVVSDGGMKPYRVAVRGPSLPALLLAQKHLPKMKIDDVAAWMASLAICPPDI
DK--------------------------------------
>AAC38282.1
------------------------------------------------------------
------------------------------------------------------------
-------------------------------------------MSE-------------R
IVVDPV-TRIEGHLRIEAQMDGENIAQA-YSSGTSVRGLETILKGRDPRDAWAFAQRICG
VCTLVHGIASVRSVEDALKIELPPNAQLIRNLMISSQFVHDHVMHFSDLAQSISHPAHYL
EALAWQRDVARL-HAIFGGKNPHPNFVVGGVPSPIDIDSDSAINARLAEVQQILQSMQTV
YVPDTLAIKDWGERGMDPAQFLFPRGVIGPLARV------------LLLYAHLTLDLPVR
ALYSTLGRTAARTLETKILTDTYNQLIANIKAGDSRTEPS---------SPEARGAGYME
APRGALGHWIVI-KDRKIANYQAVVPSTWNAGPYEAALQDNQDVKQPITIHSFDPCIACA
VHLTDPETGEQMEIKIT-----------------------
>WP_010880393.1
------------------------------------------------------------
------------------------------------------------------------
--------------------------------------------MK-------------R
VVVDPV-TRIEGHLRIEIMVDEETVKDA-LSAGTMWRGIELIVRNRDPRDVWAFTQRICG
VCTSIHALASLRAVEDALEITIPKNANYIRNIMYGSLQVHDHVVHFAALANKILHPAHYL
NMLDVQRELFIP-QVVFGGKNPHPHYIVGGVNCSISMDDMNAVNARLAVVEDAIYTQVEF
YIPDILAINQHNWFGYHKKILWHSNGVVGPLARY------------IIVYTKIILNLPPE
KLPTTVGRTIARALEAQMSAHTMKKLYDNIKAGDTSVDPS---------TPEAKGVGLTE
APRGALGHWVII-KDGKVANYQCVVPTTWNGSPFEESMIDTKVPEKPLGIHSFDPCLACS
THLYNEKGEEIASVRVQG----------------------
>WP_000107403.1
----------------------------------------------------------MS
TQYET-------------------------------------------------------
-------QG------------Y---------N----------NAGR-------------R
LVVDPI-TRIEGHMRCEVNINDQNITNA-VSCGTMFRGLEIILQGRDPRDAWAFVERICG
VCTGVHALASVYAIEDAIGIKVPDNANIIRNIMLATLWCHDHLVHFSELAQSLSHPAHYL
EALDFQREIVKI-HAVFGGKNPHPNWIVGGMPCAINIDESGAVNMRLNLVQSIITRTADV
MIPDALAIKPWSEIGFGEKSLLMPGGAVGPLART------------LIAYHDMALNLPLS
GIQSTLGRILCRAHEAQWAAGKFDKLMTNLKNGNLATEPA---------TPECRGVGFTE
APRGALGHWAAI-RDGKIDLYQCVVPTTWNASPYEAALMNTKIPEQPLTLHSFDPCLACS
THVLGDDGSELISVQVR-----------------------
>WP_011153927.1
-----------------------------------------------------------M
SAYAT-------------------------------------------------------
-------QG------------F---------D----------DRGR-------------R
IVVDPV-TRIEGHMRCEVNVDANNIRNA-VSTGTMWRGLEVILKGRDPRDAWAFVERICG
VCTGCHALASVRAVENALDIRIPKNAHLIREIMAKTLQVHDHAVHFSELQQLVSSKTHYL
EALDLQKEWVKI-HTIFGGKNPHPNYLVGGVPCAINLDGIGAVNMRLSFVKARIDEIIEV
YVPDVLAIKQAGWLGYNKSTDQLPGGAIGPLSRY------------ILAYAHIALGLPLK
QLPSTIGRTLARALESQYCGEMWHDLVANIRAGDTATDPA---------TPQAKGVGTVA
APRGALGHWIRI-KDGRIENYQCVVPTTWNGSPFEASLMNTPNPEQPVTLHSFDPCLACS
THVMSAEGQELTTVKVR-----------------------
