# Supplementary material for: Hydrogen-based metabolism as an ancestral trait in lineages sibling to the Cyanobacteria
Source: Nat Commun. 2019 Jan 28;10:463. doi: 10.1038/s41467-018-08246-y (PMC6349859; doi:10.1038/s41467-018-08246-y)
Supplement: Supplementary file 19 — Supplementary Data 16 [file 41467_2018_8246_MOESM19_ESM.xlsx]

## Sheet: SuppData16_V-typeATPases
Genome ID	Margulisbacteria RA1A	Saganbacteria RX7A	Saganbacteria RX7B	Saganbacteria RX3A	Saganbacteria RX4A	Saganbacteria RX5A	Saganbacteria RX7C
(Gene arrangement)	(E-?-A-B-D-I-K)	(?-G/H-I-K-E-C-F-?)	(D-B-A-?-F-C-E-K-I-G/H)	(D-B-A-F-C-?-K-I-?)	(D-B-A-F-C-X-K-I-G)	(G-I-K-X-C-F-A-B-D)	(G-I-K-E-C-F-X-A-B-D)
CDS 1	V/A-type H+-transporting ATPase subunit K	Undetermined	V/A-type H+-transporting ATPase subunit G/H	Undetermined	V/A-type H+-transporting ATPase subunit G/H	V/A-type H+-transporting ATPase subunit D	V/A-type H+-transporting ATPase subunit D
CDS 2	V/A-type H+-transporting ATPase subunit I	V/A-type H+-transporting ATPase subunit F	V/A-type H+-transporting ATPase subunit I	V/A-type H+-transporting ATPase subunit I	V/A-type H+-transporting ATPase subunit I	V/A-type H+-transporting ATPase subunit B	V/A-type H+-transporting ATPase subunit B
CDS 3	V/A-type H+-transporting ATPase subunit D	V/A-type H+-transporting ATPase subunit C	V/A-type H+-transporting ATPase subunit K	V/A-type H+-transporting ATPase subunit K	V/A-type H+-transporting ATPase subunit K	V/A-type H+-transporting ATPase subunit A	V/A-type H+-transporting ATPase subunit A
CDS 4	V/A-type H+-transporting ATPase subunit B	V/A-type H+-transporting ATPase subunit E	V/A-type H+-transporting ATPase subunit E	Undetermined	Undetermined	V/A-type H+-transporting ATPase subunit F	Undetermined
CDS 5	V/A-type H+-transporting ATPase subunit A	V/A-type H+-transporting ATPase subunit K	V/A-type H+-transporting ATPase subunit C	V/A-type H+-transporting ATPase subunit C	V/A-type H+-transporting ATPase subunit C	V/A-type H+-transporting ATPase subunit C	V/A-type H+-transporting ATPase subunit F
CDS 6	Undetermined	V/A-type H+-transporting ATPase subunit I	V/A-type H+-transporting ATPase subunit F	V/A-type H+-transporting ATPase subunit F	V/A-type H+-transporting ATPase subunit F	Undetermined	V/A-type H+-transporting ATPase subunit C
CDS 7	V/A-type H+-transporting ATPase subunit E	V/A-type H+-transporting ATPase subunit G/H	Undetermined	V/A-type H+-transporting ATPase subunit A	V/A-type H+-transporting ATPase subunit A	V/A-type H+-transporting ATPase subunit K	V/A-type H+-transporting ATPase subunit E
CDS 8		Undetermined	V/A-type H+-transporting ATPase subunit A	V/A-type H+-transporting ATPase subunit B	V/A-type H+-transporting ATPase subunit B	V/A-type H+-transporting ATPase subunit I	V/A-type H+-transporting ATPase subunit K
CDS 9		Undetermined	V/A-type H+-transporting ATPase subunit B	V/A-type H+-transporting ATPase subunit D	V/A-type H+-transporting ATPase subunit D	V/A-type H+-transporting ATPase subunit G/H	V/A-type H+-transporting ATPase subunit I
CDS 10			V/A-type H+-transporting ATPase subunit D				V/A-type H+-transporting ATPase subunit G/H
Similar gene arrangements *	Spirochaetes and Chlamydiales	Methanosarcina				Thermus	Clostridium tetani
	(E-X-A-B-D-I-K)	(H-I-K-E-C-F-A-B-D)				(G-I-K-E-X-F-A-B-D)	(G-I-K-E-C-G-A-B-D)
		Clostridium tetani				Deinococcus
		(G-I-K-E-C-G-A-B-D)				(F-I-K-E-C-F-A-B-D)
*Lolkema, J. S., et al. (2003). Subunit composition, structure, and distribution of bacterial V-type ATPases. Journal of Bioenergetics and Biomembranes 35(4): 323-335.
