# Supplementary material for: Hydrogen-based metabolism as an ancestral trait in lineages sibling to the Cyanobacteria
Source: Nat Commun. 2019 Jan 28;10:463. doi: 10.1038/s41467-018-08246-y (PMC6349859; doi:10.1038/s41467-018-08246-y)
Supplement: Supplementary file 20 — Supplementary Data 17 [file 41467_2018_8246_MOESM20_ESM.txt]

(((((((ActB_Cytophaga_hutchinsonii_YP_678817:0.59533,ActB_Flavobacterium_psychrophilum_YP_001295304:0.757461)99:0.289512,(ActB_Leptospira_interrogans_serovar_NP_713447:0.88489,ActB_Bdellovibrio_bacteriovorus_NP_96849:0.654868)65:0.144199)94:0.179699,(((UBA6595_contig_3992_13_Marinamargulisbacteria:0.845908,(AG439L15_18_16_Marinamargulisbacteria:0.753106,((AG410N11_18_15_Marinamargulisbacteria:0.814888,AG343K17_9_5_Marinamargulisbacteria:1.466734)26:0.136439,((AG333B06_8_15_Marinamargulisbacteria:0.515756,AG343D04_62_2_Marinamargulisbacteria:0.558219)96:0.24762,AG414C22_10_4_Marinamargulisbacteria:0.578066)66:0.186906)53:0.136764)77:0.145991)97:0.200403,((((((ActB_Thermus_thermophilus_BAD71587:1.56697,(ActB_Methylobacterium_sp_4_YP_001772545:0.601359,ActB_Gluconacetobacter_diazotrophicus_YP_001602862:0.885992)43:0.095436)41:0.128244,(ActB_WP_007080924_Rhodanobacter_fulvus:0.514357,ActB_Ralstonia_eutropha_YP_298623:0.822983)47:0.093678)33:0.109395,(((ActB_WP_036500289_Nitrosococcus_oceani:0.01306,ActB_Nitrosococcus_oceani_YP_343269:0.006411)100:0.514102,(ActB_Candidatus_Solibacter_usitatus_YP_821785:0.543355,ActB_Candidatus_Koribacter_versatilis_Ellin345_YP_592078:0.485252)93:0.18097)28:0.085291,ActB_Chloroflexus_aggregans_YP_002464666:0.546598)21:0.061915)96:0.19162,((ActB_Opitutus_terrae_gb_ACB77208:0.722948,ActB_Anaeromyxobacter_dehalogenans_YP_002491266:0.748271)81:0.199769,(ActB_Rhodothermus_marinus_gb_ABV55245:0.323468,ActB_Salinibacter_ruber_emb_CBH25246:0.581142)100:0.375624)46:0.124101)43:0.167582,ActB_Methylacidiphilum_infernorum_YP_001940612:1.17135)26:0.106121,ActB_PJA26839_candidate_division_Zixibacteria_bacterium_CG_4_9_14_3_um_filter_46_8:0.699048)47:0.12241)99:0.439679,((WP_014560253_Ignavibacterium_album:0.399161,OGU76910_Ignavibacteria_bacterium_RBG_16_34_14:0.384781)99:0.166622,(PIQ24251_bacterium_Candidatus_Blackallbacteria_CG18_big_fil_WC_8_21_14_2_50_49_26:0.491526,LSPB_72_contig_19959_10_Sericytochromatia_LSPB_72:0.380721)99:0.21199)100:0.517452)60:0.176875)100:0.900625,(OGO37950_Chloroflexi_bacterium_RBG_16_57_11:0.778164,((OFW15409_Acidobacteria_bacterium_RIFCSPLOWO2_02_FULL_67_21:0.684395,SRR636581_qc_1_paired_CBMW_12_contig_1069_89_Sericytochromatia_CBMW_12:0.59166)49:0.115485,(WP_011939627_Geobacter_uraniireducens:0.212825,OHB25939_Desulfuromonadaceae_bacterium_GWB2_53_15:0.233004)100:0.461592)46:0.083666)89:0.145193)100:0.248579,((MFIc_Desulfatibacillum_alkenivorans_YP_002430439:0.745508,MFIc_Desulfococcus_oleovorans_YP_001530428:0.512808)100:0.447614,(MFic_Desulfomicrobium_baculatum_YP_003159879:0.566347,(MFIc_Desulfovibrio_vulgaris_YP_967712:0.445804,MFic_Desulfovibrio_magneticus_YP_002953179_:0.677742)29:0.114541)100:0.667215)99:0.284662)100:0.29077,(((ArrA_WP_080917544_Shewanella_japonica:0.252731,ArrA_WP_013345579_Ferrimonas_balearica:0.235406)100:0.181507,(ArrA_WP_052080012_Alkalispirochaeta_odontotermitis:0.270504,(ArrA_Halarsenatibacter_silvermanii_gb_ACF74513:0.465432,((ArrA_OGW41313_Nitrospirae_bacterium_GWD2_57_9:0.277605,ArrA_Chrysiogenes_arsenatis_gb_AAU11839:0.371368)100:0.175241,((ArrA_WP_071316958_Anaerobacillus_sp_NB2006:0.181949,ArrA_Bacillus_selenitireducens_gb_AAQ19491:0.376495)100:0.151007,((ArrA_WP_089713984_Halomonas_daqiaonensis:0.304983,(ArrA_WP_105938413_Arcobacter_cryaerophilus:0.168159,(ArrA_WP_014770549_Sulfurospirillum_barnesii:0.208426,ArrA_Wolinella_succinogenes_NP_906980:0.120328)88:0.067565)100:0.223055)74:0.078466,((ArrA_WP_017755305_Bacillus_oryziterrae:0.196311,(ArrA_WP_096227404_Gordonibacter_urolithinfaciens:0.376056,ArrA_WP_019156627_Bacillus_massiliosenegalensis:0.175819)91:0.078369)75:0.053596,(ArrA_WP_015943299_Desulfitobacterium_hafniense:0.053213,ArrA_WP_041272623_Desulfitobacterium_hafniense:0.032217)100:0.233725)75:0.044061)67:0.056574)62:0.041747)83:0.066803)56:0.066686)74:0.11046)100:0.560957,(ArxA_WP_041039509_Magnetospirillum:0.26969,(ArxA_WP_076602992_Azoarcus:0.238631,((ArxA_WP_093186008_Thiocapsa:0.125333,ArxA_Ectothiorhodospira_sp_PHS_1_ZP_09695308:0.140515)100:0.117415,((Alkalilimnicola_ehrlichii_ABI55571:0.160383,(ArxA_WP_066449856_Halomonas:0.108603,ArxA_WP_091965171_Marinospirillum:0.114536)100:0.090331)96:0.095288,(ArxA_WP_019593327_Thioalkalivibrio:0.161889,ArxA_WP_011813170_Halorhodospira:0.205197)100:0.080563)97:0.120495)76:0.074441)98:0.121701)100:0.579718):0.294201)97:0.112167,(((TtrA_BAL59996_Candidatus_Acetothermus_autotrophicum:0.220575,(((TtrA_KRT749781_Deltaproteobacteria_bacterium_CSP1_8:0.208495,TtrA_WP_068515226_Caldimicrobium_thiodismutans:0.219723)86:0.072451,(RIFCSPHIGHO2_01_FULL_CP_53_15_rifcsphigho2_01_scaffold_1979_35_Saganbacteria:1.0E-6,RIFCSPHIGHO2_02_FULL_CP_53_26_RIFCSPHIGHO2_02_FULL_CP_53_26_rifcsphigho2_02_scaffold_310_93_Saganbacteria:1.0E-6)100:0.262835)67:0.039509,TtrA_WP_015720697_Geobacter_sp_M18:0.302404)87:0.104666)100:0.470055,((TtrA_Wolinella_succinogenes_NP_907142:0.607463,(TtrA_Photobacterium_profundum_YP_133039:1.14759,(TtrA_Yersinia_enterocolitica_YP_001005907:0.366106,TtrA_Haemophilus_somnus_gb_ABI25172:0.372161)99:0.187717)70:0.092798)100:0.362581,(TtrA_Aeropyrum_pernix_NP_148724:0.17448,(TtrA_Pyrobaculum_aerophilum_NP_559177:0.06437,TtrA_Pyrobaculum_arsenaticum_YP_001152643:0.081596)100:0.174301)100:0.717037)72:0.172063)100:0.930776,((PsrA_PhsA_Archaeoglobus_fulgidus_NP_071207:1.017588,((PsrA_Carboxydothermus_hydrogenoformans_YP_361367:0.374643,PsrA_PhsA_Moorella_thermoacetica_ATCC_YP_429324:0.492939)100:0.417285,((PsrA_PhsA_Thermus_thermophilus_YP_004130:0.577096,(PsrA_PhsA_Geobacter_lovleyi_ZP_01593406:0.514582,(B_Caldithrix_abyssi_ZP_09550397:0.349958,PsrA_PhsA_Acidiphilium_cryptum_YP_001233491:0.595752)99:0.203656)53:0.103669)100:0.366904,((PsrA_Wolinella_succinogenes_NP_906381:0.556945,PsrA_PhsA_Thermosinus_carboxydivorans_ZP_01667237:0.462491)100:0.468101,PhsA_Wolinella_succinogenes_NP_906934:0.993038)15:0.102393)17:0.085278)30:0.098356)100:0.256783,(((((TMAO_Vibrio_vulnificus_YP_004189064:0.105834,TMAO_Photobacterium_profundum_YP_129680:0.106458)100:0.160607,TMAO_Shewanella_massilia_CAA06851:0.195444)100:0.208412,(TMAO_Citrobacter_youngae_ZP_06352135:0.382326,(TMAO_E_coli_CAA52095:0.072945,TMAO_Salmonella_enterica_gb_AEZ47489:0.043539)100:0.313127)85:0.145073)100:1.121427,(DmsA_E_coli_sp_P18775:0.129235,(((DmsA_WP_065238938_Gallibacterium_genomosp_3:0.037529,DmsA_WP_066114044_Gallibacterium_salpingitidis:0.028396)87:0.02315,DmsA_WP_039091163_Gallibacterium_anatis:0.042973)77:0.022787,((DmsA_Actinobacillus_succinogenes_130Zgi_75429943_ref_ZP_007325271:0.0929,DmsA_WP_025342342_Mannheimia_varigena:0.068991)83:0.036262,DmsA_Haemophilus_influenza_sp_P45004:0.080204)44:0.023687)100:0.161043)100:0.913825)100:0.483102,(((((Hydrogenobaculum_sp:0.267791,Hydrogenobacter_thermophilus:0.221112)100:0.2322,((BAL57377_uncultured_Acetothermia_bacterium:0.258781,Candidatus_Methanoperedens_nitroreducens:0.358663)54:0.06071,(Beggiatoa_sp:0.343705,Natrinema_pellirubrum:0.623251)72:0.085384)65:0.079862)99:0.270741,(Periplasmic_Nxr_RBG1_11_267_Zixibacteria:0.239455,((Periplasmic_NxrA2_Nitrospira_defluvii:0.086223,Periplasmic_NxrA1_Nitrospira_defluvii:0.078964)100:0.356141,((Periplasmic_NxrA_Candidatus_K_stuttgartiensis_CAJ72445:0.104348,planctomycete_KSU_1_ZP_10101005:0.068594)100:0.155997,OWY72777_1_cyanobacterium_TDX16:0.338132)96:0.093423)100:0.219178)99:0.217516)100:0.838734,(((RIFCSPLOWO2_02_FULL_CP_35_15_rifcsplowo2_02_scaffold_2089_7_Melainabacteria:1.0E-6,RIFCSPLOWO2_12_FULL_CP_35_11_rifcsplowo2_12_scaffold_793_103_Melainabacteria:1.0E-6)100:0.327489,(((((Cytoplasmic_NxR_B_Nitrobacter_hamburgensis_YP_578186:0.026791,Cytoplasmic_NxR_A_Nitrobacter_hamburgensis:0.031623)100:0.024589,(Cytoplasmic_NxR_Nitrobacter_ZP_01048070:0.028623,Cytoplasmic_NxR_Nitrobacter_winogradskyi_gb_ABA05326:0.04639)59:0.015941)100:0.19436,Cytoplasmic_NxR_Nitrococcus_mobi_EAR23355:0.235652)100:0.195684,KHD11956_nitrate_reductase_Candidatus_Thiomargarita_nelsonii:0.267396)69:0.051909,(NarG_NxR_KRT74986_Deltaproteobacteria_bacterium_CSP1_8:0.200839,(NarG_NxR_PIZ32461_Armatimonadetes_bacterium_CG_4_10_14_0_8_um_filter_66_14:0.216781,(WP_012633045_nitrate_reductase_subunit_alpha_Anaeromyxobacter_dehalogenans:0.25219,(WP_013507029_nitrate_reductase_subunit_alpha_Desulfurispirillum_indicum:0.226221,((NarG_NxR_WP_029917027_Pelobacter_seleniigenes:0.078571,NarG_NxR_WP_072910116_Malonomonas_rubra:0.052412)100:0.062162,((WP_020678056_nitrate_reductase_subunit_alpha_Geopsychrobacter_electrodiphilus:0.107906,NarG_NxR_WP_066727835_Desulfuromonas_sp_DDH964:0.071389)85:0.029615,NarG_NxR_WP_085011779_Geothermobacter_sp_EPR_M:0.071377)98:0.03271)100:0.090489)63:0.030672)99:0.055714)26:0.029394)63:0.049402)84:0.080942)100:0.236201,(NarG_EFF75410_Achromobacter_piechaudii_ATCC_43553:0.220543,((NarG_Pseudomonas_fluorescens_gb_AEV63780:0.098258,NarG_Pseudomonas_stutzeri_gb_AAZ43099:0.049502)100:0.135973,((NarG_Escherichia_coli:0.041511,NarG_CCI77360_Klebsiella_pneumoniae_subsp_rhinoscleromatis_SB3432:0.033668)100:0.124739,(NarG_WP_090500687_Pseudomonas_borbori:0.115872,((NarG_WP_070981347_Kushneria_sp_YCWA18:0.081486,NarG_WP_071231020_Salinicola_sp_MIT1003:0.044668)99:0.046269,(NarG_WP_097059100_Alcanivorax_xenomutans:0.134188,NarG_Halomonas_maura_gb_AAT47523:0.069439)74:0.022652)78:0.027939)100:0.104028)91:0.067255)84:0.078534)100:0.285821)100:0.905346)100:0.603039,((((AroA_like_KHD08442_Candidatus_Thiomargarita_nelsonii:0.182629,(AroA_like_WP_048384790_Marinobacter_psychrophilus:0.145512,(((AroA_like_WP_102524990_Vibrio_tapetis:0.031411,AroA_like_WP_050546241_Vibrio_splendidus:0.210039)59:0.027252,(AroA_like_Moritella_ZP_01899918:0.075589,AroA_like_WP_075764834_Photobacterium_proteolyticum:0.045542)35:0.014095)68:0.028614,AroA_like_Marinomonas_sp_MED121_ZP_01076105:0.081397)99:0.051845)99:0.089012)97:0.080104,((AroA_like_Roseobacter_litoralis_ZP_02142508:0.16365,AroA_like_WP_055391896_Labrenzia_alba:0.08392)92:0.075825,(AroA_like_WP_097151753_Cohaesibacter_gelatinilyticus:0.087843,AroA_like_WP_074739292_Ruegeria_halocynthiae:0.074991)100:0.0763)75:0.068812)100:0.905915,((AroA_WP_048872789_Scytonema_tolypothrichoides:0.370035,AroA_WP_013250203_Nitrospira_defluvii:0.40528)100:0.20713,((AroA_WP_025306094_Thermocrinis_ruber:0.23686,((AroA_WP_026234737_Meiothermus_timidus:0.227049,((AroA_Thermus_thermophilus_BAD71923:0.062919,AroA_WP_018462099_Thermus_oshimai:0.081311)91:0.037949,AroA_WP_012615689_Chloroflexus_aggregans:0.164538)100:0.101191)100:0.144568,AroA_WP_013640758_Acidiphilium_multivorum:0.535405)74:0.084426)100:0.276573,AroA_Aeropyrum_pernix_NP_148692:1.025603)45:0.072893)98:0.25834)100:0.58862,((((WP_037370579_formate_dehydrogenase_Amycolatopsis_orientalis:0.158263,((WP_030397252_formate_dehydrogenase_Kitasatospora_purpeofusca:0.079556,WP_051652582_formate_dehydrogenase_Kitasatospora_cheerisanensis:0.084751)98:0.05647,(WP_030736623_formate_dehydrogenase_Streptomyces_griseus:0.124483,WP_081982073_formate_dehydrogenase_Streptacidiphilus_albus:0.088492)73:0.01919)91:0.056849)81:0.041349,(((WP_083131745_formate_dehydrogenase_Mycobacterium_branderi:0.100612,WP_087139919_formate_dehydrogenase_Mycobacterium_chimaera:0.064992)79:0.033079,WP_078058457_formate_dehydrogenase_Mycobacterium_icosiumassiliensis:0.109362)99:0.15596,(bjp_ig3402_Sc_21_5_0_2_B_69_Melainabacteria:0.284652,WP_015250571_anaerobic_dehydrogenase_Singulisphaera_acidiphila:0.171926)72:0.114439)58:0.052768)100:1.611499,((ALF52373_formate_dehydrogenase_Nostoc_piscinale_CENA21:0.066926,((WP_073643293_formate_dehydrogenase_Nostoc_calcicola:0.070956,(((WP_012593908_Cyanothece_sp_PCC_8801:0.235172,(KYC43517_formate_dehydrogenase_Scytonema_hofmannii_PCC_7110:0.043694,WP_038077715_formate_dehydrogenase_Tolypothrix_bouteillei:0.040848)100:0.113895)71:0.039282,(WP_075904084_formate_dehydrogenase_Moorea_bouillonii:0.018917,WP_070395532_formate_dehydrogenase_Moorea_producens:0.015433)100:0.146939)67:0.063304,WP_096555384_1_Nostoc_sp_NIES_4103:0.050322)33:0.017202)46:0.033488,WP_067770818_Nostoc_sp_NIES_3756:0.08319)60:0.053873)100:0.236706,((((WP_066783325_formate_dehydrogenase_Chloroflexus_islandicus:0.087102,PMP83579_formate_dehydrogenase_Chloroflexus_aggregans:0.084323)99:0.075621,PMP74658_formate_dehydrogenase_Roseiflexus_castenholzii:0.132851)100:0.212202,(OGF56502_formate_dehydrogenase_Candidatus_Fraserbacteria_bacterium_RBG_16_55_9:0.251309,LSPB_72_contig_19959_33_Sericytochromatia_LSPB_72:0.319659)72:0.064997)46:0.064096,WP_069801994_formate_dehydrogenase_Thermogemmatispora_onikobensis:0.332726)45:0.073319)100:0.701674)99:0.539267,(((FdhN_Escherichia_coli_pdb_1KQG:1.116119,((WP_082946371_formate_dehydrogenase_Arcobacter_skirrowii:0.123852,WP_081666492_formate_dehydrogenase_Sulfurimonas_hongkongensis:0.162998)100:0.141229,((WP_095297644_formate_dehydrogenase_Helicobacter_sp_12S0223210:0.227939,FdhA_Wolinella_succinogenes_NP_907333:0.261521)100:0.120699,WP_014770341_formate_dehydrogenase_Sulfurospirillum_barnesii:0.37193)79:0.076664)100:0.822196)94:0.302722,((ADO12080_formate_dehydrogenase_H_Clostridium_carboxidivorans_P7:0.237682,('ADX20056_formate_dehydrogenase_H_Salmonella_enterica_subsp_enterica_serovar_Typhimurium_str_ST4/74':0.020427,BAE78081_formate_dehydrogenase_H_selenopolypeptide_subunit_Escherichia_coli_str_K_12_substr_W3110:0.005449)100:0.360973)100:0.416686,((((((WP_078060538_formate_dehydrogenase_subunit_alpha_Desulfotomaculum_copahuensis:0.329655,(WP_083756393_formate_dehydrogenase_subunit_alpha_Syntrophus_aciditrophicus:0.060448,WP_084219033_formate_dehydrogenase_subunit_alpha_Syntrophorhabdus_aromaticivorans:0.08107)100:0.446294)83:0.13597,(WP_078664599_formate_dehydrogenase_subunit_alpha_Carboxydocella_sporoproducens:0.417393,(WP_084663263_formate_dehydrogenase_subunit_alpha_Thermanaeromonas_toyohensis:0.101754,WP_081358555_formate_dehydrogenase_subunit_alpha_Moorella_thermoacetica:0.17441)100:0.237802)53:0.064171)40:0.063517,(RIFOXYA2_FULL_CP_46_56_rifoxya2_full_scaffold_0_603_Saganbacteria:0.256035,(((Margulisbacteria_RAAC_Alphaproteobacteria_38_40_23_29:1.0E-6,Margulisbacteria_GWF2_RBX1_38_17_gwf2_scaffold_1055_21:1.0E-6)35:1.0E-6,GWD2_RBX1_39_127_gwd2_scaffold_230_21_Margulisbacteria:1.0E-6)100:0.272621,GAK50114_formate_dehydrogenase_alpha_subunit_Candidatus_Moduliflexus_flocculans:0.289678)52:0.081545)100:0.240572)8:0.038653,((WP_093395222_formate_dehydrogenase_subunit_alpha_Thermodesulforhabdus_norvegica:0.379775,(WP_073248330_formate_dehydrogenase_subunit_alpha_Caloramator_proteoclasticus:0.321322,(WP_091546885_formate_dehydrogenase_subunit_alpha_Alkaliphilus_peptidifermentans:0.265275,WP_091728478_formate_dehydrogenase_subunit_alpha_Proteiniborus_ethanoligenes:0.270604)83:0.088153)97:0.120403)19:0.043549,(RifOxyA12_full_Melainabacteria_32_12_rifixya3_full_scaffold_5076_5:0.465141,((WP_092229420_formate_dehydrogenase_subunit_alpha_Desulfobacula_phenolica:0.320761,WP_083610934_formate_dehydrogenase_subunit_alpha_Desulfatibacillum_alkenivorans:0.251444)97:0.142728,(WP_093882301_formate_dehydrogenase_subunit_alpha_Syntrophus_gentianae:0.411519,WP_083764070_formate_dehydrogenase_subunit_alpha_Syntrophobacter_fumaroxidans:0.305878)31:0.051505)37:0.055555)6:0.04647)3:0.026772)8:0.044963,(((WP_084058835_formate_dehydrogenase_subunit_alpha_Desulfacinum_hydrothermale:0.283047,WP_083764008_formate_dehydrogenase_subunit_alpha_Syntrophobacter_fumaroxidans:0.248425)65:0.069371,(CCK79330_FdhH_formate_dehydrogenase_H_Desulfobacula_toluolica_Tol2:0.146285,WP_084680983_formate_dehydrogenase_subunit_alpha_Desulfospira_joergensenii:0.181495)100:0.192222)100:0.164965,(RIFOXYD2_FULL_CP_41_8_rifoxyd2_full_scaffold_3759_6_Saganbacteria:1.0E-6,RIFOXYB2_FULL_CP_42_35_rifoxyb2_full_scaffold_224_34_Saganbacteria:1.0E-6)100:0.424799)21:0.053834)50:0.055881,(RIFOXYB2_FULL_WOR1_45_9_curatedcompleterepermuted_295_Saganbacteria:0.215125,RifOxyA12_full_CP_36_13_rifixya3_full_scaffold_411_21_Saganbacteria:0.251443)100:0.395893)79:0.082178)99:0.130356)47:0.089691,(((WP_007086372_nitrate_reductase_Bacillus_bataviensis:0.017509,WP_045524506_Bacillus_niacini:0.035479)100:0.411357,((OJV90051_nitrite_reductase_Chloroflexi_bacterium_54_19:0.197727,(SRR636581_qc_1_paired_CBMW_12_contig_2137_37_Sericytochromatia_CBMW_12:0.174526,WP_012876459_Thermobaculum_terrenum:0.154617)71:0.047615)100:0.283467,(WP_041975004_Pyrinomonas_methylaliphatogenes:0.146092,OLE52235_formate_dehydrogenase_subunit_alpha_Acidobacteria_bacterium_13_1_20CM_3_53_8:0.129098)100:0.195981)69:0.07911)100:0.479042,((((WP_032520549_1_partial_Prochlorococcus_marinus:0.517516,AII48079_nitrate_reductase_subunit_alpha_Synechococcus_sp_KORDI52:0.269346)100:0.210715,((WP_080807034_1_Halomicronema_hongdechloris:0.230857,WP_017660777_1_Geitlerinema_sp_PCC_7105:0.282791)97:0.12075,NarB_Synechococcus_elongatus_PCC_6301gi_56685283_dbj_BAD785051:0.407818)94:0.1155)100:0.270638,(NasA_Klebsiella_oxytocagi_4755082_gb_AAA251002:0.790796,(NasA_Azotobacter_vinelandii_AvOPgi_67153430_ref_ZP_004151751:0.124544,NarB_Pseudomonas_stutzeri_A1501gi_146282752_ref_YP_0011729051:0.123289)100:0.35564)100:0.265349)99:0.199758,(NapA_Aggregatibacter_actinomycetemcomitansgi_18027860_gb_AAL558911_AF321232_1:0.245276,NapA_Pseudomonas_stutzeri_A15gi_76365559_gb_ABA421731:0.221701)100:1.028916)96:0.19428)56:0.117879)25:0.074049)81:0.226293)100:0.422664)84:0.247209)79:0.217093)82:0.185852):0.112166);
