# Supplementary material for: Hydrogen-based metabolism as an ancestral trait in lineages sibling to the Cyanobacteria
Source: Nat Commun. 2019 Jan 28;10:463. doi: 10.1038/s41467-018-08246-y (PMC6349859; doi:10.1038/s41467-018-08246-y)
Supplement: Supplementary file 22 — Supplementary Data 19 [file 41467_2018_8246_MOESM22_ESM.txt]

(IMG2695420353:0.1284675156,((((((((((IMG2642422561:0.1248463753,IMG2519103099:0.0714988742)100:0.0418598004,IMG2770939655:0.0965655786)100:0.1123123223,IMG2667528009:0.1737185933)100:0.1783210239,((UBA2175:0.1226611594,UBA4789:0.1424268212)100:0.0818358952,(UBA205:0.1390741982,IMG650716054:0.1465691351)100:0.0663834331)100:0.2700907994)100:0.1887977965,((((((((((((((((((UBA3454:0.0828687086,((UBA3459:0.0809058105,UBA1012:0.0682704798)86:0.0238812021,((IMG2627853581:0.0690396775,IMG2630968578:0.0853879440)96:0.0184400128,((IMG2558309032:0.0540626863,IMG2767802764:0.1486240644)100:0.0263770769,UBA885:0.0796435888)82:0.0143591996)82:0.0089206234)99:0.0163909526)100:0.0303934088,IMG2693429862:0.0892959515)100:0.0429096028,((IMG2675903437:0.1035926109,(IMG2563366535:0.0949569948,IMG2504756059:0.0636787658)100:0.0286306049)100:0.0330003185,(((UBA6920:0.0818763313,UBA2770:0.1216683518)100:0.0350407149,IMG2718218021:0.1103383743)91:0.0280541678,IMG2751185674:0.0723769645)90:0.0174469004)91:0.0191185124)90:0.0116262288,(((IMG2751185681:0.1092982680,((IMG2615840601:0.0645527359,IMG2617270874:0.0529973887)100:0.0461958912,IMG2619619303:0.0789655260)100:0.0963888794)97:0.0362404732,((IMG2571042359:0.0658494181,UBA1538:0.0507419229)100:0.0535421603,UBA1541:0.1395449591)84:0.0122033621)79:0.0122528318,(((IMG2654588029:0.0566992000,IMG2602042099:0.0503727343)100:0.0398641316,(IMG2770939499:0.0901198020,IMG2711768784:0.0841008689)81:0.0246067624)88:0.0210187123,(UBA5583:0.0531793090,IMG2506520049:0.0640208011)100:0.0438489725)86:0.0143944686)80:0.0130569122)81:0.0114769303,(((((IMG2515154118:0.0345096407,IMG2773857920:0.0538208466)100:0.0799890484,IMG2508501051:0.0346305555)99:0.0368264195,IMG2675903030:0.0585169176)98:0.0202538043,(IMG2508501048:0.1056436903,IMG2510065050:0.0772789592)55:0.0134144025)98:0.0230186504,IMG2506783059:0.1266950059)100:0.0411835964)71:0.0147290369,((((((UBA2592:0.0737281050,(UBA2271:0.0950805112,(UBA7395:0.0565918679,IMG2524023152:0.0390874929)98:0.0197363974)97:0.0230649703)97:0.0194334102,((IMG2599185172:0.1277153362,(IMG2574180451:0.0933121578,(IMG2515154161:0.0673713446,UBA1310:0.0952000253)100:0.0311128950)100:0.0348034312)100:0.0620492285,UBA1934:0.1007840053)97:0.0294573927)100:0.0719889542,(((IMG2506520024:0.0719335904,IMG2770939562:0.0731947526)94:0.0246252125,IMG2547132511:0.0911837215)100:0.0442270436,(IMG2721755135:0.0454864121,UBA2327:0.0917656336)100:0.0469080576)100:0.0298893335)100:0.0137497464,(((IMG639633007:0.0764646177,IMG2574179768:0.0507431367)100:0.0510399296,IMG2751185705:0.1147478729)69:0.0146044107,IMG2502171182:0.1065137886)100:0.0211178440)100:0.0179439824,(((UBA3153:0.1289231712,UBA4768:0.0794104032)94:0.0392257339,IMG2645727616:0.1067609528)79:0.0193483801,(IMG2599185147:0.1627042685,IMG2619619276:0.1591676851)83:0.0301324174)62:0.0130179357)89:0.0201222513,(IMG2654588010:0.1275447255,UBA3588:0.1505214735)92:0.0289727158)92:0.0303908744)86:0.0216081525,(((IMG2617271046:0.0547737548,IMG2622736559:0.0931812886)100:0.0390365676,UBA3908:0.1199669322)100:0.1664453215,(IMG2509276036:0.1085818199,(IMG2675903141:0.0534878660,(IMG2508501110:0.0726470573,IMG2671180234:0.0779924503)94:0.0190837419)100:0.0674558853)100:0.0332034961)83:0.0243594872)44:0.0182249983,IMG639633036:0.2268271694)71:0.0226725826,(((((((IMG2773857660:0.0620720403,IMG2568526007:0.0818713115)100:0.0358749494,(IMG2582580865:0.0882296495,IMG2574179732:0.1222207284)100:0.0308296123)100:0.0236045995,IMG2609460317:0.0907620787)100:0.0262479065,IMG2617270906:0.1306542330)94:0.0143674360,IMG2617270927:0.1354463144)100:0.0680989920,((IMG2675903220:0.1321130939,IMG2524614757:0.0922781670)82:0.0247300625,IMG2602041858:0.0612271268)100:0.0680189847)100:0.1019559689,(IMG643692052:0.0955260016,(((IMG2648501915:0.0380015332,((IMG2623620455:0.0537784177,(IMG2603880178:0.0248167994,UBA7463:0.0145157454)100:0.0404989517)100:0.0405006376,IMG2770939621:0.1239729740)99:0.0213305998)99:0.0247904599,IMG2585427591:0.0889118562)99:0.0345006225,IMG2574179731:0.1214151385)100:0.0894141206)100:0.0818910521)100:0.0381952858)71:0.0303522267,IMG639633026:0.2886113859)100:0.1355463146,(IMG2711768738:0.1171490834,IMG2724678913:0.1930210178)100:0.2760360936)100:0.0780567743,((((((IMG2756170311:0.1080535267,UBA6799:0.0779925220)100:0.0574429627,IMG646564527:0.1615313562)100:0.1599967663,(IMG2524614676:0.2010976207,IMG2751185574:0.1894397040)100:0.0741920329)100:0.0615054588,UBA4806:0.4089078647)92:0.0279786679,((IMG649633038:0.1913249416,IMG649633026:0.2985707433)100:0.0520537513,IMG2579778963:0.2923369796)100:0.0579111965)100:0.1064684566,(IMG646564582:0.3786768629,UBA2488:0.2725634997)95:0.0889868819)100:0.1425303413)81:0.0292840289,(((((((UBA5198:0.0688221281,IMG2600254903:0.0476106127)100:0.0251806458,IMG2524614541:0.0693284946)100:0.0206266828,(UBA5727:0.0537089906,UBA4058:0.0482231116)100:0.0914467051)100:0.0149158302,(IMG2630968480:0.0582072361,(UBA1350:0.0548573196,(IMG646564506:0.0513898768,IMG2502171178:0.0509542246)100:0.0139435297)100:0.0177533488)100:0.0373796273)100:0.0476387559,UBA6211:0.0908220070)100:0.1164114171,((((IMG2558860153:0.0590239231,(UBA6014:0.0601579392,IMG2582580654:0.0402435159)93:0.0132951594)100:0.0226944905,IMG2711768783:0.0440622782)100:0.0296159826,IMG2724678937:0.1191649351)100:0.0617106572,IMG2516143126:0.1700168038)100:0.0562115462)98:0.0290032632,(IMG637000341:0.1910412069,UBA6016:0.2002061273)100:0.0524966424)100:0.3143589133)82:0.0218672100,((((((((((((IMG2731639218:0.0900515361,(((IMG2548876987:0.0643112589,IMG2508501042:0.0667338238)100:0.0224132681,IMG2529292555:0.0239145386)100:0.0403746695,IMG2597489926:0.0437127610)99:0.0120792440)57:0.0104145151,(IMG2770939601:0.0702628570,(IMG2524023250:0.0491184079,IMG2585427724:0.0400789348)100:0.0319230042)98:0.0180271197)49:0.0032508150,(IMG640753059:0.0530309163,IMG641228476:0.0328513923)93:0.0125732145)99:0.0306121295,(((IMG2731957632:0.0475615643,IMG651324078:0.0827720919)100:0.0341072718,IMG2537561732:0.0502501020)90:0.0187887367,IMG2627854107:0.0447505992)100:0.0644455616)100:0.0284780220,(((IMG643348565:0.0456520908,IMG2517093011:0.0990021627)98:0.0162602656,IMG2517572208:0.0572483780)100:0.0259030237,IMG2576861816:0.1367691157)99:0.0210977601)100:0.0173578028,(((((IMG2634166250:0.0547466225,UBA1604:0.0445565233)100:0.0802236530,((IMG2524023162:0.2571909644,((((((((IMG2508501021:0.0467527802,(((IMG2651870119:0.0358943232,(IMG2708743149:0.0588250690,(IMG2513237150:0.0713018247,IMG2772190756:0.0673425924)100:0.0247119251)100:0.0408614754)100:0.0370877881,(IMG2711768228:0.0179608547,(IMG2751185768:0.0738652309,IMG2765235799:0.0450856947)100:0.0189255522)100:0.0198203877)100:0.0289219598,IMG2731957619:0.0432050771)100:0.0221199948)72:0.0113288148,(((((IMG2523533586:0.1079184933,IMG2616644811:0.0871267623)99:0.0215612070,(IMG2526164741:0.0598369057,IMG2757320860:0.0601665275)97:0.0198033557)96:0.0176419275,IMG2576861688:0.0564592047)96:0.0194569983,IMG2754412940:0.0525001661)57:0.0147821302,(IMG2643221439:0.0616079735,IMG2551306566:0.0563061494)57:0.0165495205)91:0.0140807405)92:0.0148589260,IMG2630968981:0.0636708431)100:0.0170577182,IMG2529292503:0.0644065072)100:0.0177672408,IMG2517093041:0.0584495157)100:0.0710480270,IMG2675903406:0.0819316927)86:0.0212424077,UBA5602:0.0582730296)91:0.0197660675,IMG2636415568:0.1187553145)84:0.0151758886)98:0.0120312850,IMG2716885007:0.0893449468)100:0.0403949930)100:0.0456644557,((IMG2718218032:0.0724446508,IMG2645727877:0.0948463624)100:0.0285477148,((IMG2576861452:0.0599275635,IMG2540341086:0.0461719631)61:0.0152754923,UBA6678:0.0426770425)100:0.1901538240)96:0.0211826035)98:0.0181735756,(IMG2716884171:0.0711870540,IMG2684622648:0.0822554578)100:0.0461258340)75:0.0122540713,((UBA5335:0.1043806333,IMG2528768019:0.0783772443)77:0.0213637281,(IMG2547132180:0.0687201326,IMG2508501066:0.0484149884)100:0.0311830949)96:0.0148421135)97:0.0190647643)98:0.0299271535,IMG2708742710:0.1487421700)87:0.0111223907,((IMG2516653008:0.0690453073,(IMG637000237:0.0573090198,IMG2713897179:0.0578779779)95:0.0250275036)100:0.0237156804,(IMG639279312:0.0587332831,IMG2516653012:0.0466350795)100:0.0395637798)100:0.0976428646)99:0.0408606068,(IMG2630968640:0.0905215370,IMG2517572174:0.1083272298)100:0.0700354066)100:0.0547109414,((UBA2239:0.1091145875,IMG2546825519:0.1107926487)89:0.0292634417,(IMG2721755127:0.1843204445,IMG2518645585:0.1214464302)99:0.0652264343)100:0.1030473516)99:0.0291063164,(((((((IMG2645727736:0.0800933289,((IMG2744055004:0.0582856033,IMG2619618962:0.0475514931)99:0.0232377141,IMG2615840715:0.1074217235)98:0.0232131404)100:0.0416940443,(IMG2687453399:0.0810883441,IMG2576861674:0.0823465001)100:0.0957342414)70:0.0207762674,((((IMG640069327:0.0959455655,IMG2593339283:0.0723741908)84:0.0194258484,IMG647000304:0.0929880547)99:0.0426164097,(IMG2740891828:0.0891721522,(IMG2687453539:0.0694891242,IMG2757321003:0.0989132106)100:0.0444226583)73:0.0273905452)90:0.0249089825,IMG2657245368:0.1382633728)86:0.0274414151)100:0.0655245323,(((((IMG2770939508:0.0798283513,(((IMG2706794574:0.1367177825,(IMG2509276052:0.1096628982,IMG2738541328:0.0901398915)100:0.0177361657)100:0.0259006068,IMG650716086:0.0842606007)100:0.0218164453,IMG2596583576:0.0517741952)100:0.0330557716)100:0.0516389311,((IMG2738543031:0.1580286068,IMG2534682240:0.1364696792)97:0.0381576564,IMG641522639:0.0993376962)93:0.0235850726)86:0.0178071916,(IMG2648501921:0.0610765666,IMG2770939636:0.0874859516)100:0.0413936701)100:0.0496942017,IMG643348571:0.1727359679)98:0.0294768717,((((IMG2545555880:0.0645436743,IMG650716107:0.0250425076)100:0.1288813709,(IMG643348555:0.0695061492,IMG2596583685:0.0696835897)100:0.0432450802)100:0.0335396705,IMG2684622831:0.1351325957)93:0.0222465643,(IMG2595699009:0.0965835177,IMG2556921008:0.1267015918)100:0.0590034680)100:0.0347685640)96:0.0233510369)100:0.0381733217,(((IMG2684623093:0.0883502293,(IMG2645727833:0.0750489878,IMG2531839420:0.0633472088)100:0.0536250225)100:0.0351529807,(UBA6219:0.0952952021,IMG2546825520:0.0494279480)100:0.0311008312)100:0.1539593463,((IMG2675903020:0.1322985098,IMG2516653055:0.2705548035)100:0.0992464129,IMG2675903017:0.1526971613)100:0.0425409293)77:0.0260781824)75:0.0206821755,((IMG2519899571:0.0807789272,IMG2667528161:0.0822446636)100:0.0669273531,IMG2681813507:0.1423956782)100:0.0372818800)100:0.0729638241,((((IMG2522572158:0.0558552581,IMG2546825527:0.0649766176)100:0.0329142594,IMG2756170225:0.0594973504)100:0.0549000637,IMG2590828654:0.1042260979)100:0.0595901554,UBA2562:0.1995033410)100:0.0832387082)100:0.0732965614)100:0.1016239902,(((((IMG2617271233:0.1457320327,IMG641522622:0.0476409995)100:0.0518272853,IMG2503283009:0.0842097541)100:0.0854045294,(IMG639857035:0.1143829968,IMG643348533:0.0985301437)98:0.0311580294)100:0.1214962202,(((((((IMG2509601031:0.1071640510,IMG643348534:0.0687736325)92:0.0160133869,(IMG2636415546:0.0585167042,IMG2510065010:0.0643061926)82:0.0193750371)100:0.0309929752,(IMG2508501075:0.0716456527,UBA1465:0.0939997112)100:0.0262579044)100:0.0209692440,IMG2503538021:0.0385196223)100:0.0233098065,IMG2509276031:0.0613508925)100:0.0486540266,IMG2509276047:0.1137648569)100:0.0420333087,(IMG637000312:0.2120974724,(((((IMG2517572024:0.0952938147,(IMG2597490276:0.0506274207,IMG2508501034:0.0441265056)100:0.0212243739)99:0.0109621911,IMG2503538028:0.1394274279)100:0.0430908767,((((IMG647533236:0.0441978164,IMG2585428050:0.0646063817)100:0.0467511523,IMG2576861623:0.0474066830)100:0.0156965866,(IMG2617271295:0.0622830602,IMG2627853929:0.0706195834)100:0.0267136497)100:0.0251986867,(IMG2744054667:0.0411293451,IMG2509601026:0.0583391377)100:0.0324680346)100:0.0523097303)100:0.1024997712,IMG2627853943:0.2625306026)100:0.0594347142,(IMG2751185667:0.1031164625,IMG2506783054:0.0669327509)100:0.0393216039)98:0.0140154962)99:0.0441751074)99:0.0237225792)100:0.0331765055,(((IMG647000233:0.0776167992,IMG2505679032:0.1003101905)100:0.0308263218,IMG2724678989:0.1463839554)100:0.0205606019,((((IMG2654587977:0.0817188981,IMG2548876998:0.0616844946)60:0.0178465360,IMG637000199:0.0621616393)59:0.0124782406,IMG2512047082:0.0519886237)60:0.0222121773,IMG2579778779:0.1111292292)100:0.1042060345)100:0.0496865420)100:0.1404404671)94:0.0453625003)100:0.1099253415,((((((((IMG2617271335:0.0737389482,((IMG2627853746:0.0751382429,IMG2728368933:0.0488350968)100:0.0212835966,IMG2600255286:0.0479424056)100:0.1189771121)100:0.0676871232,IMG2770939625:0.1460588376)100:0.0233262475,((IMG2721755693:0.0770624586,IMG2524614514:0.0810826642)100:0.0879873776,((IMG2636416126:0.0510090227,IMG2703719428:0.0822863572)100:0.0429852396,IMG2634166350:0.0911311881)100:0.1142463793)100:0.0495028146)100:0.1268836269,(IMG2561511143:0.1130877106,IMG2675903024:0.1478351647)100:0.0629926376)94:0.0236076825,IMG2698536992:0.2358323145)95:0.0262560595,IMG2524614808:0.1287195440)97:0.0670868988,IMG2516493021:0.1512450485)100:0.2036137611,((((IMG641228492:0.0337801418,IMG2645727714:0.1331547506)100:0.0330029911,IMG2619618881:0.0954100744)100:0.0321327051,IMG2773857924:0.0341350862)100:0.1698284938,IMG2506783011:0.2772017001)100:0.2270107525)100:0.0595106512)98:0.0513002768,(((IMG2634166494:0.2281744358,IMG2728369438:0.1552516988)66:0.0418015821,(IMG2574179746:0.0684135654,IMG2529292556:0.1132804572)100:0.2452565229)65:0.0386442523,((IMG2721755160:0.0815695065,IMG2708742690:0.0553643988)100:0.0762686541,IMG2721755233:0.1658092373)100:0.1322830436)100:0.1122379717)100:0.1436260705,((((((IMG2571042913:0.0643909174,IMG2599185196:0.1074019924)100:0.0432264457,((IMG2585428155:0.0910921718,IMG638341078:0.1411402177)59:0.0373882004,((((IMG2608642259:0.0447606090,IMG2522572047:0.1111819390)75:0.0163178671,IMG2740891996:0.0632279584)75:0.0229233869,IMG2684623108:0.0466277720)99:0.0296918193,IMG2571042709:0.0788196575)99:0.0253222902)49:0.0128436394)98:0.0491101596,IMG2602042025:0.2000650687)100:0.0736187658,((((((IMG637000119:0.0395568981,IMG2728369264:0.0592487141)100:0.0795511234,(IMG2708742637:0.0769446382,IMG2648501736:0.0592062216)100:0.0326276719)96:0.0311559353,((IMG2582580689:0.1120700329,IMG640427115:0.0419842662)100:0.0408926045,(IMG2754412939:0.0943543135,IMG639633050:0.1111120534)97:0.0314147812)82:0.0159863840)84:0.0184117492,(UBA6169:0.0725129089,(IMG2708742621:0.0643670068,UBA6151:0.0826633055)99:0.0224419694)100:0.0646928228)71:0.0328743762,IMG648231707:0.0947781030)55:0.0163213196,(IMG642555106:0.1675095959,(IMG2708742704:0.1126577557,IMG640753003:0.0791945943)100:0.0505654813)98:0.0446018945)100:0.1189120460)80:0.0229982466,IMG2599185148:0.1895529105)99:0.0501939630,(((((IMG2518285546:0.0176178467,IMG2721755701:0.1401894837)96:0.0176920703,IMG637000204:0.0544157309)100:0.0815668966,UBA6093:0.0395877917)83:0.0271365543,IMG2603880216:0.0647412585)100:0.0663440516,IMG2721755672:0.1306740522)100:0.0680744879)100:0.2167059852)56:0.0646474945,((IMG2576861335:0.2314338175,IMG641522632:0.1780070889)100:0.0872045713,(((((IMG2630968744:0.0758640350,(IMG2648501133:0.0385085740,IMG2508501001:0.0584241136)100:0.0382872380)41:0.0149509097,(IMG2751185762:0.0810674565,IMG2506783061:0.0838347892)100:0.0540265568)30:0.0161091161,(UBA4048:0.0826338103,UBA5188:0.1330362250)100:0.0467945210)50:0.0348557817,IMG2516493017:0.1310899551)100:0.1871666201,IMG2648501254:0.2881658988)100:0.1017307471)100:0.0854572873)100:0.9227181719)100:0.2389354335,(((((((((((((IMG642555121:0.0392589932,IMG2582580651:0.1159926596)100:0.0198177794,IMG639633020:0.0575388386)100:0.0107719323,((IMG637000205:0.0461797845,IMG640427130:0.0841682161)100:0.0248612794,((IMG2511231051:0.0537322753,IMG2751185570:0.0305532625)100:0.0330284349,IMG637000072:0.0758773491)99:0.0208536770)99:0.0093796393)100:0.0428900944,IMG2757320899:0.0822976836)100:0.0636644162,(IMG642555122:0.0732777152,(IMG642555149:0.0529343095,IMG2721755577:0.0503426918)100:0.0205218404)100:0.0709332519)100:0.0448116686,IMG642555123:0.2039101308)100:0.0733142433,((IMG2739367763:0.1839805476,IMG649633080:0.3583036003)100:0.1026505160,((((IMG2576861787:0.1729279024,IMG2734482189:0.1394901888)81:0.0220250326,((UBA6036:0.1358628380,IMG2648501603:0.1584249838)100:0.0409580087,IMG2627854273:0.1439031675)100:0.0238257088)88:0.0422149215,UBA5342:0.2816697475)100:0.1028874711,IMG2724679779:0.2437026905)100:0.0587635768)100:0.0459648623)78:0.0345922974,((UBA5339:0.2147107091,IMG648028052:0.2548012573)100:0.0897314724,IMG2526164518:0.2946566698)100:0.0469288689)100:0.0885970220,(((((((((((((((UBA5611:0.0621271648,IMG2711768775:0.0639472233)100:0.0512976169,(IMG646564528:0.1212922080,IMG2711768789:0.0763062629)100:0.0175412719)96:0.0136620174,IMG2654587963:0.0927702720)97:0.0216502647,(IMG2561511172:0.0867019910,IMG2623621029:0.1170287891)100:0.0608029095)77:0.0071825568,IMG2617270703:0.1135064385)95:0.0226000605,UBA6913:0.1036462840)100:0.0266197087,((IMG649633036:0.1176278405,((((IMG2585428080:0.1590506267,IMG2523533605:0.1008930316)100:0.0297992439,(IMG2721755164:0.0647579022,IMG2596583525:0.1124207582)92:0.0243187043)100:0.0279018480,IMG2582581262:0.0775576971)100:0.0279354232,(UBA2248:0.1159733321,IMG2582580684:0.1008244954)87:0.0183104361)87:0.0274375250)100:0.0282570249,((IMG2571042916:0.1129217699,IMG2576861818:0.0700552551)100:0.0655340600,((IMG2565956520:0.1125596159,((IMG644736353:0.0665032461,IMG2524614816:0.1005305620)100:0.0228093762,IMG2524023158:0.1270503702)100:0.0187277654)100:0.0224189762,IMG2687453294:0.0904994065)100:0.0332541086)100:0.0298131719)93:0.0183932438)97:0.0180339778,((IMG2654587567:0.0877035409,IMG648028023:0.0980214856)100:0.0677586293,(IMG2622736540:0.1083993780,UBA4079:0.1168613160)100:0.0564689806)100:0.0282758004)96:0.0165496236,(IMG2541046937:0.0785675026,IMG2523533522:0.0779792807)100:0.0308196581)100:0.0221973261,(IMG644736350:0.1080349142,IMG2571042920:0.2472889493)100:0.0502793842)100:0.0496239558,UBA5842:0.1839978934)100:0.0821471424,(((IMG2571042914:0.1878499996,(IMG2619619068:0.0552091546,IMG2597489948:0.1016849511)100:0.1320044186)100:0.0556895989,IMG2524614631:0.2639653033)93:0.0234096677,(((IMG648276636:0.0842401870,((IMG647000236:0.0870712636,IMG644736352:0.0901237025)91:0.0259711132,IMG2561511137:0.0500194550)100:0.0640275794)100:0.2469519229,IMG2503754016:0.1817091212)100:0.0496547445,IMG2516143004:0.1633096284)99:0.0275434145)91:0.0216029626)100:0.0698706862,(IMG2508501023:0.2520016649,IMG2711768520:0.2034760725)100:0.0747390826)41:0.0241650778,(((IMG2596583602:0.1987837313,IMG2654587882:0.2083968960)100:0.0603793743,IMG2523231059:0.2108890892)100:0.0660265849,(((IMG2522572160:0.1862141726,(IMG2512047085:0.1445105861,IMG2502422305:0.1291972700)100:0.0410023566)100:0.0496409593,IMG2502422304:0.2582339943)100:0.0462414002,((IMG639633063:0.1128551020,IMG2751185578:0.0675761929)100:0.0977976691,IMG2504136006:0.1856756208)100:0.0558908532)100:0.0304620613)72:0.0279095354)98:0.0346144823,((IMG2770939650:0.4430287361,IMG2517093047:0.3858449865)87:0.0584888199,((IMG2708742664:0.2268597192,IMG648028053:0.3586117093)100:0.0760404014,IMG2509601028:0.3031631649)98:0.0620874249)90:0.0396889192)88:0.0326604725)36:0.0190842083,(IMG2711768541:0.3863080417,(IMG2708742611:0.1742048627,(IMG2708742608:0.2676994012,IMG2708742682:0.1980799164)51:0.0240484912)54:0.0362648231)46:0.0385839382)39:0.0151284094,((((IMG2770939647:0.0963994668,UBA7708:0.0551495268)100:0.0275019056,IMG2593339136:0.0474962857)100:0.1295721013,IMG2772190792:0.2636185439)71:0.0312625011,(IMG2708742684:0.2825588823,IMG2708742685:0.1690959345)100:0.0868744968)100:0.1114931529)100:0.1101673752,(((IMG646564524:0.2644866878,IMG2751185567:0.2725176450)100:0.0447517927,(((IMG2684622566:0.0844627491,IMG2710724216:0.1269808541)100:0.1276166094,(IMG2582580665:0.0874806952,IMG2593339180:0.0747005418)100:0.1069319546)100:0.0680696803,IMG2517572100:0.2652235313)100:0.0526669120)100:0.1514126553,IMG2582580662:0.3748070099)54:0.0362091754)100:0.1234387622,((((((IMG2563366506:0.1002509061,IMG2593339127:0.0747790211)100:0.0657693031,IMG643886196:0.1610034203)100:0.1632486303,IMG637000096:0.3557032452)91:0.0634695168,(IMG2509601019:0.2368996613,IMG2582580750:0.3712942303)55:0.0277772850)100:0.0443664716,(((IMG2608642208:0.2322308835,UBA6050:0.1366681004)100:0.0421707520,IMG2660238729:0.1641406328)100:0.1194187553,IMG647533184:0.2024711584)100:0.1605459655)100:0.0545040375,(IMG2724679641:0.2302450959,UBA5754:0.3058137367)100:0.0763285367)100:0.0900179043)100:0.2030322918)100:0.1336861361,((((IMG2597490369:0.0712309049,IMG2740892608:0.0696615876)100:0.2938028407,(IMG2516493023:0.1137797813,IMG2524614533:0.0806466852)100:0.0880512197)100:0.1217127221,((UBA1341:0.1451981008,IMG2585428150:0.1445508022)100:0.1373746360,IMG2582581275:0.2197844643)100:0.1670473471)85:0.0497454541,(IMG649633056:0.3683866925,(IMG2773858021:0.0732759292,IMG640753002:0.0979340867)100:0.1486243690)99:0.0411266452)85:0.0308512061)72:0.0188911430,((((((UBA864:0.1548233916,IMG2622736529:0.1100105521)100:0.0306347894,IMG2518285615:0.1967401563)100:0.0276016785,IMG2724679194:0.1659562469)100:0.0505477033,IMG2574179745:0.1259036190)92:0.0317892064,((((IMG2515154092:0.1754578891,IMG2602042027:0.1055164587)100:0.0436561702,IMG644736351:0.1749052002)100:0.0614676424,((IMG2585428189:0.0744603903,IMG2585428063:0.0673393103)100:0.0332212030,((IMG2751185799:0.0905259409,IMG640069310:0.0719250860)100:0.0266134255,IMG650716033:0.0927152062)100:0.0213179477)100:0.0402320406)100:0.0220648517,(IMG2648501491:0.1446579835,IMG643886183:0.1740052252)100:0.0344268468)100:0.0358543545)100:0.0421846760,IMG2751185656:0.1982737558)100:0.1187620810)100:0.0446346148,(((IMG2700988698:0.2377163358,UBA5558:0.2602993139)100:0.0545423589,IMG2516143112:0.2179989677)100:0.1248098114,(((IMG2645727554:0.1249852665,IMG2585428070:0.1815314547)100:0.0394865351,IMG2711768656:0.1744385158)100:0.0606638051,((IMG2503707003:0.2658409243,IMG637000076:0.1758704697)100:0.1067294555,IMG2721755605:0.2423534672)97:0.0277735314)100:0.0643764650)96:0.0668485842)100:0.1059431779,IMG2675903293:0.2940809963)100:0.0802494196,IMG2510461053:0.1204737525);
