# Supplementary material for: Hydrogen-based metabolism as an ancestral trait in lineages sibling to the Cyanobacteria
Source: Nat Commun. 2019 Jan 28;10:463. doi: 10.1038/s41467-018-08246-y (PMC6349859; doi:10.1038/s41467-018-08246-y)
Supplement: Supplementary file 23 — Supplementary Data 20 [file 41467_2018_8246_MOESM23_ESM.txt]

>IMG2695420353
--------MLDLT---------------PKEYSE--------------------------RSALTVNPAKTCQPVGAMYAALGIHKCLPHSHGSQGCCAYHRKFLTRNFRDPVMASTSSFTEGASVFGGGTNLKTAIKNVFSIYNPDIIAIHTTCLSETIGDDIPSFVAGAQ----IPEGKLVIHANTPSYQGSHVTGFSNMVKAMVTYLS-E-NSKT-------P---NEKVNILPGFVN--PGDMREMKRIMKAFGQEYIMLPDTSGVLDAPMTGKYEMYPKGGTTVDEIIDSGNSMASVALGSFASSDAVYALEKKCKVPGKVLKTPIGIKATDDFLMAISKLTGKPVPAELEEERGQVVDIMVDCHYHYHGKKVAIFGDPDLVIALTEFALSLGMIPKYVLTGTPGEAFEKEVKSMLEESI--EG-KVKALGDLFTLHQWIKEEPVDLIMGTTYGKYIARAED-------IPFMRIGFPILDRSVHSYLPIVGYKGAMRIIEMISNTLLDRQDRD-----AADEDLELIL-------------------MKSKIDRVIEQYPASVFKNRKEHVLLNTTPEPQ-----T--ITANTRTIPGIITNRGCCYAGCKGVVLGPLRDALIITHGPIGCGFYTWGTRRNKGRTKDEQ----NYLNYCFSTDLQEGDIVFGGEKKLRKAITEAVGIFKP--QTIMICSTCPVGLIGDDINAVANWATKEY-G-IKTIAFSCEGYKGVSQSGGHHIANNGLIKHIIGTGDRAV-------GKYAINILGEYNIGGDGWEIERMLKKIGYDIVAPIPGDGTVEEMKSAHKADLNLIQCHRSINYIGEMLRTKYGTDWIKVNFIGVNSTIKSLRDIAKYFDDPDLTARTEAVIAEELSEISEMMDQYKKLCQGKTAALFVGGSRAHHYQYLLRDLGIETILAGYEFAHRDDYEGREVIPNIKEDGDSKNIESIEVQQDPKYYRVTLSQDRYEKLKEE-ISLNYYAGMMKDMPNGTIVIDDLNHYETEELLKILKPDIFCSGIKDKYIAHKAGIFSKQLHSYDYSGPYAGFRGAVNFARDITMGLTTPSWKFVTPPWKTEPMIEGS----YVGR-----MRQVAIYGKGGIGKSTTTQNLTAGLGEMGKKIMIVGCDPKADSTRLVLGGLAQKSVLDTLREEG--EEVELENIMKRGVFDIRCVESGGPEPGVGCAGRGIITSINMLEQLGAYTDD--LDYVFYDVLGDVVCGGFAMPIREGKAQEIYIVASGEMMALYAANNICKGVQKYASTGGTRLGGIICNSRKVDGEKELLEAFAKELGSQLIYFVPRDNQVQRAEINKKTVIDFSPEHEQAEAYRGLAKAVDEND-MFVVPKPMVQDRLESILMEHGILDI-------------------
>IMG2642422561
--------MLDYT---------------PKEKVE--------------------------RNALVVNPAKICQPIGATYAALGIRNCMPHSHGSQGCLSYLRMCLTRHFREPTIGTTSSFYEGTAVFGGASNLKKSLENIEAVYTPEVVAIHTTCLSETIGDDVGSIIEDVKEEELIDPSIKLCAASTPSYVGSHVTGYDNMVKSFVTTFA-T-KTKP-----------NGKLNVIPGFVD--PGDIREIKRLLSIMNIPTIVFPDQTDVLDTGMGMERELFANGGTPIGDVEDSANSMGTIALCSMAGGAAANVFKNKFKMPVQIGPAPIGVRFTDRFIMKAAELANVAIPPELELERSRVVDMMTDAHPHFYGKKVAIFGDPDIIEGLTSLVLEMGMEPVVVLSGSVSKAYVERVSEM---VPLYPSAQILDEADLFTLHQIIKNEPVDMLIGNTYGKHIALAED-------IPLIRVGFPIMDRANLHHFPVMGYAGAARMIEWIGNTFLDIKDKT-----VPEEELEVVQ-------------MSSEVESQNVLDEMMKVYPAKTEKDRRKHFTVKDSCETE-----QH-IEANAKTVPGIMTNRGCAYAGGKGVVMGPIKDMVHITHGPIGCGYYTWGTRRNMAKAEGGD----NYLQYCFSTDMKETDIVFGGEKKLKEAIDDAMRIFKP--GAISINATCPVGLIGDDIESVARNAEKDYPG-LKVLALRCEGYRGVSQSAGHHVASNVIMEALIGTEQ-LE-----NPTPFDINIFGEYNIGGDLWEIKPLFEKIGYRIVSSFTGDGSYHNLAKAHQAKLSILLCHRSVNYTNRMMEEKYGVPWLKVNYIGVEGTKKSLRKMAEFFDDAELTRKTEEIIEEEVAKIQPELEKYRNKLQGKTAFIYAGGSRSHHYQNLFEDLGMKVLVAGYQFAHRDDYEGRQILEGMKEKASSGILEDLHYERDE---TPAISEERMAELKEK-L-LMSYEGMLPEMKDGAIMVDDLNHYETEFLIKELKPDLFCSGIKDKYWAQKMGIPSRQIHSYDYSGRYTGFTGVLNFARDVDMAVNNPSWKLQKTPWKGA-------------------MRQVAIYGKGGIGKSTTTQNLTGALATMGKKILLVGCDPKADSTRMLLGGLNQKTVLDTLRSEG--DEIELDKLIQPGFGGIKCVESGGPEPGVGCAGRGIITSIGLLENLGAYEED--LDYVFYDVLGDVVCGGFAMPIREGKAQEIYIVASGELMAIYAANNICKGIQKYAK-GGARLGGIICNSRNVDGERELLEAFAERLGSKLIHFVPRDNIVQRAEINRKVVIEFDPESQQAQEYMTLAKNIEEND-LFVVPTPLDMDDLEAMMVEFGIIEL-------------------
>IMG2597490369
--------MQDLV---------------PKEFKE--------------------------RNSLVINPVKTCQPIGAMYAALGIHGCLPHSHGSQGCCSYHRMHLTKHFREPVVASSSSFTEGASVFGGRANLETALKNIFAVYDPEVVAINTTCLSETIGDDVTSIVSGME----IPPGKTIINASTPSYVGSHVVGFANMVKAMVKQLS-E-KREP------AQ--TNNKLNLIPGFVD--PGDIREMKRILEAMDIDYILFPDQSDVLDTPLDGNYKMYPDGGVTIPELKDTANSKATIALGALASQPAAFELEKMHDVKAYTLKTPVGIKATDEFLMQLLKITGQEIPAEIEKERGQLVDIIADTHHQFHGKKVAIYGDPDIVISLTEFTLSMGMKPIHVLTGTPGKDFEAEINKMLKDAW--ES-NVAAGGDLFQLHQWVKKEPVELLIGNSYGKLVAKQED-------IPLVRVGFPILDRSVHSYLPKIGYKGAMLLVEKISSALLDRKDRD-----TDFELTEFVLMK----------------DIEEILDDVLQSYPAKSMKNRKEHILVKDNKSEL-----K--IKANTRTIPGIITNRGCAYAGCRGVVLGPLKDVVQIVHGPIGCSYYAWGMRRHQGLAAGGK----NFINYTFSTDMQDSDVVFGGERKLKEAIKEAVEIFNP--STIMITATCPVGLIGDDINSIAKQAEEEY-G-ITVMAFNCEGYKGVSQSAGHHIANNEIMDNLVGIKDKEL-----D-YKYPINLMGEYNIGGDAFEIERILHKIGYDVVASFSGNGTADQIKYSHEADLNLVQCHRSINYIAEMFEEKYGIPWLKVNFLGVDATIESLRNMAEYFADPELQERTEKVIAEELAQIEAPLNRYKELFTGKTAFLFVGGSRAHHYQNVFKRIGIETVVAGYEFGHRDDYEGREVIPDIEMTADDRNIPELEVTKDDKKYRLRISQAKKEELQQK-MPLDYYGGMIKEMEDGSVAIDDLNHHEQIKLTEALKPDIYCSGIKDKYTSHKMGIFSKQLHSYDYSGPYAGFKGHLQFAEDIAAGILNPSWSYITPPWKEKTTLEGS----FGGGE---TLRQVAIYGKGGIGKSTTTQNLTSSLAEMGKEIMVVGCDPKADSTRMLLGGMDQQTVLDTLREEG--QDIDLDDILKRGFNNIRCVESGGPEPGVGCAGRGIITSINMLETLGAYTDE--LDYVFYDVLGDVVCGGFAMPIREGKAQEIYIVASGELMALYAANNICKGIKRYAESGGVRLGGIICNSRQVDGELELLKSFAEKLGSQLIHFVPRDNIVQRAEINRKVVIAYDPDSEQAGEYRALAHAIDDNE-KFVIPEPMEQDELEQLMMDFGILEV-------------------
>UBA3454
MS-QQVDNIKPSYPLFRDEDYKDMLAKKRDAF-EEKHPQDKIDEVFQWTTTQEYQELNFQREALTVNPAKACQPLGSVLCALGFEKTMPYVHGSQGCVAYFRTYFNRHFKEPISCVSDSMTEDAAVFGGQQNMKDGLANCKATYKPDMIAVSTTCMAEVIGDDLNAFINNSKKEGFIPEDYPVPYAHTPSFVGSHVTGWDNMFEGIARYFTL-------NHMDDKVVGSNHKINVVPGFETY-LGNFRVIKRMLKEMDVGYSLLSDPEEVLDTPADGQFRMYS-GGTTQDEIKDAPNALNTLLLQPWQLEKTKKFVEGTWKHETPKLSIPMGLDWTDEFLMKVSEITGQPIPESLAKERGRLVDMMTDSHTWLHGKRFALWGDPDFVMGMAKFLLELGAEPVHILAHNGNKRWKKAMDAILESSPYGKNCTVYIGKDLWHMRSLVFTDKPDFMIGNSYGKFIQRDTLHKGKEFEVPLIRLGFPIFDRHHLHRQTTLGYEGAMQMLTTLVNAVLERLDDETRGMQSTDYNYDLVRMTGM-----SRE------EVESLIQEVLEVYPEKARKDRAKHLSPNDPALEQS---KKC-ITSNKKSQPGLMTIRGCAYAGSKGVVWGPIKDMIHISHGPVGCGQYSRAGRRNYYIGT---TGVNAFVTMNFTSDFQEKDIVFGGDKKLAKLIDEIETLF-PLNKGISVQSECPIGLIGDDIEAVAKKKAAEH-E-TTVVPVRCEGFRGVSQSLGHHIANDAIRDWVLDKRDD-D--TSFETTPYDVSIIGDYNIGGDAWSSRILLEEMGLRVVAQWSGDGTISEMELTPKVKLNLVHCYRSMNYISRHMEEKYGIPWMEYNFFGPTKTAESLRAIAEHF-DDSIKAKCEQVIAKYQSEWEAVIAKYRPRLEGKRVMLYVGGLRPRHVIGAYEDLGMEVVGTGYEFGHNDDYD--------------------------RTL--------------------------KEMGNATLLYDDVTGYEFEEFVKRIKPDLIGSGIKEKYIFQKMGIPFRQMHSWDYSGPYHGFDGFAIFARDMDMTLNNPCWKKLQAPWQKA---EESAEKVAASA-MA--MRQCAIYGKGGIGKSTTTQNLVAALAELGKKVMIVGCDPKADSTRLILHSKAQNTIMEMAAEAGTVEDLELEDVLKTGYGDIKCVESGGPEPGVGCAGRGVITAINFLEEEGAYEDD--LDFVFYDVLGDVVCGGFAMPIRENKAQEIYVVCSGEMMAMYAANNICKGIVKYANSGSVRLGGLICNSRNTDREDELIMALADKLGSQMIHFVPRDNVVQRAEIRRMTVIEYDPAAKQADEYRTLAKKIVENK-KLVIPTPISMDELEALLMEFGIMDEEDMTIVGKTAAEEVVA---
>UBA2592
-M-QDVENIKPCYPLFRNDDYKASIAAKREQF-EENPGKAKVDEVFQWTTTKEYQDLNFQREALTVNPAKACQPLGSALCGLGFHKSLVYIHGSQGCVAYFRTYFNRHFKEPIAFIADSMTEDAAVFGGQKNIHEGLANATRLYGAEMIAMSTTCIAEVIGDDLNAFINNAKNEGYLDKDFPVPFAHTPSFVGSHVTGWDNMEEGILRYFTL-------NEMEGKAPGKNGKINIVPGFETY-LGNYRVIKRMLKEMDVDYTFLCDPEEVLDTPCDGEFRMYA-GGTTIPEIKDAPNAITTFLLQPQTLEKTKKFVENTWNHEVPKITIPMGVAGTDEFLMAVSQATGKAIPESLTKERGRLVDMMTDSHAWLHGKKMAIFGDPDFVYGMVGFMLELGIEPTHIVCHNGTKRWGKAVEKLLAESPYGVHGKVYVGCDLWHLRSLCFTDKPDFLIGNSYGKFIQRDTLHKGKEFEVPLIRLGFPIFDRHHLHRMTTMGYEGAMYILTTLVNAVLERLDDETRQMGVTDYNHDLVRMAAL-----TRE------DTEALIAEVLEVYPDKAKKDRAKHLMINDKTLESS---KKC-ITSNRKSLPGVMTMRGCAYAGSKGVVWGPIKDMISISHGPIGCGQYARAGRRNYYVGT---TGVDAFCEMNFTSDFQEKDIVFGGDKKLAKLIEEIEMLF-PLNKGISVQSECPIGLIGDDIEAVSKKAAAQI-G-KPVVPVRCEGFRGVSQSLGHHIANDSVRDWILSNRDG----QAFETTPYDVAILGDYNIGGDAWASRILLEEMGLRVVAQWSGDGTLAEMENTPKVKLNLLHCYRSMNYISRHMEEKYGIPWLEYNFFGPTKIKESLRKIASFF-DDKIKEGAERVIEKYTPMMDAVIAKYRPRLEGKKVMLYVGGLRPRHVVGAYEDLGMEVVGTGYEFAHNDDYD--------------------------RTI--------------------------KEMGDATLIYDDVTGYEFEEFVKAMKPDLIGSGIKEKYVFHKMGVPFRQLHSWDYSGPYHGVDGFAIFARDMDMTLNNPCWTKLTPPWVKK---EAVAEK-KAA--MAK-LRQCAIYGKGGIGKSTTTQNLVAALAESGKKVMIVGCDPKADSTRLILHSKAQSTVMHLAAEAGSVEDLELEDVMAVGFGGVKCVESGGPEPGVGCAGRGVITAINFLEEEGAYDED--LDFVFYDVLGDVVCGGFAMPIRENKAQEIYIVVSGEMMAMYAANNIAKGIVKYANSGGVRLAGLICNSRKTDREDELIEALAARLGSQMIHFVPRDNVVQHAEIRRMTVIEYDPTAKQADEYRALAQKIINNT-KFVIPTPLEMEELEELLMEFGIMEQEDESIIGKTAAELAAEAAA
>IMG642555121
-------MLLRHT---------------PKEVIA--------------------------REGLTINPAKTCQPIGAMYAALGIHGCLPHSHGSQGCCSYHRSTLTRHYKEPVMAATSSFTEGASVFGGQANLLAAIETIFSVYEPDIIAVHSTCLSETIGDDLQQITKKAKDDGKIPEGKYVIYASTPSFVGSHVTGYANMVTGIAEQFA-R-STGE------K----KEQINIIAGWME--PSDMREIKKLSKELGVKIVLFPDTSDVLDAPQTGKHEFYPKGGTTVEELKSIGDSTASLALGCISAEPAAIALEKKCKVPFETVDMPIGLSATDRFIMSLSKAAGVEVPEEITAERGRLIDVMTDMEQYFYGKKVALFGDPDQLIPLTEFLLDLNMKPIHIVSGTPGQRFEKRMKEILQ-RI--PEANFKNNADMFLLHQWMKNEPVDLLIGNTYGKYIARDEN-------VPFLRFGFPILDRIGHSYFPNIGYSGSLRLLEKILNAFMDRQDRE-----ALEEKFELVM----------MEANIHFPDPSKVREELTQRYPAKVAKKRTKSIIIND--PET--IP-E--VQANVRTVPGIITQRGCSYAGCKGVVLGPTRDIVNIVHGPIGCSFYAWLTRRNQTRPETPE-H-ENYITYCFSTDMQEENVVFGGEKKLKQAIQEAYDLFHP--KSIAIFSTCPVGLIGDDVHAASKEMREKF-GDCNVFGFSCEGYRGVSQSAGHHIANNGVFKHMVGRNN-TP-----SEGKFKLNLLGEYNIGGDAFEIERIFEKAGITLVASFSGNSTVGQLENAHTADLNVIMCHRSINYMGEMMETKYGIPWMKVNFVGAESTAKSLRKIAEYFGDEELKARVEEVIAEEMPKVKAVIDDIRPRTEGKTAMLFVGGSRAHHYQDLFTELGMTTVAAGYEFAHRDDYEGRHVLPSIKVDADSKNIEELKIVADPELYQPRKTEAELEALKEKGLEINGYEGMMKQMMKKSLVVDDVSHYESEKLIEIYKPDIFCAGIKEKYVVQKMGVPLKQLHSYDYGGPYTGFVGATNFYRDIDRMVNNPVWKLIKAPWETAGELEAT----YVTQ-----MRKVAIYGKGGIGKSTTTQNTVAGLAEMGKKVMVVGCDPKADSTRLLLGGLQQKTVLDTLREEG--EEVELEDIIKEGYRNTRCTESGGPEPGVGCAGRGIITSVNLLEQLGAYDEEWDLDYVFYDVLGDVVCGGFAMPIRDGKAEEIYIVCSGEMMAMYAANNICKGILKYADAGGVRLGGLICNSRKVDNEREMIEELAKKIGTQMIHFVPRDNFVQRAEINRKTVIDYDPTHGQADEYRALARKIDENE-MFVIPKPLEIEELESLLIEFGIAN--------------------
>IMG642555123
-------MLLRHT---------------TAEVKE--------------------------REGLTINPAKTCQPIGALYAALGIHGCLPHSHGSQGCCAYHRSMLTRHFKEPVMAATSSFTEGASVFGGQANLLQAINNIFTIYEPDVIAVHSTCLSETIGDDLQQIVTKAKDEGKVPEGKFVIHASTPSFVGSHVTGYSNMVAAMATQFA-E-STGE------K----NGQINIVAGWME--PSDMREIKRLSKELGAKILLFPDMTDVLDTPQTGKFDMYPKGGVTVPQMKSLGDAECSISLGTYTAEAGAIALDKKHKVPFESLDIPIGIDATDRFMMALAKAAGVEIPEEVTRERGRLVDMLTDMQQYFHGKKVAIYGDPDHIIPLTEFLVSLDMKPVHIVSGTPGKRIEQRLREILAETV--PNANVKNQADLFLLHQWIKNEPVDLLIGNSHGKFIARDED-------IPFIRFGFPIVDRVGHSYFPNVGYTGSMRIVEKILGVLMDRQDRD-----APDEKFELVM----------MSVARQYPAPSEVKEELLKKYPTKVAKKRSKSIVLND--PDQ--PK-E--IQANIRTVPGIITQRGCCYAGCKGVVLGPTRDILNIVHGPIGCSYYAWLTRRNQTKPETAE-E-ANYVPYCFSTDMQEDHVVFGGEKKLTKAIEEAYEIFKP--KAIAIHSTCPVGLIGDDVHAVARAMTAKL-EDCNVFGFSCEGYKGVSQSAGHHIANNGLFKHVVGKDN-TV-----REGKFRINLLGEYNIGGDSFELERLFEECGITLVSTYSGNSTYLDLMNSHMVDLNLVMCHRSINYIGEMMETKYGVPWLKVNFIGAESTAKSLRKMAEYFGDEELKAKVEEVCERELAKTTAALAASKPKTEGKLAMLFVGGSRAHHYQELFKELGMKTIAAGYEFAHRDDYEGREIIPNIKIDADSKNIEELKIKPDEELYKPRKTAEEIEALKAKGVELGEYKGMMPDMAEHTFVIDDISQYESEKLIEIYKPDVFCAGVKEKYVIQKMGIPLKQLHSYDYGGPYAGFEGAINFYKDIERMVSSRIWKLIDAPWEKAKELTAT----YVA------MRKVAIYGKGGIGKSTTTQNTVAGLAEMGKKVMVVGCDPKADSTRLLLGGLIQKTVLDTLREEG--EDVELDDIIKEGYSATRCVESGGPEPGVGCAGRGIITSVNLLEQLGAYDDEWNLDYVFYDVLGDVVCGGFAMPIRDGKAEEIYIVVSGEMMAMYAANNICKGILKYADAGGVRLGGLICNSRKVDNEQEMIQELARQLGTQMIHFVPRDNMVQRAEINRKTVIDYDPTHSQADEYRTLAKKIDENE-MFVIPKPLEIDALEKLLVDFGIAN--------------------
>IMG642555122
-------MLLRHT---------------TNKPVE--------------------------RHALTVNPAKTCQPIGAMYAALGIHGCLPHSHGSQGCCSYHRSTLTRHYKEPVMAATSSFTEGSSVFGGQANLVTAINNMFTIYEPDIIAVHSTCLSETIGDDLQQIVKKAKDDGKIPEGKHVIYAPTPSFVGSHVTGYANMVAAMADQFA-E-STGE------K----LDQINIVAGWME--PADMREIKRLSKSLGVTIRLFPDTSDVLDAPQTGKHVFYPKGGVTAEELKSTGDSKSTIALGCFSGEPGGIALDKKCKVPSKTEDIPVGLQATDRFLMALSKAAGVRIPEEISDERGRLVDLMTDMEQYFDGKRVALFGDPDDLIPLTEFLVDLNMKPVHIVSGTPGKRFEQRMREILKDSV--PDANIKNQADMLLLHQWIKKEPVDLLIGNTYGKYIARDED-------LPFVRYGFPIVDRVGHSYFPSVGYMGGLRLAEKILNVLMDRQDRD-----APEESFELVM----------MES-RKYPEPSVVREELIKKYPPKVAKKRGKAIVIND--PET--IP-P--VQANIRTIPGIISQRGCSYAGCKGVVLGPTRDIVNLVHGPIGCSFYAWLTRRNQTRPDGPD-D-KNYMTYCFSTDMQEEHVVFGGEKKLKEAIQEAYDIFRP--KAIGIFSTCPVGLIGDDVHAVAREMKEKL-GDCNIFGFSCEGYKGVSQSAGHHIANNQVFKHVVGLDD-TD-----KGGKFKINMLGEYNIGGDAFEIERLLEKCGITMVASFSGNSTVNQFENSHTADLNVIMCHRSINYMAEMMETKYGIPWMKVNFIGAESSAKSLRRIARYFEDEELMAKVEQVIAEELPVVQSVINEIYPRTKGKLAMLFVGGSRAHHYQELFGELGMETISAGYEFGHRDDYEGRKVIPNIKVDADSKNIEELKVTADPEKFKPRKTEEELEKLKAEGLDIREYEGMMPDMKKGSIVIDDISHYESEKLIELYKPDIFCAGIKEKYVVQKMGVPLKQLHSYDYGGPYAGFKGAINFYRDIDRMVNSRVWKLIQAPWEE--ELEAN----YVTQ-----MRKIAIYGKGGIGKSTTTQNTVAGLAEMGKKVMVVGCDPKADSTRLLLGGLTQKTVLDTLREEG--EDVELEDIIKEGYGASRCTESGGPEPGVGCAGRGIITSVNMLEQLGAYDDEWGLDYVFYDVLGDVVCGGFAMPIRDGKAEEIYIVVSGEMMAMYAANNICKGILKYADAGGVRLGGLICNSRKVDNEMEMIQELARQLGTQMIHFVPRDNMVQRAEINRKTVIDFDPAHQQADEYRALAKKIDDNE-MFVIPKPLEIEELEKLLIDFGIAN--------------------
>UBA3459
MS-QSVDNIKPSYPLFRDDDYKTSLKTKRENF-EEPHSQEKIDEVFEWTTTEEYKALNFQREALTVNPAKACQPLGAVLCSLGFEKTMPYVHGSQGCVAYFRTYFNRHFKEPIACVSDSMTEDAAVFGGQKNMKDGLENCKAIYKPDMIAVSTTCMAEVIGDDLNAFITNSKKEGHIPEEYPTPFAHTPSFVGSHTTGWDNMFEGIGRYFTL-------NYMEDKEVGRNGKINLVPGFETY-LGNFRVIKRMMNEMGVSYSLLSDPEEILDTPADGEFRMYA-GGTTQDEIKDAPNALDTFLLQPWQLPKTKKLVQNTWKHDATKINIPMGLDWTDEFLMAVSRVTGQPIAESLAKERGRLVDMMTDSHTWLHGKKYALWGDPDFVMGLTKFLLELGAEPTHILCNNANKRWKKAMDAMLVEHNIDSCCEVHIGKDLWHMRSLVFTNKPDFMIGNSYGKFIQRDTLYKGEAHEVPLIRIGFPIFDRHHLHRQTTLGYEGAMQMLTTLVNAVLERLDDETRGMQTTDYNYDLIRMTVM-----TRE------ETEALIQEVLEVYPEKAKKDRAKHLAPNDQSLEQS---KKC-ITSNKKSLPGVMTIRGCAYAGSKGVVWGPIKDMIHISHGPVGCGQYSRAGRRNYYIGT---TGVNTFVTMNFTTDFQEKDIVFGGDKKLDKTIDEIETLF-PLNKGITIQSECPIGLIGDDIEAVSKKKNDET-G-KTVVPVRCEGFRGVSQSLGHHIANDAVRDWALGARDD-D--NSFETTPYDVAIIGDYNIGGDAWSSRILLEEMGLRVVAQWSGDGSISEIELTPKVKLNLVHCYRSMNYISRHMEEKYNIPWIEYNFFGPTKTVESLRKIASYF-DESIQQKCEEVIEKYRPEWDAVIAKYRPRLEGKKVMLYVGGLRPRHVIGSYEDLGMEVVGTGYEFGHNDDYD--------------------------RTL--------------------------KEMGDATLLYDDVTGYEFEEFVKKVKPDLIGSGIKEKYIFQKMGVPFRQMHSWDYSGPYHGFDGFAIFAHDMDMTLNNPCWSKLKAPWKVD---E--AEESVAASAMS--LRQCAIYGKGGIGKSTTTQNLVAGLAEMGKKVMIVGCDPKADSTRLILHSKAQNTIMEMAAEAGTVEDLELEDVLKVGYGDVRCVESGGPEPGVGCAGRGVITAINFLEEEGAYEGE--LDFVFYDVLGDVVCGGFAMPIRENKAQEIYIVVSGEMMAMYAANNISKGIVKYANSGGVRLAGLICNSRNTDREDELIEALAAKIGTQMIHFIPRDNVVQRAEIRRMTVIEYDPSAAQADEYRTLAKKIIDNE-KLVIPEPCTMDELEDLLMDFGIMEEEDESIIGQTAAADAS----
>IMG2731639218
MT-QNADNVLDHFELFRGPEYQQMLEAKKKMF-ENPHDPAEVERVREWAKTEEYKEKNFAREALTVNPAKACQPLGAVFAAVGFEGTIPFVHGSQGCVAYYRSHLSRHFKEPSSCVSSSMTEDAAVFGGLNNMVDGLANTYNLYKPKMIAVSTTCMAEVIGDDLNAFIKTAKEKESVPAEFDVPFAHTPAFVGSHVTGYDNALKGIIEHFW-DGKAGTTEKLE-RKP--NDTINFIGGFDGYTVGNMREIRRIFDLMGVEHTILCDNSDVFDTPTDGEFRMYD-GGTTLEDAANAIHAKATISMQQYCTEKTLPVIKAH-GQEVASFNHPVGVASTDAFLMEVARLTGKEIPEELARERGRLVDAIADSSAHIHGKKFAIYGDPDLCLGLAAFLLELGAEPTHILATNGTKGWAKQVQELLDSSPFGQDCHVYAGKDLWHMRSLLFTEPVDFLIGNTYGKYLERDTG-------TPLIRIGFPVFDRHHHHRRPVWGYQGSMNVLITILDKIFDEIDRNTNVPAKTDYSFDIIRMSLAKT--EGVGEVKAR--NKELIEEVLKVYPAKAAKRRAKHLNVHEEGK------SDCGVKSNLKSIPGVMTIRGCAYAGSKGVVWGPIKDMIHISHGPVGCGQYSWAARRNYYIGT---TGIDTFVTMQFTSDFQEKDIVFGGDKKLAKIMDEIQDLF-PLNNGITVQSECPIGLIGDDIEAVSKQKSKQYEG-KTIVPVRCEGFRGVSQSLGHHIANDAVRDWVFDKIDP-DAPARFEETPYDVAIIGDYNIGGDAWSSRILLEEMGLRVIAQWSGDGTLAELEATPKAKLNVLHCYRSMNYISRHMEEKYGIPWCEYNFFGPSKIAESLRKIASFF-DDKIKEGAERVIAKYQPLMDAVIARYRPRLEGKTVMLFVGGLRPRHVIGAYEDLGMEVVGTGYEFGHNDDYQ--------------------------RTA-------------------------QHYVKDGTLIYDDVTGYEFEKFVEKIQPDLVGSGIKEKYVFQKMGVPFRQMHSWDYSGPYHGYDGFAIFARDMDMAINSPIWKMAQTPW-KR---KP-VPTMIAAE-MSS-LRQIAFYGKGGIGKSTTSQNTLAALADLDQRIMIVGCDPKADSTRLMLHAKAQDTILSLAAEAGSVEDLELEDVLKIGYKDIKCVESGGPEPGVGCAGRGVITSINFLEENGAY-DD--LDYVSYDVLGDVVCGGFAMPIRENKAQEIYIVMSGEMMAMYAANNISKGILKYANSGGVRLGGLICNERQTDKELELAENLAKKLGTELTYFIPRDNIVQHAELRRMTVIEYAPDSQQADHYRNLAKKIHGNAGKGIIPTPITMDELEDMLMEHGILKTIDETQVGKTAAELEIA---
>IMG2700988698
--------MLDLT---------------PKEITE--------------------------RTALRINPAKTCQPVGAMYAALGVHRCMPHSHGSQGCCSYHRTFLTRHFKDPAIASSSSFTEGASVFGGGSNLKTAVRNIFDIYKPDIIAVHTTCLSETIGDDVGAFIQDMD----IEEGKYVVHCHTPSYVGSHITGYGNMIAGFIKYLS-R-STGR-------K---HDRLNIIPGFVN--PGDMREIKRILDLMGIPFIMLPDTSGVLDAPMLGRYTMYPPGGTRIDDIIAMGDSPLTLALGELACEDPANELKRKCGVDYKLLPLPMGIGATDQFIMALSNFSGHEVPYALEEERGQLIDILLDSHPYFHGKSVAIYGDPDTVLGITGLVLEMGMIPKYVITGTPGEAFTEKAQELFSKFV--TGCTAKAFSDLFELHQWIKNDRVDLLIGGSYGKQIAKAED-------IPLVRAGFPILDRYVHSYMPLVGYRGAMRLVEMILNALMDRQDRD-----CADEDLELVM--------------------MSKVDRILDKYSARVYKNRKLHII--ETEDNH-----E--ISANTRTIPGIMTNRGCCYAGCKGVVLGPIKDVAIITHGPIGCGFYSWGTRRNKARGDHTK----NFVEYCFSTDMQEPDIVFGGEKKLKQAIKEVVEIFDP--DAIMICATCPVGLIGDDIHAVAAEAEKLY-N-RKVVAFSCEGYKGVSQSGGHHIANNGLMRHIIGTGDRVP-------TKYSINILGEYNIGGDAWEVERILKRIGYDIVVNIPGDSSIHEIENAHIAHLNLVQCHRSINYVADMLKDKYGTSWLKVNFIGVSSTVKSLRDIARYFNDPELTARTEEVIAEELAAIHDEMEYYKSKLKGKTAALFVGGSRSHHYQKLLKDFGVETIMAGYEFAHRDDYEGREVLPFIKEDADSKNIESLRIEKDERRYRLYLSEEQYEKLRKE-IPLDYYEGMIKDMEKGTIIIDDMNHFETEEIIRILKPDIFFSGIKDKYVIQKAGILSRQLHSYDYSGPYAGFNGAVNFGRDVLMGLTTPAWGLVKAPWKNSPMIEGH----LQEVV----MRQVAIYGKGGIGKSTTTQNLTAGLGEMGKKVMVVGCDPKADSTRLLLGGLAQKTVLDTLREEG--EDIELESIMKSGFAGIKCVESGGPEPGVGCAGRGIITSIGLLERLGAYETD--LDYVFYDVLGDVVCGGFAMPIREGKAQEIYIVASGELMALYAANNICKGIRKYANTGGVRLGGIICNSRKVDGEKELIMAFAKELGTQMIHFVPRDNIVQRAEINKKTVIDYDPTAPQADEYRALARAIDGND-MFVIPKPMKQERLEQLMMEYGILDA-------------------
>IMG2756170311
MS-EK---INDHVSLFNGCEYQDMFAAKEK-Y-ENAETAAKVQETLEWTKTQEYRDLNFARQDLVINPLKACQPSGGLFAAIGFEGTMPFVHGSQGCASYFRSHFMRHFREPFPTSCDAMTEDAAVFGGHNALYLGLQNTYELYSPKMITMVTSCMSEVIGDDMNSFVKNAKEQGFIPADFPVTFAHTPSFVGSHIVGYDNTMLAILQQMG-----------V-KKT-KNDKINVIMGFDTY-LANYEEIKRIFKLFGAEINLLSDPSETLNSPTNGEYKMYR-GGTPLDDLRDAPNSKATLLLQKWSMIKTAEFIEKDWGQPVKVVN-PLGLEGSDELIMAISELTGKPVPAELELERGQFVDAIADSYYWIHGKTFGINGDPDMAYGLARFVMEMGGEPIHILVSNGSKDWEAETKENLSKYEFAKGAQIWAGKDMWHFRSLLFTEPVDMIIGNSYAKYLERDTG-------IALCRIGFPLQDRHHLHRYPTIGYKGGVQMLTWIVNRMLDDIDKKTMYTT----SYDILRSNKN-----VHE------HGVEVMEDILNGYNDATAKDRKKKIEVVKAE-D-----VKCGINANRKIRPGVMSMRGCAYAGAKGVVFGPIKDMIHISHGPVGCGQYSWSARRNFANGV---PGVSNFVTMQITSDFQEKDIVFGGDKMLTNLIHEADKLF-PLNKGVSVLSECPIGLIGDDIEAVSRATSKDI-G-KPVIPCRCEGFRGVSQSLGHHIANDSLRDWIYEKD-----GVEVEDSPYNVALLADYNIGGDAWSSRKILEEMGLNVICQSTGDSTVSEIANMTKAKVILLHCYRSMNYIARYVEEKHQIPWVEFNFFGPTQIVKSMRKIASHF-DETIQAKTEKIIAKYQPQFDEILKRFKPRVEGRSCMLFVGGLRPRHIIPAFRDLGIDVVITGYEFAHNDDYA--------------------------RTL--------------------------EYVENTTFIVDDMNEYEMEKLLENFRPDIVGSGIKEKYSTQKQGIPFRQMHSWDYSGPYHGVDGFKVFARDIDMAINGAVWKHITPPW-KK---------------MA--LRQIAFYGKGGIGKSTTSQNTLAAMAEMGKKIMIVGCDPKADSTRLILHAKAQATIMELAAEVGSVEDLELDDVLKTGFLDIRCVEAGGPEPGVGCAGRGVITAINFLEEEGAYEED--LDFVSYDVLGDVVCGGFAMPIREGKAQEIYIVTSGEMMAMYAANNISKGILKYANSGGVRLGGLICNERQTDREDELITALATKINTQMIHFVPRNNIVQHAELRRMTCVEYDPNCSQSNEYRTLATKIINNK-MLNIPTPVSMQELEDLLMEFGIIKEEDESIVGQKKVS-------
>IMG2693429862
MS-QSVDNIKPSYPLFLEDEYQDMLAKKRDDF-EEKHPQAKIDEVFQWTTTEEYQELNFQREALTVNPAKACQPLGSVLCALGFEKTLPYVHGSQGCVAYFRTYFNRHFKEPVSCVSDSMTEDAAVFGGQKNMFDGLENAKALYKPAMIAVSTTCMAEVIGDDLNAFIGNAKKEGHIDQDYPVPFAHTPSFVGSHTTGWDNMFEGIARYFTL-------NFMEDKEVGKSGKLNLVPGFETY-LGNFRVMKRMMADMGVDATLLSDPSEVLDTPADGQFRMYE-GGTTMDEIKDAPNALNTIMLQPWQLVKTEKFVKNTWKHEVPKLKIPMGLEYTDEFLMKVSEITGKPVGAALELERGRLVDMMTDSHTWLHGKKFALYGDADFVMGLTKFLMELGGEPIHVLCHHANKRWKKEMEAILASSPYGADSEVHIGKDLWHMRSLCFTKKPDFLIGNSYGKEISRDTLYKGKEFEVPLIRLGFPIFDRHHLHRQTTLGYEGAMQMLTTIVNAVLDRLDDETRGMQTTDFNYDLVRMSVM-----SRE------ETDALINEVLEVYPAKAKKDRAKHLATNDQSVEQS---KKC-ITSNKKSLPGVMTIRGCAYAGSKGVVWGPIKDMIHISHGPVGCGQYSRNGRRNYYIGT---TGINAFVTMNFTSDFQEKDIVFGGDKKLAKLLEEVETLF-PLNKGVSIQSECPIGLIGDDIEAVAKKATRDT-G-KTVVPVRCEGFRGVSQSLGHHIANDAVRDWALDKRDD-D--NSFETTPYDVAIIGDYNIGGDAWSSRILLEEMGLRVVAQWSGDGTIAEMELTPKVKLNLVHCYRSMNYISRHMEEKYGIPWVEYNFFGPTKTDESLRKIASHF-DESIQKKAEEVIAKYKLEYQAVIDKFRPRLEGKRVMLYVGGLRPRHVIGAYEDLGMEVVGTGYEFAHNDDYD--------------------------RTI--------------------------KEMGNATLLYDDVTGYEFEEFVKKVKPDLIGSGIKEKFIFQKMGIPFRQMHSWDYSGPYHGYDGFAIFARDMDMTLNNPCWKKLQAPWKAD---A--AEDSAVAASMA--MRQCAIYGKGGIGKSTTTQNLVAALAEMGKKVMIVGCDPKADSTRLILHSKAQNTIMEMAAEAGTVEDLELEDVLKTGYGDIKCVESGGPEPGVGCAGRGVITAINFLEEEGAYEDD--LDFVFYDVLGDVVCGGFAMPIRENKAQEIYIVCSGEMMAMYAANNISKGIVKYANSGGVRLAGLICNSRQTDREDELIMALAEKLGTQMIHFVPRDNVVQRAEIRRMTVIEYDPAAAQADEYRTLAQKVVDNK-LLVIPTPVTMDELEALLMEFGIMDEEDASIIGKTAAEE------
>IMG2548876987
MA-QSAEHVLDHLELFRGPEYQQMLADK-KLF-ENPRDPAEVERIKEWTKTPEYREKNFAREALAVNPAKACQPLGAVFVSVGFEGTLPFVHGSQGCVAYYRSHLSRHFKEPSSCVSSSMTEDAAVFGGLNNMIDGLANSYNMYKPKMIAVSTTCMAEVIGDDLNAFIKTSKEKGSVPAEFDVPFAHTPAFVGSHVTGYDNALKGILEHFW-DGKAGTAPKLE-RKP--NEAINIIGGFDGNTVGNLREIKRILALMGIEHTILADNSEVFDTPTDGEF---------------------------------------------------------------------------------------------------------------------------------------------------------------------------------------------------------------------------------------------------------------MSLATT--QSIAEIRAR--NKQLIDEVLKVYPEKTAKRRAKHLNVHQSGK------SDCGVKSNIKSIPGVMTIRGCAYAGSKGVVWGPIKDMVHISHGPVGCGQYSWGSRRNYYVGT---TGIDSFVTLQFTSDFQEKDIVFGGDKKLVKVLDEIQELF-PLNHGITIQSECPIGLIGDDIEAVSRSKSKEYGG-KTIVPVRCEGFRGVSQSLGHHIANDAVRDWIFDKLDP-DGKPKFEPTPYDVAIIGDYNIGGDAWSSRILLEEMGLRVIAQWSGDGSLAELEATPKAKLNILHCYRSMNYISRHMEEKFGIPWCEYNFFGPSKIAESLRKIAGYF-DDKIKEGAERVIEKYQPLVNAVIAKYRPRLQGKTVMLYVGGLRPRHVIGAYEDLGMEVVGTGYEFGHNDDYQ--------------------------RTA-------------------------QHYVKDSTLIYDDVNGYEFERFVEKLQPDLVGSGIKEKYVFQKMGVPFRQMHSWDYSGPYHGYDGFAIFARDMDMAVNSPIWKKMKAPW-KE---AS-KAKLLAAE-MSS-LRQIAFYGKGGIGKSTTSQNTLAALAEMGQKILIVGCDPKADSTRLILHAKAQDTILSLAASAGSVEDLELEDVMKVGYKDIRCVESGGPEPGVGCAGRGVITSINFLEENGAY-ED--IDYVSYDVLGDVVCGGFAMPIRENKAQEIYIVMSGEMMAMYAANNISKGILKYANSGGVRLGGLICNERQTDKELELAEALAKKLGTQLIYFVPRDNVVQHAELRRMTVLEYAPESKQADHYRNLATKVHNNGGKGIIPTPISMDELEDMLMEHGIMKPVDESIVGKTAAELAAS---
>IMG2617271335
MK-DK--EISDHNSLFKSEPYIKQREGKKA-F-EAPCSEQETMEALAYSKSSEYKDKNFARQSLVVNPHKACQPLGALMAALGFEKTLPFIHGSQGCTAYFRSHLSRHFKEPAPAVSSSMTEDGAVFGGMSNLIDGLENSVALYKPEMVAVSTTCMAEVIGDDLQAFISNARQKGAISEDLPVPYANTPSFSGSHITGYDSMLKSIISTLY--NRSGIQ-----AVPGSGEKLNLILGFEPY-TGNFAEVRKILAAFDTKYTFLGDHSGNFDSPATGEYSYYY-GGTKLTDVPKAANALGTLSLQKYSVKKTMDYIKGTWKQQTLSMSTPIGITATDRLIEAISELTGLPIPDELVDERGRVVDALTDSHPYLHGKRVALVGDPDLLIGLIQFCLETGMEPVHIVCSNGDNGFKEEAEALLAASPYGAEATVYIGNDLWHMRSLLIDNPVDLAVGSSHLKYAAKDAG-------VPLIRVGFPVFDRHHLHRYPIIGYQGALNLLTTIVNTILQNLDEDS-----SGFNHDLVRMGLDIE-----A-------NKKIIEEMLEAYPDKARKDREKHFEINNEELI-NC--GKCSIKSNMKSRPGVMTQRGCAYAGSKGVVWGPIKDMVHISHGPVGCGQYSWGTRRNYANGT---LGIDNFTAMQVTSDFQETDIVFGGDKKLEVICREIKEMF-PLAKGISIQSECPVGLIGDDIEAVSKKMSAEL-G-IPIIPVRCEGFRGVSQSLGHHIANDAIRDFLMG------KRELAECGPYDINIIGDYNIGGDAWASRILLEEMGLRVIAQWSGDGTINELAIAHKAKLNLIHCHRSMNYMVTTMEREYGIPWMEYNFFGPTKTAESLRAIAALF-DEHIQENCENVIAKYTPQMDAIISKFKPRLEGKKVMLLVGGLRARHTLGAYEDLGMEVVATGYEFAHKDDYE--------------------------KTF--------------------------PELPEGTIIYDDPTAYELEELAQKLDIDLMGSGVKEKYVYHKMGIPFRQMHSWDYSGPYHGYDGFKIFAKDMDMTINSPVWNLIELLHKEE---AGV---------MMK-MRQIAFYGKGGIGKSTTSQNTLAQLATKGQKTMIVGCDPKADSTRLILNTKAQNSVLQLAAERGTVEDLELEDVVQLGYGDILNVECGGPEPGVGCAGRGIITAINFLEEQGAY-EG--LDFVSYDVLGDVVCGGFAMPIRENKAQEIYIVCSGEMMAMYAANNIARGILKYANSGGVRLGGLICNSRNTDREDELIMELARRLNTQMIHFVPRDNVVQHAELRRMTVAQYSPEHQQAKEYEMLAEKILNNK-MLTIPTPITMEELEDLLMEFGVIEDEETAIKKMQAASGQ-----
>IMG2675903437
MS-QSVENIKPSYPLFRDQEYKDNLAEKRALY-EERHPDEKIEEVFQWTTSKEYQELNFQREALTVNPAKACQPLGAVLCSLGFEKTLPYVHGSQGCVAYFRTYFNRHFKEPVSCVSDSMTEDAAVFGGQKNMFDGLANAKAMYKPDMIAVSTTCMAEVIGDDLNAFINNSKKEGHIPDDYPVPFAHTPSFVGSHTTGWDNMFEGIARYFTL-------NHMEDKAPGKNGKLNLVPGFETY-LGNYRVMHRMLNEMGVEHTLLSDPTEVLDTPADGQFRMYA-GGTTMDEIKDAPNAITTVLLQPWHLEKTKKFVEGTWNHDIPKLNIPMGLEWTDEFLMKVSELTGKPIPASLEVERGRLVDAMTDSHAWLHGKKFALWGDPDFVMGMVKFLLELGAEPTSV----GRRRWRRS----------------------WKNRPTA-----------------------------------------------------------------------------------------MAAL-----TRE------ETEALIQEVLEVYPEKAKKDRAKHLAVNDPSVEKS---SKC-ITSNRKSLPGVMTIRGCAYAGSKGVVWGPIKDMIHISHGPVGCGQYSRAGRRNYYIGT---TGVNTFVTMNFTSDFQEKDIVFGGDKKLAKLITEVEQLF-PLHKGISVQSECPIGLIGDDIEAVSKKAAKEI-E-KPVVPVRCEGFRGVSQSLGHHIANDAVRDWVLGNRDG-D--ESFETTPYDVAVIGDYNIGGDAWASRTLLEEMGLRVVAQWSGDGTLSEIELTPKVKLNLIHCYRSMNYIARHMEEKYSIPWIEYNFFGPTKIAESLRKIAAHF-DDKIKEGAEKVIARYTAEYEAVIAKYKPRLQGKKVMLYIGGLRPRHVIGAYEDLGMEVVGTGYEFAHNDDYD--------------------------RTI--------------------------KEMGNATLLYDDVTGYEFEEFVKKIQPDLIGSGIKEKYIFQKMGVPFRQMHSWDYSGPYHGYDGFAIFARDMDMTINNPCWKQISAPWKK----AATEATAVAAGAMAK-LRQCAIYGKGGIGKSTTTQNLVAALAEAGKKVMIVGCDPKADSTRLILHAKAQNSIMQMAADAGSVEDLELEDVLKVGYGNVKCVESGGPEPGVGCAGRGVITAINFLEEEGAYEED--LDFVFYDVLGDVVCGGFAMPIRENKAQEIYIVCSGEMMAMYAANNIAKGIVKYANSGGVRLAGLICNSRQCAREDELIMELARRLGTQMIHFVPRDNVVQRAEIRRMTVIEYEPAAKQADEYRSLASKIIDNK-NLVIPTPITMDELEDLLMEFGIMEEVDESIVGKSAADEAVAA--
>IMG2617271233
MA-QNVNKIKDHVELFHQPEYKELFANKKQ-F-EGMPTAEKVKEVAEWTKSWEYREKNFAREALTVNPAKGCQPLGALLAAVGFEGTLPFVHGSQGCVSYFRTHLTRHFKEPVSAVSSSMTENAAVFGGLSNMVDGLQNAYALYKPKMIAVCTTCMAEVIGDDLGSFIGNARVDGVIPADLPIPFAHTPSFVGSHVNGYDHMMKSILTTLG-EGK---------KG-NKNGKINFMPGFETY-MGNLRELKKLIAALGVNGTILSDTEMYLDSPNLGEFSMYH-EGTSLEDAADACNAEATISLQAYTTPKTLAYMGKKWGQKTCVHR-PWGIKATDEFLMTLSQLTGNPIPKELEIERGRAVDAMTDTQAWLHGKTAAVFGDPDTVMGLLQFMLEMGIEPVHILVHNSNDNFEEEARDLLASSPYGQQATVWGYKDLWHLRSLLFTEPVDFMIGNSYGKYLERDTE-------IPLIRIGYPIFDRHHLHRYSTIGYGGAINLLNWIANGVLDALDRRTDIAGETDISFDLVR-------MATVE------ENKKLIADVLATYPAKAAKKRNKHLGVYEEGA------DDCGVKSNKVSLPGVMTARGCAYAGSKGVVWGPIKDMIHISHGPVGCGYYSWSGRRNYYIGV---TGVDSFGTMNFTSDFQERDVVFGGDTKLSQLIDEVEILF-PLNGGISVQSECPIGLIGDDIEAVSRTKTKEI-G-KQVIPVRCEGFRGVSQSLGHHIANDVIRDWVFPVADKEIKGN--EGTPYDVAIIGDYNIGGDAWSSRILLEEMGLRVIAQWSGDGTFTEMKATPSVKLNLVHCYRSMNYISRHMEEKYGIPWLEYNFFGPSKIIESLRAIAERF-DDTIQQKAEAVIAKYKEQADGIIAKYRPRLEGKTVMMMVGGLRPRHVVPAFKDLGMEIIGTGYEFAHGDDYK--------------------------RTT--------------------------HYVKDATLIYDDVTGYEFEEFVKELKPDLVAAGIKEKYVFQKMALPFRQMHSWDYSGPYHGYDGFAIFARDMDLALNNPTWGLVGTPW-NK-------------------MRQIAFYGKGGIGKSTTSQNTIAALSEN-NRIMIVGCDPKADSTRLMLHCKAQTTVLHLAAERGTVEDIELDEVVIPGYNNVLCVESGGPEPGVGCAGRGIITAINFLEEEGAY-EN--LDFVSYDVLGDVVCGGFAMPIREGKAQEIYIVTSGEMMAMYAANNIARGILKYAHTGGVRLGGLICNSRNVNCEAELITELASRLGTQMIHFVPRSKQVQEAELRRMTVIEYTPNHPQADEYRTLANKIQNNE-MFIVPTPISMEELEELLVDFGILGGEDEYALEADKASGK-----
>IMG2634166250
MS-QSAEKVLDHFNLFREPEYKEMFAKKKAEF-EFPVPDADLKHTIEWTKTEEYREKNFAREALTVNPAKACQPLGAVFAANGFEGTLPFVHGSQGCVAYYRSHFSRHFKEPTSCVSSSMTEDAAVFGGLNNMIDGLANSYSLYKPKMIAVSTTCMAEVIGDDINAYIKTSKEKGSIPQEYDVPFAHTPAFVGSHITGYDNALMGVIKHFW-DGKAGTAPVLE-RKP--NESINFIGGFDGYVVGNNREIKRIFNEFDIDYTMLCDPSDAWDTPTDGEFRMYD-GGTTLEDAANAVHAKATIVMQTISTEKTAALIESH-GQEVVRLNHPIGVGGTDQLLMELSRITGKEIPASLTLERGRLVDAIADSSAHLHGKKFALYGDPDLMLGLTGFLLELGAEPTTVLSTNGDEKWAAQVQALFDASPFGANCKVYPKKDLWHMRSLLFTDKVDFLIGNTYGKYLDRDTK-------TPLIRIGFPIFDRHHKHRYPVWGYQGALNVLVTILDKIFDVMDADTDGIATTDYSFDIIRMSA------TAE-ARVN--GAELIEEVLKAYPEKSAKRRAKHLGVHEEGK------SDCDVKSNIKSLPGVMTIRGCAYAGSKGVVWGPIKDMIHISHGPVGCGQYSWASRRNYYIGT---TGIDSFGTMQFTSDFQEKDIVFGGDKKLEKIIDEIEELF-PLNKGISIQSECPIGLIGDDIEAVAKKKTKEYAG-KTIVPVRCEGFRGVSQSLGHHIANDTIRDFVFDKTDP-D-KNKFEGTPYDVAIIGDYNIGGDAWSSRILLEEMGLRVIAQWSGDGSIAELENTPKAKLNILHCYRSMNYISRHMEEKYGIPWVEYNFFGPSKIEESLRKIASFF-DDSIKEKTEQVILKYKALTDAVIAKYKTRLQGKKVMLFVGGLRPRHVIGAYEDLGMEVVGTGYEFGHNDDYQ--------------------------RTT--------------------------HYVKDGTLIYDDVTGYEFEKFVEAIQPDLVGSGIKEKYVFQKMGVPFRQMHSWDYSGPYHGYDGFAIFARDMDMAINNPVWALTKTPW-KK---------------A-K-LRQIAFYGKGGIGKSTTSQNTLAALSEMGQKILIVGCDPKADSTRLILHAKAQDTVLSLAAEAGSVEDLEIEDVMKVGYRDIRCVESGGPEPGVGCAGRGVITSINFLEENGAY-EG--VDYVSYDVLGDVVCGGFAMPIRENKAQEIYIVMSGEMMAMYAANNISKGILKYANSGGVRLGGLVCNERQTDKELELAEALAGMLGTKLIHFVPRDNIVQHAELRRMTVLEYAPESKQAEEYRQLAQKIHANAGNGTIPTPITMDQLEDLLMDFGIMKKEDESLIGKSA--VAA----
>IMG2563366506
--------MLSHT---------------PKEMTT--------------------------RQALRVNPAKTCQPIGAMYAALGINRCLPHSHGSQGCCSYHRSHLTRHYKEPVMASTSSFTEGASVFGGSPNLRQSLKTIFQVYDPDVVAVHTTCLSETIGDDIPTIVKKAADDGIVPEGKWVIHASTPSYVGSHVTGFSNMVKGMASYFT-R-ESSV------KH---KDQVNILPGYVE--PSDMREIKGMVSEMGLKPLVFPDTSDVLDTPKTGEYHMYPRGGITVPDLMKTGSSLHTMALGQFSSLDAASYMDHKANVPFTLVDIPIGVKATDRFLQGIMDATGAEPTGSMLDDRGRLVDMMTDYQHYLYGKKVALWGDPDQVISLAEFLVSMGMKPVYLVTGTPGKVFEKRLTSITSDGN--FEPVIAQNQDLFYLHQLIKNEPVDLLMGNTYGKYIARAED-------IPFVRYGFPILDRAGHSYFPSVGYRGGMHLLSTIVNTILDRMDRD-----APEERFELVL---------MSDLKTGP-DLDEFIEETISIYPAKVAKKRRGHMLVRDG-GQE-GLNQT--INANARSVPGIITQRGCCYAGCKGVVIGPYGDMVHITHGPVGCGFYSWMTRRNLFRP-GPD-K-KNYSQYCFSTDMQEHDIIFGGEKKLKQAIREAYETFRP--NAISVHATCPVGLIGDDVAAVAREAEKEL-G-VKVLAFNCEGYKGVSQSAGHHIANNRLFSDVVGTKD--------QAEGYSVNVLGEYNIGGDAWEIERVLEKCGIKVAATFSGDGKYETMTYAHMASLNLVMCHRSINYLAEMMETKYGIPWAKVNFIGIRAMSKSLRKIAAFFDDPELTSRIEQVIAEEEKLALDGIAPYRARLEGKTAMLFVGGSRAHHYQDLLRDLGMIPVAAGYEFAHRDDYEGRQALKDIKLDADSRNIEELKVNPDPDRYRPRLSPEKLEQLEKDKV-LKSYDGMLPDMPQGTLVVDDISHVELERLILTLKPDLLLSGIKDKYIIEKFGVPSKQLHNYDYSGPFAGYRGAVNFAGEIDMMINNPAWKLVSNPFKRKPLLQAG----LGTDQ----MRKVAIYGKGGIGKSTTTQNTVAGLVELDKKVMVVGCDPKADSTRLLLGGLSQKTVLDTLREEG--EDVELDDVRLPGFGESLCVESGGPEPGVGCAGRGIITSINLLEQLGAYEENQDLDYVFYDVLGDVVCGGFAMPIREGKAQEIYIVVSGEMMAMYAANNICKGIKKFADAGGVRLGGLICNSRAVDNEREMIAAFAKRLGSQMIYFVPRDNEVQRAEINRKTVIDYSPESVQAGHYRSLAKAIDSNE-MFVVPDPMHTDELEKILLDYGLLDA-------------------
>UBA5611
-------MLLRHT---------------PKEITE--------------------------RSALMINPAKTCQPIGAMYAALGIHGCLPHSHGSQGCCAYHRSTLTRHYKEPVSAATSSFTEGSSVFGGQANMLQAIENIFAVYNPVIIAAHTTCLSETIGDDLKQIRKKAITEGKIPEGKYMISASTPSYVGSHVTGFSTMVKSMAG-LA-E-TTGK------K----NGKVNIIPGWVE--PSDMEEIKRLTTMIGVKTIMFPDTSGVLNGPLSGEYKMFPDGGTTVAELKSAGDSIGTLALGEWCSAAAARELDSQNKVPCQVLDMPFGLKATDRFIDALRTIAGVTVPDELSLERGQLVDMISDMHQYLYHKKVALVGDPDQLIAMTEFLVSMDMCPIHIITGTPGKEFERRIMEITKDMP--FAVNVRAKGDMFLLHQWIKNEPVDLLIGNTYCKYIARDED-------IPLVRWGFPILDRQGHQYFPTVGYKGALRLLEKILGVLQDRKDRD-----DAESNFELVLMA------TTTKKKIVQWDPAHVKAELLAKYPSKVARKRSKQIMINEAQGNE--TP-E--ITANVRTTPGIITMRGCTYAGCKGVIMGPTRDIVNLVHGPIGCSFYAWLTRRNQTDA-GPA-G-ENYMNYCFSTDMQDSDIIFGGEKKLAQAIQEAYDLFHP--RSIAVFATCPVGLIGDDIHTVTKRMKEKF-GDCNVYAFSCEGYKGVSQSAGHHIANNQVFKHIVGEND-EE-----KPGKYKINLLGEYNIGGDGFEIDRIFKKCGITNIATFSGNSTYDQFASAHKADLNAVMCHRSINYVADMLETKYGIPWIKVNFIGADATAKSLRKIAQYFGDQEFIDRVEAVIAEEMPKVLAARTDVLPRTSGKTAMMFVGGSRAHHYKELFNEMGMRVISAGYEFGHRDDYEGRHVIPDLKVDADSRNIEELEVVADATRFNPRKSAEEIKALEDAGYKFKHYDGLAPDMENGTLIIDDLNQYEAEKLVELMKPDIFCAGVKEKYSIQKLGVPMKQLHSYDSGGPYAGFEGAINFYQEIDRLVNSKVWSYMKAPWQDNPQLSAT----YGWE----KMRKVAIYGKGGIGKSTTTQNTVAGLAQMGKKIMVVGCDPKADSTRLLLGGLAQKSVLDSLREEG--EDVLLENIRKKGYGDTWCVESGGPEPGVGCAGRGIITSINMLESLGAYEESEALDYAFYDVLGDVVCGGFAMPIRDGKAEEIYIVCSGEMMAMYAANNICKGIMKFAQSGSVRLGGLICNSRAVDNEKEMIEELAKKLGTQMIYFVPRDNDVQRAEINRKTVIEWNPEVPQADHYRGLARAIDENS-NFVIPKPLEMEELEKLLMDFGLMN--------------------
>UBA5198
-M-QDVENIVNGQKLFLKPEYQQVLKNKK-EF-EGSVNPAKVEEISEWTKSWEYREQNLAREAITVNPAKACQPLGAIMAGLGFENTMPYVHGSHGCVAYFRSYFTRHFKEPTPCVSDSMSESAAVFGGLTNMKEGLRNCNAMYKPDMIAVSTTCMAEVIGDDLNAFVLGAKNEGEL-DNIAITYAHTPSFVGSHITGYDNMMKSILEQLA-PENK------EDKVV-DEERINIIPGFEPY-LGSLAEVKEIAGMFSDKIVMMGDHEAQWNTGA-GEYKLYS-GGTTLADAKTAINAKATISLQKYSTTQTAKTIKNSWKQEYVTCN-PIGLSGTDAFVMKLSELTGKAVPKELSDLRAQVVDAMQDSYPYMHGKKFAIYGDPDFLLGLVSFIVEMGGIPTHVLCHNAPKGWGDDMKAIISKSLWADECHVWPNKDLWHLRSLLFTEPVDFMIGNVYGKELYRDTG-------TPLIRIGFPIFDRHHLHRYSISGYKGALNLLTWITNAVLDQLDEETKGIAQTDFFFDCVRMGPL-----HLE------LQKEAIAEVLESYPEKIRKNREKHLGVDSPEG-VK---GACDAKSNKQTVPGVMSQRGCAYAGSKGVVWGPVKDMIHISHGPIGCGQYSRAGRRNYYIGT---TGIDTFVTMNFSTDFTEKDIVFGGDTKLKKALVEIDALF-PLNNGITIQSECPVGLIGDDIQAVAKMHKKIS-S-KPTIAVSCEGFRGVSQSLGHHIANDTIRDEVMPDTAAR---KDFESTPYDVSIIGDYNIGGDAWSSRILLEEMGLRVIAQWSGDATYKELAIAPKAKLNLLHCYRSMNYIARHMEQEFEVPWIEYNFFGPTKTTESLRKIAAMF-DETIQAKTEAVIAKYQPMIDAVVAKYKPKLEGKQVMLYVGGLRPRHVIGAYEDLGMEVVGTGYEFGHGDDYK--------------------------RTK--------------------------EEIARSTLIYDDVNEYELEAFVKKLKPDLVASGVKEKYVFQKMGLPFRQMHSWDYSGPYHGYDAFAIFAKDMELAMNSPVWGHTKAPWQTE---EK-----EA---MSA-LRQIAFYGKGGIGKSTTSQNTLAAMCHYGQKILIVGCDPKADSTRLILHEKAQCTIMQLASEAGTVEDLELEDVCKPGAGEIMCTESGGPEPGVGCAGRGVITAINFLEEEGAYNDE--LDFVSYDVLGDVVCGGFAMPIREGKAQEIYIVMSGEMMAMYAANNISKGILKYANTGGVRLAGLVCNARMTDREYDLSKNLATQIGTQLIHFVPRSNHVQRAELRRMTVVEFSPNSEQAMEYRELARKIIAND-LKVIPTPLEMDDLEDLLMKFGLEEEVEEDAVGKK-AEEL-----
>IMG643348565
MP-QNPDNVLDHFNLFRQPEYKEMFENKKKNF-ENPVADEELERVREWTKTEEYREKNFAREALTVNPAKACQPLGAVFAAVGFQETIPFVHGSQGCVAYYRSHFSRHFKEPTSCVSSSMTEDAAVFGGLNNMIDGLANTYNMYKPKMIAVSTTCMAEVIGDDLNAFIKTAKEKGSVPAEYDVPFAHTPAFVGSHITGYDNVMKGVVEHFW-DGKAGTAPKLE-RVP--NEKINFFGGFDGYTVGNLREIKRIFNSMNIEYTIMGDNSDVWDTPTDGEFRMYD-GGTTLEDAANAIHAKATISMQEYCTEKTLKFIETT-GQEVVSFNHPLGVKGTDEFLMALSRITGKPISAELTRERGRLVDAIADSSAHIHGKKFAIYGDPDLCIGLASFLLELGAEPTHVLSTNGGKAWEAKMQGILDASPFGKGCHAYGGKDLWHMRSLLFTEPVDFLIGNTYGKYLDRDTG-------TPLIRIGFPIFDRHHYHRYPVWGYQGAMNVLVWILDKIFDEIDRNTNVVAKSDYSFDIIRMSLAPA--ESIEDIKAR--NKALIKEVLEVYPEKTAKRRAKHLGTFEEGK------PDCGVKSNIKSIPGVMTIRGCAYAGSKGVVWGPIKDMIHISHGPVGCGQYSWASRRNYYIGT---TGVDTFGTMQFTSDFQEKDIVFGGDKKLAKIMDEIQVLF-PLNKGITVQSECPIGLIGDDIEAVSKAKSKEYEG-KTIVPVRCEGFRGVSQSLGHHIANDAVRDWVFDKQEG-K-PARFEQTDYDVAIIGDYNIGGDAWSSRILLEEMGLRVIAQWSGDGTIAELEATPKAKLNVLHCYRSMNYISRHMEEKYGIPWVEYNFFGPTKIEESLRKIASHF-DDKIKDGAERVIAKYRALTDAVIAKYRPRLEGKTVMLFVGGLRPRHVIGAYEDLGMEIVGTGYEFGHNDDYQ--------------------------RTT--------------------------HYVKDGTLIYDDVTGYEFEKFVEKIQPDLVGSGIKEKYVFQKMGVPFRQMHSWDYSGPYHGYDGFAIFARDMDMAINSPVWKLAKTPW-AA---------------MSD-LRQIAFYGKGGIGKSTTSQNTLAALAAMDQKILIVGCDPKADSTRLILHSKAQDTILSLAAEAGSVEDLELEDVMKVGFRDIRCVESGGPEPGVGCAGRGVITSINFLEENGAY-EG--VDYVSYDVLGDVVCGGFAMPIRENKAQEIYIVMSGEMMAMYAANNISKGILKYANSGGVRLGGLVCNERQTDKEYELAEALAEKLGTKLIYFVPRDNIVQHAELRRMTVIEYAPDCAQAEHYRTLATKIHANKGNGVIPTPITMDELEDLLMAHGIMKAVDESQVGKTAAELTA----
>IMG646564524
--------MLDGT---------------KAKVKE--------------------------RKALRVNPSKTCQPIGAMYAALGIHKCMPHSHGSQGCCAYHRSQLTRHFKEPVMATTSSFTEGASVFGGMSNLTTAITNIFSIYDADVIAVHTTCLSEVIGDDIPTIIKKNIAEGKIPEGKTVFHTNTPSFVGSEITGFANMVTSMVQYFS-E-STGE------T----KDAVNIIPGWVE--PADMRELHYICNEMGVKHIMMPDTSDVLDTPQTGIYEMYPKGGVTLDEIKAAGDSIATISLGDFASRPAATELEKKCNVPFSDLLIPVGITNTDEFVNALSKITDTEVPAELVRQRGQLLDAMVDMSQYLHKTTCAITGAPDHVIAMTQFAVDLGMVPKYCITGTPGKAFERRINEILEKAI--ESAIVRANSDLHFLHQHLKNDPVDLLIGNTHLKHMSRAEG-------IPLVRFGFPIMDRMGHRYMPTVGYRGGLRLLEKITDAILQKKDDS-----SPEHLFELVMMSE---------ETKST-TAEEAREEMLKVYPKKAYRKRSKQLLVNDP-----EAPKE--IGANSRTIPGIITQRGCSYAGCKGVVIGPIYDICHITHGPIGCGYYSWLTRRNLAKPR-IK-GETNFLQYCMSTDMQEDQIVFGGEKKLAEAIDEAMAEFKP--KAIAIYATCPVGLIGDDIHSVAREAEKRYPG-LNVMAFSCEGYKGVSQSAGHHIANNKVFTDMIGLDD-TP-----QEAKYTINILGEYNIGGDAWEIDRLMNKCGITVVGTLSGDVSYDDITNCHTVDLNTVMCHRSINYIAEMMEVKYGIPWFKVNFIGAESTAKSLRKIAAYFEDKELIDRVEAVIAEEMMHLRPLKDEITARCSGKTAALFVGGSRAHHYQDLFKDIGMEVVAAGYEFAHRDDYEGREVLPNIKIDADSRNIEELDVEADPTRYKARITEEQKAAREAGGFTFSDYEGMMKQMSKESLVIDDISHHEMDKLIELYKPDIIGSGVKDKYVIEKFGIPCKQLHSYDYGGPYAGFEGAANFYKEVDRMVNTHVWGFAVPPWKKDPDAD----------F----MRKIAIYGKGGIGKSTTTQNTVAGLAEMGKKVMVVGCDPKADSTRLLLGGLAQKSVLDTLREEG--EDVELEDIRSEGYSTSLCVESGGPEPGVGCAGRGIITSINMLEQLGAYDEEEGLDYVFYDVLGDVVCGGFAMPIRDGKAEEIYIVCSGEMMAMYAANNICKGILKFAETGNVRLGGLICNSRKVDNEKEMIEEMAKMLGTQMIHFVPRDNDVQRAEINRKTVIDWNPECNQADEYRALAKAIDANK-KLVIPSPLTIDQLEKLLMDFGLFEAA------------------
>IMG646564527
MS-EK--NIKDHIELFKREDYIELFENKKK-Y-EGGESDERIQEILEWTKTEEYKKINFERKDLVVNPLKACQPLGGYYAAIGFEKTMPFVHGSQGCASYFRSHFMRHFREPFPGSCDAMTEDAAVFGGHNALYLGLQNTYELFKPEMIAICTSCMAEVIGDDLNNFVKNAKNEGYIPEDFPVTYAHTPSFVGSHVVGYDAMIAAILTQLG-----------E-LKE-KNDKINVVMGFDTY-VANYDEIKRIFKLFGAELNLISDPSEVLNSPADGEYKMYY-GGTPLADVKDAPNAKSAILMQKYSLLKTKELLEG-WGQEVKVVS-PYGIEGTDELMMALSELTGKPVPAELEKERGQLVDAIGDSYYWVHGKTFGINGDPDFSLALSRFVMELGGEPVHVLVTNGSKTWGKECDALLQSSEYGKGGKAYPQKDMWHYRSLLFTEPVDYMIGNSYGKFLERDTG-------IPLIRMGFPLQDRHHLHRYPTLGYKGGVQMLTWIVNEILDDIDFRTKDSA----SYDLLRSKKN-----VHE------HGVEVMEEILDGYNDKTKKDRKKKLDVVKAD-D-----VKCGINANRKIRPGVMSMRGCAYAGAKGVVFGPIKDMIHISHGPVGCGQYSWAARRNFANGI---PGIDNYVTMQITSDFQEKDIVFGGDKKLTNMIEEANNLF-PLNKGVSILSECPIGLIGDDIEAVARQTAKTI-E-KPVIPCRCEGFRGVSQSLGHHIANDSLRDWVYEKD-----GAAFEASPYDVALIGDYNIGGDAWSSRMILEDMGLNIVAQSTGDASVSEIANTSKAKVILIHCYRSMNYISRYLEEKHGIPWLEFNFFGPTQVFKSMRKIAEMF-DDKIKEQTEKIIKKYEPEFAKIVEKFKPRLEGKNCMLFVGGLRPRHTIPAFRDLGVEVGITGYEFAHNDDYA--------------------------RTL--------------------------EYIDKTTFIVDDMNEYEMEKLLENFKPDLVGSGIKEKYSTQKAGIPFRQMHSWDYSGPYHGLDGFAVFARDMDMAVNGPVWKKVTPPW-K----------------MA--LRQIAFYGKGGIGKSTTSQNTLAAMAEMGKKIMIVGCDPKADSTRLILHSKAQSTIMELAAEAGSVEDLELDDVLKAGYLDIRCVEAGGPEPGVGCAGRGVITAINFLEEEGAYEED--LDFVSYDVLGDVVCGGFAMPIREGKAQEIYIVTSGEMMAMYAANNISKGILKYANSGGVRLAGLICNERQTDREDELISELASKINTQMIHFVPRDNIVQHAELRRMTVVEYDGKCKQADEYRTLANKIINNK-MFNIPTPVSMQELEDLLMEFGIITEDDEAIVGKKAHEA------
>IMG2593339127
--------MLDHT---------------TKEISQ--------------------------RKALRVNPAKTCQPIGAMYAALGINRCLPHSHGSQGCCSYHRSHLTRHYKEPVMASTSSFTEGASVFGGSPNLRQSLKTIFQVYDPDVVAVHTTCLSETIGDDIPTIVKKAQDDGIVPAGKWVIHASTPSYAGSHVTGFSNMVKGMASYFT-K-ESEN------KV---QGQVNVLPGYVE--PSDMREIKRMVREMGLKPVVFPDTSDVLDTPKTGEYHMYPKGGIKVQDLVQTGSSEHTFALGQFSSLDAATYMDQKAKVPFTLSDIPIGVKSTDRFIQGIMDATGAEPTASMLDDRGRLVDMMTDYQHYLYGKTVGLWGDPDQVISLAEFLKDMGMKPVYVVTGTPGKVFEKRLTSILKDEP--YEPVIAQSQDLLYLHQLVKNEPVDLLVGNTYGKYIARAED-------IPFVRFGFPILDRAGHSYFPTVGYQGGLYLLSNIVNTLLDRMDRD-----APEERFELVM---------MSDLKTCP-DLEEFIEETVKVYPAKVAKKRRSHMLARTAHGEE---EQS--INANARTVPGIITQRGCCYAGCKGVVIGPYGDMVHITHGPIGCGFYSWLTRRNLFKP-GAD-G-KNYSQYCFSTDMQEHDIIFGGEKKLKQAIREAYEEFKP--NAISVHATCPVGLIGDDVVAVAREAEKEL-G-IKVLAFNCEGYKGVSQSAGHHIANNRLFTDVVGTQD--------KPEGYSVNVLGEYNIGGDAWEIERVLEKCGIKVAATFSGDGKYETMTYAHMASLNLVMCHRSINYLAEMMVTKYGIPWAKVNFIGIKSMSKSLRKIARFFEDPELSKKVEEVIAEEEKAALEAIAPHAANLEGKTAMLFVGGSRAHHYQDLLRDLGMTVTAAGYEFAHRDDYEGRHILKDIKIDADSRNIEELKVSPDPEKYNPRLTPEKMKELEEERI-LKHYEGMIPDMKSGSIVVDDVSHVELERLIIKLKPDIILSGIKDKYVIEKFGIPSKQLHNYDYSGPYAGYKGAVNFAREIDMMIHNPAWKLAANPFKRKPLLSAE----LGSQA----MRKVAIYGKGGIGKSTTTQNTVAGLVELGKKVMVVGCDPKADSTRLLLGGLSQKTVLDTLREEG--EDVELDDVRIGGFGESLCVESGGPEPGVGCAGRGIITSINLLEQLGAYEEDQNLDYVFYDVLGDVVCGGFAMPIREGKAQEIYIVVSGEMMAMYAANNICKGIKKFADAGGVRLGGLICNSRAVDNEKEMIEAFAKRLGSQMLYFVPRDNEVQRAEINRKTVIDYNPESEQAGHYRNLAQAMDSNK-MFVVPDPMHTDELEQILLDYGLLEA-------------------
>IMG2524614808
LS-KK--EIKDHNTLFQSDNYVKQAEQKKQ-F-EAPCSQQEVEETEAYLKTEEYKEKNFNREAVTINPAKACQPLGAVLAGLGFEKTLPFVHGSQGCVAYFRSHFARHFKEPVPAVSSSMTEDGAVFGGLRNLVEGLLNSTTMYKPEMIAMSTTCMAEVIGDDLNAFIDTARQEGAISEDFPVPFANTPSFVGSHITGYDNMMRSILSYLS-EEDKGNL-----RHKEKTEKINLIPGFETY-TGNFAEMKRILNLMDVDFTVLGDHSENLDSPANGEYKYYY-GGTKLADVPVAAGAKGTISLGKYATKKTMKYIEEKWEQPAVSFSTPIGIGATDQLLKKISELTGKPVSQALIDERGRVVDAMTDSHAYLHGKRAAMAGDPDLLLGLISFCLEVGVEPIHIVCTNGDKEFEEEAKALLASSPYGIEGKVYVGKDLWHMRSLVMTDPVDIAIGSTFMKTVTKDAG-------IPLIRIGFPIFDRHHLHRYPIIGYQGTLNVLTQLVNTILQKLDDEA-----PDHSFDIVRMSTVKE-----Q-------NSKVVEELLELYPEKTRKLRAKHFEVNNQEMI-ET--GKCSIKSNIKSRPGVMTVRGCAYAGSKGVVWGPIKDMVHISHGPVGCGQYSWGTRRNYSNGT---LGVDNFVAMQVTSDFQERNIVFGGDKKLEQICREIKEMF-PLAKGITIQSECPIGLIGDDIEAVAKKMSKEL-D-IPIVPVRCEGFRGVSQSLGHHIANDALRDYVMG------TGDI-ETGPYDVNIIGDYNIGGDAWASRILLEEMGLRVIAQWSGDGTVNELGIAHKAKLNLVHCYRSMNYICKTMEQKYGIPWMEYNFFGPTKTTESLRAIAARF-DRKIQENCEKVIAKYTAEMEPIIEKYRPRLEGKKVMLLVGGLRSRHTVGAYEDLGMEIVGTGYEFAHKDDYE--------------------------RTF--------------------------PDLKEGTVIYDDPTALDLEYLAAKLDIDLMGAGVKEKYVYHKQGIPFRQMHSWDYSGPYHGFDGFKIFARDMDMAINNPTWNLITNPF----------------------MRQIAFYGKGGIGKSTTSQNTLAQLATKGQKIMIVGCDPKADSTRLILNTKAQQTVLHLAAERGTIEDLELEDVLATGFGGIKCVESGGPEPGVGCAGRGIITSINFLEEQGAY-EG--LDFVSYDVLGDVVCGGFAMPIRENKAQEIYIVCSGEMMAMYAANNISRGILKYANSGGVRLGGLICNSRNTDREDELIMELAKRLNTQMIHFLPRHNVVQHAELRKMTVAQYAPEHPQAKEYEILAEKIMHND-MLTIPTPIEMEELEELLMDFGIIEDEETQIKKLEAIENSAR---
>IMG2599185172
-M-QTVDNIKPCFPLFSEDRYKELMDKKR-TF-EEAYPKEKIKETFDWTTSPEYQELNFKREALTINPAKACQPLGASLCALGFNKTMVYIHGSQGCVAYFRTYFNRHFKEPIAFIADSMTEDAAVFGGQKNVHEGLQNATKLYGAEMIAVCTTCIAEVIGDDLGAFIGNAKNEGYVDKDFPVPYANTPSFVGSHITGWDNMLDGILTYFTE-------KDMEGKVVGSNGKINIVPGFETY-LGNFRVIKRMLKEMDVDYTFLSDPEEVLDTPADGTFRMYA-GGTTIAEVKDAPNAKTTFFLQPTTLEKSRKFVETTWKHEVPKIGIPMGIAGTDEFLMKVSEVTGKPIPESLTTERGRLVDMITDSHAWLHGKKMALFGDPDFLLGLTSLLLELGIEPTHIVCNNSNKRWEKAMKKLLESSPYGANAKLYPGCDLWHLRSLCFTDKPDFIIGSSLGKSIQRDTLAKGPEFEVPLIRLGFPIFDRHHLHRMTTLGYEGAMYIVTTLTNAVLEKLDNDTKHLGVTDYAYDLVRMSTT-----NRE------ELQNLIHEVLEVYPEKAKKDRAKHLMVNDKALESA---KKC-ITSNRKSVPGVMTMRGCAYAGSKGVVWGPIKDIIDISHGPIGCGQYARGGRRNYMNGV---SGVDSFCDINFSSDFQEKDIVFGGDKKLAKLIDELETLF-PLSKGISIQSECPVGLIGDDIEAVSKKKAAEI-G-KTIVPVRCEGFRGVSQSLGHHIANDAVRDWILPTRDD----KRPEAGPYDVAILGDYNIGGDAWASRILLEEMGLNVVAQWSGDGTLPEMENTPAVKLNLLHCYRSMNYISRHMEEKYGIPWMEYNFFGPTKIKESLREIASHF-DDKIKEGAERVIAKYTPAMEEIIAKFKPRLEGKKVMLYVGGLRPRHVIGAYEDLGMEVVGTGYEFAHNDDYD--------------------------RTI--------------------------KEMGDATLIYDDATGHELEDFVMAMKPDLIGSGIKEKYVFHKMGYPFRQLHSWDYSGPYHGYDGFAVFARDMDMTLNNPVWKMMQAPW-------------KA---MA--LRQCAIYGKGGIGKSTTTQNLVAALAEAGKKVMIIGCDPKADSTRLILHAKMQNTVMQLAADAGSVEDLELEDVLQVGFGGVKCAESGGPEPGVGCAGRGVITAINFLEEEGAYEED--LDFVFYDVLGDVVCGGFAMPIRENKAQEIYIVVSGEMMAMYAANNIAKGIVKYATSGGVRLAGLICNSRKTDREDELIMALAAKLGTQMIHFVPRDNVVQHAEIRRMTVIEYDKEAKQAYEYRTLAQKVIDNK-LFVIPTPLEMEDLEDLLMEFGIMEVEDESVVGKAKEALPA----
>IMG646564528
-------MLLRHT---------------PAEITE--------------------------RKALAINPAKTCQPIGAMYAALGIHGCLPHSHGSQGCCAYHRSTLTRHYKEPVSASTSSFTEGASVFGGSANMLQAISNIFSVYNPEIIAVHTTCLSETIGDDLPQIKKKAQMEGKIPAGKHVISASTPSYAGSHVTGFSSMVTAMAG-MA-E-STGK------K----NGKVNIIPGWVE--PADMEEIKRLAGLMGVKSIVFPDTSGVLNGPLSGEYKMFPEGGTTVAELKATGDAVGTLALGDWCSGDAARYLDKEHKVPCKILDMPYGLAATDRFIDALRTMAGITVPDEVALERGQLVDLISDMHQYLYQKKVAIFGDPDQLIAMTEFLVSLDMQPIHIVTGTPGKKFEKRIKELTAGLG--RPVNVKAKGDMFLLHQWIKQEPVDLLIGNTYGKYIARDED-------LPFVRWGFPILDRQGHQYFPTVGYKGGLRLLEKILGELMDRKDRD-----DPESKFELVLMG------TAIDSKAAAWNAEEVKAELLKKYPPKVARKRAKQILINEALENE--TP-E--ISANVRTIPGIITMRGCTYAGCKGVIMGPTRDIVNLVHGPIGCSFYAWLTRRNQTDA-GPD-G-ENYMNYCFSTDMQEQDIIFGGEKKLAAAIQEAYDLFHP--RSIAVFATCPVGLIGDDIHTVAAKMKEKL-GDCNVYAFSCEGYKGVSQSAGHHIANNQVFRHIVGEND-EV-----KPGKFKINLLGEYNIGGDGFEIDRLFEKCGITCISTFSGNSTYDQFASAHTADLNAVMCHRSINYVADMLETKFGIPWIKVNFIGAAATAKSLRKIAEYFGDKKLIARVEEVIAEEMPAVEAVAAEVRPRTEGKTAMMFVGGSRAHHYKELFNEMGMKTIAAGYEFGHRDDYEGRRVIPDIRVDADSRNIEEIEVEADPTRYQPRKSPKELEALEKAGYQFKYYDGLIPDMDNGTLVIDDLNQYEAEKLVELIKPDIFCAGIKEKFSVQKLGVPMKQLHSYDSGGPYAGFQGAVNFYREIDRLVSSKVWGYLKAPWQRDPQLSAS----YNY------MRKVAIYGKGGIGKSTTTQNTVAGLVELGRKVMVVGCDPKADSTRLLLGGLAQKSVLDTLREEG--EDVELEDIRKPGYGESWCVESGGPEPGVGCAGRGIITSINMLESLGAYEESEGLDYAFYDVLGDVVCGGFAMPIRDGKADEIYIVVSGEMMAMYAANNISKGITKFAQSGNVRLGGLICNSRAVDNEAEMIEAFAKKLGTKMIYFVPRDNDVQRAEINRKTVIEWKPEANQADAYRGLAKAIDENK-DFVIPSPLEIEELEQLLMDYGLLQA-------------------
>IMG649633036
-------MLLRHT---------------PKEINE--------------------------RSAVTINPAKTCQPIGAMYAALGIHGCLPHSHGSQGCCAYHRSALTRHYKEPVSAATSSFTEGSSVFGGQANLLQAINNIFTVYNPDVIAVHTTCLSETIGDDLNQIFDKARKEGTVPAGKTLVGASTPSYVGSHVTGFANMVKAMAD-LA-E-PTGK------K----NGKVNVIPGWVE--PSDMEEIKRLAKLVGADITLFPDTSGVLNGPLSGEYHMFPQGGVTVAELKGCGDAIGTLALGDWCSADAARLLDTKHKVPCRILDMPYGLKATDRFIDALRIISGTVVPDEVSYERGQLVDLISDMHQYFYHKKVALFGDPDQLISMTEFLVSIDMCPVHIVTGTPGKRFERRIKELTKDSP--FPVNVRAKGDLFLLHQWIKNEPVDLLIGNTYGKYIARDED-------IPFIRWGFPILDRQGHQYFPTVGYKGGLRFLEKVLNALLDRQDRD-----APEEKFELVYMA------TA-KKKLVQWEPTDIKKELLKKYPAKVARKRAKQILINEALENT--TP-E--ITANVRTIPGIITMRGCTYAGCKGVIMGPTRDIVNLVHGPIGCSFYAWLTRRNQTDA-GVD-G-ENYMPYCFSTDMQDSDIIFGGEKKLAAAIQEVYDLFHP--KAITIFATCPVGLIGDDIHTVARTMKEKL-GDCNVFAFSCEGYKGVSQSAGHHIANNQVFTHMVGENN-EP-----KEGEYKINLLGEYNIGGDGFEIDRILRKCGITTISTFSGNSTYDQFASAHMADLSCVMCHRSINYVADMMEIKFGIPWIKVNFIGAKSTAKSLRKIAEYFGEQKLIDRVEAVIAEEMPQVEAVRQDVLPRTTGKTAMLFVGGSRAHHYQDLFSEMGMKTLSAGYEFAHRDDYEGRHVIPHLKVDADSRNIEEIEVEADPKRYRPRKTEAELQALAAQGFTFKEYDGILPDMEAGTLVIDDLNQYEAEKLVELMQPDIFCAGIKEKFSIQKLGVPMKQLHSYDSGGPYAGFKGAVNFYREIDRLVNSKVWGYMKAPWQENPELSAT----YVWE-----MRKVAIYGKGGIGKSTTTQNTVAGLVEMGRKVMVVGCDPKADSTRLLLGGLAQKSVLDTLREEG--EDVELDDIRKKGYGGTWCVESGGPEPGVGCAGRGIITSINMLEQLGAYDEGEGLDYAFYDVLGDVVCGGFAMPIRDGKAEEIYIVCSGEMMAMYAANNICKGIMKFAQSGNVRLGGLICNSRAVDNEREMIEELAKKIGTQMIYFVPRDNDVQRAEINRQTVIEWNPQVKQADAYRGLAKAIDENQ-MFVIPKPLAIEELEQLLLDYGLMEA-------------------
>IMG2773857660
MT-QKVEDIKTGYALFQQPEYQELMANKRATF-ENTVDAKKVRETFEWTTTKEYQEINFARKHITIDPAKACQPLGSVLCSLGFEKTLPYVHGSQGCVAYFRSYFNRHFKEPVACVSDSMTEDAAVFGGQENMFDGLKNAYALYKPEMIAVSTTCMAEVIGDDLNAFINNAKHNEHIPAGLPVPFAHTPSFVGSHVTGWDNMFEGILRYFTI-------NGMEGKVAGSNGKINIVPGFETY-LGNYRVIRRMLDEMKVEYSFLCDPSEVLDTPADGEYRMYS-GGTPVEEVKDAPNSKATFLLQPDQLVKTKKFIQGTWNQDVPELNIPMGLEWTDNFIMKVSEVTGKPIPESITKERGRLVDMMTDSHTWLHGVTVSLYGDPDYLLGMCKFLTELGCEIKHVLCNNGAKRWRKQMEAQLAETPYGQNAEVFMGKDLWHLRSLMFTDKPDLLIGNSYGKFIERDTKAKGPEFEVPLVRIGFPIFDRHHLHRQSTLGYEGAMTILTTLVNEVLAKLDRETSDLGKTDLGFDLVR-MSM-----NKE------QKQALIDEVLDVYPEKAREDRKKHIAISDSSAEGT-----C-ITSNRKTLPGVMTVRGCAYAGSKGVVWGPVKDMIHISHGPIGCGQYSRAGRRNYYSGT---TGVDSFGTLNFTTDFQERDIVFGGDKKLSAAIDEIESLF-PLSKGISIQSECPVGLIGDDIEAVAKTKSAET-G-KTIVPVRCEGFRGVSQSLGHHIANDTIRDYVLDAAQ--E--STVESTPYDVAIIGDYNIGGDAWSSRIILEDMGLRVVAQWSGDGTLPEMKNTPKVALNLVHCYRSMNYIVRYMEEKNGIPWVEYNLFGPTKIEESMRKIAAFF-DDKIKQQTEEVIAKYRQQWQAVIDKYRPRLEGKTVMLYVGGLRPRHIIGAYEDLGMEIVGAGYEFAHNDDYV--------------------------KTT--------------------------PDVKDSTLLFDDASAYELEEFVKRLNPDLIGSGVKEKYVFQKMGYPFRQMHSWDYSGPYHGVDGFAIFARDMDLTLNNPCWKSMKAPWLEA---SDE-ALAKSA--MA--IRQCAIYGKGGIGKSTTTQNLVAALAEAGKKVMIIGCDPKADSTRLILHSKAQNTIMEMAAEAGTVEDIELEDVLKVGYGDVRCVESGGPEPGVGCAGRGVITAINFLEEEGAYEED--LDFVFYDVLGDVVCGGFAMPIRENKAQEIYIVCSGEMMAMYAANNISKGICKYAATGSVRLAGLICNSRNTDREDELIMALADKIGTQMIHFVPRDNIVQRAEIRRMTVIEYDPTCKQADEYRALASKIINNQ-MFVIPTPVTMDELEELLMEFGILEEEDETIIGKTAAELTA----
>IMG2770939601
MT-QNADNVLDHFELFRGPEYQQMLANKKRMF-ENPQDPAEVERIREWAKTPEYREKNFAREALTVNPAKACQPLGAVFAAVGFESTIPFVHGSQGCVAYYRSHFSRHFKEPTSCVSSSMTEDAAVFGGLNNMIDGLANTYAMYKPKMIAVSTTCMAEVIGDDLNAFIKTSKEKGSVPEAFDVPFAHTPAFVGSHITGYDNVMKGIVEHFW-NGKAGTAPKLE-RQA--NQKINFLGGFDGYTVGNLREIKRIFGLMGVEYTILGDNSDVWDTPTDGEFRMYD-GGTTLEDAANAVHAKATLSMQEFCTEKTLPVIAAH-GQETVAFNHPIGVAATDHFLQEIARISGKEIPLELEKERGRLVDAVGDSSAHIHGKKFAIYGDPDLCLGLAGFLLELGAEPTHVLATNGNPRWVKKVQALFDSSPFGKDCHVYSGKDLWHMRSLLFTEPVDFLIGNTYGKYLERDTG-------TPLIRIGFPIFDRHHHHRYPVWGYQGGLNVLVWILDRIFESIDANTNVPSKTDYSFDIIRMSLGKT--ETVAEIKAR--NKELIQEVLSVYPEKTAKRRAKHLNVQEGGK------ADCGVKSNLKSIPGVMTIRGCAYAGSKGVVWGPIKDMIHISHGPVGCGQYSWAARRNYYIGT---TGIDTFVTMQFTSDFQEKDIVFGGDKKLTKLIDEIQELF-PLNHGISVQSECPIGLIGDDIEAVSKVKSKEYGG-KTIVPVRCEGFRGVSQSLGHHIANDAIRDWVFDKLDP-NAPPKFESTPYDVAIIGDYNIGGDAWSSRILLEEMGLRVIAQWSGDGTLAELEATPKAKLNVLHCYRSMNYISRHMEEKYGIPWCEYNFFGPSKIAESLRKIASFF-DDKIKEGAERVIAKYQALMDAVIAKYRPRLEGKTVMLFVGGLRPRHVIGAYEDLGMEVVGTGYEFGHNDDYQ--------------------------RTA-------------------------QHYVKDGTLIYDDVTGYEFEKFVEKIQPDLVGSGIKEKYVFQKMGVPFRQMHSWDYSGPYHGYDGFAIFARDMDMAINAPIWKMAKAPW-KV---QP-RQTLIAAE-MSA-LRQIAFYGKGGIGKSTTSQNTLAALAELGHKILIVGCDPKADSTRLILHAKAQDTILSLAAAAGSVEDLEIEEVMKVGYRDIRCVESGGPEPGVGCAGRGVITSINFLEENGAY-EG--IDYVSYDVLGDVVCGGFAMPIRENKAQEIYIVMSGEMMAMYAANNISKGILKYANSGGVRLGGLVCNERQTDKELELAESLAAKLGTQLIYFVPRDNIVQHAELRRMTVLEYAPESQQAQHYRNLANKVHANRGNGIIPTPITMDELEDMLMEHGIMKHVDESEVGKTAAELAAV---
>IMG2617270906
MS-QKIDDIKTGYDLFKQPEYRQMFENKRNTH-EDAVDAQKVRETFEWTTTEEYKEINFSRKHITIDPAKACQPLGAVLCALGFEKTLPYVHGSQGCVAYFRSYFNRHFKEPVACVSDSMTEDAAVFGGQDNIFYGLQNAYALYKPEVVAISTTCMAEVIGDDLNAFTGNAKAGGFIPEDLPTPYANTPSFVGSHLTGWDNMFEGFLSYFTR-------KEMEGKEVGKNGKINIVPGFETY-LGNYRVIRRMMAEMDIDYSLLCDPSEVLDTPADGEYRMYA-GGTPIADVKDAPNAKATVLLQPQHLIKTKKLISGTWKQDVPDLEIPMGLEWTDNFVMKMSELSGKPIPDSVTTERGRLVDMMTDSHAWLHGVSISLYGDPDYLLGMTKFLTELGCEVKHVLCHNGNKRWRKKMEALVAQSPYSANAEIHVGKDLWHFRSLVLTDKPDLMIGNSYGKFIERDTKAKGEEFEVPLVRIGFPIFDRHHLHRETTLCYEGAMYILTTLVNEVLAKLDRETSTLGKTDFGFDLVR-MSQ-----SKQ------ENQALIDEVLEVYPEVAKAERAKHLGVND--QEGS---GKC-VTSNRKSLPGVMTVRGCAYAGSKGVVWGPVKDMIHISHGPVGCGQYSRGGRRNYYTGT---TGVDTFGTLNVTTDFQERDIVFGGDKKLTAAIDELEMLF-PLSKGISVQSECPVGLIGDDIEAVAKMKGEEI-G-KTIVPVRCEGFRGVSQSLGHHIANDTIRDHVLSKSD--D--KEFEAGDYDVAIIGDYNIGGDAWSSRIILEDMGLNVVAQWSGDGTLPEMENTPKVKLNLVHCYRSMNYIVRHMEEKHGVPWIEYNLFGPTKIEESMRKIAEFF-DDKIKAQTEEVIKRYREQWQAVIDKYRPRLEGKSVVLYVGGLRPRHIIGAYEDLGMEIIGAGYEFAHNDDYV--------------------------KTT--------------------------PEVKDATLLFDDATAYELEAFIKKLNPDLVGSGVKEKYVFQKMGYPFRQMHSWDYSGPYHGVDGFAIFARDMDLTINNPCWGAITAPW-NK---TEDASLKQSA--MT--IRQCAIYGKGGIGKSTTTQNLVAALAEAGKKVMIIGCDPKADSTRLILHSKAQNTIMEMAAEAGTVEDIELEDVLKVGYGDVRCVESGGPEPGVGCAGRGVITAINFLEEEGAYEDD--LDFVFYDVLGDVVCGGFAMPIRENKAEEIYIVVSGEMMAMYAANNISKGICKYATSGNVRLAGLICNSRNTDREDELIVALANKIGTQMIHFVPRDNIVQRAEIRRMTVIEYDPTCNQADEYRTLAQKVIAND-MFVIPEPATMDELEDLLMEFGIMDVEDETIIGKSAAEVA-----
>IMG2667528009
--------MLDYT---------------PCEEIT--------------------------REAVTINPAKICQPIGAVYAALGVHNCMPHSHGSQGCLSYLRMCLSRHYRENPVATTSSFSEGTAVFGGAANLKEALGNLTAIYKPEVIAIHTTCVAETIGDDVGVIIEDVRAEELIDPSIKICAASTPSYVGTHITGYDNMVKSFVTTFA-R-KTKP-----------NGKLNLIPGFVE--PGDIREIKRILSIMGIPNIVFPDTTDVFDVPLTGEPGMYPKGGTPIGDIEDSASSAGTIALCRMAGGSAAKILESKFKVPAKIGPTPIGIRNTDRFIMNAAKLANVAIPLELEDERGRLVDMMTDAHPHYHGKKVAIYGDPDIISGLTSLVMEMGMEPGVVLTGTQSSEFEKEVEGL---TSEYPEADIISGGDLFMLHQIIKRKPVDLLIGNTYGKFISRAED-------VPLVRVGFPIMDRASLHYFPIMGYAGAARLVERIGNTLLDRKDRD-----APDWLLETIQ---------MGAEINSEIGKQQLVENMMKALPEKAARNRRKHIVVRD-CSTE-----QH-IEADDKVIPGILTNRGCAFAGTKGVVFGPIKDMVHIVHGPIGCAFFTWGTRRNFAKAEGED----NYMNYCVCTDMKETDIVFGGEKKLKKAIDEVVKIFNP--EAVTICATCPVGLIGDDIEAVSREAEKEH-G-IKVIPARCEGYRGVSQSAGHHIASNALMENLIGTED-IK-----NPTPFDINIFGEYNIGGDLWEIKPILEKIGYRIVSTFTGDGSFHKLAQAHRAKLSILLCHRSINYTNRMMEEKYGIPWLKVNYIGTKATEKSLKKMAEFFDDPEITRKTEEIIAEETAKYRDEIEKYRKKLQGKTAFIYAGGSRSHHYTNLFEELGMKVVVAGYQFAHRDDYEGRQIIPHMQEKALGSILEDIHYEKDE---KPAVSPERIEELKKK-I-LMDYEGLFPEMKDGTIVIDDLNHHETEALLKTLKPDIFCSGIKDKYWAQKHGIPSRQIHSYDYSGRYTGFSGVVNFARDIDMAMHSPTWRFIRPPWKGEGE-----------------MRQIAIYGKGGIGKSTTTQNLTAALATMGNKILLVGCDPKADSTRMLLGGLNQKTVLDTLRSEG--DEVNLDVVVQPGFGNIKCVESGGPEPGVGCAGRGIITSIGLLENLGAYTED--LDYVFYDVLGDVVCGGFAMPIREGKAKEIYIVASGELMAIYAANNICKGLAKFAK-GGARLGGIICNSRNVDGERELLEAFAQKLGSQLIHFVPRDNIVQRAEINRKTVIDFDPESNQAKEYLTLASNVQNNT-KLVVPTPLPMEELEAMMVEFGIVEL-------------------
>IMG2509601031
MA-QNIDKIQDHATLFQQPEYQELFADKKQ-Y-EGGHSTEEIQRIADWTKTWEYREKNFEREALTVNPAKACQPLGAILAAVGFEQTLPFVHGSQGCVAYFRSHFTRHFKEPFSAVSSSMTEDAAVFGGLNNMIEGLANSYSLYKPKMIAMCTTCMAEVIGDDLQAFIKTSKEKGSVPEEFPVPYAHTPSFVGSHITGYDNMMKGILTTLT-EGK---------KAETTNGKINFIPGFETY-VGNLREVKRLAEVMGVDYTLLADNSDYLDSPNNGEYNMYP-GGTPLDVAADSINAEATIALQAYSTTKTREYIAKDWKQPVSVVR-PIGIRGTDAFLVKLSELTGKPIPKELEDERGRAVDAITDSQAWLHGKKIAMYGDPDLVIGLVSFLLELGAEPTHIVVTNSNPEFEAELQAILDSSPFGANGKIWGGKDLWHMRSLLFTEPVDLFIGNSYGKYLWRDTK-------TPMVRIGYPIFDRHHLHRYETFGYKGTINLLNWIVNTLLDELDRNTIIPSKTDISYDLIRMTPPESLAATAV------DPKELIKDVLEAYPEKGRKKREKHLNVYQEGK------PDCGVKSNIKSLPGSMTTRGCAYAGSKGVVWGPIKDMIHISHGPVGCGYYSWSGRRNYYIGT---TGIDTFGTMQFTSDFQERDIVFGGDKKLAKLITELEELF-PLNRGISIQSECPIGLIGDDIEAVAKKSAKEI-N-KAVVPVRCEGFRGVSQSLGHHIANDAVRDWIFPRTDKAKGTIDVDPTQYDVAIIGDYNIGGDAWSSRILLEEIGLRVVAQWSGDGTINELINTPTVKLNLVHCYRSMNYISRHMEETYGIPWLEYNFFGPTQIAKSLREIAAKF-DETIQAKAEEVIAKYQAQTDEVIAKFLPRLQGKTVALMVGGLRPRHVVPAFYDLGMRLIGTGYEFGHNDDYK--------------------------RTT--------------------------HYIEDGTLIYDDVSAFEFEEFIKEMKPDLVASGIKEKYVFQKMALPFRQMHSWDYSGPYHGYDGFAIFARDMDMALNSPTWSLIGAPW-SK---------------MSDNIRQIAFYGKGGIGKSTTSQNTIAALAEMGERIMIVGCDPKADSTRLMLHSKAQTTILHLAAERGAVEDLELEEVLLTGYRDVKCVESGGPEPGVGCAGRGIITAINFLEENGAY-ED--LDFVSYDVLGDVVCGGFAMPIREGKAQEIYIVTSGEMMAMYAANNIARGILKYAHSGGVRLGGLICNSRKVDREIELIETLAQRLNTQMIHFVPRDNIVQHAELRRMTVNEYAPDSAQAQEYATLARKIKDNT-NLTIPTPISMDELEDLLVEFGLLGGDEEYAIKQDLAK-AGA---
>UBA5842
-------MLLRHT---------------PTEIKE--------------------------RSALNINPAKTCQPIGAMYAGLGIKGCLPHSHGSQGCCAYHRSTLTRHYKEPVSAATSSFTEGASVFGGQANLLQAIENIFSVYEPEVIAVHTTCLSETIGDDLKQIVDKAVKEGKVPAGKEVIFASTPSYVGSHVTGFSNMVKGMVKCLA-V-STGK------K----NGKVNIIPGWVE--PADMEEIKRIAGMIGVSFTMFPDTSGVLNGPLTGEYHMFPDAGTPMEDIRAAGDAIGTLALGEWCSGDAARTMDAQCKVPCRVLDMPIGLKATDRFIDALRTVAGTSVPDAVNFERGQLIDVISDYHQYFFGKKVALVGDPDQLIALTEFLLTLDMQPIHVVTGTPGKKFESRIRELCAGKG--FDVNVRAAGDMFLLHQWIKNQPVDLIMGNTYCKYIARDED-------IPYVRFGFPIMDRVGHQYFPVTGYKGGIRLMEKILGVLLDRAERD-----APEEKFELVY--------MALKNKSIP-DVATVKEELLKKYPTKVARKRAKQIVINQVAEGD-VVP-E--VQANVRTTPGIITMRGCTYAGCKGVILGPTRDIVNITHGPIGCGFYSWLTRRNQTKA-PFD-SSENFMPYAFSTDMQDEDIIFGGEKKLAAAIQEAYDTFHP--KAIAIFATCPVGLIGDDIHAVARKMKDKL-G-INIFAFSCEGYKGVSQSAGHHIANNQIFTHVVGEDD-TP-----KLGEYKINMLGEYNIGGDAFELERVLEKCGITLVSTFSGNSTYEQFATAHQADLNAVMCHRSINYVAEMMETKYGIPWIKVNFIGAESSAKSLRKIAQYFGDKKLIDRVEEVIAEEMPAVHAALEEVKPFTEGKTAMLFVGGSRAHHYQDLFTEMGMKTIAAGYEFAHRDDYEGRKVMPSIKVDADSRNIEEIEVEPDATRFAPRKSEADLKRLAEEGFTFKDYEGMMPQMESNTLVIDDLNQYEADKLIELLKPDVFCAGIKEKFSVQKMGVPMKQLHSYDYGGPYAGFKGAVNFYVEIKRLVTSKVWSDLKAPWEENPELSAT----YVWE-----MRKVAIYGKGGIGKSTTTQNTVAGLAELGRKVMVVGCDPKADSTRLLLGGLAQKSVLDTLRDEG--EDVELDDIRKPGYSTTLCVESGGPEPGVGCAGRGIITSINMLESLGAYEEDQKLDYVFYDVLGDVVCGGFAMPIRDGKAEEIYIVCSGEMMAMYAANNICKGIMKYAESGTVRLGGLICNSRNVDNEKEMIEELARKIGTQMIYFVPRDNQVQRAEIHRQTVIEFSPEHGQAQHYRNLAKAIDENK-MFVVPKPLQIAELEKLLMDYGLFEA-------------------
>IMG2571042913
-MSEAVRPL-------------------------TEHSPEEIERVKNWINTEEYKEKNFAREALVINPAHACQPLGAQMVAHGFEGSLPFVHGSQGCASYFRSTFSRHFREPAAATADAMTEDGAVFGGQNNLHEGLENAYTLYKPKLMPIYTTCMPEVIGDDLTAFIRNAKNKGVIPEDLPTPYANTPSFNGTHIHGYDSMLNAILQYLT-EGQK-----VEGKC---TGKLNLIPGFDGN-TGNLREYKKYLEAMDIPYTMMADITDVFDSVCDGEYRMYP-GGTKLEDAADSINGKATISLMKYSTLNTMKWIGTEYSGVKETLPLPMGIKKTDAFLMKLSELFGKPIPQSLKDERGRAVDAMTDAHQYIHGKKFAVAGDPDYLLGIVSFLLEMGAIPYHILCSRSNKKFAKEMQALLDTSPYGSQGSVYVNKDLWHMRSLCMTDPVDAIIGDTHCKWVARDAK-------IPHFRIGFPVMDRVNIHRTPVIGYQGAINFLTVIANKFLDIKDETC-----EDQWFEMMRMAE---RGITKE------RTEQLIEETLSAMPEKAQKKRAPHLGANEPSV------SSCAVKSNKKVVPGVMSQRGCAYAGAKGVVWGPIRDVVHVSHGPVGCGVYSWGTRRNLMQGI---PGVTCF-PLDFTSDFQEKDIVYGGDKKLEKLLREADELF-PLCKGLSVLSECPVGLIGDDINAVTKKMEKEL-G-KLVIPCNCEGFRGVSQSLGHHISNDSIRDFVIGKREFLD-----APGPYDIALIGDYNIGGDVWAAKPILEEMGLNVKSIWTGDGEIEKIASTYQVKLNVIHCYRSMNYMCKVMEEKWGIPWIEYNFFGPTKIAESIRAIAARF-DDTIKEKGEQVIAKYSAMAQAVIDEYKPRLEGKTAMLFVGGLRPRHTVGAYEDLGIQITGTGYEFAHQDDYD--------------------------RTA--------------------------PEMAKGTLIYDDVSEFELEKFVEEFKPDLVGSGIKEKYVFQKAGIPFRQMHSWDYSGPYHGYEGFKIFARDIDMAINSPTWDLVKSPF------------------MAEKMRQIAIYGKGGIGKSTTTQNTVAGLAALGKKVMIVGCDPKADSTRLILHAKAQETVMDKVRELGTVEDLELDDVLRVGYADIKCVESGGPEPGVGCAGRGVITAINFLEEEGAYTPD--LDFVFYDVLGDVVCGGFAMPIRENKAQEIYIVVSGEMMAMYAANNISKGIVKYAASGSVRLAGLICNSRNTDREAELITALAERLGTTMIHFVPRDNQVQRAELRRMTVIEYSPEHPQAEEYRTLARKISENT-NFVVPTPIDMDELEALLMEFGIMEAEDETVVGVAEA--------
>UBA5335
MS-QNAENVLDHFNLFRSPEYIEMFENK-KQF-ENPEPADKLEQAREWTKTWEYREKNFAREALTVNPAKACQPLGAVFVAVGFEGTLPFVHGSQGCVAYYRSHFSRHFKEPSSCVSSSMTEDAAVFGGLNNMVDGLANAYAMYQPKMIAVSTTCMAEVIGDDLNAFIKNAKEKGSVPEEFDVPFAHTPAFVGSHITGYDNALLGVLKHFW-DGKAGTVPVPE-RTP--NEKINFIGGFDGYTVGNQREIARMFDLMGVEYTLLCDASDVWDTPTDGEFRMYD-GGTTLDDAAAALNAKATVSMQEYCTTKTLDFCADK-GQETLAFNHPIGIAATDQFLMGISKLTGKAIPEALAKERGRLVDAIADSNAHIHGKKFAIYGDPDLCYGLAAFLLELGAEPTHVLATNGNKDWAAKMQALFDSSPFGKSCNAYAGKDLWHMRSLLFTEPVDFLIGNTYGKYLERDTG-------TPLIRIGFPVFDRHHHHRYPVWGYQGAMNVLVWILDKIFDEIDKNTIVPAKTDYSYDIIRMSM------TVEETKAR--NKALVDEVLSVYPDKTAKRRGKHLGTYEEGK------SDCGVKSNVKSIPGVMTIRGCAYAGSKGVVWGPIKDMIHISHGPVGCGQYSWAXXXXXXXXX---XXXXXXXXXXXXXDFQEKDIVFGGDKKLAKIIDEIQDLF-PLNHGITVQSECPIGLIGDDIEAVSKSKSKQYEG-KTIVPVRCEGFRGVSQSLGHHIANDSIRDWVFDKLDP-E-KTTFEATPYDVAIIGDYNIGGDAWSSRILLEEMGLRVIAQWSGDGSLAELEATPKAKLNVLHCYRSMNYISRHMEEKYGIPWVEYNFFGPSKIAASLREIASHF-DDKIKEGAERVIAKYQPLMQAVVDKYRPRLEGKKVMLFVGGLRPRHVIGAYEDLGMEVIGTGYEFGHNDDYQ--------------------------RTT--------------------------HYVKDGTLIYDDVTGYEFEQFVDALQPDLVASGIKEKYVFQKMGFPFRQMHSWDYSGPYHGYDGFAIFARDMDMAINNPVWSLTQAPW-KA---A-----------MDG-LRQIAFYGKGGIGKSTTSQNTLAALAEMGQRILIVGCDPKADSTRLILHSKAQDTILSLAAEAGTVEDLDLEDVMKVGYRDIRCVESGGPEPGVGCAGRGVITSINFLEEEGAY-ED--IDYVSYDVLGDVVCGGFAMPIRENKAQEIYIVMSGEMMAMYAANNISKGILKYANSGGVRLGGLVCNERQTDKELELAEALAAKLGTKLIHFVPRDNIVQHAELRRMTVMEYAPDSKQANEYRTLAQKVHGNAGQGIIPTPITMDELEDLLMEHGVMKTIDETMVGKTAEAVA-----
>IMG2596583602
-------MLLRHT---------------SAEPVE--------------------------RTGLMINPAKTCQPIGAMYAALGLHGCLPHSHGSQGCCAYHRSALTRHYREPVMAATSSFTEGASVFGGQANLLQAIDNIFTVYEPDVIAVHTTCLSETIGDDLNQIAIKAKDEGKVPEGKYVIHASTPSYVGSHVTGFANMVQGMVKAFS-E-STGK------R----NETLNIIPGYVE--PSDMEEIKRMASLMGLKTIVFPDTSNVLNAPQTGKFRMYPKGGVTVAEMKATGDSKATIALGPLASDLAARKLDTLCKVPCHTQELPIGLQATDRFVDTLRKVGGVSVPESIAVERGKLLDVMTDMQAWFYQKRVALFGDPDSLVSLVEFLVALDMHPVHVVTGTPGKAFEQKIRELTAHLP--VPVNVKAHGDLFLLHQWIKKEPVDLLMGNTYGKYMARDED-------LPFVRFGFPIFDRVGHSYFPTVGYMGGIRLMEKMLDALLDRKDRD-----SPEESFELVIMSDEKN---------TAAKLEKIKAEILAKYPTKVARKRAKQILVNRNDSTG-KVP-E--VGANMRTVPGIITQRGCSYAGCKGVVLGPTRDIVNITHGPVGCAYYSWLTRRNQTRPESDT-A-ENFMNYCFTTDMQDEHIVFGGEKKLKQAIQEAFDLFHP--KAISVFSTCPVGLIGDDVHAVAREMKEKL-G-INVFAFSCEGYKGVSQSAGHHIANNGIFTHVVGLDD-TI-----GKGKFRINLLGEYNIGGDSFEIERILDACGISLVSTYSGNSSIDHFANSHTADLNAIMCHRSINYMAEMMESKFGIPWIKVNFIGAESTAKSLRKIAQYFEDEELKAKVEEVIAAEMPAVKASLEKAKPRCEGKRAMLFVGGSRAHHYQDLFGELGMETLAAGYEFGHRDDYEGRRVLPSIKVDADSRNIEELHITPDPKRYAPRKDEESLKKLESEGLAFREYDGLMPDMKENTLVIDDISHFETEKLIEMFKPDIFCAGIKEKYAIQKSGIPMKQLHSYDSGGPYAGFKGAINFYEEIERMVNAKIWSYITPPWAAEPELSAN----YAWVA----MRKIAIYGKGGIGKSTTTQNTVAGLAEMGNKVMVVGCDPKADSTRLLLGGLVQRTVLDTLREEG--EDVTLDDVQKDGFCNTVCTESGGPEPGVGCAGRGIITSINLLEQLGAYAESRELDYVFYDVLGDVVCGGFAMPIREGKAEEIYIVVSGEMMAMYAANNICKGIVKFAEAGTVRLGGLICNSRNVDNEKEMIEELAKRLGTKMIHFVPRDNVVQRAEINRKTVIEFEPANDQANEYRTLAKKISEND-LHIIPTPLAIEELEQLLMDYGLAG--------------------
>IMG637000119
NNLGAVKPV-------------------------TETPVEEIERVAAWINTEEYRDLNFKREALVVAPPHACQPLGAELAAHAFEGSLPFVHGSQGCASYYRSTLNRHFREPAPAVSDSMTEDGAVFGGQNNLHEGLENAIALYKPKMVSIFTSCMPEIIGDDLSAFIKNARNKGIVPADMPVPYANTPSFSGSHVHGYDAMLLSILQALT-EGKK-----VEGRC---TGKINLLPGFDAN-TGNFREYKRIFEAFGVPYTILGDISDVFDSPLDGTYRIYP-GGTRLDDAADSINGKATISLGPYSATKTYAWAKDNYAGKHTALPMPLGIAKTDAFLMKIAEVAGKPVPESFKAERGRAVDAMTDAHQYMHGKKFALYGDPDQLIGYVSFLLEMGAVPYHILCSKGSKKVEKEIQALLDLSPYGKQGKIYMGKDLWHMRSLIMTDPVDAIIGDTHGKFMARDAK-------IPLFRFGFPVLDRVNLHRYPIIGYQGVINMVTTICNKFIDITDETC-----EDRQFEMMRMSK--AIGITKA------STQEMIDKVLEVYPEKGRKKRAPHLAPNDQAS------CSACVKSNKKTVPGVMSARGCAYAGAKGVVWGPIRDMVHVSHGPVGCGWYSWGTRRNLMSGK---LGVDQF-GMQFTSDFQEKDIVYGGDKKLKVLLKEAKELF-PLAKGISVLSECPVGLIGDDINAVAKTSAKEL-D-IPIIPCNCEGFRGVSQSLGHHISNDTIRDYIIETREFAE-----PVGPYDIALIGEYNIGGDAWSTKPLLEECGFNVKAVWTGDGEMEKIAATHQVRLNVIHCYRSMNYMCKVMEEKYGIPWIELNFFGPTKIRESLRKLAELF-DDTIKEKVEAVIAKYDPQMQAVIEEVRPRLEGKKVMLYVGGLRPRHTIGAYEDLGMLCVGSGYEFAHTDDYD--------------------------RTA--------------------------PEMPDATVVYDDASELEMEQFAHVLKPDLVASGIKEKYVFQKMGLPFRQMHSWDYSGPYHGYKGFPIFARDIDMAINSPTWNLVRSPY----------------------MRQIAIYGKGGIGKSTTTQNTVAGLASLGKKVMIVGCDPKADSTRLILHAKAQATVMDKVRELGTVEDLELDDILKVGYGDVKCVESGGPEPGVGCAGRGVITAINFLEENGAYTDD--LDFVFYDVLGDVVCGGFAMPIRENKAEEIYIVCSGEMMAMYAANNIAKGILKYASSGKVRLAGLICNARKTDKEYELIDALAKKLGTQMIHFVPRDNQVQRAELRRMTVIEYSPEHPQANEYRTLAKKILDNK-MLVVPTPLEMEELEDLLMEFGIMEAEDESIVGVAEVAR------
>IMG2571042916
------MTLLRHT---------------PKEVAE--------------------------RKALAVNPAKTCQPIGAMYAALGIHGCLPHSHGSQGCCAYHRSTLTRHYKEPIPAATSSFTEGASVFGGQANLLQAINNIFSVYEPEVIAVHTTCLSETIGDDLNQIITKARKDGKIPEDKDMLGASTPSYVGSHVTGFSNMVKSMASTFA-K-NTGE------R----NGRVNIIPGWVE--PADMEEIKRLAALMGVDITLFPDTSGVLNGPLSGEYHMFPKGGVTVDELRDTGNAMGTMALGEWCSADAARWLDSNCKVPCTVLDMPFGLKATDRFIDTLRIIAGTSVADAVAHERGQLVDMISDMHQYTFGRKVALWGDPDQLISMCEFLVSMDMWPVHVVTGTPGKRFEARIKEIAAELP--FDINVKAGGDMFLLHQWVKNEPVDLLMGNSYGKYIARDED-------TPLIRWGFPILDRVGHQYFPTVGYKGGLRLLEKMLGALLDRKDRD-----DPEETFELVL--------MATKNKTVHWDPAEIKEELLSKYPPKVARKRAKQILINEAEGSE--TP-E--ITANVRTVPGIITMRGCTYAGCKGVIMGPTRDIVNITHGPIGCGFYSWLTRRNQTDVSDPD-A-ENYMMYSFSTDMQDEDIIFGGEKKLEAAIQEAYDLFHP--KGICVFATCPVGLIGDDIHAVCKKMREKL-GDCNIFAFSCEGYKGVSQSAGHHIANNQVFRYLVGEKE-EP-----VKGEYKINLLGEYNIGGDGFEIDRILNKCGVTNVATFSGNSTYEQFASAQHADLSCVMCHRSINYVADMLETKYGIPWIKVNFIGAEATAKSLRKIGQYFEDKELMERIEKVIAEEMPDVEAMRDEVLPHTTGKTAMLFVGGSRAHHYQELFREMGMKTLSAGYEFAHRDDYEGREVLPNLKVDADSRNIEEIEVAPDEKFYKPRKTDEQTRRLEEAGFRFRDYDGMLPDMDHRTIVVDDLNQYEAEKLVEIMKPDLFCAGIKEKYSIQKLGVPMKQLHSYDSGGPYAGFRGAINFYKEIDRLVTSRVWSYMKAPWQENPELSAT----YVWE-----MRKVAIYGKGGIGKSTTTQNTVAGLAEMGRQVMVVGCDPKADSTRLLLGGLAQKSVLDTLREEG--EDVELEDIRKKGFGGSWSVESGGPEPGVGCAGRGIITSINMLESLGAYEEDEKLDYAFYDVLGDVVCGGFAMPIRDGKAEEIYIVCSGEMMAMYAANNICKGIMKYAQSGGVRLGGLICNSRNVDNEKEMIEELARRLGTQMIYFVPRDNDVQRAEINRKTVIEWKGEAPQADVYRGLAKAIDENE-MFVVPTPLEIEDLEQLLLDYGILEA-------------------
>IMG2571042914
------MTLLRHT---------------PEEFIE--------------------------RKALTINPAKTCQPIGAMYAAFGIKGCLPHSHGSQGCCAYHRSTLTRHYKEPVVASTSSFTEGASVFGGQANLLQAIVNIFSVYEPDVIAVHTTCLSETIGDDIYQIVDKARSDGKIPEGKTVIGAPTPSYAGSHVTGYANMVKGMVKCLA-K-RTGQ------K----NGKINIIPGFVE--PSDMAELKRLAGLMGVKHILFPDTSGVLNGPLTGEYDVFPNAGVTVDELASTADSAGTLALGEWASAEAARYLDSEYKVPCKVLDLPIGLAATDRFIDALRQIAGANVPGEIDFERGQLVDLISDMHQYFFHKKVAIAGDPDQVISLVEFMRSVDMLPVHIVTGTPGKRFQKRIDEIATDMH--APYNVKAGGDLFHLHQWMKAEPVDLVLGNTYCKYIARDED-------TPLVRHGFPILDRQGHQYFPTAGYKGGIRLLEQILNALLDRMDRD-----STEESFELVY-M------AVKKKKAVSIDPTDVKQELLKKYPPKVARKRAKQIMINEGQGRT--PP-E--ISANVRTIPGIITMRGCTYAGCKGVILGPTRDIVNITHGPIGCGFYSWLTRRNQTDATGDE-K-ENYMTYSFSTDMNENDIVFGGEKKLAQAIQEAYDAFHP--KAIAVFSTCPVGLIGDDVHSVAREMKKKL-NEVNVFAFSCEGYKGVSQSAGHHIANNQIFTHVVGEQD-KG-----VEGEYRINLLGEYNIGGDAFVIEDIMERCGITLVSTFSGNSTYEQFARAHTADLNAIMCHRSINYVAEMMEEKYGIPWIKVNFIGAEATAKSLRKIAEYFGDKKLKDRVEEVIAEEMAAVEKARDEVRPRTEGKTAMLFVGGSRAHHYQELFAEIGMKTQAAGYEFAHRDDYEGRRVIPDIKIDADSRNIEELEVCPDEHRFQPRKSPEEMAELEKSGEFFREYEGMMADMEKDTLAVDDLNQHEAERLVEIYKPDLFCAGIKEKFSIQKMGVPMKQLHSYDSGGPYAGFEGAVNFYHEIDRLVNSKVWSFMKAPWEENPELTGS----YVWE-----MRKVAIYGKGGIGKSTTTQNTVAGLAEMKKNVMVVGCDPKADSTRLLLGGMSQNTVLDTLREEG--EDVELEDVCIPGYGNATCVESGGPEPGVGCAGRGIITSINLLEQLGAYKDDKELDYVFYDVLGDVVCGGFAMPIREGKAQEIYIVVSGEMMAMYAANNICKGIVKYADAGGVRLGGLICNSRNVDNEEPMIAELARRLGTRMIHFVPRDNQVQRAEINRKTVIDFSPDHPQAEEYRTLARKIDEND-NFIVPTPLPIEELEQLLIEYGIAN--------------------
>IMG2515154118
MS-QIVDDIKPSFPLFRQPEYKENLAKKRDGV-EERYSDEKIQQVFQWTTTEEYKELNFKREALTINPAKACQPLGAVLCALGFEKTLPYVHGSQGCVAYFRSYFNRHFKEPIACVSDSMTEDAAVFGGQKNMFDGLENAIALYKPEMIAVSTTCMAEVIGDDLNSFINNARKEGHIAEGFPVPFAHTPSFVGSHTTGWDNMFEGIVRHFTL-------NTMDDKVVGSNGKINLVPGFETY-LGNYRVMHRMMTEMGVDYSMLCDPTEVLDTPADGEFRMYA-GGTTQDEIKDAPNAIDTLLLQPWQLPKTKKHVEITWRQNAAHINIPMGLDWTDDFLMKVSELTGKAIPESLAKERGRLVDMMTDSHAWLHGKRFAVYGDADFVLGMVKFLLELGAEPTDILCHHANKRWKKEVEGILAKSPYGKLGQVHTGADLWHFRSLMFTNKPDFMIGNSYAKFIQRDTLHKGKEFEVPLIRIGFPIFDRHHLHRMTTMGYEGAMYILTTLVNAVLERLDEETRGMGTTDYNYDLVRMANL-----TRE------ETLDLIQEVLEVYPEKAKKDRAKHLAVNDQSIEQS---KKC-ITSNRKSLPGVMTVRGCAYAGSKGVVWGPIKDMIHISHGPVGCGQYSRAGRRNYYVGM---TGVNTFGTMNFTSDFQEKDIVFGGDKKLAKLIDEIEGLF-PLNKGITVQSECPIGLIGDDIEAVSKKKAKEL-D-KPIVPVRCEGFRGVSQSLGHHIACDSIRDWVIGNRDG-D--DSFQTTPYDVAVIGDYNIGGDAWASRILLEEMGLRVVAQWAGDGTLAEIELTPKVKLNLIHCYRSMNYISRHMEEKYGIPWMEYNFFGPTKIAESLRKIAACF-DETIQAGAERVIAKYEAQYAAVIAKYRPRLEGKRVMLYVGGLRPRHVIGAYEDLGMEVVGTGYEFAHNDDYD--------------------------RTI--------------------------KDMSDSTLLYDDVTGYEFEEFVKRIKPDLIGSGIKEKYIFQKMGIPFRQMHSWDYSGPYHGYDGFAIFARDMDMTINNPCWAKLHAPWLA----DQAAQSEALKRAMA--LRQCAIYGKGGIGKSTTTQNLVAGLAEAGKKVMIVGCDPKADSTRLILHAKAQNSIMEMAANAGSVEDLELEDVLKVGYRDIKCVESGGPEPGVGCAGRGVITAINFLEEEGAYEAD--LDFVFYDVLGDVVCGGFAMPIRENKAQEIYIVCSGEMMAMYAANNIAKGIVKYANSGSVRLAGLICNSRNTAREDELIMELARQLGTQMIHFVPRDNVVQRAEIRRMTVIEYDPKAKQAQEYRDLAHKIINNK-NFVIPTPITMDALEALLMDFGLMDEEDESIIGKSAVAEATA---
>IMG2751185681
MS-QVVEDIKPSYPLFRDQDYKDSLQNKQDMF-EERHGEAKVDEMFEWSTTQEYQELNFAREALTINPAKACQPLGSVLCSLGFAKTLPYVHGSQGCVAYFRTYFNRHFKEPIACVSDSMTEDAAVFGGQKNMYDGLENAKALYKPEMIAVSTTCMAEVIGDDLNAFIGNAKKAGHVPDEFPTPFAHTPSFVGSHTTGWDNMFEGIMRYFTL-------NHMDDKKVGSNGKINLVPGFETY-LGNYRVMKRMMAEMGVDATLLCDPSEVLDTPADGQYRMYD-GGTTQDEVKDAPNAIDTLLLQPWQLVKTKKYVRDVWNQPGTDIDIPMGLKGTDGFLMKVAELTGKAIPASLEKERGRLVDMMTDSHTWLHGKKFGLYGDADYVMGMTAFLLELGAEPTHILCNHANKRWKKAMEAILAASPYGANCEVHVGKDLWHFRSLMFTNKPDFMIGNSYGKFIQRDTLHKGKEFEVPLIRIGFPIFDRHHLHRMTTMGYEGAMYILTTLVNAVLERLDEETRGMGTTDYNYDLVRMSNM-----TRE------ETQSLIEEVLEVYPEKAKKIREAHLTVNDHTIEQS---KKC-IKSNRKSVPGAMTIRGCAYAGSKGVVWGPIKDMIHVSHGPVGCGQYSRAGRRNYYVGT---TGINTYGTMNFTSDFQEKDIVFGGDKKLAKLLQEVETLF-PLNKGTTIQSECPIGLIGDDIEAVAKAQNKET-G-KTIVPVRCEGFRGVSQSLGHHIANDAVRDWALDKRDN-D--DTFVTTDYDVAILGDYNIGGDAWASRILLEEMGLRVVAQWSGDGSISEMELTPKVKLNLLHCYRSMNYISRHMEEKYGIPWMEYNFFGPTKIEESLRKIAEFF-DDSIKEGAERVIAKYKAEYQAVIDKYRPRLEGKKVMLYIGGLRPRHVIGAYEDLGMEVVGTGYEFGHNDDYD--------------------------RTI--------------------------KEVGDATLIYDDVTGYEFEEFVKKVKPDLIGSGVKEKYIFQKMGIPFRQMHSWDYSGPYHGYDGFAIFARDMDMTLNNPCWDNLTPPWH-----KDSKAEAIAAE-MA--LRQAAIYGKGGIGKSTTTQNLVAAIAELGKKVMIVGCDPKADSTRLILHAKAQNTIMQMAADAGSVEDLELEDVLKIGYGDIACVESGGPEPGVGCAGRGVITAINFLEEEGAYTDD--LDFVFYDVLGDVVCGGFAMPIRENKAQEIYIVCSGEMMAMYAANNIAKGIVKYANSGSVRLAGLICNSRETDREDELIMALADKLGTQMIHFVPRDNLVQRAEIRRMTVIEYDPTSKQAAEYRSLATKIINNE-MFVIPTPITMDELEDLLMEFGIMDEEDESIVGQKAADLEAAAAA
>IMG2724679641
--------MLNMT---------------PKEIFE--------------------------RKALRINPAKTCQPIGALYASLGIHNCLPHSHGSQGCCAYHRSHLTRHYKEPIMASTSSFTEGSSVFGGGANLRQALKTIFQVYDPEIVAVHTTCLSETIGDDLPSLIKKAREDGIIPEGKFVIHTNTPSYVGSHVTGFSNMTAAMVKYFA-K-K-NG------AS---KDTINVVPGYVE--PSDMREIKRLVGQMGIKYILFPDTSDVLDSPQRARFSMYPKGGVKIEDLKDTGSSKITLSLGKFASEGAATLLDQMCEVPYKVLDLPIGIAATDRFIEALIEVTGKEPPESITDERGRVVDIMTDMLQYFHGKKVAVFGDPDQVISMTEFLVHLGMKPVHIVTGTPGKYFERRIKEIVKGVV--DNPNVKAFGDLFLLHQWIKNEPVDLLIGNTYGKYIARAED-------IPFVRFGFPILDRIGHSYFPTVGYRGAMRLLEKMLDALLDRQDRD-----APDSKFELVM-------TAVIEEKRRDIDIEDVVENIIRVYPTKVAKKRRKHIVVRDP--SE---PQE--IEANVRTVPGIITQRGCCFAGCKGVVIGPIVDMIHIVHGPIGCSYYSWMTRRNQGVP-RED-G-HYYLEYCFSTDMQEDNIIFGGEKKLRAAIREAYEIFKP--KAISIHATCPVGLIGDDIHTVAKEMSKEL-G-IDIVAFSCEGYRGVSQSAGHHIANNGLFEHIVGKDD--------IEDGYTVNCLGEYNIGGDAWEIERILDRCGIKVASTFSGNGSYTEYRRAHMANVNLVQCHRSINYMAEMMETKFGIPWIKVNFIGVKATSKSLRKLAAFFEDDALTEQIEKVIEEEERAAEEAIAPYRERLEGKTAFLFVGGSRAHHYQDLFRDLGMKTIVAGYEFAHRDDYEGRDVLPYIKVDADSRNIPELDVEPDPERFKPRKDPEKLKKLKEMGI-VDTYEGMMKDMGSGTLVVDDISHFELEYLMKELKPDIVCSGIKDKYVIQKMGVPSKQLHNYDYSGPFAGYKGAVNFAKEIDMLINNPSWSFAKAPWEASPLIKGA----LIIE-----MRKIAIYGKGGIGKSTTTQNTVAGLAEMGKRVMIVGCDPKADATRLMLGGMAQKTVLDTMREEG--EDVELDDVMKEGFKGVRCVESGGPEPGVGCAGRGIITSISLLEQLGAYDDEHELDYVFYDVLGDVVCGGFAMPIREGKAEEIYIVLSGEMMAMYAANNISKGIRKYAESGKVRLGGLICNSRKVDREEELIRAFAERLGTQMLYFVPRDNIVQKAEIHRKTVIDYSPDHPQADHYRNLAKAIEDND-MFVIPKPMTQDELESLLMEYGLYD--------------------
>IMG2645727736
MP-QSADKVLDHAPLFQQPEYTEMLKNKKAKF-ECGHPADMVKEIGDWTKSWEYREKNLAREALTVNPAKACQPLGAVFAGAGYEKTMSFVHGSQGCVAYYRSHLSRHFKEPSSCVSSSMTEDAAVFGGLINMVDGLANTKALYDPKMIAVSTTCMAEVIGDDLNSFIQQAKEKGSVPQEFDVPFAHTPAFVGSHVDGYDNMQKGILQNFW-DKAE--------RTP--GEGINIIPGFDGFAVGNIREMKRLLAEMGVEATVLSDVSDVYDTPSDGEFRMYS-GGTRLEDVAAALNAKATVSMQEYCTKKTLEYCAEK-GQETAAFHYPMGVQGTDEFLMKMSALAGVEIPESLRLERGRLIDALADSQSWLHGKSYAIYGDPDFVYAMARFVMEMGGEPKHCLATNGNKDWAKKMAALLASSPFGAGCQVWAGKDLWHMRSLLATEPVDMLIGNSYGKYLERDTG-------TPLIRLMFPIFDRHHHHRYPTWGYQGALNVMVKILDTIFDKLDDDTIVPGETDYSYDLTRMAKD------YTNDAES--HEKLIEEVLAAYPDKAKKKRQKHLGVAQPGEEG----SKCDVKSNIKSIPGVMTIRGCAYAGSKGVVWGPVKDMVHISHGPVGCGQYSWSQRRNYYIGN---TGVDSFVTMQFTTDFQEKDIVFGGDKKLAKTIDEIETLF-PLNNGTTIQSECPIGLIGDDIEAVAREKNKQH-E-KTMVPVRCEGFRGVSQSLGHHIANDAVRDWVFEKGEG-AGA-GYETGPYDVNVIGDYNIGGDAWASRILLEEMGLNVVGNWSGDATLAEIERAPKARLNLIHCYRSMNYICRYMEEKYGIGWMEYNFFGPSQIAASLRAIAKNF-DETIQENAEKVIAKYQPLVDDVINRFRPRLEGKSVMLYVGGLRPRHVVTAYEDLGMQIAGTGYEFGHGDDYK--------------------------RTG--------------------------HYVKEGTLIYDDVTGYELEKFIEQIRPDLVGSGIKEKYPVQKMGIPFRQMHSWDYSGPYHGYDGFAIFARDMDLAINNPVWGMFDAPW-TK---AA----------MSE-LRQIAFYGKGGIGKSTTSQNTLAALVEMGQKILIVGCDPKADSTRLILNAKAQDTVLHLAAEMGSVEDLELEDVLKIGYRDIKCVESGGPEPGVGCAGRGVITSINFLEENGAY-DD--VDYVSYDVLGDVVCGGFAMPIRENKAQEIYIVMSGEMMALYAANNIAKGILKYANSGGVRLGGLICNERQTDKELELAEAMAAKLGSKLIHFVPRDNIVQHAELRRQTVIEYAPESKQAAEYRELAQKIHNNSGKGVIPTPITMDELEEMLMDFGIMQSEEERLAAIAETEAANA---
>UBA5727
-M-QDVENIVNGQKLFLKPEYQEVFKNKK-QF-EGSTNPEKVIEIAKWTTTWEYREKNLAREHITINPAKACQPLGAVMAALGFENTMPYVHGSHGCVAYFRSYFTRHFKEPTPCVSDSMSESAAVFGGLSNMKEGLRNCKALYKPDMIAVSTTCMAEVIGDDLNAFVIGARKEGEL-DNTPIPAAHTPSFVGSHITGYDNMMNAILQELN-MVEEG----VE-APK-DAERINIIPGFESY-LGSLKEVKKIASMFSDKIVMIGDHEDQWNTPA-GEYKLFA-GGTPLSVAKTARGAGTTISLQKYSTQATAKTIKGEWKQNYVTCN-PIGLGGTDEFVMKLSELTGKPVPAELTKLRGQLVDAMQDSYPYMHGKKFAIWGDPDFLLGVVSFLVEMGAIPVHVLCHNAPRNWEKEMQAILDKCTFKEECHIWAGKDLWHLRSLLFTEPVDFMIGNVYGKELYRDTK-------IPLIRIGFPIFDRHHLHRYSISGYEGALNLLTWITNSVLDALDEETKEIAKTDYFFDCVRMTTE-----TLL------QHEAVIAEVLEAYPEKAKKSREKHLGVDTPEG-VK---GACDTKSNKQTVPGVMSQRGCAYAGSKGVVWGPIKDMIHISHGPIGCGQYSRAGRRNYYIGT---TGVDTYVTMNFSTDYNEKDIVFGGDKKLKAALAEIDALF-PLNNGISIQSECPIGLIGDDIQAVAKGYKKES-G-KPTVAVSCEGFRGVSQSLGHHIANDMIRDEVLPDNSYK---KDFESTPYDVAIIGDYNIGGDAWSSRILLEEMGLRVIAQWSGDATYKELTIAPKAKINLLHCYRSMNYVVRHMEQEFGVPWMEYNFFGPSKTTESLRKIAAFF-DESIQAKTEAVIAKYTAMTDAVVAKYRPKLEGKTVMLYVGGLRPRHVIGAYEDLGMKIIGTGYEFGHGDDYK--------------------------RTK--------------------------DELNSTTLIYDDTNEYELEQFVKRLKPDLVASGVKEKYVFQKMGLPFRQMHSWDYSGPYHGYDAFAIFAKDMDLALNSPVWAHTKAPWESN---------------MAE-LRQIAFYGKGGIGKSTTSQNTLAAMAHYGKKILIVGCDPKADSTRLILHEKAQCTIMQLASEAGTVEDLELEDVCKPGAAEIMCAESGGPEPGVGCAGRGVITAINFLEEEGAYDQD--LDFVSYDVLGDVVCGGFAMPIREGKAQEIYIVMSGEMMAMYAANNISKGILKYANTGGVRLAGLICNARMTDREYDLAKHLAEQIGTQLIHFVPRSNHVQRAELRRMTVVEFADKTDQAFEYKELARKIIDND-LKVIPKPLEMDDLEALLMEFGLEEEVEADAIGKK-ASA------
>UBA2271
-M-QAAENIKTCFPLFRDDDYKGMIAKKRELF-EEISPKDKIDEVFNWTTTQEYQDLNFKREALTINPAKQCQPLGSALCSLGFHKTLVYIHGSQGCIAYFRTYFNRHFKEPIAIIADSMTEDAAVFGGQKNIHEGLANAKALYGAEMIAMSTTCIAEVIGDDLNAFIGNARKEGHVPEDFPIPFAHTPSFVGSHVTGWDNMEEGILRYFTL-------NTMEGKVIGSNGKINIVPGFETY-LGNYRVIKRYMKEMGVDYTMLSDPEEVLDTPADGEFRMYA-GGTTQDEVKDAPNAHNTFLLQPLGLAKTSKFVEATWNHEVPKLNIPMGVEWTDEFLMKVAEVTGKPIPASLQLERGRLVDMMTDSHAWLHGKKMAVYGDPDFTMGMVKLMMEFGIEPTHVVCNNGSKKWAKAMTALLASSPYGANGKPYPGADLWHLRSLCFTDKPDFLIGNSYGKYIQRDTFHKGAEFEVPLIRIGFPIFDRHHLHRQTTLGYEGAMQVLTTLTNAVLELLDDKTRGMGTTDYNHDLVRMSAL-----TRE------ATETLIQEVLEIYPEKARKDRAKHLMVNDTELESS---KKC-ITSNRKSLPGVMTMRGCAYAGSKGVVWGPIKDMISISHGPIGCGQYARGGRRNYYVGT---TGVDTFCEMNFTSDFQEKDIVFGGDKKLAKLIDEIEMLF-PLNKGISVQSECPVGLIGDDIEAVSKKAAAQL-N-KPVVPVRCEGFRGVSQSLGHHIANDSVRDWILSNRDG----QPFEKTPYDVAILGDYNIGGDAWASRILLEEMGLRVVAQWSGDGTLAEMENTPFVKLNLLHCYRSMNYISRHMEEKYGIPWLEYNFFGPTKIAESLRKIASFF-DDHIKEGAERVIEKYTPAMNEVIAKYKPRLQGKKVMLYVGGLRPRHVVGAYEDLGMEVVGTGYEFAHNDDYD--------------------------RTI--------------------------KDMGDATLIYDDATGHELDEFVKALKPDLIGSGIKEKYVFHKMGFPFRQMHSWDYSGPYHGYDGFAVFAKDMDLTLNNPCWKMLKAPWLKE---EA-AEL-KAA--MAK-LRQCAIYGKGGIGKSTTTQNLVAALAESGKKVMIVGCDPKADSTRLILHSKAQTSVMQLAAEAGSVEDLELEDVMNIGFGGIKCVESGGPEPGVGCAGRGVITAINFLEEEGAYDEA--LDFVFYDVLGDVVCGGFAMPIRENKAQEIYIVCSGEMMAMYAANNIAKGIVKYANSGGVRLAGLICNSRNTDREDELIMALAARLGTTMIHFVPRHNAVQHAEIRRMTVIEYDPTHSQADEYRALANKIVNNT-KFVIPTPIEMEQLEELLMEFGIMEVEDTTIIGKTAAELAAEAVA
>IMG2508501051
MS-QIADKIKPCYPLFGDADYVENLGNKRKTV-EEAHSIDKIEEVFKWTTTQEYQELNFKREALTINPAKACQPLGAVLCALGFEKTLPYVHGSQGCVAYFRSYFNRHFKEPIACVSDSMTEDAAVFGGQKNMFDGLENAKALYQPDMIAVSTTCMAEVIGDDLNAFIGNSRKEGHIPENFPVPFAHTPSFVGSHTTGWDNMFEGIQRHLTL-------NYMDDKVVGKNGKINLVPGFETY-LGNYRVMHRMMKEMGVDYSLLCDPTEVLDTPADGEFRMYA-GGTTLDEMRDAPNAIDTLLLQPWQLPKAKKFAQITWKHEASHIEIPMGLEWTDEFLMKVSALSGKPIPESLAKERGRLVDMMTDSHTWLHGKKFALYGDADYVLGMVKFLLELGAEPTHILCNQANKRWKKEVEKVLASSPYGANGTVYIGYDLWHLRSLCFTDKPDFLIGNSYGKFIQRDTLHKGKEFEVPLIRIGFPIFDRHHLHRMTTLGYEGAMYILTTLVNAVLERLDEETRDMGVTDYNYDLVRMTAM-----TRE------ETQALIQEVLEAYPDKAKKDRAKHLAVNDQSIEQS---KKC-ITSNRKSLPGVMTVRGCAYAGSKGVVWGPIKDMIHISHGPVGCGQYSRAGRRNYYIGH---TGVNTFGTMNFTSDFQEKDIVFGGDKKLAKLIDEIEGLF-PLSKGITVQSECPIGLIGDDIEAVSKKKGKEL-E-KPIVPVRCEGFRGVSQSLGHHIANDAIRDWVIGNRDG-D--ESFATTPYDVAVIGDYNIGGDAWASRILLEEMGLRVVAQWSGDGTLAEMELTPKVKLNLIHCYRSMNYISRFMEEKYGIPWMEYNFFGPTKIAESLRKIAAFF-DETIQANAEKVIAKYEAEYQAIIAKYRPRLEGKRVMLYVGGLRPRHVIGAYEDLGMEVVGTGYEFAHNDDYD--------------------------RTI--------------------------KDMGNATLLYDDVTGYEFEEFVKKIKPDLIGSGIKEKYIFQKMGVPFRQMHSWDYSGPYHGYDGFAIFARDMDMTINNPCWKSMQAPWLK----SAEGEA-LAASAMA--MRQCAIYGKGGIGKSTTTQNLVAGLAELGKKVMIVGCDPKADSTRLILHAKAQNTIMEMAAEAGSVEDLELEDVLKVGYRDIKCVESGGPEPGVGCAGRGVITAINFLEEEGAYEDD--LDFVFYDVLGDVVCGGFAMPIRENKAQEIYIVCSGEMMAMYAANNISKGIVKYASSGSVRLAGLICNSRNTAREDELIMELARQLGTQMIHFVPRDNVVQRAEIRRMTVIEYDPKAKQAQEYRDLATKIINNK-MFVIPTPITMEALEDLLMDFGLMDGEDESIIGKTAAEEVAA---
>IMG2518285546
MSETAVKKV-------------------------TDITPEEVARVKEWINSEEYREKNLAREATVINPAHACQPLGAQLVAHGFEGTLPYVHGSQGCASYYRSALTRHFREPAAAVSSAMTEDGAVFGGQNNLHEGLENALKLYNPKMVAIFTSCMPEIIGDDLNAFITNARNAGIVPQDYPIPYANTPSFNGTHINGYDHMLKSILSNLA-TDKK-----VEGKD---NGKLNLIPGFDCN-TGNYREYKRMCKEFGIDLTLLADISESFDSPLDGTYRPYP-GGTPLEEAADVLNAHATLSMQLHATKETIKWFKSETEAPVEVMPSPIGVANTDAFLMKIAELFGKEVPASLKAERGRAVDAMTDAHQYLHNKKFAIWGDPDFLAGMISFLLEMGARPYHIVCSRGNKKVGKFLQALLDASPYGEGCQIWMNKDLWHLRSLVMTDPVDALLGCTHGKFITRDAN-------IPLIRVGFPILDRVNLHRSPYIGYQGTINLLTSIANALLDEVDRTC-----EDKHFEMMRMEKDNTKGIEKK------ATEELIEKTLELYPEKARKKREPHMSANDPGV------EGCTVKSNRKTVPGVMSARGCAYAGAKGVVWGPIRDMTHISHGPVGCGYYSWGTRRNLVDGH---QGVDVFSAMQFTSDFQEKDVVYGGDKKLAVICKEIKELF-PLAKGISVLSECPVGLIGDDINAVAKKSSKEL-D-LPVVPCNCEGFRGVSQSLGHHISNDSIRDYVIGTREFAD-----EPTDYDIALIGDYNIGGDAWASKKILEELGLRVRAIWTGDGQIEHIAATHQVKLNLIHCYRSMNYMAKVMEEKWGIPWLEFNFFGPTKIAASLRSIASRF-DQKIQDNAEKIIEKYTPQMQAVVDEYRPRLEGKRALLFVGGLRPRHTIGAYEDLGLEIVGTGYEFAHNDDYD--------------------------RTY--------------------------EEMPKGTLIFDDASEIELEKWAKEYKVDLVGSGIKEKYVFQKAGIPFRQMHSWDYSGPYHGYDGFPIFARDIDMAINSPTWGLVKAPF------------------MA-KLRQLAIYGKGGIGKSTTTQNTVAGLASLGKKIMIIGCDPKADSTRLMLHAKAQDTVMDKVRELGTVEDLELEDVLRTGYGDVKCVESGGPEPGVGCAGRGVITAINFLEEEGAYTPD--LDFVFYDVLGDVVCGGFAMPIRENKAQEIYIVVSGEMMAMYAANNICKGIVKYASSGSVRLGGLICNSRNTDKEAELIEALAAKLGTQMIHFVPRDNQVQRAELRRMTVIEYSPDHPQANEYRELARKISEND-MLVVPTPLTMDELEDLLLEFGIIEEDDEEIIGKAEAS-------
>IMG2516653008
MT-ETAEKIRDHFELFREPQYEELMENKRKNF-ENYVGDAEVARVSDWTKTKEYQDKNFAREALVINPAKACQPLGAVFAAVGFEKTLPFVHGSQGCVAYYRSHFTRHFKEPTSCVSSSMTEDAAVFGGLNNMIDGLANAYALYKPKMIAVSTTCMAEVIGDDLNAFIKNAKEKGSVPQEFDVTYAHTPAFVGSHITGYDNTMKGIVEHFW-DGKSGTAEKLE-RKP--NESINFFGGFDGYTVGNLREIKRIFELMGVDYTIFGDNSDVWDTPADGEFRMYD-GGTTLEQAANAIHAKATISMQEFCTEKTLATIADH-GQEVVALNHPVGIAGTDRFLQAVSRITGKAIPEALTKERGRLVDAIGDSSAHIHGKKFAIYGDPDMCYGLAEFILELGGEPVHILATNGNKTWEAKVQALLDSSPFGAGCKVYAGKDLWHLRSLLFTQPVDFMIGNTYGKYLERDTG-------TPLIRLGFPVFDRHHHHRSPVWGYQGSMNVLVKILDKIFDEMDKSTNVSGKTDISFDIIRMSTAVA--ESPADIKER--NKKLIGEVLEAYPDKSAKRRAKHLNTYDAEK------AECSVKSNIKSIPGVMTIRGCAYAGSKGVVWGPIKDMVHISHGPVGCGQYSWGSRRNYYKGT---TGVDTFGTMQFTSDFQEKDIVFGGDKKLGKIIDEIQELF-PLSKGISVQSECPIGLIGDDIEAVSKAKSKQYDG-KPIIPVRCEGFRGVSQSLGHHIANDVIRDWVFDKAGE-K-NAAFESTPYDVAIIGDYNIGGDAWASRILLEEMGLRVIAQWSGDGTIAELENTPKAKLNILHCYRSMNYITRHMEEKFGIPWVEYNFFGPTKIEASLREIASKF-DDKIKEGAERVIAKYKPQMEAVIAKYRPRLEGKKVMLYVGGLRPRHVIGAYEDLGMEVVGTGYEFAHNDDYQ--------------------------RTT--------------------------HYVKDGTLIYDDVTGYEFEKFVEKVRPDLVGSGVKEKYIFQKMGVPFRQMHSWDYSGPYHGYDGFGIFARDMDIAINAPVWKLTKAPW-S-----------------MA-LRQIAFYGKGGIGKSTTSQNTLAALVEMGQKILIVGCDPKADSTRLILNTKMQDTVLSLAAEAGSVEDLELEDVMKVGYKGIKCTEAGGPEPGVGCAGRGVITAINFLEENGAY-ED--VDYVSYDVLGDVVCGGFAMPIRENKAQEIYIVMSGEMMALYAANNIAKGILKYASSGGVRLGGLVCNERQTDRELDLAEALAKRLNSQLIHFVPRDNIVQHAELRRQTVIQYAPDSQQAKEYRTLAEKVHANGGKGTIPTPITMEELEQMLLDFGIMKTDEQALAELQAKEAAKAAAA
>UBA2175
--------MLDYT---------------PKEIVE--------------------------RKALVINPAKICQPVGAILASKGIHNCMPLTHGSQGCSSYLRMLLSRHYREPSIAATSSFTEDTVVFGGRSNLREAIENIIALYHPEVIAISTTCSTETIGDDVASFMEEIKQESFFDPRIKVIISNTPSYVGSHITGYDNMVKSMAQTFP-V-KGGP-----------NGKLNIIPGFIE--PGDIREIKRLLAVMGVRAIVFPDTTDVFDAPLTESGGLYPPGGATIADLEDTANSLGTIALGRCAGSSGALILKGRFGLPAVIGPTPIGIANTDALVMNISRLAGLPIPKELEDERGRVVDMMTDAHPHFHGKRVAVFGDPDLVGGLVSLLVGLGMEPVFALTGTPDKQFISEINQL---A---PECEAIIG-DLFLLHQKIKNKPVDLLMGNSYGKYIARAED-------IPLVRVGFPITDRANLHYFPIVGYTGAARMTERIGNTLLERLDRD-----ADDSHFELILMT-----KPAKEKRPITTESRQVVEEMFKAFPQKAGENRRRHLVVRDTREAR-----QK-IEANDRAVPGVLTNRGCCYAGTKGVVFGPVKDILDLTHGPVGCAYYTWGTRRNFSRPAGEN----DFAGYCLTTDMIETDIVFGAEKKLAQAVREAYAIFKP--ECIGVYATCPVGLIGDDMEMVCKMAAEDL-R-IKIIPVRCEGYRGVSQSAGHHLASNALMEHLIGTEE-LA-----DPGPFDLNVFGEYNIGGDYWMIKELFERIGYRIVSPLTGDASFHQIAKAHRAKLSVLLCHRSINYTNRMMEEKFGVPWLKINYLGISDLIKSLRDMAKFFDDPELTGRTEEVIAREMARITPIIEGYKKRLAGKRVMLLVGGSRAHHFKNMFETLGMKVVAAGYEFAHRDDYEGRVVIPEIVHTGRAKILEDIRYERDP---ISAYDDQTIKRKKEE-MPLMDYEGLHPHLKDGEIAVDDYNHYECEYLVKELGIDLFCSGIKDKYVFQKMHIPSRQMHSYDYGGPYSGFEGFLNFARDIDMAVNSPTWKFITPPWRENRA-----------------MRQIAIYGKGGIGKSTTTQNLTAALSTLGKKILQIGCDPKADSTRMLMGGKRQSSVLDTLRKEG--E-VNLDEVLKIGFGGIKCVESGGPEPGVGCAGRGIITSIGLLENLGAYTDE--LDYVFYDVLGDVVCGGFAMPIREGKAQEIYIVASGEMMALYAANNICKGIQKFAETGGTRLGGIICNSRNVDREKELVSAFAEKIGSRMIKFIPRDNIVQQAEIRKQTVVQYAPDSTQAQSYLDLAGKIDENK-FFVIPKPIEYEELEQLMIDWGVIE--------------------
>IMG2634166494
------MSIKDHNDLFKSEEYQELFARKRE-F-EAPCPSEDVKNVQEWTKTDEYRQKNFAREVLKVNPAKACQPLGAMLCATAFENTLNFVQGAQGCCAYFRSHLSRHFKEPVAAVSSSMTEDSAVFGGLNNMLEGLENAYALYKPDMIAVSTTCMAEVIGDDLNAFLKDAKSKSKIPEDIPTPFAHTPSFVGSHITGYDNMMKGILAYAT-SQ----------KKGASTDRINIIPGFDTY-TGNIREIKRLLTLMNVPHTVLADISDVMDSPNTGQYKMYP-GGTPIKELNESVNAKATFTLQKFSSIKTGEFIEEVWRQKFIRAAYPVGIKNTDALLALISEVTGKPIPQEIEDERGRAVDAMVDSHAYIHGKRIAMVADPDLLLGIISFLMEMGAEPVHVVCTNGDKNFKKDAEELLSSNAFGQKATVHINKDMWHLRSLMFTEPVDLLIGNSYAKFLWRDTA-------TPLVRIGFPIFDRHHLHRYPIIGYSGVINLINWTVNTVLDELDRAS----LNSPSFDVIRVSAKLD-----Q-------MQKVIDEVLDAYPEKTRNFREKHIKPNDPT--EEC-GSACSVKANIKSRPGVMTIRGCAYAGSKGVVWGPVKDVVHISHGPVGCGQYSWWSRRNYNNGI---TGIDSFVAMHITSDFQERDIVYGGDKRLTQMCSEIKELF-PLAKGITIQSECPVGLIGDDIEAVSRAMTKEL-G-IPVIPVRCEGFRGISQSLGHHIANDSIRDHVLG------KAKLENKTPYDVNLIGDYNIGGDAWASRKMLEEMGLRVVAQYSGDATLNEISMAPSAKLNLIHCYRSMNYICRHMEEEYGIPWVEFNFFGPTKIYSALRKIASYF-DDKIKENAEKLIEKYTPIMNEVIERHRSRLEGKTVMLYVGGLRPRHVIGAYEDLGMEVIASGYEFGHKDDYA--------------------------RTY--------------------------PEMKEGTLIFDDVTGYEMEEFTKRLKPDLVGSGIKEKYSYHKMGVPFRQMHSWDYSGPYHGFDGFPIFARDMDMTVNNPSWALIKK------------------------MRQIAIYGKGGIGKSTTTQNTVAALAEAGYKCMIVGCDPKADATRLILNKKAQATVMDMAREKGSVEDLVIEDVLLTGFKGVRCAESGGPEPGVGCAGRGVITAINFLEENGAYEDD--TDFVFYDVLGDVVCGGFAMPIREGKAKEIYIVTSGEMMAMYAANNISRGVLKYAQSGGVRLGGLICNSRKTDKEEELIKALAEQLGTQMIHFIPRDNQVQRAELRRKTVIDYSPEHPQCDEYRALAKKIAENK-NLVIPTPMVMDDLEKLLMDFGIIEGEEAAA--------------
>IMG2770939508
MP-QSAEKVLDHAPLFREPEYVEMLKSKKEMF-ECPHPGEWVDDQREFTKSWEYREKNLAREALVVNPAKACQPLGAVFAAAGFEKTMSFVHGSQGCVAYYRSHLSRHFKEPSSAVSSSMTEDAAVFGGLKNMIDGLANTYTLYGPKMIAVSTTCMAEVIGDDLRSFIENAKNEGSVPTDYDVPFAHTPAFVGSHVDGYDNMVRGVFEHFW-KGQP--------RTE--IKGFNLIPGFDGFCVGNNRELKRMLSLMGVDYTFIQDASDQYDTPSDGEYRMYD-GGTKIDDVKDALNAEWTLSLQHYNTRKTEDYCKEV-GQKTASLHYPLGIRGTDDLLMKVSEMTGKEIPEELRMERGRLVDAMADSQAYLHGKKYAIYGDPDFVYGMARFILETGGEPTHCLATNGTPAWEAEMKELFASSPFGKDCQVWPGKDLWAMRSLLFTEPVDLLIGNSYGKYLERDTG-------TPLLRLMFPIFDRHHHHRFPLMGYQGGLRVLTAILDKFFDVYDRETIVPSKTDYSFDLTRMSLD------YENDSGL--HEKLIEEVLSHYPDKTAKRRKKHLNVAKAGDEVD---SECDVKSNIKSIPGVMTIRGCAYAGSKGVVWGPVKDMVHISHGPVGCGQYSWSQRRNYYIGT---TGIDTFVTMQFTSDFQEKDIVFGGDKKLEKVIDEIQALF-PLNNGVTIQSECPIGLIGDDIEAVSRKKKKEH-D-KTIVPVRCEGFRGVSQSLGHHIANDAIRDWVFSGED--KHE-AFETGPYDVNVIGDYNIGGDAWASRILLEEMGLRVVGNWSGDATLAEIERAPKAKLNLIHCYRSMNYICRHMEEKYGIAWMEYNFFGPSQIAASLRKIAKHF-GPEIEEKAEAVIAKYQPLVDAVIAKYRPRLEGKTVMLYVGGLRPRHVITAYEDLGMEIVGTGYEFGHNDDYQ--------------------------RTS--------------------------HYVKNGTLIYDDVTGYELEKFIEGIRPDLVGSGIKEKYPVQKMGIPFRQMHSWDYSGPYHGYDGFAIFARDMDLAINNPVWGLYDAPW-KK---KQPQPLPIAAE-MSG-LRQIAFYGKGGIGKSTTSQNTLAALVDLGQKILIVGCDPKADSTRLILNSKAQDTVLSLAAQEGSVEDLELEDVLKIGYKGIKCVESGGPEPGVGCAGRGVITSINFLEENGAY-DD--VDYVSYDVLGDVVCGGFAMPIRENKAQEIYIVMSGEMMALYAANNIAKGILKYANSGGVRLGGLICNERQTDRELDLAEALAARLNSKLIHFVPRDNIVQHAELRKQTVIEYAPNSQQAQEYRQLAEKIHNNSGKGTIPTPITMEELEDMLLAFGIMKTDEQMLAELQAKEASAAAH-
>IMG648276636
------MALLRHT---------------TGEIKE--------------------------RKALTVNPAKTCQPIGAMYAALGVHNCFPHSHGSQGCCAYHRSTLTRHYKEPIVAGTSSFTEGSSVFGGQSNLITAIDNIFTLYDPEIIAVHTTCLSETIGDDLMQISQKAKDDGKVPEGKVLIYASTPSYVGTHITGYSNMVKGILKGFA-A-KTGT------P----NGKLNIIPGFCE--PSDMAEVRRLCAMMGIDIIMVPDTNGVVNGPLTGKYEMFPKGGATREEIASMGDSMGTVGLGRWATTDGVNFLDAEFKVPGTILGMPIGLQATDRFIETLHKLTGKPVPEAITFERGQMVDIISDYDQYLYGKKVALAGDPDQLLPLVELIVTLGMIPAYVVSGTAGKYFDDRMAELTKDVP--YDCKYKCLADMYLLHQWIKNDPVDLLIGNTYLKYIARDED-------IPLLRHGFPILDRMGHQYFPTFGYTGGMRLLEKILAAIMDRQDRD-----APETRFELQM------------MSSKPINVEEIKKELIAKMPTKVARKRAKAIVPGAGGGEE--IP-E--IQANVRTIPGIITQRGCTYAGCKGVVLGPSRDIVNLTHGPIGCGFYSWLTRRNETDA-GPD-G-DNFIPYCFSTDMTEHDIVFGGMKKLSAAIQEAYDNFHP--KAISVFSTCPVGLIGDDIHAVARQMQEKL-G-ITVFANSCEGYRGVSQSAGHHIANNQIMKHIIGTND-TP-----VEGKYKINILGEYNIGGDAFEIERILEKCGITLISTFSGNSTVESFRRAHFADLNTVMCHRSLNYVAEMMETKFGIPWIKVNFIGAHATAKSLRRIATYFEDQDLIDKVEQVIAEEMPAIEATIKDIRPRTEGKTAMMFVGGSRAHHYQELFGELGMKVLCAGYEFAHRDDYEGRHVLPKIKVDADSRNIEELEVEKDATRYNPRKTPEQLEALKAKGVEVKDYDGMIGQMSKDALIIDDISQYETEKIIEIMKPDIFCAGIKEKYIIQKMGMPMKQLHNYDIGGPYAGFVGAVNWYRDIDRMVNSKIWALTKAPWQMEGELEAS----YVAE-----MRKIAIYGKGGIGKSTTTQNTVAGLAEMGKKVMVVGCDPKADSTRLLLHGLAQKTVLDTLREEG--EDVDIDDILKEGYGGTMCTESGGPEPGVGCAGRGIITSINLLEQLGAYEEDKHLDYVFYDVLGDVVCGGFAMPIRDGKAEEIYIVCSGEMMAMYAANNICKGIVKYADSGGVRLGGIICNSRKVDQEKEMIEELCKRLGTQMIHFMPRENQVQRAEINRKTVIDFSPEHPQADEYRALANKIDNND-MFVVPKPISINELEKLLIDFGIAN--------------------
>IMG647000236
------MALLRHT---------------TGEIKE--------------------------RSALTVNPAKTCQPVGAMYAALGVHGCFPHSHGSQGCCAYHRSALTRHYKEPVVAGTSSFTEGSSVFGGQSNLISAIDNIFTLYDPETIAIHTTCLSETIGDDLRQISQKAIDDGKVPAGKHIVYANTPSYIGTHVTGYANMVKGIVKGFT-K-KSGT------P----NGKVNIIPGFCE--PSDMAEFRRIAGQMGVEILMAPDTNGVLNGPLDGHYQMYPKGGATVEEITSMGDSVGTLGLGRWATTDAVNYLDSEFKVPGKVLGLPIGLKATDRFVNELRLMSGTDVPESINFERGQVVDIISDYSQYFYGKKVTMAGDPDQLLALVEFVITLGMIPAYTVTGTSGKYFDERMKELLKDVP--YDCKFKSEADMYLLHQWIKNDPVDLLIGNTYLKYIARDED-------TPLVRHGFPILDRVGHQYFPTVGYAGAMRLMEKFLGAIMDREDRD-----APETKFELQM------------MSTKPLNTEEIKKELIAKMPTKVARKRAKAMIPGSETGEA--IP-E--IQANVRTIPGIITQRGCTYAGCKGVVLGPSRDIVNLTHGPIGCGFYSWLTRRNQTDA-GPD-G-ENYIPYSFSTDMTEHDIVFGGEKKLRAAIKEAYDNFHP--RAISIFSTCPVGLIGDDIHAVARTMQEEL-G-ITIFANSCEGYKGVSQSAGHHIANNQIMKHIIGTDD-TP-----VEGKFKVNILGEYNIGGDAFEIERILEKCGFTLISTFSGNSTVDSFRLAHAADLNTVMCHRSLNYVAEMMESKFGIPWIKVNFIGAEASAKSLRRMAAYFEDQELIDRVEAVIAEEMLDIEKSISAIRPRTQGKSAMLFVGGSRAHHYQELFKELGMKILGAGYEFAHRDDYEGRHVLPDIKIDADSRNIEVLEIGPDDTRYNPRKTPEQMEALKAKGVEFNSYEGLIEGMGKDSMIIDDINHYETEKLIELLRPDIFCAGIKEKYIIQKMGIPLKQLHNYDMGGPYAGFKGAINWYNDIDRMVNTKVWDLIKAPWQSTGELEAS----YVAE-----MRKIAIYGKGGIGKSTTTQNTVAGLAEMGKKVMVVGCDPKADSTRLLLHGLAQKTVLDTLREEG--EDVDLDDILKEGYGGTMCTESGGPEPGVGCAGRGIITSINLLEQLGAYEEDKHLDYVFYDVLGDVVCGGFAMPIRDGKAEEIYIVCSGEMMAMYAANNICKGIVKYADTGGVRLGGIICNSRKVDHEADMIEELCRQLGTQMIHFMPRENQVQRAEINRKTVIDYSPEHPQADEYRALAKKIDENK-MFVIPKPLTINVLEKLLIDFGIDS--------------------
>IMG647000233
MP-QNPEKIKDHVELFHQPEYQQLFQNKKE-F-ENGHTPEEVQRVAEWTKTWEYREKNFAREALTINPAKGCQPLGAMFAAVGFEGTLPFVQGSQGCVAYFRTHLTRHYKEPFSGVSSSMTEDAAVFGGLQNMIDGLANAYTLYKPKMIAVCTTCMAEVIGDDLGAFITNAKNAGSVPQDLPVPFAHTPSFVGSHITGYDNMMKGILSNLT-AGK---------KKATSNGKINFIPGFDTY-VENNREVKRIADLMGINYTLLSDNSDYVDSPNDGEFNMYP-GGTKLEDAADSINAKATVALQAYSTSKTRDYIAKEWGQKVEVSR-PWGIKGTDEFLMKLSELTGKAIPAELEVERGRAVDAMTDSHAWVHGKRFAIYGDPDLVYSVVGFMLEMGAEPVHILVHNTNEVFEKELRGLLDSSEFGKEAKIWGGKDLWHLRSLLFTEPVDLLIGNSYGKYLWRDCG-------VPLVRIGYPIMDRHHYHRYATVGYKGVINLLSWIVNTIFEEIDRNTNVPGKTDISYDLIRMTPPDN-KKIVE------ERKELIKEVLQAYPEKAAKKREKHLNVHEEGK------TDCGVKSNIKSLPGVMTARGCAYAGSKGVVWGPIKDMIHISHGPVGCGYWSWSGRRNYYLGT---TGVDTFGTMHFTSDFQERDIVFGGDKKLLKLIQELEELF-PLNRGVSVQSECPIGLIGDDIEAVSKTAAKEL-G-KPVVPVRCEGFRGVSQSLGHHIANDQIRDWVFPRADQAKGSLKFESTPYDVAIIGDYNIGGDAWASRILLEELGLRVVAQWSGDGTINEMLLTPNVKINLIHCYRSMNYISRHMEEAYGIPWMEYNFFGPTKIAESLRAIAARF-DSKIQENAEKVIAKYQPSMDAIIAKYGPRLEGKTVAMMVGGLRPRHVVPAFNDLGMKLVGTGYEFAHSDDYK--------------------------RTT--------------------------HYIDNGTIVYDDVTAFEFEEFIKALKPDLIASGVKEKYVFQKMGLPFRQMHSWDYSGPYHGYDGFAIFARDMDLALNSPTWGLIGAPWNKK---ALR----KATAAMSDRIRQIAFYGKGGIGKSTTSQNTLAAMAEMGQRILIVGCDPKADSTRLMLHSKAQTTVLHLAAEKGAVEDLELEEVMLAGFRGVKCVESGGPEPGVGCAGRGIITAINFLEENGAY-QD--LDFVSYDVLGDVVCGGFAMPIREGKAQEIYIVTSGEMMAMYAANNIARGILKYAHSGGVRLGGLICNSRKVDREAELIENLAERLNTQMIHFVPRDNIVQHAELRRMTVNEYAPDSNQAHEYRALGKKIINNT-KLTIPTPMEMDDLEALLIEYGILDDDSKNVIGKPASASK-----
>UBA6920
MS-QDVANIKPSYPLFRDADYKENLANKKSMF-EECHPQDKIQEVFEWTTTKEYQELNFKREALTINPAKACQPLGAVLCALGFEKTLPYVHGSQGCVAYFRTYFNRHFKEPIACVSDSMTEDAAVFGGQKNMFAGLENAKALYKPEMIAVSTTCMAEVIGDDLNAFINNAKKDGRVENEFPTPFAHTPSFVGSHVTGWDNMFEGIARYFTL-------NYMGDKAVGKNGKLNIVPGFETY-LGNFRVVKRMLKEMGVDYSMLSDPEEVLDTPADGQFRMYS-GGTTLDEIRDAPNAMDTLFLQAWQSEKSQKFIRATWKHTAPNINIPMGLQWTDEFLMKVAEITGKPIPESLEKERGRLVDMITDSHAWLHGKKYALWGDPDFVKGMSKILLELGAEPTHILCNNANKRWKKEMEKMLKASPYGQNSEVHIGCDLWHMRSLVFTNKPDFMIGNSYGKFIQRDTITKGKEFEVPLIRIGFPIFDRHHLHRDTTLGYEGAMHILKTLVNEILSRLDEDTRGMGTTDYNYDLIRMSVM-----TRE------ETEALIEEVLQVYPEEARKERAKHLAINDQSVEQS---KKC-ITSNKKSLPGVMTIRGCAYAGSKGVVWGPIKDMIHISHGPVGCGQYSRAGRRNYYIGT---TGVNTFVTMNFTTDFQEKDIVFGGDKKLDKTIEEINTLF-PLNKGVSIQSECPIGLIGDDIEAVAKKKKEEI-G-KPVVPVRCEGFRGVSQSLGHHIANDSIRDWVLGARDG-D--ESFSTTPYDVSIIGDYNIGGDAWASRTLLEEMGLRVVAQWSGDGTLSEIELTPKVKLNLVHCYRSMNYISRHMEEKYGIPWMEYNFFGPTKIAESLRKIASFF-DDKIKEGAERVIARYQAETDAVIAKYKPRLQGKRVMLFIGGLRPRHTIGAYEDLGMEVVGTGYEFGHNDDYD--------------------------RTI--------------------------PEMGNATLLYDDVTGYEFEEFVKAIKPDLIGSGIKEKYIFQKMGIPFRQMHSWDYSGPYHGYDGFAIFARDMDMTLNNPCWGSITAPWKKA---TAEQQEQVVASAMA--LRQCAIYGKGGIGKSTTTQNLVAAMAEAGKKVMIVGCDPKADSTRLILHSKAQTTIMHLAAEAGTVEDLELEDVLKVGYGDIKCVESGGPEPGVGCAGRGVITSINFLEEEGAYDED--LDFVFYDVLGDVVCGGFAMPIRENKAQEIYIVVSGEMMAMYAANNICKGIVKYANSGGVRLAGLICNSRETDREDELIEALASKLGTTMIHFVPRDNVVQRAEIRRMTVIEYDPKAGQADEYRQLAQKVIHNK-NLVIPTPITMDELEDLLMEFGIMQEEDQSIIGQKAVDEVVATA-
>IMG640069327
MP-QSAEKVLDHKDLFKEPEYQAMLEKKRATY-ENATPAETVAETADWTKSWDYREKNLARSCVTINPAKACQPLGAVFAAAGYDSTMSFVHGSQGCVAYYRSHLARHFKEPSSAVSSSMTEDAAVFGGLNNMVEGLANTYALYSPKMIAVSTTCMAEVIGDDLNSFIIKSKEKESVPADFPVPFAHTPAFVGSHVDGYDNMQKGILSNFW-KDAP--------RTA--GEGLNIIPGFDGYCVGNVREMKRMLGLMGVEATVLGDASDVYDTPSDGEYRMYA-GGTTQEEIKEALNAKATLSLQEYCTRRTLAFCEEV-GQETASFHYPMGVKATDEFLMKVSDLTGKEIPEALRLERGRLIDAMADSQAYLHGKTYAIFGDPDFVYAMARFVMEMGGEPKHCLATNGGKDWEVQMKELLASSPFGEGCQVWAGKDLWHLRSILATEPADLLIGSSYGKYLERDCN-------VPLIRLTFPIFDRHHHHRFPTFGYQGAIQVLVKILDKIFDKLD------DESDISFDLTRMAKD------IADSAET--NMKLIEEVLAAYPDKARKKRAKHLNVAAPVAEA----SKCDVKSNIKSVPGVMTIRGCAYAGSKGVVWGPVKDMLHISHGPVGCGHYSWSQRRNYYTGT---TGVDSFVTMQVTTDFQENDIVFGGDKKLEKTIDELNMLF-PLNKGISIQSECPIGLIGDDIEAVSKKKAKDI-G-KRVVPVRCEGFRGVSQSLGHHIANDMIRDWVLEAGEG-ARA-GYEPGPYDVNIIGDYNIGGDAWSSRILLEEIGLNVIAQWSGDATIAEMERAPAAKLNLIHCYRSMSYICRHMEENHGVPWMEYNFFGPSQIAASLRAIAAKF-DDRIQANAEAVIAKYQPLVDAVNAKYKPRLEGKKVMLYVGGLRPRHVVDAYHDLGMEIVGTGYEFAHNDDYK--------------------------RTG--------------------------HYIKEGTLIFDDVSGYELEKFVEAIRPDLVGSGIKEKYNTQKMGIPFRQMHSWDYSGPYHGYDGYAIFARDMDLAINNPVWGMFDAPW-KK---TA----------MGK-LRQIAFYGKGGIGKSTTSQNTLAALVEMGQKILIVGCDPKADSTRLILNTKLQDTVLHLAAEAGSVEDLELEDVVKIGYKGIKCTEAGGPEPGVGCAGRGVITAINFLEENGAY-DD--VDYVSYDVLGDVVCGGFAMPIRENKAQEIYIVMSGEMMALYAANNIAKGILKYANSGGVRLGGLICNERKTDRELELAEALAARLGCKMIHFVPRDNIVQHAELRRETVIQYAPESKQAQEYRELARKIHENSGKGVIPTPITMEELEEMLMDFGIMQSEEDRLAAIAAAEA------
>IMG643692052
MS-QNIENIKSCYPLFEQDEYQNLFADKHAKY-EEAHGDEKVREVFEWTTTQEYKDLNFSREALTIDPAKACQPLGAVLCSLGFEKTLPYVHGSQGCVAYFRTYFNRHFREPVACVSDSMTEDAAVFGGHANMNDGLQNALALYKPEMIAVSTTCMAEVIGDDLQAFTNNAKKDGFVPKDFPVPYAHTPSFVGSHITGWDNMFEGFCNTFTA-------DKAD-YKVGSNGKLNIVTGFETY-LGNYRVIKRMLTEMGVPFAMLSDPSEVLDTPSDGQYRMYA-GGTTQDEMKDAPNAIDTLMLQPWHLVKTKKMVKETWGQPATDLSIPMGLEWTDDFLMKVSALTGKAIPASLELERGRLVDMITDSHTWLHGKKFGVYGDPDFVEGLVKFLLELGCEPNVILCNNGSKKWKKSMEKMLADSPYGQGSEVYVGHDLWHFRSLMFTNKPDFMIGNSYGKFIQRDTLAKGKAFEVPLIRLGFPIFDRHHLHRMTTLGYEGAMYMLTTLVNAVMEKIDSETMELGKTDYNFDLVRMTNR-----TRE------ENLALIQEVLEAYPEKARKDRAKHLTVNDPTLEKA---SKC-ITSNRKSLPGVMTIRGCAYAGSKGVVFGPIKDMIHLSHGPVGCGQYSRAGRRNYYTGL---TGVNSFGTMNFTSDFQEKDIVFGGDKKLTKIIDEMEMLF-PLSKGITIQSECPVGLIGDDIEAVAKQAKVST-G-KTVVPVRCEGFRGVSQSLGHHIANDVVRDWILGNRDE----VEFAGTPYDVAIIGDYNIGGDAWSSRILLEEIGLRVVAQWSGDGTLAEMENTPKVKLNLVHCYRSMNYISRHMEEKYDIPWMEYNFFGPTKIAESLRKIAAQF-DETIQKKAEEVIAKYEAQTAAVIAKYKPRLQGKKVMLYVGGLRPRHVIGAYEDLGMEIVGAGYEFAHNDDYD--------------------------RTL--------------------------QELPEATLLFDDVTGYEFEEFVKAVKPDLIGSGIKEKFIFQKMGIPFRQMHSWDYSGPYHGFDGFAIFARDMDMTLNNPCWSKQTAPWK------------KSA--MA--LRQCAIYGKGGIGKSTTTQNLVSALAEMGKKVMIIGCDPKADSTRLILHAKAQNTIMEMAAEVGSVEDLELEDVLQIGYGGVRCAESGGPEPGVGCAGRGVITAINFLEEEGAYEED--LDFVFYDVLGDVVCGGFAMPIRENKAQEIYIVCSGEMMAMYAANNISKGIVKYAKSGSVRLAGLICNSRQTDREDELIIALADKLGTQMIHFVPRDNIVQRAEIRRMTVIEYDPTCKQANEYRTLANKVVNNK-LFVVPTPVTMDELEELLMEFGIMDVEDETIIGKTAAEEAAATA-
>IMG2522572160
-------MLLRHT---------------PTEIKE--------------------------RKALTVNPAKTCQPIGAMYASLGIHGCLPHSHGSQGCYAYHRSALTRHFKEPVVAATSAFTEGASVFGGQANLLQSIDNIFTVYNPDVIAVHTTCLSETIGDDIPQIVAKARADGKAPAGKYIIHANTPSYVGSHVTGYSNMVKAMVDYFA-T-STGA------K----TKAVNLIPGFVE--PSDMAEIQRIAEVMGVPYIMFPDTSKVLNGPLTGKYKMFPEGGTTIEDLHMTGDSKGTIALGRTGAMAAARALDSKCKVPCEILDLPIGLQGTDAFVDKLRLMAGVNVPDVLNLERGQLVDCISDWHQYLYGKRVGVVGDPDQVLALTKFLVSLDMKPVHIVSGSPGKKYVKALEEVVADIG--EEVNIKVPGDMLLFHQWIKNDPVDLIIGNTYCKYIAKDED-------IPMVRHGFPIYDRMGHSYFSTMGYRGAMRLMEQILGVLMDRQDRD-----ATDITMELVMMAEAAK-LSTEKVTLDNLDPEEVKARIMAKYPPKVARKRSKQFVINKVGEDG-KTP-V--INANVRTVPGLMGQRGCCYAGCKGVVLGPTRDIINITHGPIGCGFYSWLTRRNQTDPETPD-G-HNFMTYCFSTDMQDEEIIFGGEKKLKQAIQEAYDNFKP--KAIAVFSTCPVGLIGDDVHSVCREMKEKL-G-INIFGFSCEGYKGVSQSAGHHIANNGIFKHVVGLDD-TI-----KEGKYRINLLGEYNIGGDAFEIERIFDKCGITQVAAYSGNSSIDAFANSHTADLNCIMCHRSINYVAEMMETKFGVPWIKVNFIGAHATAKSLRKIAQYFGEQELIDKVEEVIAEELPEVEAACAEVRPRTEGKRAMLFVGGSRAHHYQELFGELGMKTLSAGYEFGHRDDYEGRKVLPDIKVDADSRNIEELTIEKDPERFNPRISEERKAELENSGFEFNDYDGMMPEMPDGAMVIDDLSQWETDQLIKIFKPDLFCAGIKEKYTVQKHGIPLKQLHSYDYGGPYAGFKGAVNFYHEIDRMVNSRVWEYMKAPWDKNPELAAT----YACD-----MRKIAIYGKGGIGKSTTTQNTVAGLSEMGKKIMVVGCDPKADSTRLLLGGLAQRTVLDTLREEG--EDVELDDVRKVGYAGTLCTESGGPEPGVGCAGRGIITSINLLEQLGAYADSEELDYAFYDVLGDVVCGGFAMPIREGKAQEIYIVVSGEMMAMYAANNISKGIVKFAEAGGVRLGGLICNSRNVDNEREMIEAFAAKLGTQMIHFVPRDNMVQRAEINRKTVIEFDPAHSQADEYRTLARKIDANE-MRVIPSPLEIEELEKLLIDYGIAA--------------------
>IMG2654587977
MP-QNPEKIVDHLELFKQPEYTALFENKRKNF-EGAHSDEEVARVSEWTKGWEYREKNFAREALTINPAKGCQPVGAMFAALGFEGTLPFVQGSQGCVAYFRTHLSRHYKEPCSAVSSSMTEDAAVFGGLNNMIEGLSVSYTLYKPKMIAVCTTCMAEVIGDDLGAFITNAKGAGSIPQDFPVPFAHTPSFVGSHTTGYDNMMKGILLNLT-EGK---------KKNKTNGKINFIPGFDTY-VGNNRELKRMLGLMGIDYTILSDTSDYFDSPNTGEYEMYP-GGTTLEDAADSINAEATVALQAYTTTKTRDYIEKQWKQPTKVLR-PFGVKGTDEFLMTLSEMTGKAIPAELEVDRGRLVDAMTDSYAWLHGKKFAIYGDPDLIFYVTSFLLEMGAEPVHILCNNGDDVFKAELQAVLDASPFGKQATIWNGKDLWHFRSLLFTEPVDFFVGNSYGKYLWRDTK-------IPMVRIGYPLFDRHHLHRYATLGYQGGINLLNWVVNTILDEMDRNSNITGKTDISFDLIRMTPPE--KSLTE------QNKELIKEVLQAYPEKSRKKREKHLNVHEDGK------ADCGVKSNIKSVPGVMTARGCAYAGSKGVVWGPIKDMIHISHGPVGCGYWSWSGRRNYYVGN---TGIDAFGTMHFTSDFQERDIVFGGDKKLTKIIHEIEELF-PLNKGISIQSECPIGLIGDDIEAVAKKTSKEI-G-KPVIPLRCEGFRGVSQSLGHHIANDAIRDWVFPRFDQAKNTLKFESTDYDVALIGDYNIGGDAWASRMLLEEMGLRVVAQWSGDGTIDELVQGPAAKLILIHCYRSMNYICRSLEETYGLPWMEFNFFGPTKIAASLREIAAKF-DKKIQDNAEKVIAKYQPIMDAVVKKYRPRVEGNTVMLYVGGLRPRHVVPAFEDLGIKVVGTGYEFAHNDDYK--------------------------RTT--------------------------HYIDNATIIYDDVTAYEFEEFTKAMKPDMIASGIKEKYVFQKMGLPFRQMHSWDYSGPYHGYDGFAIFARDMDLALNSPTWDLVGAPW-KK---ATA----KVKAAMS-NIRQIAFYGKGGIGKSTTSQNTLAAMAEMGQRILIVGCDPKADSTRLMLHSKAQTTVLHLAAERGAVEDLELEEVMLTGFRGVKCVESGGPEPGVGCAGRGIITAINFLEENGAY-QD--VDFVSYDVLGDVVCGGFAMPIREGKAQEIYIVTSGEMMAMYAANNIARGILKYAHSGGVRLGGLICNSRNTDREIELIETLASRLNTQMIHYVPRDNIVQHAELRRMTVNEYAPDSKQGNEYRTLAKKIINNT-NLTIPTPIEMDELEALLIEFGILDDDTKHEEIKPATAKK-----
>IMG2706794574
MT-RPAEKILDHAALFREPEYRKMLGEKKINF-ESPHLDQVASDQRDFTKTWKYRDKNLAREALVVNPAKACQPLGAVFAAAGFERTMSFVHGSQGCAAYYRSHLSRHFKEPSSLVSSSMTEDAAVFGGLKNMVDGLANAYKLYDPKMIAVSTSCMAEVIGDDLHGFIENARNEGSVPADFDVPYAHTPAFVGSHVDGYDSMVKGVLEHFW-AGKE--------RSE--NPYINIIPGFDGFCVGNIRELKRLLTLMDVSYAFISDASDQFDTPSDGEFRMYD-GGTKLDDVKAALNSGTTVSLQHYNTRRTLEYCKEV-GQETASFHYPLGVQGTDEFLMKISEISGKTISETIRLERGRLIDAMADSQSWLHGKKYAIYGDPDFVYAIARFIMETGGEPTHCLATNGTLAWESEMKELLASSPFGEDAQVWAGKDLWAMRSLLFTEPVDLLIGNSYGKYLERDAE-------TPLIRLTFPIFDRHHHHRFPLMGYVGGLRVLTAILDKIFDKLDHETMKLGATDFSYDLTRMSAN------YENDSAF--HAKVIEDVLSGHHDRTAKRRNKHLNVATGEDASSL--PRSDVKSNVKSIPGVMTIRGCAYAGSKGVVWGPIKDMVHISHGPVGCGQYSWSQRRNYYMGQ---TGIDTFVTMQFTSDFQEKDIVFGGDKKLEKVIDEIEELF-PLNNGVTIQSECPIGLIGDDIEAVSRKKAAEY-K-KTIVPVRCEGFRGVSQSLGHHIANDAIRDWIFDKKN-----PDFTPGAFDVNVIGDYNIGGDAWASRLLLEEVGLRVIGNWSGDATLAEIERAPKAKLNLIHCYRSMNYISRHMEEKYDVPWMEYNFFGPTQIATSLRAIAKHF-GPQIEDTTEKVIAKHQPFIDAVTDRYGPRLNGKRVMLYVGGLRPRHVITAYEDLGMQVVGTGYEFGHGDDYQ--------------------------RTS--------------------------HYTKKGTLIYDDLNGYELEKFIDAIRPDLVGSGIKEKYTVQKMGIPFRQMHSWDYSGPYHGYDGFAIFARDMDLAINNPVWGLYEAPWKKA---TAPSAVAAE---MAG-LRQIAFYGKGGIGKSTTSQNTLAAMVELGQRILIVGCDPKADSTRLILNAKAQDTVLHLAATKGSVEDLELQDVLKLGYKGIRCVESGGPEPGVGCAGRGVITSINFLEENGAY-DD--VDYVSYDVLGDVVCGGFAMPIRENKAQEIYIVMSGEMMALYAANNIARGILKYATVGSVRLGGLICNERQTDRELDLAEALAARLNSKLIHFVPRDNIVQHAELRKMTVIQYAPESQQAGEYRKLAEKIHANSGQGTIPTPITMEELEDMLLDFGIMKTDEQMLAELQAKDANAPLSS
>IMG637000312
MP-QDIQDIKDHARLFQDPEYQALLQCKQT-F-EDLPSPEEVARVAEWTKSWEYREKNFQREALTINPAKACQPLGAIFAAVGFEGTLPFVHGSQGCVAYFRTHLTRHFKEPFSAVSTSMTEDAAVFGGLKNLIEGLENAYALYKPKMIAVCTTCMAEVIGDDLGAFITTARNEGVISRDFPVPYAHTPSFVGSHITGYDNMLKAILSTLT-EPV---------GRTGSNGYINVIPGFDTY-MGNLREIKRIFGLFGIPLTLLADNSDYLDSPNDGTFHMYP-GGTPLEVAAQCLNAEATFSFQRYTTPKTLEFLAEASGRPTLTAR-PVGIRGTDEFLMQLSQLTGKPIPAELEIERGRAVDAFTDSQAWIHGKRVALYGDPDLVMGLLSLLLELGAEPIHVVVTNSNEEFEAEARALLASSPYGQGATVWGGKDLWHLRSLMFTEPVDLLIGNSYGKYLWRDTG-------TPLVRIGYPIFDRHHLHRYPTYGYVGALNLLNWIVNTILDEADRRSIIPGKTDISFDLIRMTTLKSK-----------ETRKIVTEVLETYPEKAQKKRAKHLNVYDEGK------ADCGVKSNIKSIPGVMTTRGCAYAGSKGVVWGPVKDMIHLSHGPVGCGYYSWSGRRNYYVGI---TGVNTFGTMQFTSDFQERDVVFGGDKKLAKLLVEASELF-PLAKGITIQSECPVGLIGDDIEAVAKRVSKEI-G-KPVVPVRCEGFRGVSQSLGHHIANDTVRDWVLPIADKKAGSLNFEPGPYDVALIGDYNIGGDAWSSRILLEEMGLRVVTQFSGDGTWNEMLLAPRVKLNLIHCYRSMNYICRHMEEAYGIPWLEFNFFGPTQIAKSLRAIAQRF-DETIQAKAEQVIAKYKPQSEAIIAKYRPRLEGKRVMLMVGGLRPRHVIPAFRELGMEVIATGYEFGHGDDYK--------------------------RTT--------------------------QYIDDGTLIYDDVSGYEFEEFAKRLKPDLIASGIKEKYVFQKMALPFRQMHSWDYSGPYHGYDGFAVFARDMDLALNSPTWDLVKAPW-KS-------------------MRQIAFYGKGGIGKSTTCQNTVAGMAELGQRIMIVGCDPKADSTRLMLHCKAQTTVLHLAAERGSVEDVELEEVVLTGYRGVRCVESGGPEPGVGCAGRGIITAINFLEENGAY-ED--LDFVCYDVLGDVVCGGFAMPIREGKAQEIYIVCSGEMMAMYAANNIARGVLKYAYSGGVRLGGLICNSRKVDREIELIEALAEKLNTKMLHFIPRDNVVQHAELRRMTVIEYSPDCNQADEYRALAKKIINNT-DLRIPTPISMDELEQLLIEFGVLDDDQKILIGKTEKELAPV---
>IMG2630968640
KS-QNADNVLDHFNLFRQPQYLQMFEKKKCEF-ENPAPAEEVEKIREWTKTWEYREKNFAREAISINPSKACQPLGAIFAAVGFEGTLPFVHGSQGCVAYFRSHFSRHFKEPSSCVSSSMTEDAAVFGGLNNMIDGLANSFSLYKPKMIAVSTTCMAEVIGDDLNAFIKNARDKGSIPQDFDVPFAHTPSFVGSHITGYDNMMKGILSYFW-DGKAGTVPPLE-RKP--VDRINIIGGFDPYTVGNMRELKRILSLMGVNYLILSDNSDVWDTPTDGTFRMYD-GGTKLAEISDAIHSKATVSIQGFCTEKTISYINEK-GQQTVVFHCPIGVRATDAFLMEISKLTGKSIPEELEKERGRLVDAIADSNAHIHGKRFALFGDPDMTLGLTGFLLELGAEPIHVLCTNGGKEWEEKAKALLEASPFGKNCNVYAGKDLWHMRSLLFTEPVDFLIGNTYAKYLERDTG-------TPLIRIGFPIFDRHHHHRYPIWGYQGGLNVLVWILDKIFDEMDKNTIVPAKSDYSYDIIRMSLT---IENAQNVKER--NKALIKEVLQVYPEKAAKKREKHLNLYEAGK------SDCGVKSNIKSLPGVMTIRGCAYAGSKGVVWGPIKDMIHISHGPVGCGQYSWASRRNYYIGT---TGVDTFVTMQFTTDFQERDIVFGGDKKLAKALEELQELF-PLNKGITIQSECPIGLIGDDIEAVAKAKSKDFGG-KTIVPVRCEGFRGVSQSLGHHIANDSIRDWVLEKMAG-K-KEEFVSTPYDVAIIGDYNIGGDSWASRILLEEMGLRVVAQWSGDGSLKELERTPKVKLNILHCYRSMNYISRYMEEKFGIPWVEYNFFGPTKIAESLRKIASFF-DDKIKEGAEKVIAKYQPMVDAVIAKYRPRLEGKKVMLFVGGLRPRHVIGAYEDLGMEVIGTGYEFGHNDDYQ--------------------------RTT--------------------------HYVKDGTLIYDDVTGFEFEKFVEALQPDLVGSGIKEKYVFQKMGFPFRQMHSWDYSGPYHGYDGFAIFARDMDMAINSPVWKMTAAPW-KT---KQ----------VSG-LRQIAFYGKGGIGKSTTSQNTLAALAEMGQRILIVGCDPKADSTRLILHSKAQDTILHLAAQAGSVEDLEIEDVMKIGYRNIRCVESGGPEPGVGCAGRGVITSINFLEENGAY-ED--IDYVSYDVLGDVVCGGFAMPIRENKAQEIYIVMSGEMMAMYAANNICKGILKYANSGGVRLGGLICNERKTDREYDLADALAKRLGSKLIHFVPRDNVVQHAELRRMTVIEYAPDSKQADEYRALAKKIHENAGKGVIPKPVTMDELEDLLMEFGIMKKEDESLIGKVEEEAAVCV--
>IMG2585428080
-------MLLKHT---------------PEMISE--------------------------RSALMINPAKTCQPIGAMYAALGIKGCLPHSHGSQGCCAYHRSTLTRHYKEPVAAATSSFTEGASVFGGQANLIQAIDNIFTVYEPDVIAVHTTCLSETIGDDLPQIFDKAIKENKVPAGKTLIGASTPSYAGSHVTGFANMVKAMAA-LA-Q-PGGE------K----TGKVNIIPGWVE--PADMEEVKRIASLVGVPITLFPDTSGVLNGPLTGVYSMFPEAGASIDDIKASGGAIGTLALGEWCSAEAARLLDSRCKVPCSVLDLPIGLQATDRFVDTLRIIAGQSVPDEIVRERGRLVDLISDMHQYFYGRKVALVGDPDQLIAMTEFLVTIDMVPVHVVTGTPGKKFEKRITDLVAGTD--HTVNVRAAGDMFLLHQWIKNEPVDLIIGNSYCKYIARDED-------LPLVRWGFPILDRQGHQHFPTVGYIGGLRLLEKILDALLDRQDRD-----ASEASFELVL--------MGKAQRTKQWDPVQVKEQLLAKYPAKVARKRAKQILINEARENT--TP-E--ITANVRTIPGIITMRGCTYAGCKGVILGPTSDIVNLVHGPIGCSFYAWLTRRNQTSASGEH-G-ENFMTYALSTDMQESDIIFGGEKKLAAAIQEAYDLFHP--KSIAVFATCPVGLIGDDIHAVARTMKEKF-GDCNVFAFSCEGYKGVSQSAGHHIANNQIFRHVVGTGK-KQ-----RSEQFRINLLGEYNIGGDGFEIDRILTKCGITNIATFSGNSTYDQFATANQADLSCVMCHRSINYVADMLETKYGIPWIKVNFIGAAATAKSLRKIGDYFQDAELSARIESVVAEELPSVEVQRQQVLPRTTGKTAMLFVGGSRAHHYQELFKELGMKTISAGYEFAHRDDYEGRHVIPGLKVDADSRNIEEIEVQPDPHLYHPRKSPEQLAQLQQDGMAFKEYDGLIADMDERTLVIDDLNQYEAEKLVELLKPDLFCAGIKEKYSIQKLGVPMKQLHSYDSGGPYAGFHGAVNFYREIDRLVNSRVWGYLKAPWQEHPELSAT----YVWE-----MRKVAIYGKGGIGKSTTTQNTVAGLAEMGRKVMVVGCDPKADSTRLLLGGLAQKSVLDTLREEG--EDVELDDIRKPSFGGSWSVESGGPEPGVGCAGRGIITSINMLEALGAYDEREGLDYAFYDVLGDVVCGGFAMPIRDGKAEEIYIVCSGEMMAMYAANNICKGIMKYAQSGSVRLGGLICNSRNVDNEREMIIELAKRLGTQMIYFVPRHNDVQRAEINRKTVIEWQPDCSQADEYRGLAKAIDDNK-MFVVPKPLAIEELEQLLLDYGLLAA-------------------
>IMG2617271046
-M-QDVETIKPGYPLFNTDEYQEAFARKR-VF-EEAPATEKLEEVFQWTTTEAYKELNFQRQALTINPAKACQPLGAVLCALGFYKTLPYVHGSQGCVAYFRTYFNRHFREPVAAVSDSMTEDAAVFGGQKNMFEGLENSKAMYQPEMIAVSTTCMAEVIGDDLNAFITNAKHDGRVPMDFPTPFAHTPSFVGSHTTGWDNMLEGILSYFTL-------KTMEDKVVGSNGKLNIVTGFEGY-LGNLRVIKRMLNEMGVAYSFLSDPEEVLDTPADGEFRMYA-GGTTQDQIKDAPNAIDTLLLQPYQLPKTKKYVQDTWHQPASAINIPMGLSWTDDFLMKVSELTGKPIPESLTQERGRLLDMMTDSHTWLHGKRFSVFGDPDFVTGMCQFLLELGAEPLHVLCHNANKRWAKDITKLLKDSPYGQDAEVYVGKDLWHLRSLVFSNKPDFLIGNSYGKFIQRDTLHKGKEHEVPLIRMGFPLFDRHHLHRDTTLGYEGAMHMLKLLVNAVMEKLDQDTMTLGETDYAFDLVRMSM------NRQ------ETEQLIQEVLQVYPEATGKQRAKHLMANDPTLEKS---NKC-IVANKKALPGVMTARGCAYAGAKGVVWGPIKDVVNISHGPVGCGQFSRAGRRNYVTGH---SGVNVFADMNFTSDFQEKDVVFGGDKKLAKMIAEIDTLF-PLAKGVTVQSECPIGLIGDDIEAVAKKSAKDI-G-KPVVPVRCEGFRGVSQSLGHHVANDSLRDWVLHNRDDDN---SFESTPYDVAITGDYNIGGDAWSSRVLLEEMGLRVIAQWSGDGSIPEMQTTRHAKLNLLHCYRSMNYISRHLEEKYGIPYLEYNFFGPTQIAASLRKIAAFF-DSTIQENAERVIARHQPMQDAIIAKYRPRLEGKRVMLFVGGLRPRHVIGAYEDLGMEIIGAGYEFAHNDDYD--------------------------RTF--------------------------KELQDGALIYDDATSFELESFVERLKPDLIGSGIKEKYVFHKMGIPFRQMHSWDYSGPYHGYDGFAIFARDMDMTINNPCWKKLQAPW-KR---AGAEALKSAA--MA--IRQCAIYGKGGIGKSTTTQNLVAGLAAEGKKIMIIGCDPKADSTRLILHAKAQNTIMEMAAAAGTVEDLELDEVLKVGYGGIRCVESGGPEPGVGCAGRGVITAINFLEEEGAYEED--LDFVFYDVLGDVVCGGFAMPIRENKAQEIYIVVSGEMMAMYAANNIAKGICKYATSGKVRLAGLICNSRKTDKEAELIEALADRMGTQMIHFVPRDNVVQRAEIRRMTVIEYDPKAKQADEYRTLARKIVENK-KFVIPKPLTMDELEDLLMEFGILDEEDESIVGKTAEAEAALAAA
>IMG637000205
-------MLLRHT---------------TSEVKE--------------------------REGLTINPAKTCQPIGAMYAALGIHGCLPHSHGSQGCCAYHRSTLTRHYKEPVMAATSSFTEGASVFGGQANLLAAIDTIFSVYDPDIIAVHSTCLSETIGDDLQQITRKALDDGKIPEGKYVIYASTPSFIGSHVTGYANMVAGMASQFA-V-STGE------K----KDQVNLVAGWME--PSDMRELKRISKEMGAKIVLFPDTSDVLDAPQTGKHVFYPKGGVTVPELKSTGDSKFTLALGCISAEPAAIALDKKCSVPFETVDMPIGLSATDRFIMALSKAAGVKVPDSITAERGRLVDVMTDMEQYFHGKKVALFGDPDQLIPLTEFLLDLGMKPRHIVSGTPGGRFDKRMKEILE-RA--PGANFKNNADMFLLHQWIKNEPVDLLIGNTYGKYIARDED-------IPFVRFGFPILDRIGHSYFPSVGYSGGLRIVEKILGVLMDRQDMT-----ANEEKFELVM----------MEANKTYPDPSAIREELVQKYPAKVAKKRTKSIIIND--PET--VP-E--VQANVRTVPGIITQRGCSYAGCKGVVLGPTRDIVNITHGPIGCSFYSWLTRRNQTKPETDA-D-ANFITYCFSTDMQEENIVFGGEKKLKVAIQEAYDLFHP--KSIAIFSTCPVGLIGDDVHAAAREMKEKL-GDCNVFGFSCEGYRGVSQSAGHHIANNGVFKHMVGRNN-EK-----KEGKFRLNLLGEYNIGGDAFEIERIFKKCGITLVSSFSGNSTVGQLENAHMADLNVIMCHRSINYMGEMMETKYGIPWMKINFVGAESSAKSLRRIAQYFGDEGLKAKVEEVIAEELPKVKAVIDEIRPRTEGKTAMLFVGGSRAHHYQDLFTELGMTTVAAGYEFAHRDDYEGREVLPGIKIDADSKNIEELKVEADPELYKPRKSEAELEALKAEGLEINGYEGMMKQMMKKSLVVDDISHYESEKLIEIYKPDIFCAGIKEKYVVQKMGVPLKQLHSYDYGGPYTGFEGAVNFYRDIDRMVNNPVWKLIKAPWETAAVLEAT----YAEA-----MRKVAIYGKGGIGKSTTTQNTVAGLAEMGKKVMVVGCDPKADSTRLLLGGLQQKTVLDTLREEG--EEVELEDIIKEGYRNTRCTESGGPEPGVGCAGRGIITSVNLLEQLGAYDEEWDLDYVFYDVLGDVVCGGFAMPIRDGKAEEIYIVCSGEMMAMYAANNICKGILKYADAGGVRLGGLICNSRKVDNEREMIEELARKIGTQMIHFVPRDNFVQRAEINRKTVIDYDPTHGQADEYRALARKIDENE-MFVIPKPLEIEELESLLIEFGIAN--------------------
>IMG637000204
MSEEAVKKV-------------------------TDITPEEVARVEEWINTEEYCEKNLAREAVVINPAHACQPLGAELVAHGFEGTLPFVHGSQGCASYYRSALTRHFREPAAAVADSMTEDGAVFGGQNNLHEGLENALKLYKPKMMAIFTSCMPEIIGDDLNAFIINARNAGIVPQDYPIPYANTPSFNGTHINGYDSMLKSVVSYLA-TDKK-----VEGKD---NGKLNLIPGFDAN-TGNYREYKRICEEFGIPVNLLADISETFDSPLDGTYRTYP-GGTPLEDAADSLNAHATLSMQLHATKETIKWFKSETEAPVEVMPSPIGVANTDAFLMKLSELFGKEVPASLKAERGRLVDAMTDAHQYLHNKKFAIWGDPDFLAGMISFLLEMGAKPYHVICSRGNKKVAKYLQALLDESVYGEGCKLWMNKDLWHLRSLVMTDPVDGLIGSTHGKFIARDAN-------IPHIRLGFPILDRVNLHRVPYIGYQGTMNILTSVANTMLEEVDRTS-----DDAFFEMMRMENENSKGIEKK------ATEELIEKTLELYPEKARKKREPHMSANDPGV------EGCTVKSNRKTVPGVMSARGCAYAGAKGVVWGPIRDMAHISHGPVGCGYYSWGTRRNLVDGH---QGVDVFSAMQFTSDFQEKDVVYGGDKKLAKICEEVKELF-PLAKGISVLSECPVGLIGDDINAVAKKSSKDL-D-LPVIPCNCEGFRGVSQSLGHHISNDSIRDYVIGTREFAD-----EPTDYDIALIGDYNIGGDAWASKKILDELGLNVKAIWTGDGQIEHIAATHQVKLNLIHCYRSMNYMAKVMEEKWGIPWMEFNFFGPTKIAASLRAIAARF-DQKIQDNAEKIIAKYTPKMQAIVDEYRPRLEGKRAMLFVGGLRPRHTIGAYEDLGLEIVGTGYEFAHNDDYD--------------------------RTY--------------------------EEMAKGTLIFDDASEIELETWAKEMKVDLVGSGVKEKYVFQKAGIPFRQMHSWDYSGPYHGYEGFPIFARDIDMAINSPTWGLVKAPF------------------MA-KLRQLAIYGKGGIGKSTTTQNTVAGLASLGKKIMIIGCDPKADSTRLMLHAKAQDTVMDKVRELGTVEDLELEDVLRTGYGDVKCVESGGPEPGVGCAGRGVITAINFLEEEGAYTPD--LDFVFYDVLGDVVCGGFAMPIRENKAQEIYIVVSGEMMAMYAANNICKGIVKYASSGSVRLGGLICNSRNTDKEAELIEALAAKLGTQMIHFVPRDNQVQRAELRRMTVIEYSPDHPQANEYRELARKISENE-MLVVPTPLTMDELEDLLLEFGIIEEDDETIIGKAEAS-------
>IMG2524023162
MP-QCADQVLDFETLFREPEYRDMLADKR-QF-ENRHPDTVVAETLEWSKSWEYREKNFAREALTINPARACQPLGAVYAHVGFKGTLPMVHGSQGCVAYYRSHFSRHFKEPTSCVSSSMTEDAAVFGGMNNMIDALSNAHTLYHPDMIGVSTSCMAEVIGDDLDAFIRNAKEKGSIPMDFDVPFAHTPAFVGSHVTGYDSALRGVLQHFW-KGQ-------T-RVP--DASINFIGGFDGFVVGNMPVIRRIFDAFGADYTVLCDPSDAWNTPGDGEFRMYD-GGTSKDEVKRALNARATVSFQEFCTEKTLKYIAEQ-GQDVVSFNHPMGVAGTDAFLMKIAELTGKPVPESLERERGRLVDAIADSQAHLHGKKFALYGDPDLMLGLTAFLLELGAEPTHILSSNGDAGWAAKVQAVLDASPFGRDCHVYPKRDLWHMRSLLHTEPVDFLIGNSHGKYLERDCN-------VPLIRLAFPIFDRHHHHRFPIWGYEGALRVLVAILDEYFEKLDLNTSDIGVSDYGLDIIRMST------SVEEQKLA--NAALIAEVLEAFPEKSAKKRAKHLATFDSEK------PDCSVKSNIKSLPGVMTIRGCAYAGSKGVVWGPIKDMVHISHGPVGCGQYSWGSRRNYYTGT---TGVDSFVTMQFTSDFQEKDIVFGGDKKLEQVIDEIQTLF-PLNRAISIQSECPIGLIGDDIEAVSKRKSKQYEG-HKIVPVRCEGFRGVSQSLGHHIANDAVRDWVIDPATR-E-AKPFASTPYDVAILGDYNIGGDAWSSRILLEEMGLRVIAQWSGDGTLAEMENTPHAKLNLLHCYRSMNYIARHMEEKSGVPWVEYNFFGPTMIERSLREIASHF-DDTIKENAERVIAKYKALSQAVIDKYKPRLGGKKVMLFIGGLRPRHVIGAYEDLGMEVIGTGYEFGHSDDYQ--------------------------RTL--------------------------EHLKDGTLLYDDVSAFEFEKFVARIQPDLVGSGIKEKYIFQKMGIPFRQMHSWDYSGPYHGFDGFAIFARDMDMAINAPAWTLTRAPW-KT---AA----------MAK-LRQIAFYGKGGIGKSTTSQNTLAALAEMGQKILIVGCDPKADSTRLILHAKAQNTILSLAAEAGSVEDLELEDVMKLGYRDIRCVESGGPEPGVGCAGRGVITSINFLEENGAY-EG--VDYVSYDVLGDVVCGGFAMPIRENKAQEIYIVMSGEMMAMYAANNIARGILKYASSGGVRLGGLICNERQTDKELELAQSLAHKLGTTLIHFVPRDNIVQHAELRRMTVLEYAPDSKQAQEYRSLAEKIHANAGKGVIPTPITMEELEELLMEHGIMQNIDESLVGKTAAEVAADATV
>UBA6211
-M-QNVEKIVNGQKLFQKPEYQEVLENKK-QF-EGASNPAKVAEVAEWMKGWDYREKNLAREAITVNPAKACQPLGAVMAALGFENTMPYVHGSHGCVAYFRSYFTRHFKEPTPCVSDSMSESAAVFGGLSNMKEGLLNCKVMYKPDMIAVSTTCMAEVIGDDLHAFTIGARANGEL-DDTLIPSAHTPSFVGSHITGYDNMMRSILEQTV-PENT------E-KVV-DKERINIIPGFEPY-IGSLREVKKIASMFSDKIVMIGDHADQWDTPA-GEYQMFS-GGTSLEDLKTSRNAGTSISLQKYSTINTGKLLKNIWKQKYLTLN-PIGLSGTDEFVMALSELTGKEVPAELKLQRGRLVDAMQDSYPYMHGKKFAIWGDPDFLLGVVSFLVEMGAEPTHVLCHNAPKGWEEDMKAILAKSPAAASCQIWAGKDLWALRSILFTEPVDFMIGNVYGKELYRDTG-------IPLIRIGFPIFDRHHLHRYSISGYEGALNLLTWITNAVLDQLDEETKHIAQTDYFFDCVRMNP------NLE------LQKEVIQEVLDSYPEKLKKNRAKHLGVDSPET-GK---GACSTRSNKQTVPGVMSQRGCAYAGSKGVVWGPIKDMIHISHGPIGCGQYSRAGRRNYYIGT---TGVDTFVTMNFSTDFTEKDIVFGGDKKLKTALEELDTLF-PLHNGISIQSECPIGLIGDDIQAVAKKHNQET-G-EPVIPVSCEGFRGVSQSLGHHLANDVIRDYVFSDNSYK---KDFESTPYDVAIIGDYNIGGDAWSSRILLEEMGLRVIAQWSGDASYKEMAIAPKAKLNLLHCYRSMNYIARHMEQEYNIPWIEYNFFGPSKTTESLRKIAAQF-DETIQAKCEEVIAKYQPMVDAVIAKYRPRLEGKKVMLYVGGLRPRHVIGAYEDLGMEIIGTGYEFAHGDDYQ--------------------------RTK--------------------------EDLGRSTLIYDDVNEYELEAFVKKLQPDLVASGVKEKYVFQKMGLPFRQMHSWDYSGPYHGYDAFAIFAKDMDLALTSPVWAHSKAPWEKT---AE-----AV---MSE-LRQIAFYGKGGIGKSTTSQNTLAAMCHYGKKILIVGCDPKADSTRLILHEKAQSTIMQLASEAGTVEDLELEDVCKPGAGEIMCTESGGPEPGVGCAGRGVITAINFLEEEGAYNDE--LDFVSYDVLGDVVCGGFAMPIREGKAQEIYIVMSGEMMAMYAANNISKGILKYANTGGVRLAGLICNARMTDREYDLAKNLATQIGTQMIHFVPRSNHVQRAELRRMTVVEFAPKSEQAMEYRELARKIIEND-LKVIPTPLHMDDLENLLMEFGLEEEVEADAIGKK-AEEA-----
>IMG2517572024
MT-QNPGKIQDHFDLFHTDPYQDLFEYKRQ-F-EGAHSKEEVARVAEWTKSWEYREKNFSREALTINPAKACQPLGALFVAAGFEGTLPYSHGSQGCVAYFRTHLTRNYKEPFQAVSSSMTEEAAVFGGLKNMVDGLANSYELYKPKMIALCTTCMAEVIGDDLGAYVQTAKNEGSVPEDFPVPHAHTPSFVGSHITGYDNMLKAILDCLS-KDK---------KQETTNGKYNFNLGFDPY-IGNIRELKRILQLFDIDYTILSDNADSFDSPNTGEFKMYN-GLTTLEEAGDAINGEGTFFFQKYSTLKTQEYLEKDWQQSTFNAR-PFGIRGTDEFLTKLSEVTGKPVPQELIDERGRAVDAMTDSQAWIHGKRIAIYGDPDHVLGVVNFTMELGAEPIHIVVSNSNPDFEKELQAILDANPYGQKATIWPKKDLWHLRSLMFTEPVDLLIGNSYGKYLWRDTK-------TPLVRIGYPIFDRHHMHRYPTLGYQGAINMHNWIVNTILDELDRKTIIPSKTDISFDLIR-------MTTVE------NNQDLIKEVLEAYPEKAAKKRQKHLDVYEENN------SDCGVKSNKKSVPGVMTTRGCAYAGAKGVVWGPVKDMVHISHGPVGCGYYSWSGRRNYYVGT---TGIDSFGTMQFTSDFQERDIVFGGDKKLAKLLDELEVLF-PLSQGTTIESECPVGLIGDDIEAVARAKAKET-G-KPVVPVRCEGFRGVSQSLGHHIANDTVRDWVLPKADEYRPEG-YEPGPYDVNIIGDYNIGGDAWPSRMLLEAMGLRVISQFSGDGSFNEVVMAPLAKLNLIHCYRSMNYLCRHMEETYGIGWMEFNFFGPTQIAKSLRSIAAKF-DETIQANAERVIAEYQSNMDAIIAQYRPRLEGKTVMMMVGGLRPRHVIPAFQDLGMDVIGTGYEFGHGDDYK--------------------------RTT--------------------------EYIKEGTIIYDDVSGHEFEEFAKKLNPDLIAAGIKEKYVFQKMALPFRQMHSWDYSGPYHGYHGFAVFARDMDLAINNPTWSLIENPW-QK-------------------MRQIAFYGKGGIGKSTTSQNTIAALSET-ERVMIVGCDPKADSTRLMLHCKAQTTILSLAAERGSVEDVELEEVLVPGYNNVRCVESGGPEPGVGCAGRGIITAINFLEEEGAY-ED--LDLVSYDVLGDVVCGGFAMPIREGKAQEIYIVTSGEMMAMYAANNIARGILKYAQSGGVRLGGLICNSRKVDKEVELIEALAEKLGTKMIHFVPRDNVVQRAELRRMTVIEYEPEHPQANEYRALADKIKNNK-DLVIPTPITMDELEDLLVEFGFMDSDEEYVIEADKATTSV----
>IMG2684623093
MP-QSAEKTKDHVTLFSEPEYTTMFAEKKAQF-ECRPTDDAVAAQAEYTKSWEYREKNFAREKAVINPAKACQPLGAVFAAQGFEETMPYVHGSQGCVAYFRSHLARHFKEAVPCVSDSMTEDAAVFGGLTNIVDGLQNSYTLYKPKMIAVSTTCMAEVIGDDLSAFIATAKEKESVPADFAVPFAHTPSFVGSHTTGYDNMIKGVLNYFW-DREKGEL--AR-GAV--TEKINIIPGFDGYAVANNRELKRYMDTMGVEYTFISDVSDIYDTPSDGTYRMYD-GGTKLDDVRTAIDAKATIGLQHDCSVKSLEYIGTK-GQPTATFRYPMGVGGTDALLMKISELSGKPIPESIEKERGRLVDAIADSQAYLHGKKVALFGDPDFVYGMAAFLLEMGCEPLHCLSTNGGKEWTAAMEALLASSPFGAGCKVYAGKDLWHMRSLLFTEPTDLLIGSSYGKYLEKDTG-------IPLIRLTFPIFDRHHHHRFPTLGYQGALRVLVEILDRIFEVTDASS------DISFDLTRMSLD------YTNDTAA--AEALIKEVLEAYPEKAAKRRSKHLAVAKPAEEEGA--TNCGVKSNIKSIPGVMTIRGCAYAGSKGVVWGPIKDMVHISHGPVGCGQYSWSQRRNYFNGT---VGVDSFVTMQVTSDFQERDIVFGGDKNLDAMIDELDTMF-PLAKGISIQSECPIGLIGDDIEAVAKKKHKET-G-KTIVPVRCEGFRGVSQSLGHHIANDAIRDWVFDKPA--PEE-AFVPGPYDVNLIADYNIGGDAWPSRKLLEEMGLRVIGMWSGDATLSEMARAPKAKLNLIHCYRSMNYICRHMEEKYGIKWVEYNFFGPSQIATSLRKIAAQF-DETIQKKAEEVIAKYQPLVDGVLAKYKARLEGKTVMLYVGGLRPRHVANAYEDLGMKIVGTGYEFAHNDDYQ--------------------------RTG--------------------------HYVKEGTLIYDDVTGYELEKFIEQIRPDLVGSGIKEKYATQKMGVPFRQMHSWDYSGPYHGYDGFAIFARDMDMAINSPVWSKFKAPW-KA---A-----------M---VRQIAFYGKGGIGKSTTSQNTLAALVEMGQKILIVGCDPKADSTRLILNTKLQDTVLHLAAKAGSVEDLELEDVMKIGYKGIKCTESGGPEPGVGCAGRGVITAINFLEENGAY-DD--VDYVSYDVLGDVVCGGFAMPIRENKAQEIYIVMSGEMMALFAANNIAKGILKYAGSGGVRLGGLICNERQTDRELELAEALAKKLNTQMIHFVPRDNGVQHAELRRQTVIQYAPDSKQAGEYRALAQKIHANGGKGTIPTPITMEELEDMLLEFGIMKSDEQALAELEAKEKSLCSAG
>IMG2675903220
MS-QTVDKVEPGYSLFKQDEYQDMMANKRAKY-EEGYDDAKIKEVFDWTTTEEYKELNFERKNLTINPAKACQPLGSVLCALGFENTLPYVHGSQGCVAYFRTYFNRHFKEPVACVSDSMTEDAAVFGGQKNMFDGLENATALYKPEVIAVSTTCMAEVIGDDLNAFIGNAKKEGYIPEDMPVPFAHTPSFVGSHTTGWDNMFEGMARYFTI-------NEMEDKEVGSNGKINLVPGFETY-LGNYRVMHRMMQEFDTGYSLLCDPTEVLDTPADGQYRMYA-GGTPISEMKDAPNAKTTILLQPDQLVKTKKYVEGTWNHEVPTLNIPMGLDWTDDFVMKIAELSGKEVPASLEKERGRLVDMMTDSHTWLHGVSFSIYGDPDYLFGLTKFLQELGCEVKHILCNNGTKRWKKKMEKLIAEAPGTANAEVHFGKDLWHFRSLVFTNKPDFMIGNSYAKFIQADTKAKGEEFEVPLIRLGFPIFDRHHLHRNTTLGYEGGMMMLTTIVNAVLEKLDADSMKLGKTDLTFDLVR-MTI-----DKS------ATDALIEEVLDVYPAKAKKDRTKHLASND--TEAT---KSC-VTSNRKSLPGVMTARGCAYAGSKGVVWGPIKDMIHVSHGPVGCGQYSRAGRRNYYTGT---TGVNAFGTMNFTSDFQERDIVFGGDKKLASIVDEIETLF-PLAQGISIQSECPVGLIGDDIEAVAKTKGKEI-G-KTIVPVRCEGFRGVSQSLGHHIANDTVRDYVLEGAA--D--KEQKREPYDVAIIGDYNIGGDAWSSRILLEQIGLNVVSQWSGDGTLPELENTPSVKLNLIHCYRSMNYISRHMEEKYGIPWMEYNLFGPTKCEESLRKIAAFF-DETIQAKAEEVIAEYKKQWEPIVEKYKPRLQGKKVMLYVGGLRPRHVIGAYEDLGMEIVGTGYEFAHNDDYV--------------------------KTA--------------------------TEVKDATLIYDDVTGFELEKFAEVIKPDLIGAGVKEKYIFQKMGIPFRQMHSWDYSGPYHGFDGFAIFARDMDMTLNNPCWDKLTAPW-KK---TEDEALAETA--MA--IRQCAIYGKGGIGKSTTTQNLVAALAEAGKNVMIIGCDPKADSTRLILHAKAQNSIMEMAAEAGSVEDIELEDVLKVGYGGVRCVESGGPEPGVGCAGRGVITAINFLEEEGAYEED--LDFVFYDVLGDVVCGGFAMPIRENKAQEIYIVVSGEMMAMYAANNISKGICKYAATGSVRLAGLICNSRKCDREDELIIALAEKIGTQMIHFVPRDNVVQQAEIRRMTVIEYNPKCQQADEYRALARKVMDNE-LFVVPNPCTMDELEDLLMEFGIMDVEDESIIGQKAEEATA----
>UBA6219
MP-QSADKVKDHISLFKEPEYLELFAAKKAQF-ECRPTDEAVAAQAEYTKTWEYREKNFSREIATINPAKACQPLGAVFAAAGFEGSLPYVHGSQGCVAYFRSHLARHYKEAVPIVADSMTEDAAVFGGLNNIVEGLANAYKLYSPKMIVVSTTCMAEVIGDDLSAFIATAKEKESVPLDFPVPFAHTPSFVGSHTTGYDNQMKGILNYFW-DRE--AQ--LT-AKP--GTKINIIPGFDGYSVANNREIKRYMAEMGVEATLLGDVSDVFDTPSDGEYRMYD-GGTTLDDARDAINAKATIALQEFCSQKTLEYVETK-GQQTASFNYPMGIGATDAFLMKVSELTGKAIPASIEKERGRLVDAITDSQAWLHGKKFAVFGDPDFCLSMAAFLMEMGAEPTHVLCTNGGKEWEEKAKALLASSPFGANGQVWAGKDLWHLRSLLFTEPTDFIIGSSYGKYLEKDTG-------IPLIRLTFPIFDRHHHHRFASFGYQGALRVLVEILDRVFEAADAAS------DISYDLTRMSLD------NAPDAAF--NEALIKEVLAQYPEKAAKRRGRHLNVKK-TDDAG---SSCGVKSNIKSVPGVMTIRGCAYAGSKGVVWGPVKDMLHISHGPVGCGHYSWSQRRNYFNGT---VGIDSFVTMQITSDFQERDIVFGGDKNLEKMIDELNDLF-PLNKGISIQSECPIGLIGDDIEAVAKKKNKDL-G-KPVVPVRCEGFRGVSQSLGHHIANDAIRDWVFEKTK--PE---WETGPYDVNLIADYNIGGDAWPSRRLLEEMGLRVVGMWSGDATLAEMERAPKAKLNLIHCYRSMNYICRHMEEKYNIPWVEYNFFGPSQIAKSLRKIASQF-DETIQANAEKVIEKYQALVESVLAKYKPRLEGKKVMLYVGGLRPRHVANAYDDLGMTIVGTGYEFAHNDDYQ--------------------------RTT--------------------------DYVKDGTLIYDDVSGYELEKFIEKIRPDLVGSGIKEKYATQKMGVPFRQMHSWDYSGPYHGYDGFAIFARDMDMAINSPIWSKFKAPW-KA---A-----------M---PRQIAFYGKGGIGKSTTSQNTLAALVEMDQKILIVGCDPKADSTRLILNTKLQDTVLHLAAKAGSVEDLELEDVMKIGYKGIKCTESGGPEPGVGCAGRGVITAINFLEENGAY-DD--VDYVSYDVLGDVVCGGFAMPIRENKAQEIYIVMSGEMMALFAANNIAKGILKYAGSGGVRLGGLICNERQTDRELDLAETLAKRINTQLIHFVPRDNVVQHAELRRQTVIQYKPDCQQAKEYRELATKVHGNGGKGTIPTPISMEELEDMLIEFGIMKTDEQALADLAAKEASLCSAG
>IMG2519103099
--------MLDYT---------------PKEKVE--------------------------RNALVVNPAKICQPIGAVYAAMGVHNCMPHSHGSQGCLSYLRMCLTRHYREPTAATSSSFSEGTAVFGGASNLREALTNIEAVYQPEVIAIHTTCVAETIGDDVNQIIEDVKMEELIDPSIKLCAASTPSYVGSHVTGYDNMVKSFVTSFA-R-KSKP-----------NGKLNVIPGFVD--PGDIREIKRILSIMKIPAIVFPDQTNVFDSGLLGDGSLYAKGGTPVGDIEDTANSVGTVALCSMAGGAAAQLLKTKFKVPEQIGPVPIGVRYTDRFIMKAAELANVPIPPELEQERARVVDMMTDAHPHYYGKKVAIFGDPDIIQGLTSLVLEMGMEPTVVLSGSTSKAFEGEMAQL---VPLYPDSQILTGADLFTLHQIIKNEPVDMLIGNTYGKHIALAED-------IPLIRVGFPIMDRANMHHFPVMGYAGAARMVEWIGNTFLDIKDKT-----IPEEELEVVQ-------------MSSEVETQDIVDEMMKRYPEKVARDRRKHVVVRN-CSTD-----QH-IEADSKVVPGIMTNRGCAFAGGKGVVMGPIKDMVHIVHGPIGCGYYTWGTRRNMGKAEGGD----NYLQYSFSTDMIETDIVFGGEKKLKAAIDDVVRIFKP--GAISICATCPVGLIGDDIEAVALEAQKEH-G-IKVMALRCEGYRGVSQSAGHHIASNVLMEHVVGTEE-LE-----NPTPFDINIFGEYNIGGDLWEIKPLFEKIGYRIVSSFTGDGSFHSLAKAHKAKLSILLCHRSVNYTNRMMEERYGVPWLKVNYVGVEGTKKSLRKMAQFFDDPELTRKTEEVIEEEMAKIQPELEKYRRKLAGKKVFIYSGGSRSHHYQNLFEDLGMKVIVAGYQFAHRDDYEGRKVLEGMKEKASSSILEDLHYEMEE---KPAISEERMKELKEQ-L-LMDYEGMFPEMKDGTVVVDDLNHYETEFLIKELKPDLFCSGIKDKYMAQKMGIPSRQIHSYDYSGRYTGFSGVLNFARDVDMAVNNPTWSLMKTPWKAE----------------------------------------------MGKKILLVGCDPKADSTRMLLGGLNQRTVLDTLRAEG--DEVELDKLLQPGFGGIKCVESGGPEPGVGCAGRGIITSINLLENLGAYDED--LDYVFYDVLGDVVCGGFAMPIREGKAKEIYIVASGELMAIYAANNICKGIQKYAK-GGARLGGIICNSRNVDGERELLQAFAERLGSKLIHFVPRDNIVQRAEINRKVVIEYDPACNQANEYLTLANNIETNE-LFVVPKPLEMDDLEAMMVEFGIVEL-------------------
>IMG2506520024
-M-QTADNIKPCYPLFRDDDYKKNLAEKRVQF-EEGHGPDKVFETFMWTTTQEYQDLNFKREALTVDPAKACQPLGAVLCASGFHKTLPYVHGSQGCVAYFRTYFNRHFKEPCSCVSDSMTEDAAVFGGQKNMFDGLENAKAIYKPDMIAVSTTCMAEVIGDDLNAFINNSKKAGHIPQDYPVPFAHTPSFVGSHTTGWDNMEEGILRYFTL-------NSMEGKVVGSNKKVNIVPGFETY-LGNYRVIKRMLTEMGVGYTMLSDPTDVFDTPADGEFRMYS-GGTTMDEVKDAPNAITTLLMQPAQLEKTKKFVENTWKHDIPKLNIPMGVEWTDEFLMKVSEVTGQPIPASLELERGRCMDLISDSHAWLHGKKFAIYGDPDFVMGMVKILLEVGAEPTHILSHNANKRWGKSMEKLLASSPFGTLGKVYVGNDLWHMRSLCFTDKPDFLIGNSYGKYIQRDTRHKGEEFEVPLIRIGFPIFDRHHQHRATTMGYEGMMSVVTQLTNAVLEQLDKETIGMGTTDYNFDLVRMTTL-----SRE------ETDALIAEVLEVYPEKAKKDRAKHLASNDVSIEQS---KKC-ITSNRKSLPGVMTIRGCAYAGSKGVVWGPIKDMIHISHGPVGCGQYSRAGRRNYYVGT---TGVDTFGTMNFTSDFQEKDIVFGGDKKLAKLIEEVEQLF-PLHKGISVQSECPIGLIGDDIESVSKKGSAAI-G-KPIVPVRCEGFRGVSQSLGHHIANDAIRDWVLDKRDG----QPYESTPYDVAIIGDYNIGGDAWATRILLEEMGLRVVAQWSGDGTIAEMMNTPKVKLNLLHCYRSMNYISRHMEEKYGIPYLEYNFFGPTKIVESCRKIAAFF-DDTVKAKTEAMIARYQPMMDEIIAKYKPRLEGKKVMLYVGGLRPRHVIGAYEDLGMEVIGTGYEFGHNDDYD--------------------------RTI--------------------------KEMGDATLLYDDVTGFELEEFVKRLKPDMVGSGIKEKYIFQKMGIPLRQMHSWDYSGPYHGYDGFAIFARDMDIALSNPTFKNLVPPWKKV---EAE-DVKKAA--MAK-LRQCAIYGKGGIGKSTTTQNLVAALAESGKKVMIVGCDPKADSTRLILHSKAQTTVMHLAAEAGSVEDLELEDVLSVGFGGIKCVESGGPEPGVGCAGRGVITAINFLEEEGAYDED--LDFVFYDVLGDVVCGGFAMPIRENKAQEIYIVCSGEMMAMYAANNISKGIVKYANSGGVRLAGLICNSRNTDREDELIMALASRLGTTMIHFVPRDNAVQHAEIRRMTVIEYDPKHKQADEYRQLAAKIVANT-NFVIPTPIEMEELEDLLMEFGIMEAEDESIVGKTAADLAA----
>IMG2508501021
MP-QNADKVIDHELLFREPEYQKLFADKK-EF-EFNHAEVKIEEIRNWTKSAEYKDKNFAREALTVNPAKACQPLGAVYVANGFHKTLSFVHGSQGCVAYYRSHFSRHFKEPTSCVSSSMTEDAAVFGGLNNMVDGLANAYNLYKPEMIAVSTTCMAEVIGDDLNAFIKTSKEKGSVPAEFDVPFAHTPAFVGSHVTGYDNALLGVLQHFW-DGKAGTVPALE-RQP--NDSINFIGGFDGFVVGNMKEIKRIFTLFGADVNILCDPSEAWNTPTDGEFRMYE-GGTTKETVQRALNAKATIVFQEFCCEKTSKYIATK-GQEVVALNAPVGVAGTDEFLMAISRLTGKPIPAELEKERGQLVDAMADSQAHLHGKRYALYGDPDQMLGYTQFLLELGAEPAHILATNGTEDWAAKVQKLLDASPYGAGCKAYPKRDLWHLRSLLFTEPVDFMIGNTYGKYLERDTN-------TPLARLVFPIFDRHHYHRFPTWGYGGALWILTMLLDEFFETLDANTIVPGKTDYSYDIIRMTM------TVEERKVA--NKALIDEVLKAYPDKMAKRRAKHLGQFEEGK------PDCGVKSNIKSLPGVMTIRGCAYAGSKGVVWGPIKDMIHISHGPVGCGQYSWAARRNYYIGV---TGVDTFVTMQFTSDFQEKDIVFGGDKKLDKIIDEIQDLF-PLNKGISIQSECPIGLIGDDIEAVSKKKSKEYNG-HTIVPVRCEGFRGVSQSLGHHIANDAIRDWVFDKVDP-NKRPEFVSTPYDVAIIGDYNIGGDAWSSRILLEEMGLRVIAQWSGDGTIAELENTPKAKLNVLHCYRSMNYISRHMEEKYGVPWVEYNFFGPTKIEESLREIASHF-DDTIKAKAEEVIAKYKPLMQAVIDKYKPRLQGKKVMLFVGGLRPRHVIGAYEDLGMEVVGTGYEFGHNDDYQ--------------------------RTT--------------------------HYIKDGTLIYDDVTGYEFEKFVEKVQPDLVGSGIKEKYVFQKMGVPFRQMHSWDYSGPYHGYDGFAIFARDMDMAISSPIWGLTKAPW-KK---AA----------MAK-LRQIAFYGKGGIGKSTTSQNTLAALAQMGQKILIVGCDPKADSTRLILHAKAQDTILSLAAEAGSVEDLELEDVMKIGYRDIRCVESGGPEPGVGCAGRGVITSINFLEENGAY-DG--VDYVSYDVLGDVVCGGFAMPIRENKAQEIYIVMSGEMMAMYAANNISKGILKYANSGGVRLGGLVCNERQTDKELELAESLAKMLGSRLIHFVPRDNIVQHAELRRMTVLEYAPESKQAQEYRTLAEKIHANAGNGTIPTPITMDQLEDLLMEHGIMKTIDESQVGKTAAELAA----
>IMG2508501023
-------MLLRHT---------------PKEIKE--------------------------RKALAVNPAKTCQPIGAMYAGLGIYGCLPHSHGSQGCCAYHRSTLTRHYREPIMAATSSFTEGASVFGGQANLLQALLTIFTTYNPDMVAVHTTCLSETIGDDVNQIVKKAYKDGTIPEGKYVVHTSTPSYVGSHVTGFSNMVKSIAVQMA-E-KTGK------S----NGRVNIVPGFVE--PSDMAEIKRIAAMLSVNPILFPDTSGVVNGPLTGKFEMYPKGGTPISDLKSAGDSMASIGLGAWASAEAVKALDAQCKVPCQVQDLPIGLLATDRFVDALRTVAGVSVPDCVTQERGQLLDVISDMQPHLYGKKVAIAGDPDQLIPLTEFLVTIGMKPVHIVTGTPGKAFTKRIKEITARFG--DQINVQNPGDMFLLHQWIKNEPVDLLICNTYGKYMARDED-------IPFVRHGFPILDRIGHAYFPTVGYKGGLHLLEKILGVLMDRKDRD-----ASEETFELVE---------MTGERTITVNPEDVKKEILAKYPPKVARKRGKQITPVSSEEDK-GSL-T--VGANVRTVPGIITQRGCCYAGCKGVIMGPTRDIINLTHGPIGCGFYSWLTRRNQTRPPSDD-A-ENYMTYCFSTDMQDEDIVFGGEKKLKAAIQEAYDIFKP--KTISIFSTCPVGLIGDDVHAVAREMKAKL-G-INIFGFSCEGYKGVSQSAGHHIANNTIFTHVVGLDD-TI-----SDAKYKINLLGEYNIGGDAFIIDDLLEKCGISVVSTFSGNSTIDQFANCHTADLNAVMCHRSINYVADMLEIKYGIPWIKISFLGPKSTAQSLRKIAAYFEDQELIDTVEKVIAEEMIPVEAKIKEIKPRCEGKTAMMFVGGSRAHHYQELFRDLGMEVLSAGYEFAHRDDYEGRHVIPDIKIDADSRNIEELEIEPDETRYNPRKTEAQIKALEEKGVAFKEYEGMIPDMAKGSLIVDDISHHETETLIEMYKPDIFCAGIKEKYAVQKHGIPMKQLHSYDSGGPYAVFKGAINFYEEIDRMLNANIWHYLEAPWQKAPELSGK----YAAE-----MRKVAIYGKGGIGKSTTTQNTVAGLVEAGKKIMIVGCDPKSDSTRLMLNGLAQKTVLDTLREEG--EDVELEDVRKEGYGGVLCTESGGPEPGVGCAGRGIITSINLLEQLGAYDEEQHLDYVFYDVLGDVVCGGFAMPIREGKAQEIYIVVSGEMMAMYAANNICKGIVKFAQSGGVRLGGLICNSRQVDNEEEMILQLAKRLGTQMIHFVPRHNMVQQAEINRKTVIDFAPDHPQADEYRSLARKMDENE-MFVIPTPLEIEELEALLIKYGIAA--------------------
>IMG2585428155
-MSEALRKV-------------------------TEHTPEEIEKVKAWINTEEYKEKNMAREALVVNPAHACQPLGAQMVATSFEGSLPFVHGSQGCASYFRSTFTRHYREPSAATCDAMTEDGAVFGGQNNLHEGMENAYTLYKPKMMPVYTTCMPEVIGDDLTSFIRNAKQKGLIPEDLPTPYANTPSFNGTHIHGYDSMLLSILKDLT-KDQR-----VEDKC---TGKLNIIPGFDGN-VGNLREYKRICDLMDIPYTMLADSSEVFDSGCDGEYKMYP-GGTKLEDAAESINGKATIAMQKYSTLHTMKFINAEYAGAKEVMPMPFGVKKTDEFILKLAELFGKEVPQELKDERARAVDAMTDAHQYLHGKKLAVFGDPDYVIGIVSFLLEMGARPWYVVVSRATKKFKKEMDALLETSMYGEGCTCYINKDLWHMRSLVMTDPVDGIIGDTHGKWVARDAK-------IPLFRIGFPIIDRVNLHRSPVVGYTGAINMLSMIANKFLDIMDETC-----EDQWFEMMRMAE---RGVTIE------RTEKLIDETLAHMPEKAQKKRAPHVGANEPSV------SSCAVKSNRKVVPGVMSQRGCAYAGAKGVVWGPIRDMVHVSHGPIGCGVYSWGTRRNLMQGT---PGVTSF-PLDFTSDFQERDIVYGGDAKLEKLLREANELF-PLNKGLSILSECPVGLIGDDINAVAKKMEKEL-D-KLVVPCNCEGFRGVSQSLGHHISNDSIRDHIIGKYEFTE-----KAGPYDVALIGDYNIGGDVWAAKPILEEIGLNVKSIWTGDGEVEKIAATHTVKLNLIHCYRSMNYMCKVMEEKWGIPWLEYNFFGPTKIEESLRAIAERF-DDKIKKNVEKVIKKYKPMMKEIVDEYKPRLDGKTAMLFVGGLRPRHTVGAYEDLGIQITGTGYEFAHQDDYD--------------------------RTA--------------------------PEMAKGTLIYDDVSEFELEKYVEEFKPDLVGSGIKEKYVFQKSGIPFRQMHSWDYSGPYHGYEGFKIFARDIDMAINSPTWGLVKSPF------------------MEKKMRQIAIYGKGGIGKSTTTQNTVAGLASLGKKVMIVGCDPKADSTRLILHAKAQETVMDKVRELGTVEDLELEDVLKWGYGDVKCVESGGPEPGVGCAGRGVITAINFLEEEGAYTDD--LDFVFYDVLGDVVCGGFAMPIRENKAEEIYIVVSGEMMAMYAANNISKGILKYSSSGNVRLAGLICNSRNTDREADLITALAERLGTQMIHFVPRDNQVQRAELRRMTVIEYSPEHKQAEEYRTLAKKIDENK-MFVVPTPLEMDDLEDLLMEFGIMEAEDESIVGKAEE--------
>IMG639633007
-M-QAVDDIKPCYPLFRDDDYKENLKRKQDLY-EERVPADKIAETFEWTTSKEYQELNFKREAITINPAKACQPLGAVLCSLGFKNTMPYVHGSQGCVAYFRTYFNRHFKEPVSCVSDSMTEDAAVFGGQKNMFDGLENAKAIYKPDMIAVSTTCMAEVIGDDLNAFINNAKKAGHVPQEYPVPFAHTPSFVGSHTTGWDNMWEGIARFFTL-------NKMEGKVVGSNGKLNFVPGFETY-LGNYRVIKRMMGQMGVDATVLSDPSEVLDTPSDGEFRMYS-GGTTMDEMSDAPNALNTIVLQPWQLEKSKKFVETVWNHDVPKLNIPMGLDWTDEFLMKVSEITGKAIPEELALERGRLVDMMQDSHTWLHGKKFALYGDPDFVLGLTKILLELGAEPIHILSNNANKRWGKAVQKVLDGYKHGANCKVYVGNDLWHMRSLCFTEKPDFLIGNSYGKYIQRDTVFKGKEFEVPLIRLGFPIFDRHHLHRMTTLGYEGAMYVLTTLVNAVLERLDDETRGMGTTDYNYDLVRMSNL-----TRE------ETDALIQEVLEVYPEKAKKDRAKHLAVNDQSITQS---KKC-ITSNRKSLPGVMTIRGCAYAGSRGVVWGPVKDMIHISHGPVGCGQYSRGGRRNYYVGT---TGVNTFAEMNFTSDFQEKDIVFGGDKKLAQAMAEIEQLF-PLNKGISVQSECPIGLIGDDIEAVSKKAAAQY-N-KVVVPVRCEGFRGVSQSLGHHIANDAIRDYVLSNRDG----KEFESTPYDVTIIGDYNIGGDAWASRIFLEEMGLRVIAQWSGDGTIAEMENTPKAKLNLLHCYRSMNYISRHMEEKYGIPWMEYNFFGPTKIEESLRRIAAFF-DDSIKAKCEEVIAKYKPMMQAVIDKYKPRLQGKRVMLYIGGLRPRHVIGAYEDLGMEVVGTGYEFAHNDDYD--------------------------RTI--------------------------QEMGNATLLYDDVTGFELEEFVKRIKPDLVGSGIKEKYIYQKMGIPFRQMHSWDYSGPYHGYDGFAIFARDMDMTLNNPCWGKQTPPWKK----TEATEDVKAAA-MAK-LRQCAIYGKGGIGKSTTTQNLVAALAEAGKKVMIVGCDPKADSTRLILHSKAQTTVMHLAAEAGSVEDLELDDVLSVGFGGVKCVESGGPEPGVGCAGRGVITAINFLEEEGAYDDE--LDFVFYDVLGDVVCGGFAMPIRENKAQEIYIVCSGEMMAMYAANNIAKGIVKYANSGGVRLGGLICNSRNTDREDELIEALAAAMGTQMIHFVPRDNAVQHAEIRRMTVIEYDPTHKQADQYRQLAQKVLNNK-MLVIPTPIEMEQLEALLMEFGIMEQEDESIVGQTAAELAAGAAA
>IMG2524614757
MS-QTVDKIKPGYPLFQQPEYQELFAKKRGEH-EDGFDEAKVKEVFEWTTTEEYKELNFARKQVAIDPAKACQPLGSVLCALGFEKTLPYVHGSQGCVAYFRTYFNRHFKEPVACVSDSMTEDAAVFGGQKNMFDGLQNALALYKPEVIAVSTTCMAEVIGDDLNAFIGNAKAEGYIDKDFPTPFAHTPSFVGSHTTGWDGMFEGFMRYFTL-------NEMEDKEVGSNGKINIVPGFETY-LGNYRVIHSMLQEMGVEYSLLCDPSEVLDTPADGEYRMYA-GGTPIAEMKDAPNALTTVLLQPDQLVKTKKFIDNTWKHEVPALNIPMGLDYTDEFLMKIAEISGKEIPESLAKARGRLVDMMTDSHTWLHNISFSVYGDPDYLLGLVKFLQELGCEVKHILCNNGNKRWKKKMDALIAEAPGTADAEIYFKQDLWHFRSLVFTNKPDFIIGNSYGKFIQRDTKAKGEEFEVPLIRLGFPIFDRHHLHRNATLGYEGAMYMLTTLVNEVLAKLDLDTSEMGRTDYGYDLVR-MSM-----DKQ------TTQAMIDEVLEVYPEKAQKDRAKHLAVNE--TNGE---GKC-ITSNRKSQPGVMTARGCAYAGSKGVVWGPIKDMIHISHGPVGCGQYSRAGRRNYYTGY---TGVNAFGTMNFTSDFQERDIVFGGDKKLSTIIDELETLF-PLAKGYSIQSECPVGLIGDDIEAVAKTKKAEI-G-KTLVPVRCEGFRGVSQSLGHHIANDTLRDYVLDGT---D--PEAAQAEYDVAIIGDYNIGGDAWSSRILLEEIGLNVVAQWSGDGTLTELENTPKVKLNLVHCYRSMNYICRHMEEKFGIPWLEYNLFGPTKCEESLRAIAAKF-DEKIQAKAEEVIARYRAEWQPIIDKYKPRLQGKKVMLYVGGLRPRHVIGAYEDLGMEIVGTGYEFAHNDDYA--------------------------KTT--------------------------PEVKDATLLFDDATGFELEFFAEKLKPDLIGAGVKEKYIFQKMGIPFRQMHSWDYSGPYHGYDGFAIFARDMDMTLNNPCWDKLTPPW-KQ---EKDSEAAAA---MA--IRQCAIYGKGGIGKSTTTQNLVAALAEAGKKVMIIGCDPKADSTRLILHAKAQNTIMEMAAEEGSVEDLELDDVLKVGYGGVRCVESGGPEPGVGCAGRGVITAINFLEEEGAYEED--LDFVFYDVLGDVVCGGFAMPIRENKAQEIYIVVSGEMMAMYAANNISKGICKYASSGGVRLAGLICNSRKCDREDELIEALAAKIGTQMIHFVPRDNVVQQAEIRRMTVIEYNPKCNQADEYRTLAKKIIENE-LFVVPEPATMDELEELLMEFGIMDEEDTSIIGKAVETA------
>IMG2512047085
-------MLLNHT---------------TADIKE--------------------------RKALTINPAKTCQPIGAMYAALGIHGCLPHSHGSQGCYAYHRSALTRHYKEPVIAATSAFTEGASVFGGQANLLQAIDNIFAVYQPDIIAVHTTCLSETIGDDIPQIINKARAEGKIPEEKYVIHANTPSYVGSHVTGFAGMVKAMVDYFA-E-AGGT------R----EKTVNIIPGWVE--PADMAEIKRIAAEMKIRIILFPDTENVLNGPMTGRYKMYPDGGVTVDQLKATGSSMGTLALGRIASAPAARALDVKCRVPCDILNLPIGLHATDMLVDTLRRIAGVNVPDSLTTERGRLVDIITDMHQYFYGKRVGLVGDPDQLLSLTQFLVALDMHPVYIVTGTPGKKYEKTLRETVKDVP--CEVKIQVPGDMFLFHQWIKQESVDLIIGNTYAKYIAKDED-------IPFVRHGFPIYDRVGHSYFPTVGYRGGMRLLEKILDALLDRKDRD-----ADDITTELVMMAKPAE--KEEGIKLDGLDPEKVKAELLSSYPTKVARKRAKQIIVNKIEPGD-DVP-V--IQSNVRTVPGLISQRGCCYAGCKGVVLGPTRDIVNITHGPIGCGFYSWLTRRNQTDPSTPD-G-HNFMPYCFSTDMQDEEIIFGGEKKLAQAIQEAYDNFHP--KAIAVFATCPVGLIGDDVHTVCRKMKEKL-G-INVFGFSCEGYKGVSQSAGHHIANNQIFKHVVGLDD-TV-----REGEFKLNLLGEYNIGGDAFEIERIFKQCGLTLISSFSGNSSIDGFANAHTADLNLIMCHRSINYVAEMMERKYGLPWIKVNFIGAKATAKSLRKIAAYFGDPKLMDRVEAVIAEEMPRVEAALSEIRPRTAGKRAMLFVGGSRAHHYQELFAELGMETLSAGYEFAHRDDYEGRKVLPSIKVDADSRNIEELEIHPDPEKYSLRKSPEEMARLREEGMPFADYRGMMPDMKEGSLVIDDISQHETDAMLEIFKPDIFCAGIKEKYTVQKHGIPLKQLHSYDYGGPYAGFIGAVNFYKEIDRMVNSKVWRYLKAPWQENPELSAT----YAWE-----MRKVAIYGKGGIGKSTTTQNTVAGLAEMGHKVMVVGCDPKADSTRLLLGGLAQRTVLDTLREEG--EDVELDDVRKVGFSKTLCTESGGPEPGVGCAGRGIITSINLLEQLGAYADSEALDYVFYDVLGDVVCGGFAMPIREGKAQEIYIVVSGEMMAMYAANNICKGIVKFAEAGGVRLGGLICNSRKVDNEEEMILALADKLGTQMIHFVPRDNMVQRAEINRKTVIEFDPAHPQADEYRALAGKIDAND-MKVIPTPLAIDELEKLLIEYGIAA--------------------
>IMG2574180451
-M-QTAENIKPCFPLFNEDEYQAVFEKKR-TY-EERVSKEKVAETFEWTTTQEYQDLNFKRQALTINAAKACQPLGGALCGLGFEKTMVYIHGSQGCVAYFRTYFNRHFKEPIAFIADSMTEDAAVFGGQKNVHEGLQNATKLYDAKMIAVCTTCIAEVIGDDLGAFIGNARKEGYVDKDFPIPYANTPSFVGSHITGWDNMFEGIMRYFTL-------NEMEGKEPGKNGKINIVPGFETY-LGNYRVIKRYMKEMGVDYTYLCDPDEVLDTPATGEYEMYA-GGTTIEEVKDAPNAITTFMLQSTTLEKTKKYIEGTWNHEIPKLSIPMGVEWTDEFLLKVSEVTGKPVAASITKERGRLIDMMTDSHQWLHGKKMAVFGDPDFVMGLVKFMLELGIEPTHIVVNNSNKRWEKAMKKVLEESPYGIHAKLYPGCDLWHLRSLCFTDKPDFIIGSSYGKFIQRDTLYKGPEFEVPLIRLGFPIFDRHHLHRMTTLGYEGGMYILTTLTNAVLERLDDQTKLLGKTDYNFDLVRMGLL-----NRE------EAEALIQEVLEVYPEKAKKDRAKHLMVNDKKLESA---KKC-ITSNRKSVPGVMTQRGCAYAGAKGVVWGPFKDIIDISHGPIGCGQYSRGGRRNYYAGV---AGVDSFCDMMMSSDFQEKDVVFGGDKKLAKLIDEVESLF-PLSKAISVQSECPIGLIGDDIEAVAKKKAAEI-G-KTIVPVRCEGFRGVSQSLGHHISNDAIRDWVISARDG----KLDEGTPYDVAILGDYNIGGDAWASRILLEEMGLNVIAQWSGDGTIAEIENTPKAKLNLLHCYRSMNYIARHMEEKYGIPWLEYNFFGPTKIAESLREIASHF-DDTIKEGAERVIAKYKPAMDAIIAKFKPRLQGKKVMLYVGGLRPRHTVGAYEDLGMEVVGAGYEFAHNDDYD--------------------------RTI--------------------------KDLKDATLIYDDATGYELEEFVRQVKPDLVGSGIKEKYAFHKMGVPFRQMHSWDYSGPYHGYDGFAVFARDMDMTVNNPCWSMFKAPWEKP---AVEEEQ-QAA--MAK-LRQAAIYGKGGIGKSTTTQNLVAALAEAGQKVMIVGCDPKADSTRLILHSKAQNTVMHLAAEAGSVEDLELEDVLAVGYGGIKCVESGGPEPGVGCAGRGVITAINFLEEEGAYDED--LNFVFYDVLGDVVCGGFAMPIRENKAQEIYIVCSGEMMAMYAANNIAKGIVKYANSGSVRLAGLICNSRKTDREDELIEALAAKLGTQMIHFVPRDNVVQHAEIRRMTVIEYDPTCQQADEYRALARKIVENK-KFVIPTPLEMEELEELLMEFGIMEVEDTSIIGKTAAELAAEAA-
>IMG2512047082
MP-QNPEKIVDHVQLFQQPEYQELFKNKHEQF-EGAHSPEEVQRVSEWTKGWEYREKNFARQALTVNPAKGCQPVGAIFAAVGFEGTLPFVQGSQGCVAYFRTHLSRHYKEPFSAVSSSMTEDAAVFGGLNNMIEGLQVSYQLYKPKMIAVCTTCMAEVIGDDLGAFITNAKNAGSIPQDFPVPFAHTPSFVGSHTTGYDNMMKGILSNLT-EGK---------KKDKTNGKINFIPGFDTY-VGNNRELKRMLGLMGIDYTILADNSDYLDAPNTGEYDMYP-GGTKLEDAADSCNAEATVALQRYTTTKTREYIETKWKQQTKVLR-PFGVKGTDEFLMTLSEMTGKPIPQELEDERGRLVDAMTDSYAWIHGKKFAIYGDPDLIYSVTSFLLELGAEPVHILCNNGDEEFKKEMEAILSASPFGKQATVWIQKDLWHLRSLLFTEPVDFFVGNSYGKYLWRDTK-------IPMVRIGYPLFDRHHLHRYPTLGYQGGLNLLNWVVNTILDELDRSSNIAGKTDISFDLIRMTPPEN-KNIVE------EHKELIKEVLQAYPEKSRKKREKHLNVHEEGK------ADCGVKSNIKSVPGVMTARGCAYAGSKGVVWGPIKDMIHISHGPVGCGYWSWSGRRNYYVGV---TGVDSFGTMHFTSDFQERDIVFGGDKKLTKLIEEIEELF-PLNRGISIQSECPIGLIGDDIEAVAKKSAKQI-G-KPVVPLRCEGFRGVSQSLGHHIANDAIRDWIFPQFDKAKNKIDFEPGPYDVALIGDYNIGGDAWASRMLLEEMGLRVVAQWSGDGTLNELIQGPAAKLVLIHCYRSMNYICRSLEEAYGMPWMEFNFFGPTKIAASLREIAAKF-DSKIQENAEKVIAKYTSAMNAIVEKYRPRLEGNTVMLYVGGLRPRHVVPAFEDLGIKVIGTGYEFAHNDDYK--------------------------RTT--------------------------HYIDNATIIYDDVTAYEFEEFVKAKKPDLIASGIKEKYVFQKMGLPFRQMHSWDYSGQMSSRIRFFSSGRKMSLLLA-----------------------------MT-NIRQIAFYGKGGIGKSTTSQNTLAAMAEMGQRIMIVGCDPKADSTRLMLHSKAQTTVLHLAAERGAVEDLELEEVMLTGFRGVKCVESGGPEPGVGCAGRGIITAINFLEENGAY-QD--LDFVSYDVLGDVVCGGFAMPIREGKAQEIYIVTSGEMMAMYAANNIARGILKYAHSGGVRLGGLICNSRKVDREAELIENLAERLNTQMIHFVPRDNIVQHAELRRMTVNEYAPDSNQSQEYRALAKKIINND-KLTIPTPMEMDDLEALLIEYGILDDDTKHIIGKPAEATSK----
>IMG2627853943
MS-QNVDKIKDHFQLFQEPEYQEMFARKRE-F-EGGASKEEIERVREWTKSWEYREKNFAREALTINPAKACQPLGAIFAAAGFEGTLPFVHGSQGCVAYFRSHLTRNYKEPFQAVSSSMTEDAAVFGGLKNMIDGLANSYALYKPKMIALCTTCMAEVIGDDLGSFITNSKNEGAVPQDFPVPFAHTPSFVGSHITGYDNMLKGILIALT-DGK---------KTETDNGKINFIPGFDPY-IGNIRDLKNILSLMDVPSTVLADNAESFDSPNLGEFKMYN-GGTTLEEAGDSINAKATISFQKYSTPKTLEYLKQEGGQKTATYR-PIGVRGTDEFLMALSELTGKAIPEELEIERGRVVDAITDSQAWLHGKRIAIYGDPDHVLGLLNFTLELGMQPVHVVVNNGNAGFEEEAKELLANDPNGKEATVWIGKDLWHLRSLLDTEPVDLLIGNSYGKFLQRDTG-------TPLVRIGYPIFDRHHQHRYSILGYKGAFNLINWIVNTILDELDRGSMDLGVNDTSFDLVRMA-----SEKIE------QNKQLIQEVLDAYPAKAAKRRKKHLNVIEEKG------ADCGVKSNVKSVPGVMTTRGCAFAGAKGVVWGPVKDMVHISHGPVGCGYYSWAGRRNYYNGV---TGVDTFGTMQFTSDFQERDIVFGGDKKLAKIMNEIEELF-PLNAGITIESECPVGLIGDDIEAVAKKASKEL-N-KPVVPVRCEGFRGVSQSLGHHIANDTVRDWVYEPSAKVTEIG-FEKTPYDVSLIADYNIGGDGWSSRLLLDEIGLRVVSQATGDGTYNEVFMAPRVNLNLIHCYRSMNYICRYMEEEYGIPWVEFNFFGPSQIAKSLRKIASFF-DDKIKENTEKVIARYQEQADAVIAKYRPRLEGKKVMMMVGGLRPRHIIPAFDDLGMEVIGTGYEFGHGDDYK--------------------------RTA--------------------------DYAQEGTLIYDDVSGYEFEEFAKKLKPDLIASGIKEKYVFQKMGMPFRQMHSWDYSGPYHGYDGFAIFARDMDLALNSPTWNLIKAPW-KQ---AK--------------MRQIAFYGKGGIGKSTTSQNTLAAMANRGQRIMIVGCDPKADSTRLILNAKAQTTVLHVAAERGAVEDVELDEVLKPGFGGIKCVESGGPEPGVGCAGRGIITAINFLEEEGAY-TD--LDFVSYDVLGDVVCGGFAMPIRENKAQEIYIVCSGEMMAMYAANNIARGVLKYAHAGGVRLGGLICNSRKVDRETELIENLAARLNTQMIHFVPRDNVVQRAEIRRMTVEQYAPEDNQAQEYDQLAQKIINNE-KLTIPTPLEMDELEELLIEFGLLGDEEDRQIAAQDAAIKATAAK
>IMG2711768541
-------MLLRHT---------------PKEIKE--------------------------RSALTVNPAKTCQPVGAMYAALGIHRCLPHSHGSQGCCAYHRSALTRHYKEPVMATTSSFTEGSSVFGGQSNLVEAIGNIFTLYNPDVIAVHTTCLSETIGDDIGQIISKAREEGKIPAGKYVIHANTPSYIGSHVTGFANMVKGMVRYFP-E-KKAA------S----GGAINIIAGWCE--PADARELKRILFDMGIEGIVFPDTSDVLDTPLTGRYAMFPKGGVTVDRLKMTGSSAGTLALGAFASLPAAEELDARFKVRHEALDMPYGIKATDRFLDALMRISGKMVPVSLADERGRLVDMISDMEQYLYKRRVALFGDPDQLIPVTEFLVDIGMRPVYVVTGTPGNYFEERMAGILGDIP---EAKFK-HGDMFLLHQWIKNEKVDLLMGNTYGKYISRDDD-------IPFLRFGFPILDRTGHSYFHSVGYTGAMRFLERILNSLMDRQDRD-----APEESFELVM--------MKRNDGTWQVNPSSIKENLIKRYSAKVGKKRAKQIVINNPKSSP--GQ-E--IGANVRTVPGIITQRGCTYAGCKGVVLGPTRDILNLTHGPIGCGFYSWLTRRNQTRPEKDT-D-PNFMPYCLSTDMQDENIIFGGEKKLRQAVEEAYAIFKP--RAIGIFATCPVGLIGDDIHSVARDMSEKL-G-INVFGFSCEGYKGVSQSAGHHIANNQLFKHVIGKNP-AV-----PDGKYKVALLGEYNIGGDAFVLEDMFRRCGIGIVATFSGNSTYDGFAGAHHADLNLAMCHRSINYVADMIEKKYGVPWIKVNFTGADATAKSLRKVAGYFESAELMSRVEKVIEEEMEKIRPVQEDVKLRTAGKTAMLFVGGSRAHHYQELFREMGMKIVAAGYEFAHRDDYEGRGVLPAIKVDADSRNIEELDVKPHPEQYRPRKTPEDMERLARAGISFKSYEGMMPEMDEGTLVIDDINHFETEILIEKYKPDIFCAGIKEKYVIQKMGIPMKQLHSYDYGGPYAGFAGAINFYRDVDRMIGSKVWKLVVPPWEKDEPIAAM----FINPV----MRKVAIYGKGGIGKSTTTQNTVAGLAEMGKKVMVVGCDPKADSTRLLLGGLAQKTVLDTLREEG--EDIELNEIVKLGFKDTVCVESGGPEPGVGCAGRGIITSINLLEQLGAYGDDKKLDYAFYDVLGDVVCGGFAMPIRDGKAEEIYIVVSGEMMAMYAANNICKGIVKYADAGGVRLGGLICNSRKVDNEESMIGEFAKRLGTQMIYFVPRDNMVQKAEINRKTVIDYEPSHVQADHYRNLSRAIDQNK-MFVVPKPLAIEELEKLLIDFGIAN--------------------
>IMG2511231051
-------MLLRHT---------------PTEVKE--------------------------REGLTINPAKTCQSIGAMYAALGIHGCLPHSHGSQGCCSYHRSTLTRHYKEPVMASTSSFTEGASVFGGQANLLASIETIFSVYDPEVIAVHSTCLSETIGDDLRQITKKASDDGKIPDGKYVIYASTPSFVGSHITGYANMVTGMAEQFA-V-STGE------K----TEQINIVAGWME--PSDMREIKSIASLMDAKIVLFPDTSDVLDAPQTGKHEFYPKGGVTIDQLRSTGDSKCSLALGCVSAEPAAIALDKKCKVPFETLDMPIGLSATDRFIMALSKAAGKPVPASITAERGRVVDVMADMEQYFYGKKVALFGDPDQIMPLTEFLLDLGMRPTHIVSGTPGLRFEKRMKEILE-RA--PYANFRNQADMFLLHQWIKNEPVDLLIGNTYGKYIARDEN-------IPFVRFGFPILDRVGHSYFPSVGYSGAMRLIEKILGVLMDQQDRV-----ALEEKFELVM----------MEAKVLIPDPSRIKEELINKYPAKVAKKRSKSIVIND--PET--VP-E--VQANVRTVPGIITQRGCSYAGCKGVVLGPTRDIVNIVHGPIGCSFYAWLTRRNQTRPEKPT-D-ENYITYCFSTDMQEEHVVFGGEKKLKVAIQEAYDLFHP--KAIAIFSTCPVGLIGDDVHAASREMKEKL-GDCNVFGFSCEGYRGVSQSAGHHIANNGVFKHMVGNNN-EP-----KAGKFKLNLLGEYNIGGDAFEIERLFEKCGITLVASFSGNSTVRAIENAHMADLNVILCHRSINYMGDMMETKYGIPWMKVNFVGAESTSKSLRKIAEYFGDEELKARVEAVIAEETPKVQAIIDEIRPRTEGKTAMLFVGGSRAHHYQDLFSELGMTTLAAGYEFAHRDDYEGREVLPKIKIDADSKNIEELKVSADPELYKPRKSEAELEELKARGLEINGYEGMMKQMQKKSLVIDDVSHYESEKLIELYKPDIFCAGIKEKYVVQKMGVPLKQLHSYDYGGPYTGYEGAVNFYKDIDRMVNNPVWKLIKAPWEKAG-LEAS----YVAS-----MRKVAIYGKGGIGKSTTTQNTVAGLAEAGKKVMVVGCDPKADSTRLLLGGLQQKTVLDTLREEG--EEVELEDIIKEGYKNTRCTESGGPEPGVGCAGRGIITSVNLLEQLGAYDDEWDLDYVFYDVLGDVVCGGFAMPIRDGKAEEIYIVCSGEMMAMYAANNICKGILKYADAGGVRLGGLICNSRKVDNEREMIEELARRIGTQMIHFVPRDNFVQRAEINRKTVIDYDPTHPQADEYRALARKIDENK-MFVIPKPLEIDELESLLIEFGIAN--------------------
>IMG2609460317
MT-QKVEDIKTGYALFKQPEYQELFAGKHATF-EEAVEEAKVKEVFDWTTTKEYQEINFNRKHVTIDPAKACQPLGAVLCALGFEKTLPYVHGSQGCVAYFRTYFNRHFKEPVACVSDSMTEDAAVFGGQKNMFAGLQNAYALYKPEVIAVSTTCMAEVIGDDLNAFIGNAKKEGYLPESVPTPFAHTPSFVGSHVTGWDNMFEGILRYFTL-------NEMDSKEVGSNGKINIVPGFETY-LGNYRVIQRMLKEMDVDYSFLCDPSEVLDTPADGEYRMYA-GGTKVDEVKDAPNAIATIMLQPDQMTKSTKFVKDTWNQEVPALNIPMGLEWTDDFLMKVSELTGKPIPASLTKERGRLVDMMTDSHTWLHGVTISIFGDPDYLLGMCKLLTELGCEIKHVLCHNGNKRWRKKMEAQLAETPYGADAQVFVGKDLWHFRSLMFTEKPDLMIGNSYGKFIERDTKAKGAEFEVPLVRIGFPIFDRHHLHRSATLGYEGAMYVLTTVVNEVLAKLDRETSDLGKTDYAFDLVR-MEM-----NKE------QTQALIDEVLEVYPEAARKDRAKHMAVNDPANPGS----KC-ITSNRKSQPGVMTIRGCAYAGSKGVVWGPVKDMIHISHGPIGCGQYSRAGRRNYYTGV---TGVNAFGTLNITTDFQERDIVFGGDKKLEAAIDELEQLF-PLTKGLSIQSECPVGLIGDDIEAVAKKKGAEL-G-KTIVPVRCEGFRGVSQSLGHHIANDTIRDHVLAPNE--G--KEFETTEYDVAIIGDYNIGGDAWSSRIILEDMGLRVVAQWSGDGTLAEMENTPKVKLNLVHCYRSMNYIVRYMEEKNGIPWVEYNLFGPTKIEESMRKIAGFF-DDKIKAQTEEVIKRYRAQWEQVVAKYRPRLEGKSVMLYVGGLRPRHIIGAYEDLGMEICGAGYEFAHNDDYV--------------------------KTT--------------------------PEMKDATLLFDDASAYELEEFVKKLKPDLIGSGVKEKYVFQKMGFPFRQMHSWDYSGPYHGVDGFAIFARDMDLTLNNPCWKNMQAPW--T---KSDAELAKTA--MA--IRQCAIYGKGGIGKSTTTQNLVAALAEAGKKVMIIGCDPKADSTRLILHSKAQNTIMETAAEAGSVEDIELEDVLKVGYGDVRCVESGGPEPGVGCAGRGVITAINFLEEEGAYEED--LDFVFYDVLGDVVCGGFAMPIRENKAQEIYIVCSGEMMAMYAANNISKGICKYAASGSVRLAGLICNSRNTDREDELIMALAAKIGTQMIHFVPRDNIVQRAEIRRMTVIEYDPKCKQADEYRALAQKIINNT-MFVVPEPCTMDELEDLLMEFGIMEVEDESIIGKTAEELA-----
>IMG640753059
MP-QNADNVLDHFELFRGPEYQQMLANKKKLF-ENPRDPAEVERVREWAKTPEYKEKNFAREALTVNPAKACQPLGAVFAAVGFEQTIPFVHGSQGCVAYYRSHFSRHFKEPSSCVSSSMTEDAAVFGGLNNMIDGLANTYSMYKPKMISVSTTCMAEVIGDDLNAFIKTAKEKGSVPQEYDVPFAHTPAFVGSHITGYDNVLKGIFEHFW-DGKAGTAPKLE-RVP--NEKINFIGGFDGYTVGNLREIKRLFGLMGVEYTILADNSEVWDTPTDGEFRMYD-GGTTLEEAADALHAKATISMQEFCTEKTLPLIANH-GQEVVAFNHPVGVKGTDEFLMAISRISGKEIPEALAKERGRLVDAIADSNAHIHGKKFAIYGDPDLCMGLAAFLLELGAEPTHVLATNGNKKWADKMQELFDSSPFGQNCQVYPGRDLWHMRSLLFTEPVDFLIGNTYGKYLERDTG-------TPLIRIGFPVFDRHHHHRRPVWGYQGGMNVLITILDKIFDTIDQNTIVPAKTDYSFDIIRMSLAQP--QSVAEIKAR--NKELIAEVLKVYPEKTAKRRAKHLNVHESGK------SDCGVKSNIKSIPGVMTIRGCAYAGSKGVVWGPIKDMIHISHGPVGCGQYSWAARRNYYIGT---TGIDTFVTMQFTSDFQEKDIVFGGDKKLAKIMDEIQDLF-PLNNGITVQSECPIGLIGDDIEAVSKAKSKEYDN-KTIVPVRCEGFRGVSQSLGHHIANDAIRDWVFDKMDP-NAAPRFEPSPYDVAIIGDYNIGGDAWSSRILLEEMGLRVIAQWSGDGSLAELEATPKAKLNVLHCYRSMNYISRHMEEKFGIPWCEYNFFGPSKIAESLRKIAAYF-DDKIKEGAERVIAKYQPLMDAVIAKYRPRLEGKTVMLYVGGLRPRHVIGAYEDLGMEVVGTGYEFGHNDDYQ--------------------------RTA-------------------------QHYVKDGTIIYDDVTGYEFEKFVEKVQPDLVGSGIKEKYVFQKMGVPFRQMHSWDYSGPYHGYDGFAIFARDMDMAINSPVWKMTKAPW-KQ---APAQPGLLAAE-MSS-LRQIAFYGKGGIGKSTTSQNTLAALAQMGHKILIVGCDPKADSTRLILHAKAQDTILSLAANAGSVEDLELEDVMKIGYQDIRCVESGGPEPGVGCAGRGVITSINFLEENGAY-ED--IDYVSYDVLGDVVCGGFAMPIRENKAQEIYIVMSGEMMAMYAANNISKGILKYANSGGVRLGGLVCNERQTDKELELAENLAKKLGTELIYFVPRDNIVQHAELRRMTVIEYAPDSEQAQHYRNLATKVHANKGNGIIPTPITMDELEDMLMEHGIMKAVDESQVGKTAAELTA----
>IMG2744055004
MP-QSGDKVLDHAPLFQQPEYKEMLANKKMKF-ECGHPDELVTEIGDWTKSWEYREKNLAREALTVNPAKACQPLGAVFAAAGYEQTLSFVHGSQGCVAYYRSHLSRHFKEPSSCVSSSMTEDAAVFGGLVNMVDGLANAKALYDPKMIAVSTTCMAEVIGDDLNSFIIQSKEKGSVPEDFDVPFAHTPAFVGSHVDGYDNMQKGIISHFW-EGEE--------RTE--TDKINIIPGFDGFAVANNREITKMLDAMGVEFSFLSDVSDVYDTPSDGEFRMYD-GGTKLDEAKAALNAKATISMQEYCSPKTLEYIAGK-GQETAALHYPMGVQGTDEFLMKVQELTGKEIPEELRLERGRLVDAIADSQAWLHGKTFAIYGDPDFVYGMTRFVMELGGEPVHCLATNGNKKWAAKMEALLASSPFGKQGQVWAGKDLWHMRSFLNTEPCDMLIGNSYGKYLERDTG-------TPLIRLAFPIFDRHHHHRFPTMGYQGALTVLVKLLDTVFDKLDDDTIVPGETDYSYDLTRMAKD------HANGPED--YEAMIEEVLEAYPAKAKKRRAKHLTVSKPSEEE-PD-SKCDQKSNVKSVPGVMTIRGCAYAGSKGVVWGPVKDMVHISHGPVGCGQYSWSQRRNYYIGK---TGVDSFVTMQFTTDFQEKDIVFGGDKKLAKTIDEINELF-PLSNGTTIQSECPIGLIGDDIEAVARQKKKET-G-KTMVPVRCEGFRGVSQSLGHHIANDAVRDWVFEQEES-DAVKAYEPGPYDVNVIGDYNIGGDAWASRILLEEMGLNVVGNWSGDATLAEIERAPKARLNLIHCYRSMNYICRYMEEKHGIGWMEYNFFGPTQIAASLRAIAKNF-DETIQENAEKVIAKYQPLVDEVIAKYKPRLEGKSVMLYVGGLRPRHVVTAYDDLGMVIAGTGYEFAHGDDYK--------------------------RTG--------------------------HYVKEGTLIYDDVTGYELEKFIERVRPDLVGSGIKEKYPVQKMGIPFRQMHSWDYSGPYHGYDGFAIFARDMDMAVNSPVWNLYDAPWEAI---AAE---------MSE-LRQIAFYGKGGIGKSTTSQNTLAALVEMGQKILIVGCDPKADSTRLILNSKAQDTVLHLAAEMGSVEDLELEDVLKVGYQDIKCVESGGPEPGVGCAGRGVITSINFLEENGAY-DD--VDYVSYDVLGDVVCGGFAMPIRENKAQEIYIVMSGEMMALYAANNISKGILKYANSGGVRLGGLICNERQTDKELELAEAMAAKLGSKLIHFVPRDNIVQHAELRRQTVLQYAPESQQADEYRQLAKKIHENSGKGVIPTPVTMDELEEMLMEFGIMQSEEERLAAIAASEAQAG---
>IMG2721755164
-------MLLRHT---------------PQEITE--------------------------RKALMINPAKTCQPIGAMYAALGIKGCLPHSHGSQGCCAYHRSTLTRHYKEPISAATSSFTEGASVFGGQANLLQAIDNIFTVYEPEVIAVHTTCLSETIGDDLPQIFDKAIKEKKVPEGKTLIGAPTPSYVGSHVTGFSNMVKAMAN-LA-A-PGGK------K----NGKINIIPGWVE--PSDMEEIKKIAAMVGVDINMFPDTSGVLNGPLTGEYKMFPEAGTPVADIKDSGNALGTLALGEWCSADAARLLDTKCKVPCSVLDMPFGLKATDRFVDALRTVAGTSVPDEIMVERGKLVDMISDMHQYFYGKKVALVGDPDQLIAMTEFLVSIDMMPIHIVTGTPGKRLEERIMEITAGMG--RPVNVRAKGDMFLLHQWIKNEPVDLLIGNTYCKYIARDED-------VPYVRWGFPILDRQGHQHFPTVGYKGGLRLLEQILGVLLDRKDRD-----DPESKFELVLMA------KA--QKLVQWEPNDVKDKLLAKYPPKVARKRAKQIMINEALENT--TP-T--IEANVRTIPGIITMRGCTYAGCKGVIMGPTSDIVNLVHGPIGCSFYAWLTRRNQTDA-IND-SNANFITYAMSTDMQDSDIIFGGEKKLAAAIQEAYDLFHP--KAIAIFATCPVGLIGDDIHAVAKRMKEQF-GDCNVFAFSCEGYKGVSQSAGHHIANNQVFTHVVGKSE-TE-----KTDKYKINLLGEYNIGGDGFEIDRILEKCGIKNISTFSGNATYDKFASANQADLSCVMCHRSINYVADMLETKYGIPWIKVNFIGAEATAKSLRKIAQYFGEKELIDRVEAVIAEEMPAVKAAQAEVYPRTNGKTAMLFVGGSRAHHYQELFNEMGMKTLSAGYEFGHRDDYEGRHVIPTLKVDADSRNIEEIEVEPDPVLYKPRKSAEEIAALVKDGLEFKDYEGLNPAMEKGTLIIDDLNQYEAEKLVELMKPDLFCAGIKEKFSIQKLGVPMKQLHSYDSGGPYAGFQGAVNFYREIDRLVNSKVWSYMKAPWQENPELSAT----YVWE-----MRKVAIYGKGGIGKSTTTQNTVAGLAEMGRKVMVVGCDPKADSTRLLLGGLAQKSVLDTLREEG--EDVELDNIRKQGYGGTWAVESGGPEPGVGCAGRGIITSINMLESLGAYEESEGLDYAFYDVLGDVVCGGFAMPIRDGKAEEIYIVCSGEMMAMYAANNICKGIMKYAQSGGVRLGGLICNSRNVDNEKEMIIELAKKIGTQMIYFVPRHNDVQRAEINRKTVIEWNPACTQADEYRGLAKAIDGNK-NFVIPKPLAIEELEQLLLDYGLLEA-------------------
>IMG2721755160
M----TIRIKDHNELFQEQEYLDQFENKRE-F-EDPWPKEKVKEIAEWTKTEEYQEKNFARKNIKINPAKACQPLGAIFCSSGFEGTMPFVQGAQGCVAYFRSHLNRHFKEPLAAISTSMTEDAAVFGGLNNMLEGLENAYTLYHPKMLAVCTTCMAEVIGDDLNAYIRTAKEKDLIPKDLPVPFAHTPSFVGSYINGYDNMMKGILSSIT-TG----------RKGEPNGKINVIMGFDTY-TGDYHEIKRLLAMMGVDFTLLSDASAIFDSPNTGEYKLYP-GGTPLKDAMDSINADATIALQKYSTLKTMEYIGKEWNQKTAVLT-PIGVKNTDFFFEQVSKLTGKKIPQEIEDERGRAVDAMVDSHPYVHGKRFALVGDPDQLLGLVSFLMEMGGIPVHIVCSMGDKKFEEDMQSLLAESPFGAEAKVYSGKDMWHLRSLLFTEPVDLLIGNSYAKFLWRDTG-------TPLIRIGFPLFDRHHLHRYPVIGYQGVLNLVSSIVNTVLDEMDRKT----VNTASFDVIRMSTAIK-----D-------TQKMIEEILEAYPEKTKKERAKHLAANDPT--GQC--STCKVKANTKSRPGVMTVRGCAYAGAKGVVWGPVKDQITVSHGPVGCGQYSWWARRNYYNGI---TGVDTFGTMHITTDFQEKDIVYGGDKGLDAALHELKELF-PLAKGIGILSECPVGLIGDDIEAVSKRVEKEF-G-IPIVPVRCEGFRGVSQSLGHHIANDTIRDYVLG------KGKLEKSTPYDVALIGDYNIGGDAWASRKMLEEMGLRVIAQWTGDASVNELGIATKAKLNLIHCYRSMNYICRHMEEEYGIPWEEFNFFGPTKIYQSIRKIASHF-DDNIKEKAEKVIEKYKPMMDAVVERYKPKLEGKKVMLYVGGLRPRHTVGAYEDLGMEIIASGYEFGHNDDYN--------------------------RTY--------------------------PVMKEGAVIMDDATLYELEEFTRRMKPDMVGAGIKEKYSYHKMGVPFRQMHSWDYSGPYHGFDGFPVFARDMDMTVNNPSWNLIKK------------------------MRQIAVYGKGGIGKSTTTQNTVAGLSQAGYKCMIVGCDPKADATRLILHAKAQTTVMDLARERGTVEDLEVGEVLLTGFNGIRCAESGGPEPGVGCAGRGVITAINFLEENGAYDAD--TDFVFYDVLGDVVCGGFAMPMREGKAKEIYIVTSGEMMAMYAANNISRGILKYAHSGGVRLGGLICNSRKTDKEYELISELAKKLGTQLIHFVPRDNQVQRAELRRMTVIEYSPEHPQADEYRTLAKKIADNR-DLVIPTPISMDELEQLLMDFGIMENEEAAA--------------
>IMG2731957632
MP-QDADKVKDHFELFRGEEYTDMLARKKAEF-ENPHPAEEVARVREWAKTEEYKELNFSREALTVNPAKACQPLGAVFAAVGFESTLPFVHGSQGCVAYYRSHFSRHFKEPTSCVSSSMTEDAAVFGGLNNMIDGLANAYNMYKPKMIAVSTTCMAEVIGDDLNAFIKTAKEKESVPAEYDVPFAHTPAFVGSHITGYDNAMKGILEHFW-DGKAKTVEPMV-RVP--NGKINFLNGFDGYAVGNLREVKRIFDMMKIDYTIVGDQSDVWDTPTDGEFRMYD-GGTTLEDAANALHAKATISMQEYCTEKTLPFIAAH-GQETVAFNHPIGVEATDSFVMEAARLAGVEIPDELAKERGRLVDAIADSNAHIHGKKFAIYGDPDLAYGLAKFVMELGGEPIVVLSTNGGKAWAAKMEELFASSPFGANCKAYPGKDLWHMRSLLFTEKPDFIIGNTYGKYLERDTG-------VPLIRIGFPIFDRHHKHRYPVWGYQGGLNVLVTILDRIFEHMDATTNVPAKTDYSYDIIRMSVSNP--TDIAEVKER--NRALIQEVLEVYPAKTAKRRAKHLNVHEEGK------SDCGVKSNIKSIPGVMTIRGCAYAGSKGVVWGPIKDMIHISHGPVGCGQYSWAARRNYYIGT---TGIDTFVTMQFTSDFQEKDIVFGGDKKLAKIMDEIEMLF-PLNKGITVQSECPIGLIGDDIEAVSKAKSKEYDG-KTIVPVRCEGFRGVSQSLGHHIANDAVRDWVFDKCED-K-EPLFEPGPYDVAIIGDYNIGGDAWSSRILLEEMGLRVVAQWSGDGSIAELEATPKAKLNVLHCYRSMNYISRHMEEKYGIPWCEYNFFGPSKIEESLRKIAAYF-DESIQEGAERVIAKYKPLMEAVIAKYKPRLEGKKVMLYVGGLRPRHVIGAYEDLGMDVVGTGYEFGHNDDYQ--------------------------RTA-------------------------QHYVKDGTLIYDDVTGYEFEKFVEKIQPDLVGSGIKEKYVFQKMGVPFRQMHSWDYSGPYHGYDGFAIFARDMDMAINSPVWKMAPTPW-KK---DDGDYMAIAAE-MS--LRQIAFYGKGGIGKSTTSQNTLAALADLGQRILIVGCDPKADSTRLMLHAKAQDTILSLAAEAGSVEDLELEDVMKIGYKDIRCVESGGPEPGVGCAGRGVITSINFLEENGAY-ED--IDYVSYDVLGDVVCGGFAMPIRENKAQEIYIVMSGEMMAMYAANNISKGILKYANSGGVRLGGLVCNERQTDKELELAESLAAKLGTKLIHFVPRDNIVQHAELRRMTVIEYAPDSNQANEYRQLAEKVHNNSGNGIIPTPITMDELEDLLMEHGIMKAVDESQVGLSAAEA------
>IMG2515154161
-M-QTVEKIKPCFPLFNEPEYKELIANKREKF-EEGASKERVAEVFAWTTTQEYQDLNFKREALTINPAKVCQPLGGTLCGLGFEKTMVYVHGSQGCVAYFRTYFNRHFKEPIAFIADSMTEDAAVFGGQKNVHEGLQNATKLYDAKMIAVCTTCIAEVIGDDLSAFIGNARKEGYVDKDFPIPYANTPSFVGSHITGWDNMFEGIMKYFTL-------NKMDGKAPGTNGKLNIVPGFETY-LGNYRVIKRMLREMEVDYTFLCDPEEVLDTPATGEYNMYA-GGTTIDEVKDAPNAITTLFLQPTSLEKSRKFVEGTWNHELPKINIPMGVEWTDEFLMKVSELSGKPVPASLTKERGRLIDMMTDSHAWLHGKKMALFGDPDFLLGLTKFLLELGVEPTHIVCSNSNKRWEKAMKKMLEASPYGIHAKLYPGADLWHMRSLCFTDQPDFIIGSSYGKTIQRDTLHKGPEFEVPLIRLGFPIFDRHHLHRMTTLGYEGAMYVLTTLTNAVLERLDEKTKYMADTDYNFDVVRMTEL-----TRE------SAQALIEEVLEVYPEKAKKDRAKHLMVNDKEITQS---KKC-ITSNRKSLPGVMTQRGCAYAGSKGVVWGPIKDIIDISHGPVGCGAYSRGGRRNYFAGT---SGVDSFCDINFTSDFQEKDIVFGGDKKLAKLIDELEMLF-PLSKGISVQSECPVGLIGDDIEAVAKKKAAEI-G-KTIVPVRCEGFRGVSQSLGHHIANDAVRDWIISNRDD----QPFESTPYDVAILGDYNIGGDAWASRILLEEMGLRVVAQWSGDGTLTEMENTPKVKLNLLHCYRSMNYIARHMEEKYSIPWLEYNFFGPSKIVESLREIASHF-DEKIQEGAERVIAKYKPAMDAVIAKYKPRLQGKKVMLYVGGLRPRHTVGAYEDLGMEVIGAGYEFAHNDDYD--------------------------RTI--------------------------KEMKDATLIYDDVTGYEFEEFVRQLKPDLIGSGIKEKYAFHKMGVPFRQLHSWDYSGPYHGFDGFAVFARDMDMTVNNPVWSMFKAPWNEA---DKTEGDAKAA--MAK-LRQCAIYGKGGIGKSTTTQNLVAALAEAGKKVMIVGCDPKADSTRLILHAKMQNTVMQLAADAGSVEDLELEDVLQIGFGGVKCAESGGPEPGVGCAGRGVITAINFLEEEGAYDEE--LDFVFYDVLGDVVCGGFAMPIRENKAQEIYIVCSGEMMAMYAANNIAKGIVKYANSGSVRLAGLICNSRKTDREDELIMALAAKLGTQMIHFVPRDNVVQHAEIRRMTVIEYDPKANQADEYRALARKIVENK-KFVIPQPLEMEQLEELLMEFGIMEVEDEKIVGKTAAELAA----
>IMG2508501075
MP-QNIDKIDDHVTLFHQEEYQQLFAGKKE-F-EGGHSPEEVTRIAEWTKTWEYREQNFSREALTVNPAKACQPLGAILAAVGFEATLPFVHGSQGCVAYFRSHFTRHFKEPFSAVSSSMTEDAAVFGGQNNMIDGLATSYNLYKPKMIAVCTTCMAEVIGDDLQAFINNAKAAGSVPQEYPVPYAHTPSFVGSHITGYDNMMKGILSNLT-AGK---------KAETTNGKINFIPGFETY-IGNLREVKRIGSLMGIDYTLLADNSEYLDSPNTGEYKMYP-GGTPLAEAADSINAEATIALQSYSTTKTRDYIDSEWKQPTYVCR-PVGIRGTDEFLMKLSALTGKPIPQELEDERGRAVDALTDSQSWLHGKRVAMYGDPDLVIGLTQFLLEIGAEPVHILVSNSNNLFEKELQAILDASPFGKGATIWGGKDLWHLRSLLFTEPVDLLIGNSYGKYLWRDTK-------TPLVRIGYPIFDRHHLHRYSTYGYQGAINLLNWIVNTLLDELDRNTIIPAKTDISYDLIRMTPIESIAAEVV------DKKALIKEALELYPDKAKKKREKHLNVYEEGK------SDCGVKSNIKSVPGSMTTRGCAYAGSKGVVWGPIKDMIHISHGPVGCGYYSWSGRRNYYIGT---TGIDSFGTMQFTSDFQERDIVFGGDKKLAKLITELDELF-PLNRGVSIQSECPIGLIGDDIEAVAKKASKEI-G-KTVVPVRCEGFRGVSQSLGHHIANDTIRDWVFPQADKKKLGH--EGTPYDVAIIGDYNIGGDAWSSRILLEEIGLRVVAQWSGDGTLHEMMMTPTVKLNLVHCYRSMNYISRHMEEAYGIPWLEYNFFGPTQIAASLREIAGKF-DQKIQDNAEKVIAKYEAQTKAVLDKFYSRLEGKTVALMVGGLRPRHVVPAFHDLGMKLIGTGYEFGHNDDYK--------------------------RTT--------------------------HYIEDGTLIYDDVSAYEFEHFVKELKPDLIASGIKEKYVFQKMALPFRQMHSWDYSGPYHGYDGFAIFARDMDLALNSPTWGLIGAPW-KK---------------MTDKIRQIAFYGKGGIGKSTTSQNTIAGMAELGQRVMIVGCDPKADSTRLMLHSKAQTTVLHLAAERGAVEDVELEEVLLTGYRDVRCVESGGPEPGVGCAGRGIITAINFLEENGAY-ED--LDFVSYDVLGDVVCGGFAMPIREGKAQEIYIVTSGEMMAMYAANNIARGVLKYAHSGGVRLGGLICNSRKVDRELELIETLAKRLNTQMLHFVPRDNVVQHAELRRMTVIEYAPQHPQAQEYRTLANKIIDNK-NLTIPTPISMDELEDLLVEFGILGDDKEFLVGKTADEVPVTVGV
>IMG2615840601
MS-QTVENIKPSYPLFRDEDYKDTLTNKQALF-EEKADADKIAEVFTWTTTEEYKELNFSREALTINPAKACQPLGAVLCSLGFENALPYVHGSQGCVAYFRTYFNRHFKEPIACVSDSMIEDAAVFGGQKNMFDGLENAQALYKPDMIMVSTTCMAEVIGDDLNAFIGNARKEGHIAEDYPVPFAHTPSFVGSHTTGWDNMFEGTIRYFTL-------NHMEDKEVGKNGKINIVPGFETY-LGNYRVMHRYMQEMGVEYSLLCDPSEVLDTPADGKYRMYS-GGTTQDEVKDAPNAKDTLLLQPWQLIKTRKYTKGTWKHETPAINIPMGLKSTDEFLMKVAEISGKDIPASIELERGRLVDMMTDSHAWLHGKKYALWGDADFVMGMTTFLLELGAEPRHIICHHANKRWKKAMDKILSESPYGKDCEVHNGKDLWHMRSLVFTDKPDFMIGNSYGKFIERDTLFKGEEFRVPLIRIGFPIFDRHHLHRSTTLGYEGAMTILTTLTNAVLEQLDKETMGMGTTDYNYDLVRMTNL-----TKD------ETEALIQEVLEVYPEKARKERASHLTLNDQEVEKS---SKC-ITSNRKSQPGVMTIRGCAYAGSRGVVWGPVKDMIHISHGPVGCGQYSRAGRRNYYVGT---TGVNTFTTMNFTSDFQEKDIVFGGDKKLNKLIDEIEMLF-PLSKGTTIQSECPIGLIGDDIEAVAKNKSEEH-S-KTMVPVRCEGFRGVSQSLGHHIANDAIRDWVIDPATG----KEFEATDYDVTIIGDYNIGGDAWASRILLEEMGLRVIAQWSGDGTLAEMENTPKAKLNLLHCYRSMNYISRYMEEKFGVPWMEYNFFGPTKIEEALRAIADRF-DDKIKEGAERVIEKYKPQWQAVVDKYRPRLEGKRVMLYVGGLRPRHIIGAYEDLGMEVVGTGYEFAHNDDYD--------------------------RTI--------------------------PEMGNATLIYDDVTGYEFEEFVKRVKPDLIGSGIKEKYIFQKMGIPFRQMHSWDYSGPYHGYDGFAIFARDMDMTLNNPCWDSITPPWK-----RAGDPAAIAAE-MA--LRQCAIYGKGGIGKSTTTQNLVAGLAELGKKVMIVGCDPKADSTRLILHAKAQTTIMHLAAEAGSVEDLELEDVLKVGYGDIKCVESGGPEPGVGCAGRGVITAINFLEEEGAYEED--LDFVFYDVLGDVVCGGFAMPIRENKAQEIYIVCSGEMMAMYAANNISKGIVKYANSGSVRLAGLICNSRNTDREDELIEALAAKLGTQMIHFVPRDNVVQHAEIRRMTVIEFDPEAKQAQEYRDLAQKIIDNN-KFVIPEPISMDDLEDLLMEFGIMEPEDEAIVGQTATDAGAAA--
>IMG2593339283
MP-QSADKVLDHTDLFHQPEYKAMLDNKRATY-EHGHPPEKVAETDDWTRSWDYREKNLARACITINPAKACQPLGAVFAAAGYEETMSFVHGSQGCVAYYRSHLARHFKEPASAVSSSMTEDSAVFGGLNNLVEGLANTHALYSPKMIAVSTTCMAEVIGDDLNSFIIKAREKESVPADYPVPFAHTPAFVGSHVDGYDNMQKGILSSFW-KDAS--------REA--GESLNIIPGFDGYAVANIRELKRMLGLMGVEATVLSDVSEVYDTPSDGEYRMYA-GGTTLDEVKAALNAKATVSLQEFCTRKTLAYCAEQ-GQETAAFHYPMGVQGTDEFLMKIAELTGKDIPESLRLERGRLVDAMADSQSHLHGKTYAIYGDPDFVYSMARFVMETGGEPRHCLATNGTKDWEEKMQALLASSPFGKGCQVWAGKDLWHLRSIMVTEPVDLLIGNSYGKYLERDTG-------TPLIRLTFPIFDRHHHHRFPTFGYQGALTVLVKLLDKIFDKLDADTGTAGETDISFDLTRLAKD------INSTVEQ--HEQLIEEVLAAYPEKARKKRAKHLGVAQPVAE-----SKCDVKSNIKSVPGVMTIRGCSYAGSKGVVWGPVKDMLHISHGPVGCGHYSWSQRRNYYTGT---TGVDSFVTMQVTTDFQENDIVFGGDKKLEKAIDELNTLF-PLNNGISIQSECPIGLIGDDIEAVSRKKKKDI-G-KTIVPVRCEGFRGVSQSLGHHIANDTLRDWVIDPAMQ-AET-RREAGPYDVNVIGDYNIGGDAWSSRILLEEIGLNVIGNWSGDATLAEIEAAPTAKLNLIHCYRSMSYICRHMEEKYGVQWMEYNFFGPSQIALSLRAIAAKF-DETIQARAEAVIAKYQPLVDAVNAKYRPRLEGKTVMLYVGGLRPRHVVDAYHDLGMVIAGTGYEFAHADDYK--------------------------RTG--------------------------HYIKEGTLIYDDVSGYELEKFIERIRPDLVGSGIKEKYPVQKMGIPFRQMHSWDYSGPYHGYDGYAIFARDMDLAINNPVWGLFDAPW-KK---SA----------MSK-LRQIAFYGKGGIGKSTTSQNTLAALVELGQKILIVGCDPKADSTRLILNTKMQDTVLHLAAEKGSVEDLELEDVLKIGFGDIKCTEAGGPEPGVGCAGRGVITAINFLEENGAY-DD--VDYVSYDVLGDVVCGGFAMPIRENKAQEIYIVMSGEMMALYAANNIAKGILKYANSGGVRLGGLICNERQTDKELELAEAMAAKLGCKMIHFVPRDNIVQHAELRRQTVIQYAPDSQQAQEYRELARKIHNNSGKGVIPTPITMDELEEMLMEFGIMQSEEDRLAAIAASQA------
>IMG2711768738
MS-NEPLIVEDHNTVFDQEIFQKSFLGKKE-F-ECGSTPEEVQKQFEFSKTAAYKELNFARTALTINPAKACQPLGAILAAAGFDGCLPYVHGSQGCVAYFRSHFNRHFKEPFSAVSDSMTEDAAVFGGQKNMFEGLQNALALYKPKMIAVSTTCMAEVIGDDLNAFINNAKKEGYIPQEYPVPYAHTPSFVGSHLTGYDQMMRGMMYYFTR-G--------KEK-TKPNGKINIIPGFDGYSVGNIPEIKRMLELMGVKYTILGDNSNILDTPMTGEFKMYS-GGTTIEEVTDAPNGIATLTLLPDSTGKTKECVENEWEQSLIGVT-PLGLAGTDAFLMKVSELTGKDIPEALAIERGKALDAMADSNYYLHGKKFSIFGDPSMVEALVDFYMEMGAEPLHIVCTNGTKKWGKGLEKKLADTAFGKKAQVHNGADLWHLRSLMYEEKPDFLVGSTYGKQLAKE-------LDIPLVRIGFPIFDRHHLHRSAIYGYKGLINILTWTVNLLLDDLDRKSK-----DFNHDFVRMNTKSQ-ALTKA------QAEGLISEVLEVYPESAKADRLKHLAVKEEGAGQE---GSC-VTANRKSIPGVMTIRGCAYAGSKGVVFGPIKDMVHISHGPVGCGQYSWGTRRNYSTGT---TGIDNFVGLQVTSDFQEKDVVFGGDKKLATMLTEINQLF-PLSKGVSIQSECPIGLIGDDIEAVSRKSSEEI-G-KPVVPVRCEGFRGVSQSLGHHLANDAIRDWVLGKQEP-----KFKGTPYDVSIIGDYNIGGDAWASRILLEEMGLRVVAQWSGDATLNEVQSTHGSKLNLIHCYRSMNYICRTMEEKFDLPWMEYNFFGPTKIAKSLRAIAAKF-DQKIQDNAEKVIAKYQKLVDQTNESYRHRLEGKRVMLYVGGLRPRHVIGAYEDLGMQIIGTGYEFGHNDDYE--------------------------RTT--------------------------EDLKNTTLIYDDVTAYELEHFVKKIKPDMVGSGVKEKYVLQKMGIPFRQMHSWDYSGPYHGYHGYPIFARDMDMAINAPLYSKIQAPW-KK---TS----------MAK-IRQCAIYGKGGIGKSTTTQNLVAGLAEIGKKVMIIGCDPKADSTRLILHSKCQNTVMQLAADAGSVEDLELEDVMLTGYRGIKCTEAGGPEPGVGCAGRGVITAINFLEEEGAYTDD--LDFVFYDVLGDVVCGGFAMPIRENKAQEIYIVVSGEMMAMYAANNIAKGIVKYAKSGSVRLAGLICNSRNTDREDELIIALAARLGTQMIHFVPRDNVVQRAEIRRMTVIEYDPASKQAAEYRTLAQKIIDNT-KFIIPTPITMEELEELLMEFGIMEVEDESIVGKTAAEEKV----
>IMG2528768019
MA-QNAEKVLDHFNLFREPEYVEMFEKKREEF-EFAEPKDKLEEAREWTKTWDYREKNFAREALTVNPAKACQPLGAVFAAVGFEGTIPFVHGSQGCVAYYRSHLSRHFKEPSSCVSSSMTEDAAVFGGLNNMIDGLANTYSMYKPKMIAVSTTCMAEVIGDDLNAFIKTSKEKGSVPDEYDVPFAHTPAFVGSHITGYDNAIKGIVAHFW-DGKAGTVPKLE-RVP--NEKINFIGGFDGYTVGNTREIKRIFELMGVDYTIFCDNSDVFDTPTDGTFRMYD-GGTTLEDAANAIHAKATFSMQEYCTEKTLPLIKEH-GHEVLAYNHPIGVAGTDKFLMDISRITGKAIPASLEKERGRLVDAIADSNAHIHGQKFAIYGDPDLCLGLAGFLLELGAEPTHILATNGGKAWKAKVEALLETSPFGKNCHAYAGNDLWHMRSLLFTEPVDFLIGNTYGKYLERDTG-------TPLIRIGFPVFDRHHHHRYPVWGYQGGMNVLVTILDKIFDEIDKNTIVPAKTDYSYDIIRMSL------TVAETKER--NKALINEVLEVYPEKTAKRRAKHLGSYEETK------PDCGVKSNVKSVPGVMTIRGCAYAGSKGVVWGPIKDMIHISHGPVGCGQYSWAARRNYYIGT---TGVDTFVTMQFTSDFQEKDIVFGGDKKLEKIIDEIEVLF-PLNHGITVQSECPIGLIGDDIEAVSKKKTKEYNG-KTIVPVRCEGFRGVSQSLGHHIANDSIRDWVFDKSED-K-HPEFVTTPYDVAIIGDYNIGGDAWSSRILLEEMGLRVIAQWSGDGSIAELENSPKAKLNVLHCYRSMNYISRHMEEKYGVPWVEYNFFGPTKIAESLRKIASYF-DDNIKEGAERVIAKYQALMDAVVAKYRPRLEGKKVMLFVGGLRPRHVIGAYEDLGMEIVGTGYEFGHNDDYQ--------------------------RTT--------------------------HYVKDGTLIYDDVTGYEFEKFVEAIQPDLVGSGIKEKYVFQKMGVPFRQMHSWDYSGPYHGYDGFAIFARDMDMAINNPVWGLARTPW-KT---AA----------MSK-LRQIAFYGKGGIGKSTTSQNTLAALSDLGQRILIVGCDPKADSTRLILHAKAQDTILSLAAAAGSVEDLELEDVMKVGYKNIKCVESGGPEPGVGCAGRGVITSINFLEEEGAY-ED--IDYVSYDVLGDVVCGGFAMPIRENKAQEIYIVMSGEMMAMYAANNISKGILKYANSGGVRLGGLVCNERQTDKELELAEAMSAKLGTKLIHFVPRDNIVQHAELRRMTVMEYAPDSKQAQEYRDLANKIHNNSGNGIIPTPITMDELEDMLMEHGIMKQVDETQVGKSATELAAASAA
>IMG2739367763
-------MLLRHT---------------TDKIID--------------------------REALTINPAKTCQPVGAMYAALGIHGCLPHSHGSQGCCSYHRSALTRHYKEPVMAATSSFTEGSSVFGGQANLLQAIETIFTVYHPDIIAVHSTCLSETIGDDLNQIVGKAREEGKVPAGKHVIYCNTPSYVGSHVTGYSNMVTSMVKSFA-A-KSVT------K----KNQINVIAGWVE--PSDMREIKRLAAEMGAKIVLFPDTSDVLDTPMTGKFEMYPKGGVTIPELISTGDSKKTIALGPFCTEDAAIMLENKCKVKFDTLQLPIGLKATDRFITALSRAAGVQVPDSITAERGRLLDLITDMHKYLYGKRVALFGDPDTLVPLTEFLVTLNMKAVYVVSGTPGKRFEDDMVKALDGKV--PEAKFKNRADMYLMHQWIKQEGVDLLIGNTYGKYIARDED-------IPFVRLGFPIVDRVGHSYQPTLGYTGATNLLTKILNSILDHQDRT-----CPEEKIELVM------------MAKLEMDTTRWKSEVLKKYPSKVAKKRDKSIVIHDTEQ----VK-T--IQANVRTIPGIITQRGCTYAGCKGVVLGPTRDIVNLVHGPIGCSFYAWLTRRNQTLPPTPD-S-PNYMMYAFSTDMQDSNIVFGGENKLKQACREAFELFKP--KAIGIFSTCPVGLIGDDVHKVAKDMKEEL-G-INIFGFSCEGYKGVSQSAGHHIANNALMKHVIGLSD-KA-----AEGKFKINMLGEYNIGGDAFELERILEKCGITLNASFSGNSTMEQFERAHMADLNVVMCHRSINYVAEMMEKKYGIPWFKVNFIGAESSAKSLRKIGEYFGDDALKARIEKVIAEEMAEVKKEIDVIRPRTEGKMAMLFVGGSRAHHYQELFTELGMKTLSAGYEFGHRDDYEGRRVIPTIAIDADSRNIEELHIEKDEAKFKERISEAKKGELESK-LQFNDYEGMMPMMEKGSLVIDDISHYEMDKLIEIYKPDVFCAGIKEKYVAQKMGIPMKQLHSYDYGGPYAGFVGAVNFYKDIDMVTNAQVWKMLKAPWEAEPVIEAE----YAA------MRKIAIYGKGGIGKSTTTQNTVAGLAEMGKKVMVVGCDPKADSTRLLLGGLAQKTVLDTLREEG--EDVELDDVMKIGFSNTSCVESGGPEPGVGCAGRGIITSINLLEQLGAYDDDKSLDYVFYDVLGDVVCGGFAMPIRDGKAEEIYIVCSGEMMAMYAANNICKGIVKFAESGTVRLGGIICNSRKVDNELQMIEELARQLGTQMIHFVPRDNMVQRAEINRKTVIDYEPTHAQADEYRALARKIDQNK-KLVIPTPLSMQALEDLLINFGIMN--------------------
>IMG2576861335
MTNNTTTEC-------------------------TTCTPNMTQAVLDWMATEEYKEKNFAREALVINAPRTCQPYGAMLCALGIEGCLPFLHGSQGCAAYFRSALTRHVREPVPMVSDSMTEDAAVFGGQANLIEGLKNAYTTYKPSIIAMFSSCMAEVIGDDMKSFIINARTQGAIPEDFPIAYANTPSFVGSHITGYDNMLKGLLNSLA-DTRN------GKWT---NGRLYVVPGFDLY-AGNLREYKRMIKAMGIYMTMLPDPTEVLDSPNTGEYKMYQ-PGTSMGELADALNASGFLFLQKYATMASQKFVKNVQKITSEAVTMPIGVQNTDAFLMTLQQMTGKAIPAELEAERGRAVDAAIDAHQYIHGKRFALYGDPDLLIGLVGFLLEMGTMPVHILCGNGSEAFRKEMEGLLAASPFGSEGKVYVGKDLWHMRSLLLTDPVDMLIGDTHGKQIAKDAN-------VPLARIGYFMTDRVHLHRQPIIGYQGTINLITMLANMFIDEYDRNC-----PSERFEMLRMNER--------------PNETMVEEVLSIYPEKAQKLRAKHLAVKDEGC-------SCAIKSNIKCIPGLMTARGCAYAGAKGVVWGPIRDMIHISHGPIGCGYYSWGMRRNLTQGV---VGVETFSPMMFSSDFSESNIVYGGDKKLAQVMKEVKELF-PTVQGISICSECPVGLIGDDIESVAKKANKEL-E-LPIVPVRCEGFRGISQSLGHHIANDAVRDHLLGKRERPG-----EVGPYDISLIGDYNIGGDAWASKKILEEMGLNVKNVWTGDGTTEGMMAAHQVKLNLIHCYRSMNYICRHMEETWGIPWMEFNFFGPTKIAESIRKIAAMF-DETIQNKGEEVIAKYQPMMQKVIDTYRPRLEGKKVMLYVGGLRPRHTIGAYEDLGMEVVGTGYEFAHKDDYD--------------------------RTF--------------------------PEMTNETLIYDDITEYELDEFVKRIRPDLVGSGIKEKYVFEKMGVPFRQMHSWDYSGPYHGYDGFPIFARDMDMAVNSPTRSLTKAPWNKE----KER------------MRQIAIYGKGGIGKSTTTQNTVAALAEMGKKIMIVGCDPKADSTRLILNIKAQTTVMDMARDKGSVEDIELEDVLYTGYGDVRCAESGGPEPGVGCAGRGVITAINFLEENGAYTPD--LDYVFYDVLGDVVCGGFAMPIRENKAQEIYIVCSGEMMAMYAANNIAKGILKYATSGGVRLAGLICNSRNTDKEYELIDALAKRLNTQLIHFVPRDNEVQRAELRRQTVIQYNDKHIQADEYRALAKKIDENK-NLTIPTPLTMDELEELLMEFGIIEDEETAAAKLG----------
>UBA3153
-M-QNADDIKPSYPLFRKDEYKQSLGDKKANF-ENSHGQAKVDETFLWTTSVEYKELNFQREALTINPAKACQPLGAVLCSIGFEKTMPYVHGSQGCVAYFRTYFNRHFKEPLSCVSDSMTEDAAVFGGQKNMYDGLENCKALYKPDMIAVSTTCMAEVIGDDLNAFINNAKKEGYIDQDFATPYAHTPSFVGSHVTGWDNMFEGIARYFTL-------NHMEGKVVGSNGKINLVPGFETY-LGNFRVMKRMMSEMGVDYSLLSDPSEVLDTPADGEFRMYA-GGTTQDEVKDAPNALTTIFLQPLQMEKTRKLVTDTWKHEIPKLNIPMGLEWTDEFLMAVSKISGKPISESLTTERGRLVDMMTDSHTWLHGKRFSLWGDPDFTMGMTKFLLELGAEPVHVLCNNGGKRWLKAMNKMLEASPVNHSTQLFHSHDLWHLRSLVFTEKPDFMIGNSYGKFIQRDTLQKGKDAEVPLIRIGFPIFDRHHLHRATTLGYEGAMTMLTTLVNAVLEKLDADTMQMGVTDFNFDLVRMATL-----SKE------EAAALIQEVLEVYPEKAQKDRAKHLAVNDQ--EKT---TKC-VTSNRKSLPGVMTIRGCAYAGSKGVVWGPIKDMIHISHGPVGCGQYSRAGRRNYYVGH---TGVDTFGDMNFTSDFQEKDIVFGGDKKLAKLINEIDGLF-PLARGISVQSECPIGLIGDDIEAVSKKGAAEL-S-KPIVPVRCEGFRGVSQSLGHHIANDAIRDWVFEREGG---GTAFESSPYDVTIIGDYNIGGDAWSSRILLEEMGLRVIAQWSGDGTLAEMENTPKAKLNLLHCYRSMNYISRHMEEKYGIPWVEYNFFGPTKIAESLRAIAAFF-DDHIKEGAERVIAKYQPLVDAVIAKYRPRLEGKRVMLYVGGLRPRHVIGSYEDLGMDVVGTGYEFGHNDDYD--------------------------RTV--------------------------PEMGNATLLYDDVTGFEFEEFVKRVKPDMIGSGVKEKYIFQKMGVPFRQMHSWDYSGPYHGYDGFAIFARDMDMTLNNPCWKNLTPPWLKP---VEEEQRAIA---MA--LRQCAIYGKGGIGKSTTTQNLVSALAEAGQKVMIVGCDPKADSTRLILHAKAQNSIMEMAAEAGSVEDLELEDVLKVGYRDIKCVESGGPEPGVGCAGRGVITAINFLEEEGAYEED--LDFVFYDVLGDVVCGGFAMPIRENKAQEIYIVCSGEMMAMYAANNIAKGIVKYANSGSVRLAGLICNSRNTAREDELIMELARQLGTQMIHFVPRDNVVQRAEIRRMTVVEYDPTAKQADEYRQLANKIVNNR-NFVIPTPITMDELESLLMEFGILDEEDESIIGKAAHEEAASA--
>IMG2770939647
-------MLLRHT---------------TKEIKE--------------------------RSALTVNPAKTCQPIGALYAALGIHRCLPHSHGSQGCCAYHRSALTRHYKEPVMAATSSFTEGSSVFGGQSNLLQAIHNIFTVYEPDVIAVHTTCLSETIGDDIPQIVAASKDKKFVPEGKYVIHCNTPSYTGSHVTGFSNMVKGMVSYFS---QAGP------Q----NKTINIIPGWVE--PSDMREIKSICKLMGINTIMFPDTSDVLDCPQTGNFEFYPKGGTTIEELKLTGQSQMTLALGRTASLAAARELDTKCKVPYESLELPIGLRATDRFVDMLRKTARVDVPVSLEDERGRLMDIITDMHQYFYGKRVAIWGDPDQLVSLTEFLTDLDMRPVYIVTGTPGKKFLSRIEKALQGKV--PEAKIKECADMLLLHQWIKQEKVDLLIGNTYGKYIARDED-------IPLLRYGFPIFDRVGHSYFPTVGYSGAMRLLEKILGLLMDRQDRD-----AKEESFELVMMS-------------HNTDVSKVKEQLIQKYPTRVARKRAQQIVVNNVSEDK-TVP-E--IIANVRTTPGIITQRGCTYAGCKGVVLGPTRDIVNITHGPIGCGFYSWLTRRNQTRPTGPE-D-HNFMTYCFSTDMQEDQIIFGGEKKLRQAIQEAYDMMKP--KAIAVFSTCPVGLIGDDVHAVCREMKEKL-G-INVFGFSCEGYKGVSQSAGHHIANNQLFKHVIGRDD-TV-----DQHPFKINMLGEYNIGGDAFVLDDIFEKCGIKLTATFSGNSTIGKFENAHTADLNCVMCHRSINYVADMIEKKYGVPWIKVNFIGADSSAKSLRKIAAYFDDAKLTERVEKVIAEEMKAVNIVRKDVKSRCKDKLAMLFVGGSRAHHYQDLFNEIGMKTIAAGYEFAHRDDYEGRRVLPTIQVDADSRNIEELTVTPDPENYSPRKTEEELKSLDDKGLEVRGYEGMMPQMDNQTLVIDDISQHETEMLLEIYKPALFCAGIKEKFSVQKSGIPCLQLHSYDYGGPFAGFKGAINFYKTVDRMVNTHIWSFIKAPWRANTLLEAE----LVEN-----MRKIAIYGKGGIGKSTTTQNTVAALAEMGKQIMVVGCDPKADSTRLLLGGLAQKTVLDTLREEG--EDVDLEDIRRSGFGGTLCVESGGPEPGVGCAGRGIITSINLLEQLGAY-TKQTLDYAFYDVLGDVVCGGFAMPIREGKAEEIYIVCSGEMMAMYAANNICKGIVKFAEAGGVRLGGLICNSRKVDNEKEMIDAFAKKLGTQMIHFLPRDNDVQRAEINRKTVIEWNKDAPQANEYRTLAQNIDQNQ-MFVIPKPLEINDLEKLLLDYGLLN--------------------
>IMG2740892608
--------MQDLV---------------PKEYKE--------------------------RNSLVINPVKTCQPIGAMYAALGIHGALPHSHGSQGCCSYHRMHLTKHFREPVVASSSSFTEGASVFGGRANLETALKNIFAVYDPEVVAINTTCLSETIGDDIGSIINGFD----VPAGKTIIHASTPSYVGSHITGFSNMVKAVIKQVS-E-KNED------AK--TNNKINLIPGFVD--PGDIREIKRILEAMGIDYILFPDQSDVLDTPLDGSYDMYPEGGVTIPELKDTGNSQATIALGEFAASDPAFELEKKHDVKPYTLKSPVGIKATDEFLMQLMKLTGKEVPAEIEKERGQLVDIIADTHHQFHGKKVAVYGDPDIVISLTEFVLSLGMKPVHILTGTPDKKFEETVAEMMESAW--KY-NLTAGGDLFQLHQWIKNDQVDLLLGNSYGKLVAKQED-------VPLVRVGFPILDRSVHSYLPTIGYKGAILLVEKISGALLDRKDRD-----TDFELIEFVLMK----N-----------NIEDVLDDVLQSYPAKSMKNRKEHILVKDKKDKH-----K--IKANTRTIPGIITNRGCAYAGCRGVVLGPLKDVVQLVHGPIGCSYYAWGMRRHQGVAAGGK----NFINYTFSTDMQDSDVVFGGERKLKEAIKEAVEIFNP--STIMITATCPVGLIGDDINNIAKKAEEEY-G-ITVMAFNCEGYKGVSQSAGHHIANNEIMANLVGIEDKEL-----D-HKYPINLMGEYNIGGDAFEIERILEKIGYDIVASFSGNGTADQIKYSHEADLNLVQCHRSINYIAEMFEEKYGIPWLKVNFLGVDATIKALRNMAEYFGDPELKERTEKVIAEELAQIEGPLNRYQELFEGKTAFLFVGGSRAHHYQNVFKRIGIETVVAGYEFGHRDDYEGREVIPDIEMTADDRNIPELEVTKDDKKYNMRISKAKKEELQQK-MPLDYYEGMIKEMEDGSIVIDDLNHHEHIKLTEALEPDIFCSGIKDKYTSHKMGIFSKQLHSYDYSGPYAGFKGHLQFAEDIAAGILNPSWSYINPPWKDNVELAGT----IGGVR---DLRQVAIYGKGGIGKSTTTQNLTSSLAEMGKEIMVVGCDPKADSTRMLLGGMDQQTVLDTLREEG--QDIELDDILKRGFENIRCVESGGPEPGVGCAGRGIITSINMLESLGAYTDE--LDYVFYDVLGDVVCGGFAMPIREGKAQEIYIVASGELMALYAANNICKGIKRYAESGGVRLGGIICNSRQVDGELELLESFAKKLGSQLIHFVPRDNIVQRAEINRKVVIAYDPESDQAQEYRDLAQAIDENE-TFVIPDPMEQDELEQLMMDFGILEV-------------------
>IMG647533236
MT-DNPGKIQDHFDLFVNNEYQDLFADKRQ-Y-EGAHSHEKVAEVAEWTKSWEYREKNFERTSLTVNPAKACQPLGALFVASGFEGTLPYSHGSQGCVAYFRTHLTRNYKEPFQAVSSSMTEDAAVFGGLANMKLGLENAYELYKPKMIALCTTCMAEVIGDDLGAFVTTSKQEGHIPEELPVPFAHTPSFVGSHITGYDNMLKSILVNLT-KDK---------KAETTNGKFNFNLGFDPY-IGNIRELKRILGLFGIDYTILSDNSDTFDSPNTGEFKMYN-GLTTLEDAADSINAEGSFFFQKYTTPKTQETITTAWGQKTYNFR-PFGIKGTDEFLMNLSAITGKPIPQELQQERGRAVDALTDSQAWIHGKRIALYGDPDHVFNVTQFLLEMGAEPVHIVVTNSNTDFEAELREVLTNSPYGQDATIWGKKDLWHLRSLMFTEPVDLLIGNSYGKYLWRDTG-------TPLVRIGYPIFDRHHMHRYATLGYQGAINQFNWIINTILDELDRQTIVPAKTDISFDLIR-------MTTVE------DRKDLIDEVLEAYPEKGKKRRSKHLGVKEAEA------SDCGVKSNKKSVPGVMTTRGCAYAGAKGVVWGPVKDMIHISHGPVGCGYYSWSGRRNYYVGT---TGVDTFGTMQFTSDFQERDIVFGGDKKLAKIIDELEELF-PLSQGTTIESECPVGLIGDDIEAVARAKAKET-G-KPVVPVRCEGFRGVSQSLGHHIANDTVRDWVLPKADEYRPEG-FEPGPYDVNIVGDYNIGGDAWPSRKLMESMGLRVISQFSGDGSFNEVVMAPLAKLNLIHCYRSMNYICRFMEEKYGIGWLEYNFFGPTQIANSMRKIAAQF-DETIQAKAEEAIAANQARMDSIIAKYRPRLEGKTVMMMVGGLRPRHIIPAFKDLGMKVIGTGYEFGHADDYK--------------------------RTA--------------------------DYVEEGTLIYDDVSGFEFEEFAKKLNPDLIAAGIKEKYVFQKMALPFRQMHSWDYSGPYHGYEGFEVFARDMDLAINNPTWSLIKTPW-EA---A---------------MRQIAFYGKGGIGKSTTSQNTLAAMAEQGQRIMIVGCDPKADSTRLMLHSKAQTSVLQLAAELGAVEDVELDQVLQEGYRGVKCVESGGPEPGVGCAGRGIITAINFLEEEGAY-ED--LDFVSYDVLGDVVCGGFAMPIREGKAQEIYIVVSGEMMAMYAANNIARGVLKYAQSGGVRLGGLICNSRNTDREIELIEALAAKLNTQMIHFVPRDNVVQHAELRRMTVNEYAPDCNQAKEYTALAEKIINNK-KLTVPTPISMDELEDLLIEFGILDSDEQYALAADKEVATV----
>UBA2248
---------------------------------------------------------------MTINPAKTCQPIGAMYAALGIHGCLPHSHGSQGCCAYHRSTLTRHYKEPISAATSSFTEGSSVFGGQANLLQAIETIFTVYDPEIIAIHTTCLSETIGDDLPQIIKKARDEGKAPAGKEVIGAPTPSYVGSHVTGFSNMVKAMAN-MA-L-PTER------K----NGKVNIIPGWVE--PSDMEEIKRLAATVGVDITLFPDTSGVLNGPLNGEYTMFPKGGVTIAELKNCSAAIGTLALGEWCSADAARLLDTRHKVPCRVLDMPFGLKATDRFIDALRTVGGTTVPEEISYERGQLVDLISDMHQYFYHKRVALAGDPDQLIALTEFLVSIDMCPVHLVTGTPGKRFEKRIRDITRDMP--FPVNVRAKGDMFLLHQWIKNDPVDLIIGNSYCKYIARDED-------TPLVRFGFPILDRQGHQYFPTVGYKGGLRLLEKILSALLDRTDRD-----APEEKFELVFMA------TA-KKKIVQWEPTDIKAELLQRYPAKVARKRAKQIMINEAHGSA-PPP-E--IVANVRTIPGIITMRGCTYAGCKGVIMGPTSDIVNLVHGPIGCSFYAWLTRRNQTSA-GGD-NHENFIPYALSTDMQDSDIIFGGEKKLAAAIQEAYDLFHP--KAIAVFATCPVGLIGDDIHTVAKRMKDKL-GDCNVFAFSCEGYKGVSQSAGHHIANNQVFTHVVGKSD-RL-----KTDKYKINLLGEYNIGGDGFEIDRILKKCGITNIATFSGNSTYDQFASANQADLSCVMCHRSINYVADMLEVKYGIPWIKVNFIGAAATAKSLRKIAQYFGDPELTAQVEAVIAEEMPEVEAARLDVLPRTEGKKAMLFVGGSRAHHYQELFKEMGMKVLSAGYEFAHRDDYEGRQVLPNLKVDADSRNIEEIEVEPDPHLYKPRKSAEEMQALVAGGYEFKDYDGLNADMDQGTIIIDDLNQYEAEKLVELLKPDLFCAGIKEKFSIQKLGIPMKQLHSYDSGGPYAGFKGAVNFYREIDRLVNSRVWGLMKAPWQEHPELSAT----YVWE-----MRKVAIYGKGGIGKSTTTQNTVAGLAEMGRKIMVVGCDPKADSTRLLLGGLAQKSVLDTLREEG--EDVELEDIRKPGYGNTWCVESGGPEPGVGCAGRGIITSINMLESLGAYEESEGLDYAFYDVLGDVVCGGFAMPIRDGKAEEIYIVCSGEMMAMYAANNICKGIMKFAQSGRVRLGGLICNSRNVDNEKEMIVELAKKIGTQMIYFVPRNNDVQRAEINRKTVIEWNPAVEQADEYRGLARAIDGNS-NFVIPKPLEIEELEKLLMDFGLMQA-------------------
>IMG2523533586
MP-QNADKIIDHELLFREPEYQKLFADKKANF-EYKHADVKIDEIRNWTKTPEYREKNFAREALTVNPAKACQPLGAVFVANGFARTLPFVHGSQGCVAYYRSHFSRHFKEPTSCVSSSMTEDAAVFGGLTNMVDGLANSFNLYKPDMIAVSTTCMAEVIGDDLNAFIKTAKEKGSIPADFDVPFAHTPAFVGSHVTGYDNALLGVLQHFW-EGKAGVTAPLE-RVP--DESINFIGGFDGFVVGNLKEIKRIFALFGVEATILCDPSEVWNTPTDGEFRMFS-GGTTKAEVERALHAKATIVFQEYSCEKTAKYLREK-GHEVVVLNAPVGVGGTDELLMAISRLTGKPVPAELELERGQLVDAIADSQAHLHGKKYALYGDPDQLIGYTKFLLELGAEPTHVLSTNGNEDWAEKVRAVLAASPYGQDCKVYPKRDLWHLRSLLFTEPVDFLIGNTYGKYLERDAG-------TPLVRLVFPIFDRHHYHRYPTWGYEGGMRLLTMLLDEYFEKLDANTNIAGKTDISFDIIRMTM------TAEERKAA--NKALIDEVLKAYPDKMAKKRAKHLNAYEEGR------PDCGVKSNIKSLPGVMTIRGCAYAGSKGVVWGPIKDMVHISHGPVGCGQYSWASRRNYYVGI---TGVDSFGTMQFTSDFQEKDIVFGGDKKLEKIIDEIEELF-PLNKGISIQSECPIGLIGDDIEAVSKKKSKEMDG-KTIIPVRCEGFRGVSQSLGHHIANDAIRDWVFDKTDP-GKYAEFVSTPYDVAIIGDYNIGGDAWSSRILLEEIGLRVIAQWSGDGTIAELENTPKAKLNVLHCYRSMNYISRHMEEKYGVPWVEYNFFGPTQIEKSLREIASHF-DDTIKANAERVIAKYRPMVDAVIAKYKPRLDGKKVMLYVGGLRPRHVIGAYEDLGMEICGTGYEFAHNDDYQ--------------------------RTT--------------------------HYIKDGTLIYDDVTGYEFEKFVERVQPDLIGSGIKEKYVFQKMGLPFRQMHSWDYSGPYHGYDGFAIFARDMDIAISSPVWGLAKAPW-KK---AA----------MSK-LRQIAFYGKGGIGKSTTSQNTLAALAEMGQKILIVGCDPKADSTRLILHAKAQDTVLSLAAEAGSVEDLELEDVLKIGFRGIKCVESGGPEPGVGCAGRGVITSINFLEENGAY-DD--VDYVSYDVLGDVVCGGFAMPIRENKAQEIYIVMSGEMMAMYAANNISKGILKYANSGGVRLGGLICNERKTDKEYELAEALAKRLGTKLIHFVPRNNVVQHAELRRMTVVEYDPNCAQAQEYRTLANKVHANAGNGVIPTPITMDELEDLLMEFGIMSKEDESIVGKTAA-QAAA---
>IMG2582580865
MT-QNIEEIKAGYSLFQEPEYQELLANKRSHF-EEAVEANKVKEVFEWTTTKEYQELNFNRKHITIDPAKACQPLGSVLCALGFEKTLPYVHGSQGCVAYFRTYFNRHFKEPVACVSDSMTEDAAVFGGQNNMFYGLQNAYALYKPEMIAVSTTCMAEVIGDDLNAFIGNAKEGGYLPASVPTPFAHTPSFVGSHTNGWDGMLEGVLRYFTV-------NSGETYTPGSTNALNIVPGFETY-LGNYRVIHRMLGEMGVDYQMLSDPSEVLDTPADGEYRMYA-GGTKVDEVKRAPNAKATLLLTPTQLPKTKKFVETTWKQDVPALDIPMGLEWTDNFLMKVSELTGQPIPESLSTERGRLVDMMTDSHTWLHGVKVSLYGDPDYLSGMCKFLMELGCEIKHVLCHNGNKRWRKALESMLADSPYGQGAEILVGKDLWHLRSLMFTDKPDLLIGNSYGKFIERDTKAKGEEFQVPLVRIGFPIFDRHHLHRSTTLGYEGAMYILTTLVNEVLAKLDRDTMTLGKTDLGFDLVR-MTM-----NKE------QTQALIDEVLEVYPEVARADRKKHVAVND-SSADS---SKC-ITSNRKTLPGVMTVRGCAYAGSKGVVWGPIKDMIHISHGPVGCGQYSRAGRRNYYSGT---TGVDSFGTLNFTTDFQERDIVFGGDKKLASAIDEIETLF-PLVKGISIQSECPVGLIGDDIEAVAKTKSQEI-G-KTIVPVRCEGFRGVSQSLGHHIANDTLRDYVLDGSA--D--KEFESTDYDVAIIGDYNIGGDAWSSRIILEDMGLRVVAQWSGDGTLPELENTPKVKLNLVHCYRSMNYIVRYMEEKHGIPWIEYNLFGPTKIEESMRKIAALF-DEKIQQQTEEVIARYREQWNAVIEKYRPRLEGKQVMLYVGGLRPRHIIGAYEDLGMEIVGAGYEFAHNDDYV--------------------------KTT--------------------------PEMKDATLLFDDASSYELEEYVKRLKPDLIGSGIKEKYIFQKMGFPFRQMHSWDYSGPYHGVDGFAIFARDMDMTINNPCWSNLTAPW--K---SQDVELAKTA--MA--IRQCAIYGKGGIGKSTTTQNLVAALAEAGKKVMIIGCDPKADSTRLILHSKAQNTIMEMAAEAGTVEDIELEDVLKIGYGDVRCVESGGPEPGVGCAGRGVITAINFLEEEGAYEDD--LDFVFYDVLGDVVCGGFAMPIRENKAEEIYIVVSGEMMAMYAANNISKGICKYATSGNVRLAGLICNSRNTDREDELIMALAAKIGTQMIHFVPRDNIVQRAEIRRMTVIEYDPKCNQADEYRTLAKKVIENQ-KFVIPEPCTMDELEDLLMEFGIMEVEDESIIGKTADEEEAA---
>IMG2645727554
--------MLDKT---------------PKELYE--------------------------RKALRINPAKTCQPIGAMYAALGIHKCLPHSHGSQGCCSYHRMQLTRHFKDPIMASTSSFTEGSSVFGGGSNLKTAIKNVFSIYEPDMIAVHTTCLSETIGDDLRTIISQAES--EVPEGKYVIHANTPSYVGSHITGFSNMIKGAVTYLS-Q-NTGE-------A---NGKINVLPGFIS--PGDMREIKRILNVMDIPFIMLPDTSEVVDTPMTGTFEMYPKGGTKIKDIIDAGNSNYTLALGKFSSEAGAVALEKKCKVPMEVMNIPLGIEAVDKFITELSKITGKEVPYEIEEERGQLVDLMLDSHSYFFGKKVAVFGDPDTVISLTEFIISLGMIPKYVVTGTPGDSFDKEIGEMLEKAI--KDSIVKNAGDLFELHQWIKNEPVDLLIGNTYGKYIAKAED-------IPFVRFGFPILDRFAHHYFPTTGYKGAIRLVEMIANAIMDRIDRD-----AEDEDFELVM-------------------VKKIVDKVLEKYPAKTFKTRKKHIIVKDSYEIP-----Q--IEANTRTIPGIITNRGCCYAGCKGVVVGPIKDMVHIVHGPIGCSYYAWGTRRNKAKAEGED----NFIQYCFSTDMQESDIVFGGEKKLRQAIKEAMDLFNP--KAISISATCPVGLIGDDINAVAAEAEKEY-G-IQVLAFNCEGYKGVSQSAGHHIANNNFIKNVIGKGERKY------DKKWNINLLGEYNIGGDTWEIERILKKIGYNVVATLTGDGSIENIRNAHKANLNLVQCHRSINYIAEMIETKYGIPWVKVNFIGIDATIQTLRDMAKIYDDPELTKRTEEVIAEEVAAIEGELVYLKQRLEGKTAFLYVGGSRSHHYQNLLATFGVETVLSGYEFAHRDDYEGRDVIPTIKPDADSKNIEELKVEKDEENYRIILSEERYEKLKKD-VPLGNYAGLIKESKNNNIIIDDLNHYETETFIKVLKPDMFFSGIKDKYAVQKMGVMSKQLHSYDYSGPYAGFKGAVIFAKDVLAGVYTPGWRYVTPPWKTEPLIEGT----I--EK----MRQVAIYGKGGIGKSTTTQNLTAGLAEMGKKVMVVGCDPKADSTRLLLGGLAQKTVLDTLREEG--DDIELDAILKEGYGSIKCVESGGPEPGVGCAGRGIITSISMLENLGAYEAD--LDYVFYDVLGDVVCGGFAMPIREGKAQEIYIVASGEMMALYAANNIAKGIQKYANTGGVRLGGIICNSRKVDNERELLEAFATELGSQLIHFVPRDNQVQRAEIHKKTVIDFSPEAEQADEYRALAKKIEENK-MFVIPKPMTQDRLEEILMAHGLMDI-------------------
>IMG2651870119
MP-QSADKILDHELLFREPEYQEIFRSKKENF-EFNHPDETVKQIVEWTKTDDYKQKNFARDSLTVNPAKACQPLGAVYVANGFHKTLSFVHGSQGCVAYYRSHFSRHFKEPTSCVSSSMTEDAAVFGGMNNMIDGLANAYNLYKPEMIAVSTTCMAEVIGDDLDAFIKNSKQKGSVPEDYDVPFAHTPAFVGSHVTGYDNALLGILKHFW-DGKAGSAAPLQ-RVP--DDSVNFIGGFDGFVVGNMKEIRRIFDLFGVKVNVICDPSDTWNTPTDGEFRMYE-GGTTKEEVERALNAKATFVFQEYCCEKTSKFIAEH-GQEVVVLNAPVGVAGTDRFLMEIARVTGKPIPAQLEKERGQLVDAMADSQAHLHGKRFALYGDPDQMLGYTQFLLELGAEPAHVLATNGNEDWAAKVRALFDASPYGAGCKVYPKRDLWHMRSLLFTEPVDFLIGNTYGKYLERDTK-------TPLIRMVFPIFDRHHYHRYPTWGYDGALRVLVMLLDEFFETLDANTIVAAETDYSYDIIRMTA------TVEERKAA--NKALIDEVLKAYPEKMAKRRAKHLGTFDEGK------PDCGVKSNIKSLPGVMTIRGCAYAGSKGVVWGPIKDMIHISHGPVGCGQYSWAARRNYYIGT---TGIDTFVTMQFTSDFQEKDIVFGGDKKLDKIIDEIQQLF-PLNKGISIQSECPIGLIGDDIEAVSKKKSTQYGG-HTIVPVRCEGFRGVSQSLGHHLANDAIRDWVFDRTDP-TKRAGFESTPYDVAIIGDYNIGGDAWSSRILLEEIGLRVIAQWSGDGSIAELENTPKAKLNVLHCYRSMNYISRHMEEKYGIPWVEYNFFGPTMIEKSLREIASHF-DDTIKANAERVIAKYRPLMDAVVAKFRPRLQGKKVMLFVGGLRPRHVIGAYEDLGMDVVGTGYEFGHNDDYQ--------------------------RTT--------------------------HYVKDGTLIYDDVTGYEFEKFVEQVQPDLVGSGIKEKYVFQKMGVPFRQMHSWDYSGPYHGYDGFAIFARDMDMAISSPVWGLAKAPW-KK---TA----------MSQ-LRQIAFYGKGGIGKSTTSQNTLAALTDLGQKILIVGCDPKADSTRLILHAKAQDTILSLAAEAGSVEDLELDDVMKIGYKDIRCVESGGPEPGVGCAGRGVITSINFLEENGAY-DG--VDYVSYDVLGDVVCGGFAMPIRENKAQEIYIVMSGEMMAMYAANNISKGILKYANSGGVRLGGLVCNERQTDKELELAEALAGMLGSKLIHFVPRDNIVQHAELRRMTVIEFAPESKQADEYRQLASKVHNNAGNGTIPTPITMDQLEDLLMEHGIMNAIDETQVGKTAAELTA----
>IMG2565956520
-------MLLRHT---------------PTEVSE--------------------------RKALMINPAKTCQPIGAMYAALGIHGCLPHSHGSQGCCAYHRSALTRHYKEPVSASTSSFTEGASVFGGQANLLQAIENIFTVYEPEVIAVHTTCLSETIGDDLKQIAHKAQKDGKIPEGKFVIGAPTPSYVGSHVTGFSNMVKAMAQ-LA-T-PGTP------K----NGKVNIIPGWVE--PSDMKEIKRLASMMDIKITLFPDTSGVLDSPLTGEYKMFPEGGVTMKELKDTGGATGTLALGEWCSADAARWLDSKCKVPCTVLDMPFGLAATDRFVDVLRTVAGVSVPDSIANERGQLVDLISDMHQYFYGKKVAIFGDPDQLISMCEFLRSIDMIPVHVITGTPGKAFEKRIREITADMP--GEVNVKAKGDLFQLHQWIKNEPVDLLIGNSYGKYVARDED-------IPFLRWGFPILDRQGHQYFPTVGYKGGLRLLESILNLLLDRKDRD-----EPEESFELVL--------MTKTKKMVQWNPTDIKEEILSKYPPKVARKRAKQIMINEASGGEAASS-E--IVANVRTIPGIITMRGCTYAGCKGVIMGPTRDILNIVHGPVGCSFYAWLTRRNQTDA-GPD-G-DNYIPYCLTTDMQDQDIIFGGEKKLEAAIREAYDLFHP--KGICIFATCPVGLIGDDIHAVARKMSAEY-EDCNVFAFSCEGYKGVSQSAGHHIANNQVFTHLVGENT-TP-----KEGDYKINLLGEYNIGGDGFEIDRILKKCGISNISTFSGNSTYDQFASAQHADLSCVMCHRSINYVADMLETKYGIPWIKVNFIGAKSTAKSLRKIGEYFGDEALIKKINDVIAEEMPEVEAISAEVRTRTEGKTAMIYVGGSRAHHYQDLFAEMGMKTISAGYEFAHRDDYEGREVIPSLKVDSDSRNIEELTIEADEKLYNPRKTSDEVKALEAAGFKFKEYDGLNRDMDNGSIIIDDLNQYEAEKLVEILKPDVFCAGIKEKYSIQKLGVPMKQLHSYDSGGPYAGFKGAVNFYHEMDRLVNSKVWSYMKAPWQENPELTAT----FVWE----KMRKVAIYGKGGIGKSTTTQNTVAGLATMGKKVMVVGCDPKADSTRLLLGGLAQKSVLDTLREEG--EDVELDDIRKPGYGDTWCVESGGPEPGVGCAGRGIITSINMLENLGAYEESEALDYAFYDVLGDVVCGGFAMPIRDGKAEEIYIVVSGEMMAMYAANNICKGIMKYAQSGSVRLGGLICNSRNVDNEKEMIEELAKKIGTQMIYFVPRDNDVQRAEINRKTVIEWNDQVPQADAYRGLAKAIDDNT-MFVVPKPLEIEELEQLLLDFGLMEVA------------------
>IMG2708743149
MI-QSVEKILDYELLFREPEYQAIFRNKKENF-EFNHSEEAVKRAVEWTTTEDYKQKNFARESLTINPAKACQPLGAVYVANGFHKTLPFVHGSQGCVAYYRSHFSRHFKEPTSCVSSSMTEDAAVFGGLNNMVDGLSNAYSLYRPEMIAVSTTCMAEVIGDDLDAFIKNSKQKGSVPEDYDVPFAHTPAFVGSHVTGYDNALLGILKHFW-DGKAGTTEPLA-RMP--DDSVNFIGGFDGFVVGNMKEIRRIFELFGVTVNVICDPSGTWNTPTDGEFRMYE-GGTTKEEVERALNARATFVFQQYCCEKTSKFIAEH-GQEVVILNAPVGVAGTDDFLMEISRVTGKPIPTELEKERGQLVDAIADSQAILHGKRYALYGDPDQMLGYTRFLLELGAEPAHVLATNGNDDWAAKVQALFDASPYGVECKVYPKRDLWHLRSLLFTEPVDFLIGNTYGKYLERDTK-------TPLVRLIFPIFDRHHYHRYPTWGYAGALRLLVTLLDEHFEALDVNTIAVSKTDYGYDIVRMTA------TVEERKAA--NKALIDEVLRAYPDKMAKRRAKHLRSFEEGK------PDCGVKSNIKSLPGVMTIRGCAYAGSKGVVWGPIKDMVHISHGPVGCGQYSWGARRNYYVGT---TGIDSFVTLQFTSDFQEKDIVFGGDKKLEKIIDEVQELF-PLNKGISIQSECPIGLIGDDIEAVSKRKSKQYGG-HTIVPVRCEGFRGVSQSLGHHLANDAIRDCVFE-TDD-RKRSTLESTPYDVAIIGDYNIGGDAWSSRILLEEMGLRVIAQWSGDGTLAELQNTPKSKLNLLHCYRSMNYISRHMEEKYGIPWVEYNFFGPTMIEKSLREIASRF-DDSIKANAEMVIAKYRPLMDAVIAKYKPRLLGKKVMLFVGGLRPRHVIGAYEDLGMEVVGTGYEFAHNDDYQ--------------------------RTA--------------------------HYVKDGTLIYDDVTGYEFEKFVERVRPDLVGSGIKEKYVFQKMGVPFRQMHSWDYSGPYHGYDGFAIFARDMDMAIASPVWNLAKAPW-KK---AM----------MTQ-LRQIAFYGKGGIGKSTTSQNTLAALSDLGQKILIVGCDPKADSTRLILHAKAQDTILSLAAEAGSVEDLELDDVMKIGYKNIRCVESGGPEPGVGCAGRGVITSINFLEENGAY-DG--VDYVSYDVLGDVVCGGFAMPIRENKAQEIYIVMSGEMMAMYAANNISKGILKYANSGGVRLGGLICNERKTDKELELAESLAKMLGTKLIHFVPRDNIVQHAELRRMTVIEYAPDSTQAAQYRALAEKVHHNAGNGVIPTPITMDQLEDLLMEKGIMVQVDESQIGKTAAELAA----
>IMG2599185196
AMSEAVKPL-------------------------TEHSPEEIEKVQNWINTEEYKEQNFAREALVINPAHACQPLGAQMVAHGFEGALPFVHGSQGCASYFRSTFSRHFREPASATSDAMTEDGAVFGGQNNLFEGLENAYTVYKPKMIPVYTTCMPEVIGDDLNAYIKNAKQKDLIPEDLPTPYANTPSFKGSHIHGYDSMLLAILKDLT-VGQK-----VEGKC---TGKLNLIPGFDGN-TGNLREYKKYLEAMDIPYTMLADITDVFDSVCDGTYRMYA-GGTKLEDAADTINGKATISLMKHCSPHTMKWIDSEYSGSKDILPLPMGIRKTDDFLMKLSELFDKPIPAALKAERGRAVDAMTDAHQYIHGKKFAIAGDPDYLLGIVSFLLEMGAVPYHILCSRSTKKFQKELQALLDTSPYGSQGKIYINKDLWHMRSLCMTDPVDGIIGDTHCKWVARDAK-------IPHFRIGFPIMDRVNIHRTPVIGYQGAINFLTVIVNKFLDTVDETC-----EDQWFEMMRMAE---RGITKE------RVEQLIEETLAVLPEKAKKKREPHLGANEPEA------STCAVKSNKKVVPGVMSQRGCAYAGAKGVVWGPIRDVIHVSHGPVGCGVYSWGTRRNLMQGI---PGVTSF-PIDFTSDFQERDIVYGGDIKLEKLLREADGLF-PLNKGLSVLSECPVGLIGDDINSVAKKMSKEL-D-KFVIPCNCEGFRGVSQSLGHHISNDSIRDHVIGKREFKE-----EAGPYDIALIGDYNIGGDVWAAIPILEEIGLNVKATWTGDGEIEKIAATNTVKLNLIHCYRSMNYMCKVMEEKWGIPWIEYNFFGPTKIEESLRAIAERF-DAKIKKNVEKVIKKYKPKMQAVLDEYRPRLEGKTAMLFVGGLRPRHTVGAYEDLGIKITGTGYEFAHQDDYD--------------------------RTS--------------------------PEMAKGTLIYDDVSEFELEKFVEELKPDMVGSGIKEKYVFQKAGVPFRQMHSWDYSGPYHGYDGFEIFARDIDMAINSPTWDLVKAPF------------------MSEKLRQIAIYGKGGIGKSTTTQNTVAGLASLGKRILIIGCDPKADSTRLILHAKAQDTVMDKVRELGTVEDLELDDVCRRGYGDVMCVESGGPEPGVGCAGRGVITAINFLEEEGAYTPD--LDYVFYDVLGDVVCGGFAMPIRENKAQEIYIVVSGEMMAMYAANNICKGIVKYAASGSVRLAGLICNSRNTDREADLIEALAARLGTQMIHFVPRDNQVQRAELRRMTVIEYSPEHPQAQEYRALAQKIVDNE-MFIVPTPLEMEDLEDLLMEFGIMEAEDESIIGVAEA--------
>IMG2582580689
MTAEAVKYV-------------------------TETPEEDIERVSKWINSEDYKEKNFARQALVINPPHACQPLGAELAAHGFEGCLPFVHGSQGCASYYRSTFNRHFREPAPAVSDSMTEDGAVFGGQNNLHEAMENAYTIYKPKMMAVFTSCMPEVIGDDLTAFIKNARNKGIVPADYPVPYANTPSFTGSHIHGYDNMLVSILQTLT-EGKQ-----IEGRC---TGKLNFIAGFDCN-TGNYREYKRMFKELNIPYTFLADISDVFDSPLDGTYRPYP-GGTKLEDAADSINGKVTLTVAPYASAKTFTWVKDNFSGKHISMPTPFGVAKTDEFLMTLSKQFGHPIPQSLRDERGHAVDAMTDAHQYIHGKKFALYGDPDYLLGYISFLLEMGAKPWHIICSKGTKKVEKEIQALLDTSVDGKGCKIYMGKDLWHMRSLLMTDPVDAMIGDTHGKFAARDAK-------IPLFRFGFPIFDRVNLHRAPLIGYQGAINMLTTICNKFIEVRDETC-----EDKYFEMMRMSEE--RGITKE------STQAMIDKAMEIYPEKAKKKRAPHLAPNDGES--------ACVKSNRKTVPGIMSARGCAYAGAKGVVWGPIRDMVHVSHGPVGCGWYSWGTRRNMMTGI---NGVTQF-GMQFTSDFQEKDIVYGGDKKLKTLLAEAHELF-PLAKGISVLSECPVGLIGDDINSVAKIASVDL-D-IPVIPCNCEGFRGVSQSLGHHISNDTIRDHIIGTREFAE-----PSSPYDIALIGDYNIGGDVWSVKPLLEEIGLNVKAVWTGDGELEKIAATHTVKLNLIHCYRSMNYMCRVMEEKYGIPWMEFNFFGPTKIKESLRKIADFF-DDTIKEKVEAAILKYDPIMQAVIDEYRPRLEGKTVMLYVGGLRPRHTVNAYADLGMTVVGSGYEFAHGDDYE--------------------------RTS--------------------------VEMPEATVIYDDASEHELEEFVNELRPDLVGSGIKEKYLFQKMGIPFRQMHSWDYSGPYHAYNGFPIFARDVDMAINSPTWNLVKAPY------------------MA-KLRQIAIYGKGGIGKSTTTQNTVAGLAYMGKKVMIVGCDPKADSTRLILHAKAQSTVMDLVRELGTVEDLELEDVMKVGYGNIMCVESGGPEPGVGCAGRGVITAINFLEENGAYTDD--LDFVFYDVLGDVVCGGFAMPIREGKAEEIYIVTSGEMMAMYAANNIAKGILKYASSGKVRLAGLICNARKTDKEFELISALAAKLGTQMIHFVPRDNQVQRAELRRMTVIEYSPEHPQAQEYRTLAQKIHDNK-MLVVPTPLEMEELEELLMEFGIMEAEDEAIVGVVEAAV------
>IMG2630968744
MEAC-------------------------------------TKATKSWLNSVEYREKNFAREKLVINPAKACQPLGALLCALGIEGCLPFTHGSQGCTAYFRSTLSRHFREPVAAVSDSMTEDSAVFGGQGNMIEGLKNAYTVYKPNVIAVFTSCMAEVIGDDIKSYLGNAKDQGAIPQELPVALANTPSFKGSHITGYDTMLKGLIECLA-KPRQ------EETI---NDRLYVVPGFDTY-PANLREYKRLLKTMDAPYTLLPDSSDVVDTPNLGTYELYP-GGTPISEMNEALNAAGFLCLQTYTTPTTSKYLAG-LGVPVETLAMPMGIAGTDKFIESVAKFTGKEVPEEITNERGRAIDAMTDAHQYIHGKRFALFGDPDILIGLVSFLLEMGGMPVHIVCTNSTPLFKKAMEKLLASSPYGKEATLYAGKDLWHLRSLLVTEPVDMLIGDAHGKYAARDAN-------IPLVRIGFPITDRVNLHRYPIVGYSGVINMITMIANTFLEEKDRAS-----TDTYFELMRIKETTE------------FRKQVVEDVLEVYPEKARKNRRQHIAVKDEGC------ASCAVKSNSKTVPGLMTARGCAYAGAKGVVWGPVKDVVHISHGPVGCGYYSWGNRRNLADGE---IGVDNFVPFLFTSDFQESDIIYGGDKKLETIIQEAVDLF-PNANGVSILSECPVGLIGDDIESVSRRMSEKL-N-LPVIPVRCEGFRGISQSLGHHIANDAIRDHLLGKGPAR------EVGKYDIGIIGDYNIGGDAWASKKILEEMGLNVVNIWTGDSTLEMLQNGHLVKLNLIHCYRSMNYIARHMEDTYGTPWMEFNFFGPTKIRESILKIAAQF-DDYIMEKAQQVLAKYEPQMQKVIETYRPQLEGKSVMLYVGGLRPRHIVGAYEDLGMEVTGTGYEFAHSEDYE--------------------------KTL--------------------------PALKEGTLIYDDVTAFELEEFVMKLKPDLVGSGIKEKYVFEKMGLPFRQMHSWDYSGPYHGYEGFPIFARDMDMAINSPTWKSIKAPWAK--------------------MRQIAIYGKGGIGKSTTTQNTVVALAEMGRKVTIVGCDPKADSTRLILHSKAQTTVMDLARERGTVEDLELEDVLVEGYLGVRCAESGGPEPGVGCAGRGVITAINFLEENGAYTAD--TDYVFYDVLGDVVCGGFAMPIRENKAKEIYIVTSGEMMAMYAANNISRGILKYAQTGTVRLGGLICNSRQTDRESELIEALAKSLNTQMIHFMPRDNEVQRAEVRKQTVIEYNSTHKQADEYRALASKIENNT-KMTIPTPLSMDELEALMMEFGIMEM-------------------
>IMG2582580684
-------MLLRHT---------------PKEITE--------------------------RSALVINPAKTCQPIGAMYASLGINGCLPHSHGSQGCCAYHRSTLTRHYKEPIVAATSSFTEGASVFGGQANLLQAIENIFTVYEPEIIAVHTTCLSETIGDDLKQIAMKADKEGKIPAGKYVIGAPTPSYVGSHVTGFSNMVKAMAG-LA-E-SSGK------K----NGKVNIIPGWVE--PSDMRELKRLAELIGVDYTLFPDTSGVLDGPLSGEYTMFPKGGTTVQALKESGDSIGTLALGEWCSADAARQLDAKCKVPCSVLDMPFGLKATDRFIDALRIVAGTTVPDEVTYERGQLVDLISDMHQYFYHKRVALVGDPDQLISMVEFLVSIDMCPVYVVTGTPGKKFEKRIKALTKDMP--FEVKVKAKGDMFLLHQWIKNEPVDLLIGNTYCKYIARDED-------LPLVRWGFPILDRQGHQYFPTVGYKGGLRLLEKILSALLDRKDRD-----EPERSFELVMMA------RT--KKLVQWEPNDIKAELLKKYPPKVARKRAKQIMINEALENT--TP-E--IVANVRTIPGIITMRGCTYAGCKGVIMGPTSDIVNLVHGPIGCSFYAWLTRRNQTSA-SGE-KNENFITYAMSTDMQDQDIIFGGEKKLEAAIQEAYDLFHP--KGIAVFATCPVGLIGDDIHAVAKKMKEKF-GDCNVFAFSCEGYKGVSQSAGHHIANNQVFRHMVGTST-TE-----KTDKYKINLLGEYNIGGDGFEIDRILKKCGITNIATFSGNSTYDQFASANQADLSAVMCHRSINYVADMLEVKYGIPWIKINFIGASSTAKSLRKIAQYFGDKELIDRVEAVIAEEMPFVEAAQQDVLPRTKGKTAMIFVGGSRAHHYQDLFREMGMKTISAGYEFGHRDDYEGRQVIPTLKVDADSRNIEEIEVEPDEKLFRPRKTAEEMEALEKSGLHFKEYNGLNPDMDQDTIIIDDMNQYEADKLIQIMKPDLFCAGIKEKYSVQKLGIPQKQLHSYDSGGPYAGFKGAVNFYHEIDRLVNSKVWSYMKAPWQENPELSAT----YVWE-----MRKVAIYGKGGIGKSTTTQNTVAGLAQMGRKVMVVGCDPKADSTRLLLGGLSQRSVLDTLREEG--EDVDLEDIRKKGYGDTWCVESGGPEPGVGCAGRGIITSINMLESLGAYEESEGLDYAFYDVLGDVVCGGFAMPIRDGKAEEIYIVVSGEMMAMYAANNICKGIMKYAQSGSVRLGGLICNSRAVDNEKEMIEELAKKIGTRMIYFVPRDNDVQRAEINRKTVLEWNDTVPQADAYRGLAKAIDENK-MFVIPKPLAIEELEQLLMDFGLMNES------------------
>IMG2503754016
------MTLLRHT---------------SKEIKD--------------------------RSALTINPAKTCQPVGAMYAALGIHGCLPHSHGSQGCCAYHRTMLTRHYKEPVYAGTSSFTEGASVFGGQANLLQAFQNIFEIYDPEVVAVHSTCLSETIGDDMPQIADKAVKEGKVPEGKVVVTASTPSYVGSHVTGFANMVQGMVKGLA-T-KKDK------K----NGKINVIPGFVE--PSDMGEIKRLCKLMDVPIILFPDTDGVLNGPLTGKHKMFPDGGVTVEELRDTANSMGTLALGEWGSSLAAKYLDSTHKVPCQILGLPLGLTATDSFIDALRKMAGKSVPAEISFERGQLVDVMKDYHQYLYRRKVALAGDPDQLIALTEFLVSLDMIPAHIVTGTPGKKFEERIREITKDVP--YKVNVKVEGDMFMLHQWIKNDPVDLLIGNTYMKYIARDED-------IPLVRHGLPILDRVGHQYFPTVGYKGGLRLLEKILDAILTRKDRD-----DPETSFELAL-----------MPTKKAMTPAEVKEEILKRYPTKVARKRDKQFLVHEGPEAM-QTK-D--IQANVRTIPGIITQRGCTYAGCKGVILGPTRDIVNITHGPIGCGFYSWLTRRNQTDASAPD-A-ANYMTYCFSTDMTEHDIVFGGMNKLRQAVQEAYDLFKP--RAIAIFSTCPVGLIGDDVHAVAREMKEKL-NAVNIFAFSCEGYKGVSQSAGHHIANNQIFTHVVGEEM-KR-----PEGKYLINMLGEYNIGGDAFEIERILDKCGITLNSSFSGNSTYEQFARAGVADLNCVMCHRSINYVADMMETKWGIPWIKVNFIGAKSTAKSLRKIAQYFGDKQLIDRVEEVIAEEMKNVDATLADVKPRTTGKTAMLFVGGSRAHHYQDLFKELGMRSIGAGYEFAHRDDYEGRRVIPDIKVDADSRNIEELHIEQDPANYNPRKTDEELKQLEAAGFEFKEYAGLIPDMDKDTLIIDDINSWETEKLIEIMKPDIFCAGIKEKYAVEKLGVPLKQLHNYDMGGPYAGFKGAVNYYLEIDRLVNSKIWSYLEAPWDKEPELSAT----YVG------MRKIAVYGKGGIGKSTTTQNTVAGLAEMGNKVMVVGCDPKADSTRLLLHGLAQKTVLDTLREEG--EDVELEDIIKLGYGGVMCTESGGPEPGVGCAGRGIITSINLLEQLGAYNEDKNLDYTFYDVLGDVVCGGFAMPIREGKAQEIYIVVSGEMMAMYAANNICKGIVKYADAGGVRLGGLICNSRKVDNEREMIEELAKSLGTQMIHFVPRDNMVQRAEINRKTVIDFEPSHPQADEYRTLAKKIDKND-MFVVPKPLEIEELEKLLIDFGIAN--------------------
>UBA864
--------MLDAT---------------TKDLKE--------------------------RLSGIINPAKTCQPIGAMYAALGIHKCLPHSHGSQGCCSFHRMHLTRHFRDPVMASTSSFTEGSSVFGGAANLKTSIKNVFSIYNPDVIAVHTTCLTETIGDDVPTIIRSSE----VPEGKIVIHANTPSYQGSHVTGFSNMVKGMVSYLA-E-STTS------IK---KEQINLIPGFVN--PGDMREIKRITKLMGVKSIMFPDTTGVLDSPMTGKFDMYPKGGTTIEELKDTGNSKLSIALGRFASSEAAELLQKKCKVPALALKTPIGVKATDDFVMALRRFAVTEVPYELEEERGQLVDIMTDTHFHFHGKRVAIFGDPDILTGLTEFVLSLGMVPVHVLTGTPGGAFEDDVREMLAAAV--NG-NAKGNGDLFTLHQWIKNDPVDLLIGNTYGKYIARAED-------IPFVRVGFPVLDRSVHSYLPIVGYRGAMRLIEMISNALLDRQDRD-----AADEDFELVMMA----F-----------T-EKL-QELLNTLPDKVKKARKKHILVKDSQPDQ-----I--IEANTRTIPGIITNRGCAYAGCKGVVVGPLKDMIHIVHGPVGCSYYTWGTRRNKAKSEPTQ----NFINYCVTTDMQEKDIVFGGEKKLAKLIDEVVDIFKP--KAISINATCPVGLIGDDINAVAKAAEERH-G-VPVLAFSCEGYKGVSQSAGHHIANNILMDKVIGASDKEE-----APGRYAINVLGEYNIGGDAWEIERVLKDIGYTIVSTMTGDGSYEELRHAHTADLNLVQCHRSINYIAEMLEIKYGTPWVKVNFIGVEGMSQSLRDMATYFDDEELTRKTEEVIAREVARVQPMIDQYRKVCEGKTAFCFVGGSRGHHYQGMYRELGIETVLAGYEFAHRDDYEGRHVIPTIKTDADSKNIPELHVNRDEKRFRVKVSPEKLEELKKK-IPLSEYKGMNFDMQDGYIIVDDLNHYETDEFIKLLKPDIFSSGIKDKYVVQKMGIPAKQLHSYDYSGPYAGFNGALNFARDIAMSFATPTWNFIVPPWQDQPLLEGK----MAEGE----MRQIAIYGKGGIGKSTTTQNTVAALAEAGNKVMVVGCDPKADSTRLLLNGLCQKTVLDTLRDEG--DDIDLDDILKPGFGNTMCVESGGPEPGVGCAGRGIITSINMLESLGAYTSD--LDYVFYDVLGDVVCGGFAMPIREGKAQEIYIVASGELMALYAANNIAKGVSKYALTGGVRLGGIICNSRKVDNEYPLLKAFAEELGSQLIHFVPRDNLVQRAEINKKTVIDYDPTSGQADEYRQLSMSIKNNK-MFVVPKPMTQDRLEELMMQHGFLDALA-----------------
>UBA2239
MP-QNAASVLDHNRLFKEPEYQSLMEGKK-VF-EDAVPDAKVKEVEDWTKSWEYREINFKREALTINPAKACQPLGAVLAAAGFEGTLPYVHGSQGCVAYFRSHFNRHFKEPSSCVSDSMTEDAAVFGGLNNMVDGLSNAHALYKPKMIAVSTTCMAEVIGDDLDSFIKTAKQKGVIPEEFDVPFAHTPSFVGSHVTGYDNMMKGILTHFW-TGKE--------RKA--NNSVNILGGFDGYCVGNNRELKRMLGLMGVDYTILSDASDVFDTPTNGEFNMYA-GGTTIEATKAALNAKATIAMQSISVAKTLEFAATT-GQEVVELNCPIGVTATDAFLMEVSRITGKPIPAELELERGRLVDAMADSQAYLHGKKFALFGDPDMAMGLTAFLLEMGAEPVHIVCSNAPKGWEDKMQKMLDASPFGKEAKLYPGKDLWHMRSLLATEPVEFLIGSSNGKVLERDCN-------VPLIRIGFPIFDRHHHHRFPIWGYQGSLNVLVKVLDKIFDALDDGS----RNDVDFDMVRMSA---------DVKTR--NQELIQEVLAAYPEKAAKKRAKHLNVYEEGK------PDCGVKSNIKSLPGVMTIRGCAYAGSKGVVWGPIKDMVHISHGPVGCGQYSWGTRRNYYGGT---TGVNSFVGMQITSDFQEKDIVFGGDKKLDKMIDEIVTLF-PLANGLSIQSECPIGLIGDDIEAVAKRKTKEI-G-KTIVPVRCEGFRGVSQSLGHHIANDQVRDWVLDKAES-N----HETGPYDVAIIGDYNIGGDAWSSRILLEEMGLRVVAQWSGDGTLKEMEKTPKVKLNLLHCYRSMNYISRHMEEKYGIPWVEYNFFGPTKIAASLREIASHF-DDKIKEGAEKVIAKYQPMVDAVIAKYKPRLDKKTVMLYVGGLRPRHVVGAYEDLGMEVVGAGYEFAHGDDYQ--------------------------RTT--------------------------HYVKDGTLIYDDVTGFEFEKFAEKLQPDLVGSGVKEKYIFQKMGIPFRQMHSWDYSGPYHGYDGFAIFARDMDMAINSPVWGMTKAPW-KK---------------MSG-LRQIAFYGKGGIGKSTTSQNTLAALAEMGQKILIVGCDPKADSTRLILHAKAQDTVLSLAAEAGSVEDLELEDVLRVGYRDIRCVESGGPEPGVGCAGRGVITAINFLEENGAY-DG--VDYVSYDVLGDVVCGGFAMPIRENKAQEIYIVMSGEMMAMYAANNISKGILKYANAGGVRLGGLICNERQTDKEWELADALATRLGTKLIHFVPRDNTVQHAELRRMTVLEYDPASKQAEEYRQLAGKIHANAGNGTIPTPITMEELEDLLLEFGIMQKEDESIIGKAAS-AA-----
>IMG2523231059
-------MLLRHT---------------PTEIKE--------------------------RSALSINPAKTCQPIGAMYAALGVKGCLPHSHGSQGCCAYHRSTLTRHYKEPVMAATSSFTEGSSVFGGQSNLVQAIDNIFTIYNPEVIAVHTTCLSETIGDDLTQITRKAHEEGKVPAGKHIIYASTPSYVGSHVTGFANMVKGMVNCLS-E-KTEV------K----NGKMNIIPGYVE--PSDMEEIKRIASEMGISTIMFPDTSNVLNGPQTGRYHMFPRGGVSVEDLKSTGDSMATIALGKTASSAAALALETKCGVKCDILDLPIGLHGTDRYVDALRKMACVSVPDSINRDRGQLVDVITDMHQYFYGKKVAIAGDPDQLIALTEFLVSIDMYPVHVVTGTPGKQFEKTILDLTKHLP--VKVNVKSHSDLFMLHQWIKNEPVDLLIANTYGKYIARDED-------IPFIRYGFPILDRVGHSYFPTVGYKGGLRLVEKILDAILERKDRD-----APEENFELVMMSTKESYVNG-----TEMTPEEIKTDMTRIYPSKVARKRAKHIMVNKVCDDG-CVP-E--IESNVRTIPGIITQRGCSYAGCKGVVLGPTRDIVNITHGPVGCSFYSWLTRRNQTKPEAET-D-ENFMTYCFTTDMQEEDIVFGGEKKLKACIQEAYDLFKP--KAISIFSTCPVGLIGDDVHAVAKEMKEKL-G-VNVFAFSCEGYKGVSQSAGHHIANNGLFTHIIGLDD-TI-----KKGKYKVNLLGEYNIGGDAFELERIFDKCGITLHSTFSGNSTYDGFANSHTADLNTVMCHRSINYVAEMMEKKYGIPWFKVDFIGAAATAKSLRKIAAYFEDPELIAKVEEVIAEEMPEVEMVMADVKTRCNGKTAALVVGGSRAHHYQELFSEIGMTTLMAGYEFGHRDDYEGRKVIPTIKVDADSRNIEELEVSADEVRYKPRKSAEELAKLKEEGIDWADYVGMMPEMKDGAFVIDDISQYETDYIIENLKPDIFCAGIKEKYAVQKHGIPLKQLHSYDYGGPYAGFKGAVNFYKDIDRMVNSKIWGYSKAPWDLNPELSAA----FANS-----MRKIAIYGKGGIGKSTTTQNTVAGLAEMGNKVMVVGCDPKADSTRLLLGGLAQKTVLDTLRDEG--EDVELDDVQKTGFKGSVCTESGGPEPGVGCAGRGIITSINLLEQLGAYASDKSLDYVFYDVLGDVVCGGFAMPIREGKAQEIYIVVSGEMMAMYAANNICKGIVKYAEAGGVRLGGLICNSRNVDFEKEMISALAAKLGTQMLHFVPRDNVVQRAEINRKTVIEYEPENKQADEYRTLAEKIRDNK-MHVIPTPLEMEEFEKLLVEYGLAG--------------------
>IMG2751185667
MA-QNVDQIKDHVELFHQPEYQELFKVKKQ-F-EDCHSAEEVARVAEWTKSWEYREKNFAREALTINPAKACQPLGAIFAASGFEGTLPFVHGSQGCVAYFRTHLTRHFKEPFSAVSSSMTEDAAVFGGLQNMIDGLANSYELYKPKMIAMCTTCMAEVIGDDLQAFIKTSKEKGSIPEDFPVPYAHTPSFVGSHITGYDNMLKGILTNLT-EGK---------KTETTNGKWNFIPGFDTY-TANNRELRRILDLFGIDHTVLADNSDTFDSPNEGEFVMYQ-GKTTLEEAADSINAEGTIALQAYSTIKTREYIQKEWNQQATVLR-PFGIQGTDQFLQKLSEISGKPIPRELEIERGRTVDAMTDSQAWIHGKSVALYGDPDLVYGLVGFLLELGAEPTHIVVTNSNEVFEAELQALLDSSQYGANAKIWGGKDLWHLRSLMFTEPVDLLIGNSYGKYLWRDTK-------TPLARIGYPIFDRHHLHRYSTLGYAGALNWLNWIINTILDDLDRNTIIPSKTDISYDLIRMTPPNDE--TPV------DKKAVIKEVLEAYPEKAAKKRAKHLNVHEEGK------SDCGVKSNIKSVPGVMTTRGCAYAGAKGVVWGPVKDMIHLSHGPVGCGYYSWSGRRNYYIGT---TGIDTFGTMQFTSDFQERDIVFGGDKKLAKLLTEMDELF-PLVKGVTIESECPVGLIGDDIEAVSKKAAKEI-G-KPVIPVRCEGFRGVSQSLGHHIANDTVRDWAFPIADQKAGTLNFEPSPYDVAVIGDYNIGGDAWSSRILLEEMGLRVVTQFSGDGTWNEVLLTTQVKLNLIHCYRSMNYICRHMEETYGIPWMEFNFFGPTHIAESLRAIAAKF-DEKIQEGAERVIAKYQAQSDAVIAKYRPRLDGKTVMLMVGGLRPRHVIPAFRDLGMIIVGTGYEFGHNDDYK--------------------------RTA--------------------------EYIDDGTIIYDDVSGYEFEQFAQQLKPDLIAAGIKEKYVFQKMALPFRQMHSWDYSGPYHGYDGFAIFARDMDLALNSPTWGLVKAPW-KQ---TEE---------MT-QIRQIAFYGKGGIGKSTTSQNTLAGLADLGQRIMIVGCDPKADSTRLMLHSKAQTTILHLAAERGAVEDIELEEVLLTGYKDIKCVESGGPEPGVGCAGRGIITAINFLEENGAY-ED--LDFVSYDVLGDVVCGGFAMPIREGKAQEIYIVVSGEMMAMYAANNIARGILKYAHSGGVRLGGLICNSRNCDREIELIEALAAKLNTQMIHFVPRDNVVQHAELRRMTVIEYAPECNQAAEYRTLAQKILDNQ-KLTIPTPISMDELEELLIEFGILDDGKAVLVGKTAAEIAAEEAL
>IMG2545555880
MP-QSVEKTLDYASLFLEPEYKEMLSAK-SKL-ENMPEADKVKEIADWTKSWEYREKNFAREALTINPAKSCQPLGAVFAAAGFEGTLSFVHGSQGCVAYYRSHLARHFKEPASAVSSSMTEDAAVFGGLNNMVDGLANAYSLYNPKMIAVSTTCMAEVIGDDLQSFINTAKEKGSVPADFNVPFAHTPAFVGSHITGYDNMMRGILENFW-KDKT--------RTP--NDSINIIPGFDGYAVGNNRELKRMLDLMGVKYTILSDVSDQFDTPSDGEFRMYD-GGTALEAVAEAINAKATVSMQSYCTPKTLEYIENI-GQETVAFHYPLGVSGTDDFLMKISELTGKAIPAELEKERGRLVDAITDSQAYLHGKSYAIYGDPDFVYSMARFVMETGGEPRHCLATNGSKAWEKKMQALFDSTPFGQDCKAWGGKDLWHMRSLLATEKVDMLIGNSYGKYLEKDTD-------TPLVRLTFPIFDRHHHHRFPLWGYQGGIRVVVALLDKFFDEMDKKATASDDTAYAFELTRMSLN-------EEETIF--NTRLIEEVLEAYPAKAKKRRQKHLTVAKAPDTE----SECSVKSNIKSIPGVMTIRGCAYAGSKGVVWGPVKDMVHISHGPVGCGHYSWSQRRNFYNGT---TGVDSFVTMQFTSDYQEKDIVFGGDKKLKKILTEIDELF-PLNHGTTIQSECPVGLIGDDIESVAREQKKIS-G-KTIVPVRCEGFRGVSQSLGHHIACDVIRDWVLDQDG--NQV-PFEPSPYDVNILGDYNIGGDAWSSRILLEEMGLRVIGSWSGDATLAEIERAPKAKMNLIHCYRSLNYISRYMEEKHGIPWMEYNLFGPSQIAASLRKIAENF-DDKIKEGAERVIAKYQPLADAVIAKYRPRLEGKKVLLYVGGLRSRHVVNAYTDLGMEIVATGYEFAHNDDYQ--------------------------RTG--------------------------HYVKEGTLIYDDASTYELEKFIEAIRPDLVGSGIKEKYAVQKAGIPFRQMHSWDYSGPYHGYDGFAIFARDMDLAINSPVWGMFKAPW-KT---AA----------MSK-IRQIAFYGKGGIGKSTTSQNTLAALVELGQKILIVGCDPKADSTRLILNSKAQDTVLSLAAEAGSVEDLELEDVLKLGYKDIKCVESGGPEPGVGCAGRGVITSINFLEENGAY-DD--VDYVSYDVLGDVVCGGFAMPIRENKAQEIYIVMSGEMMALYAANNIAKGILKYAGTGGVRLGGLICNERQTDREYELAEALAKRLNSKLIHFVPRNNIVQHAELRKQTVLQYAPDSDQANEYRELARKIHENSGKGTIPTPITMEELEEMLLEFGIMKTEEQELAELAAKESAVAK--
>IMG2509276047
MA-QNVEKIKDHAELFQQPEYQELFQAKKE-NCEGGHSPEEVDRIAEWTKTWEYREKNFSREALTVNPAKACQPLGAILAAVGFEGTLPFVHGSQGCVAYFRSHFTRHFKEPFNAVSSSMTEDAAVFGGLKNMIEGLANSYALYKPKMIAVCTTCMAEVIGDDLGAFITTSKNDGSVPQDLPVPYAHTPSFVGSHITGYDNMMKGILSNLT-EGK---------KKETSNGKINFIPGFETY-VGNLRELKRMASVMGVPHTLLADNSETLDSPNNGEYQMYR-GGTTLEEGADSINAKATIALQAYSTTKTREYIGKEWQQPTRVVR-PWGIKGTDEFLMALSELTGQPIPEELEIERGRAVDALTDSQAWLHGKRVAMYGDPDLVIGLVQFLLEVGAEPVHIVVTNSNDVFEKELQALLDSSPYGKDGKIWGGKDLWHMRSLLFTEPVDFFIGNSYGKYLWRDTK-------TPMVRIGYPIFDRHHLHRYSTIGYQGAINLLNWIVNTVLDELDRNTIIPAKTDISYDLIRMTPP---VESVQ------DKKELIKEVLEAYPEKTAKKREKHLNVYEEGK------SDCGVKSNIKSNPGVMTTRGCAYAGSKGVVWGPIKDMIHISHGPVGCGYYSWSGRRNYYIGT---TGIDTYGTMQFTSDFQERDVVFGGDKKLAKLIHEIEALF-PLNKGISIQSECPIGLIGDDIEAVAKKTSKEI-S-KPVVPVRCEGFRGVSQSLGHHIANDSIRDWVFPNADKKRSGY--ESGAYDVAIIGDYNIGGDAWSSRILLEEMGLRVVAQWSGDGTIQEIELTPTVKLNLIHCYRSMNYISRHMEEKYGIPWLEYNFFGPTKIAESLRAIAEHF-DDHIKEGAERVIAKYQAQTDAVIAKFRPRLEGKTVMIMVGGLRPRHVVPAFLDLGMKIIGTGYEFAHNDDYK--------------------------RTT--------------------------HYIENGTLIYDDVTAYEFEEFVKKIKPDLVASGIKEKYVFQKMALPFRQMHSWDYSGPYHGYDGFAIFARDMDLALNSPTWGLVKTPW-KK---DS--------------MRQIAFYGKGGIGKSTTSQNTIAALAELGERIMIVGCDPKADSTRLMLHSKAQTTILSLAAERGAVEDLEIEEVLLTGYKGVRCVESGGPEPGVGCAGRGIITAINFLEENGAY-ED--LDFVSYDVLGDVVCGGFAMPIREGKAQEIYIVTSGEMMAMYAANNIARGILKYAHSGGVRLGGLICNSRKVDRELDLIQALAERLNTQVIHFVPRDNVVQHAELRRMTVIEYDPTHKQAEEYRKLAKAIKENT-RLTIPTPLEMDDLEALLVEFGFMGDEKEVIIGKTAAEERATAAV
>IMG2617270927
MT-QEVDAIKPGFPLFNQPEYQDMIAKKQSSF-EQHVDEAKVKEVFDWTTTEEYKELNFKRKHITIDPAKACQPLGSVLCALGFEKTLPYVHGSQGCVAYFRTYFNRHFKEPVACVSDSMTEDAAVFGGQKNMFAGLQNAYALYKPEMIAVSTTCMAEVIGDDLNAFIGNAKKEGYIPAEIPTPFAHTPSFVGSHVAGWDGMLEGVLRYFTL-------ADKDKNQAGSKDSINIVPGFETY-LGNYRVIKRMMEQMGVEYTMLCDPSEVLDTPADGEYRMYA-GGTTIEEVKQAPNAKATLFLQPDQSVKSTKFIKTTWEQDVPDVHIPMGLDWTDEFVMKVAEISGKEIPEEIVKERGRLVDMMTDSHTWLHGVSISLYGDPDYLMGMVKFLSELGCEVKHVLCHNANKRWRKKMEAICAESPYTKDAQVFIGKDLWHFRSLMFTEKPDLMIGNSYGKFIERDTFTKGPEFEVPLVRIGFPIFDRHHLHRDTTLGYEGAMSMLTTLVNEILAKLDRDTKKMGVTDYGFDLVR-MSM-----NKQ------ETQALIDEVLEVYPEVAREDRRKHLAVNDPASEGS---SKC-ITSNRKSLPGVMTVRGCAYAGSKGVVWGPVKDMIHISHGPIGCGQYSRAGRRNYYVGS---TGVDSFGTINFTTDFQERDIVFGGDKKLAAALDELDELF-PLAKGYSVQSECPVGLIGDDIEAVARTKSKDL-G-KTVVPVRCEGFRGVSQSLGHHIANDTIRDHVLDKSD--S--IEFEGTDYDVAIIGDYNIGGDAWSSRIILEDMGLRVVAQWSGDGTLPEMEATPKVKLNLVHCYRSMNYIVRYMEEKHGVPWVEYNLFGPTKIVESMRKIAAMF-DEKIQTQTEEVIKRYEQQWNAVIEKYRPRLEGKRVMLYVGGLRPRHIIGAYEDLGMEIVGAGYEFAHNDDYV--------------------------KTV--------------------------PEMKDATLLMDDASSYELEEFVKKLNPDLIGSGVKEKYVFQKMGFPFRQMHSWDYSGPYHGVDGFAIFARDMDLTLNNPCWNKMTAPWLEK---DSDVELAQTA--MA--IRQCAIYGKGGIGKSTTTQNLVAALAELGKKVMIVGCDPKADSTRLILHSKAQSTIMEMAAEAGSVEDIELEDVLKTGYGDIRCVESGGPEPGVGCAGRGVITAINFLEEEGAYEDD--LDFVFYDVLGDVVCGGFAMPIRENKAQEIYIVCSGEMMAMYAANNISKGICKYAATGGVRLAGLICNSRNTDREDELIEALAAKIGTQMIHFVPRDNIVQRAEIRRMTVIEYDPTCAQADEYRTLAKKIIDNK-LFVIPQPSTMDDLEELLMEFGIIDEEDESIIGKTASEEAVA---
>IMG2596583525
-------MLLRHT---------------PQVITE--------------------------RKALTINPAKTCQPIGAMYASLGIKGCLPHSHGSQGCCAYHRSTLTRHYKEPISAATSSFTEGASVFGGQANLLQAINNIFTVYEPEAIAVHTTCLSETIGDDLPQIFNKAIKEKKVPPGKTLLGAPTPSYVGSHVTGFSNMVKAMAG-LA-E-NTGT------R----NGKINILPGWVE--PSDMEEIKRIAALMGVKISIYPDTSGVLNTPLTGKYNMFPDGGTSIAEIRDSGNASGTLALGEWCSADGARLLDTQCKVPCSILDIPVGLKATDRFIDALRTVAGTSVPDEIATERGRLVDLISDMHQYFYGKKVALVGDPDQLISMTEFLVSIDMLPVHIITGTPGKKFEKRIQEITAELN--CEVNVKAKGDMFLLHQWIKNEPVDLIIGNSYCKYIARDED-------IPFVRWGFPILDRQGHQYFPSIGYMGGLRLLEKILNCLLDRKERD-----DTEEKFELVLMG------KA--QKLVQWDPHDIKDKLLEKYPPKVARKRAKQIMVNEALENS--TP-E--ITANVRTIPGIITMRGCTYAGCKGVIMGPTSDIVNLVHGPIGCSFYAWLTRRNQTDA-IND-TNANYITYAMSTDMQDSDIIFGGEKKLKAAIQEAYDLFHP--KAIAVFATCPVGLIGDDIHAVAKEMKTKF-GDCNVFAFSCEGYKGVSQSAGHHIANNQVFTHVVGDSD-SE-----KTGEYKINLLGEYNIGGDGFEIDRILNKCGITNISTFSGNATYDKFASANQADLSCVMCHRSINYVADMLETKYGIPWIKVNFIGAEATAKSLRKIAQYFNDEKLTKKVEEVIAQEMAPVVAARKDVFPRTSGKTAMLFVGGSRAHHYQELFTELGMKTLSAGYEFAHRDDYEGRHVIPHLKVDADSRNIEEIEVSPDPQLYKPRKSEEEIKKLEAEGVDFKEYAGLNEAMDENTIVIDDLNQYEAEKLVELLKPDLFCAGIKEKFSIQKLGVPMKQLHSYDSGGPYAGFTGAINFYNEIDRLVNSRVWGYMKAPWQENPELSAT----YAWE-----MRKVAIYGKGGIGKSTTTQNTVAGLAELGRKVMVVGCDPKADSTRLLLGGLAQKSVLDTLREEG--EDVELDDIRKQSFGGSWSVESGGPEPGVGCAGRGIITSINMLESLGAYDESEGLDYAFYDVLGDVVCGGFAMPIRDGKAEEIYIVCSGEMMAMYAANNICKGIMKYAQSGGVRLGGLICNSRNVDNEKEMIEELAKKLGTQMIYFVPRDNDVQRAEINRKTVIEWNGECGQANEYRGLAKAIDENK-MFVIPTPLEIEELEQLLLDFGLLEA-------------------
>UBA7708
-------MLLRHT---------------TPHIQE--------------------------RSALTINPAKTCQPIGAMYAALGIHRCLPHSHGSQGCCSYHRSTLTRHYKEPVMAATSSFTEGSSVFGGQSNLLQAIHNIFSIYEPDVIAVHTTCLSETIGDDIPQIIAAARDKKFIPEGKYVIHANTPSYVGSHVTGFSNMVKGMVSYFS---EPGP------Q----TKTINIIPGWVE--PSDMREIKRLCAMMGTKTILFPDTSDVLDCPQTGTLEFYPKGGTPIADIQRTGQSQMTLALGRTASLAAARELDTKCKVPCEALELPIGLRSTDRFIDTLRRVSRVDIPASLEDERGRLMDIITDMHQYFYGKRVALWGDPDQLVSLTEFLVDLDMRPVYIVTGTPGKKFLSRIEKALQGKV--PEAQVRENADMFLMHQWIKQEKVDLLIGNTYGKYISRDED-------IPLLRFGFPILDRIGHSYFPTIGYTGAMRILEKILGLLMDRQDRD-----APEESFELVMMA-------------HQPDPSKIKEKLIQKYPTKVARKRSQQIVINQVGENQ-AVP-E--ITANVRTTPGIITQRGCTYAGCKGVXLGPTRDIVNITHGPIGCGFYSWLTRRNQTRPEGPE-D-DNFMTYCFSTDMQDDQIIFGGEKKLRQAIQEAYDLFKP--KAIAVFSTCPVGLIGDDVHAVCREMKEKL-G-INVFGFSCEGYKGVSQSAGHHIANNQLFKHVIGRDD-TV-----DPHPFKICMLGEYNIGGDAFVIDDILERCGIRQIATFSGNSTIGKFENAHTADLNCVMCHRSINYVADMIEKKYGVPWIKVNFIGAESTAKSLRKIAAYFDNPELTARVEKVIEEEMKALKAIRKEIKSRCEGKLAMLFVGGSRAHHYQDLFNEIGMKTIAAGYEFAHRDDYEGRKVLPTIQVDADSRNIEELTVEPDPNNYRPRRTEEQLKMLDEKGLEVRGYEGMMPQMDNQTLVIDDISQHESEVLLEMYKPSIFCAGIKEKFGVQKSGIPCLQLHSYDYGGPFAGFKGAVNFYKTIDRMVNTQIWSFIKAPWRVNGLLEAE----LVNS-----MRKIAIYGKGGIGKSTTTQNTVAALAEMGKKIMVVGCDPKADSTRLLLGGLAQKTVLDTLREEG--EDVDLDDVRRQGYGGTLCVESGGPEPGVGCAGRGIITSINLLEQLGAY--KTELDYAFYDVLGDVVCGGFAMPIREGKAEEIYIVCSGEMMAMYAANNICKGIVKFAEAGGVRLGGLICNSRKVDNEREMIEAFAKKLGTQMIHFLPRDNDVQRAEINRKTVIDWNKEAPQANEYRTLARNIDQNQ-MFVIPKPLKIDELEKLLLDYGMLN--------------------
>IMG2608642259
MSAEAVKIV-------------------------TEHSPEEIARVKEWINTEEYKEKNFAREALVVNPAHACQPLGAQMVATGFAGALPFIHGSQGCASYFRSTFSRHFREPAAATCDAMTEDGAVFGGQNNLFEGLENAYALYKPKMIPVFTTCMPEVIGDDLTAFIKNAKLQGHLPEEVPTPYANTPSFNGSHIHGYDSMLKSILETLT-EGKS-----IEGKC---TGKLNLIPGFDGN-TGNLREYKRILELFGIPYTLMADISEVFDTVCDGTYRLYP-GGTKLEDAAESVNGKVTIALQKYSTTTTMKWIEETYTGEKVTIPMPFGIKKTDAFLMKLSELFGKPIPEKLKEERGLAVDALTDAHQYLHGKKFALAGDPDYLIGLVSFLLEMGAIPYHILCSRTTKKFEKEMKALLATSPFGAQGKVYINKDLWHMRSLLVTDPVDGIIGDTHAKWAARDAR-------IPLFRIGFPIIDRVNLHRNPVVGYQGAVNILTMIANKFLDIKDETC-----EDQWFEMMRMSE---RGVTKE------KTEKLIKETLAEMPAKAAKKRAPHLGANEPSA------SPCAVKSNKKVVPGVMSQRGCAYAGAKGVVWGPIRDMVHVSHGPIGCGVYSWGTRRNLMQGI---PGVTSF-PMDFTSDFQERDIVYGGDKKLEKLLQEADELF-PLNKGMSILSECPVGLIGDDINAVAKKMEAEL-G-KLVVPCNCEGFRGVSQSLGHHISNDSIRDHIIGKFAFPD-----PVGPYDVALIGDYNIGGDVWAAKPILEEIGLNVKSVWTGDGEVEKIGATHQVKLNLIHCYRSMNYMCKVMEEKWNIPWLEYNFFGPTKIEESLRAIAERF-DDTIKANVEKVIAKYKPVMQTVLDEYKPRLEGKTAMLFVGGLRPRHTIGAYEDLGIQITGAGYEFAHQDDYD--------------------------RTA--------------------------PEMARGTLIYDDVSEFELEKFVEELKPDLVGSGIKEKYVFQKAGIPFRQMHSWDYSGPYHGYEGFKVFARDVDMAINSPTWKLVKSPF------------------MAEKLRQIAIYGKGGIGKSTTTQNTVAGLASLGKRILIIGCDPKADSTRLILHAKAQTTVMDKVRELGTVEDLELDDVMKRGYGEIMCVESGGPEPGVGCAGRGVITAINFLEEEGAYTPD--LDYVFYDVLGDVVCGGFAMPIRENKAQEIYIVVSGEMMAMYAANNICKGIVKYAASGSVRLAGLICNSRNTDREADLIEALAAKLGTQMIHFVPRDNQVQRAELRRMTVIEYSPEHKQAQEYRELARKISENT-MFVIPTPLEMEDLEELLMEFGIMEAEDESIVGVAEA--------
>IMG2636415568
MP-QNADSVLDHENLFRQPEYRELFARKKEEF-EFAVPLDKVQDVAEWTKTKEYQQKNFAREALTINPAKACQPLGAVYAAVGFQNTLPFVHGSQGCVAYYRSHFSRHFKEPTSCVSSSMTEDAAVFGGLNNMIDGLANALSLYKPEMIAVSTTCMAEVIGDDLDSFIKNAKDKGSVPAEYDVPFAHTPAFVGSHVTGYDNALKGILTHFW-DGKAGTVPALE-RKP--NERINFIGGFDGFVVGNLPEVKRIFKLMGVDGTIVCDPSEVWNTPTDGQFRMYS-GGTTKQEVIEALDAKATVVFQEFSTLKTAKYIAEK-GQEVVTLNHPMGVAGTDQFLMELSRLSGQPIPAELELERGRLVDAIADSQAHLHGKKFALYGDPDMMIGMTQFLLELGCEPTHILSTNGDAEWAAKVQALLDASPFGKDCKVYPKRDLWHLRSLLFTEPVDFLIGNTYGKYLERDCG-------VPLIRLVFPVFDRHHYHRFPIWGYAGAMRVLVMILDEYFEALDANTVVAGETDYSYDIIRMSL------TVEETTAR--NTELINEVLKAYPDKTAKRRAKHLTTQEEGK------SDCNVKSNIKSIPGVMTIRGCAYAGSKGVVWGPIKDMIHISHGPVGCGQYSWGSRRNYYIGK---TGIDSFVTMQFTSDFQEKDIVFGGDKKLEKIVDEIQELF-PLNKGISVQSECPIGLIGDDIEAVSKKKSKQYEG-HTIVPVRCEGFRGVSQSLGHHVANDAIKEWVLDKMDP-D-KNQFVATPYDVAIIGDYNIGGDAWSSRILLEEIGLRVIAQWSGDGTLAEMENTPKAKLNVLHCYRSMNYISRHMEEKFGIPWVEYNFFGPSQIEASLRQIASHF-DDKIKEGAERVIAKYKALTDAVIAKYRPRLEGKTVMLFVGGLRPRHVIDAYGDLGMKVVGTGYEFGHNDDYQ--------------------------RTT--------------------------HYVEDGTLIYDDVTSYEFEKFVEKIEPDLVGSGIKEKYVFQKMGVPFRQMHSWDYSGPYHGYDGFAIFARDMDMAINSPVWGMAKAPW-KA---------------MAS-LRQIAFYGKGGIGKSTTSQNTLAALAQMGQRILIVGCDPKADSTRLILHAKAQDTILSLAADAGSVEDLELEDVMKIGYQNIRCVESGGPEPGVGCAGRGVITSINFLEEEGAY-DD--TDYVSYDVLGDVVCGGFAMPIRENKAQEIYIVMSGEMMAMYAANNISKGILKYANSGGVRLGGLICNERKTDKELELATALAAKLNSKLIHFVPRDNIVQHAELRRMTVLEYAPDSKQAGEYRTLANKIHENAGNGTIPTPITMDELEDLLMQHGLMPVVDESMVGKSAEVAA-----
>IMG2721755233
------MKIRDHSDLFKQQDYQEQFERKKE-F-ENCWPAEKVKEVSDWTKTEAYKELNFKRENVKINPAKACQPLGAVFCASGFAGSMPFVQGAQGCVAYFRSHLSRHFKEPFAAISTSMTEDAAVFGGLNNMLEGLENAYTLYNPKMISVCTTCMAEVIGDDLNAYIKTSKEKGVVPQDLLIPFANTPSFVGSHIVGYDNMMKGILKALW-AG----------KKGEANGKINIIPGFDTY-TGNYHEIKRLMSLMGIDATVLADVSDTFDSPNTGEYKLYP-GGTAIPDAMDGVNALATVALQKYSTVKTMDYIQKEWGQKTLTLS-PIGIRNTDNFFEELSKLTNKPVPAAIEAERGRVVDAMVDSHPYVHGKRFALVGDPDILLGMMSLIMEMGGEPVHVVCTNGDKHFEAEAKELLASSPFGAHGTVYAGKDMWHLRSLLFTEPVDVLIGNSYAKFLTQDTG-------TPLVRIGFPLFDRHHLHRQPIIGYQGALNLVTMVVNTVLDELDRKT----EGSASFDVIRMSSTIK-----E-------TQKMIEEVLEKYPEKSKKDRAKHLAANDPT--GQC--STCQVKSNIKSRPGVMTVRGCAYAGAKGVVWGPVKDQITISHGPVGCGQYSWWSRRNYYNGQ---TGIDTFGTMHITTDFQEKNIVYGGDKGLEAAIKELHGLF-PLGRGIGILSECPVGLIGDDIEAVSKRAAKEI-N-IPIVPVRCEGFRGVSQSLGHHIANDTIKDYVLG------KGMLEKTTPYDVNLIGDYNIGGDAWASRKILEEMGLRVIAQYTGDATINEIGIATKAKLNLIHCYRSMNYICRHMEEAYGIPWMEFNFFGPTKTFDSIRNIAAKF-DEKIQRNAEAVIAKYTPLMSKVVEQFRPKLEGKKVMLYVGGLRPRHTIGAYEDLGMEVVASGYEFGHGDDYK--------------------------RTY--------------------------PEMKEGAVIMDDATLYELEEFTRRLKPDMVGSGIKEKYSYHKLGVPFRQMHSWDYSGPYHGFDGFPVFARDMDMTVNSPTWDLIKK--------------------MA-KLRQIAIYGKGGIGKSTTTQNTVAGLAYLGKKVMIVGCDPKADSTRLILHAKAQNTVMDLVREKGTVEDLELEDVLKVGYGDVKCVESGGPEPGVGCAGRGVITAINFLEEEGAYTED--LDFVFYDVLGDVVCGGFAMPIREGKAEEIYIVCSGEMMAMYAANNIAKGILKYASSGKVRLAGLICNARKTDKEYELIDALAKKLGTQMIHFVPRDNQVQRAELRRMTVIEYSPEHPQAQEYRTLAEKILNNK-MLVVPTPLEMEELEDLLMEFGIMEAEDESVVGKAEAA-------
>IMG2708742611
-------MLLRHT---------------PKEIKE--------------------------REALVVNPAKTCQPIGAMYAALGIHGCLPHSHGSQGCCSYHRSTLTRHYKEPIMAGTSSFTEGASVFGGQANLLEAIHNIFTIYNPDVIAVHTTCLSETIGDDIHQIANKAREEGKIPKGKFVIHASTPSYVGSHVTGFANMTKGMVEYFA-E-KNGT------K----LNQLNIIPGFVE--PSDMREIKRIANAMGVKIVMFPDTSGVVDTPQTGKFNMFPKGGVTINELKSTGNSFATIALGQLASGPAAKLLDSKFKIQCEIHSLPIGLTATDRFIDSLRKLGGVSVPDSISDERGRLIDAIADMHQYLYGKKVALVGDPDQLVSLTEFLVTLDMKPVHIVTGTPGQKFESRIKEIVKDKV--PNVNVKASGDMFLLHQWIKNEKVDLIMGNTYCKYIARDED-------IPYIRFGFPIMDRIGHSYFPTVGYMGSLRLVEKILDALMDRKDRD-----SKEESFELVMMSEKI-------------DIAEVKNELIKGYPSKVARKRDKQIVINKVEDDS-VVP-E--IQANVRTIPGIITQRGCTYAGCKGVVLGPTRDIVNITHGPIGCGFYSWLTRRNQTRPENPN-D-ENFMMYCFSTDMQEEEIVFGGEKKLKKAVQEAYDLFHP--KAIGIFSTCPVGLIGDDVHAVAREMKEKL-G-INVFGFSCEGYKGVSQSAGHHIANNQLFKHVVGLDD-TP-----PKGKYNVNLLGEYNIGGDAFELERIFEKCGINLVATFSGNSNYDKFANSHTADLNAVMCHRSINYVAEMMEKKFGIPWIKVNFIGAESSAKSLRKIAQYFGDKELIDKVEEVIKEELEKVDKVMQDVKSRCSGKTAMLFVGGSRAHHYQDLFREIGMKTLAAGYEFAHRDDYEGRRMLPHIRVDADSRNIEELDVVADEKRFKPRKTDEELAKLAKEGFDFKDYYGMMPEMENDTLVIDDISEHETQKLLEIYKPDIFCAGIKEKYGIQKMGIPCKQLHSYDYGGPYAGFAGAINFYNDIDRMVNSNVWKYVKAPWQASPELMGK----FGIE-----MRKIAIYGKGGIGKSTTTQNTVAGLAEAGKKVMVVGCDPKADSTRLLLGGLAQKSVLDTLRSEG--EDVDLADVTKVGYKGTICVESGGPEPGVGCAGRGIITSINLLEQLGAYAENRQLDYVFYDVLGDVVCGGFAMPIREGKAKEIYIVCSGEMMAMYAANNICKGIVKFAEAGGVRLGGLICNSRKVDNEMQMIEQLAKQLGTQMIHFVPRDNMVQKAEINRKTVIDFDPTHVQADEYRALAKKIDGND-MFVIPKPITTDELEKLLIEYGIAN--------------------
>IMG2718218032
MS-QNAEKVLDHFELFREPEYVEMLKNKKEQF-EFAESDERLVQVKDWTKTWEYREKNFAREALTVNPAKACQPLGAVFAAVGFESTMPFVHGSQGCVAYYRSHLSRHFKEPSSCVSSSMTEDAAVFGGLNNMVDGLANTYNMYQPKMIAVSTTCMAEVIGDDLNAFIKTAKEKGSVPAEYDVPFAHTPAFVGSHITGYDNALKGVLQHFW-DGKAGTTEALK-RTP--NGKVNVIGGFDGYTVGNTREIKRIMDAMGIEYTILADTSDVFDTPTDGEFRMYD-GGTTLEATADALNAAGTISLQEYCTEKTLPFIGEH-GQEVVALNSPIGVNGTDALLMALSKISGKEIPVELEKERGRLVDAIADSTAHLHGKKFALYGDPDMCLGLAGFLLELGAEPTHVLATNGNKEWAAKVQALFDSSPFGKDCHVYAGKDLWHMRSLLFTEPVDFLIGNTYGKYLERDTG-------TPLIRMGFPIFDRHHHHRYPIWGYQGGMNVLVKILDRIFDEMDRNTNIVAKTDYSYDIIRMSL------TAEEAKVR--NRELIEEVLKVYPEKTAKRRAKHLNTFEEGK------PDCGVKSNIKSIPGVMTIRGCAYAGSKGVVWGPIKDMIHISHGPVGCGQYSWASRRNYYIGT---TGVDTFGTMQFTSDFQEKDIVFGGDKKLEKIMDEIEELF-PLNHGITVQSECPIGLIGDDIEAVSKKKSKEFGG-KTIVPVRCEGFRGVSQSLGHHIANDTIRDYVFDKSDD-K-HPDFETTPYDVAIIGDYNIGGDAWSSRILLEEMGLRVIAQWSGDGSIAELENTPKAKLNILHCYRSMNYISRHMEEKFGIPWVEYNFFGPSKIEASLREIASHF-DDKIKEGAERVIAKYRKLVDDVIARYRPRLEGKTVMLYVGGLRPRHVIGAYEDLGMEVVGTGYEFGHNDDYQ--------------------------RTT--------------------------HYVKDSTLIYDDVNGYEFEKFVEAVQPDLVGSGIKEKYVFQKMGVPFRQMHSWDYSGPYHGYDGFAIFARDMDMAINNPVWKLTKTPW-K----------------TEG-LRQIAFYGKGGIGKSTTSQNTLAALAEMGQKILIVGCDPKADSTRLILHSKAQDTVLSLAAEAGSVEDLEIEDVMKIGYRDIRCVESGGPEPGVGCAGRGVITSINFLEENGAY-DG--VDYVSYDVLGDVVCGGFAMPIRENKAQEIYIVMSGEMMAMYAANNISKGILKYANSGGVRLGGLVCNERQTDKELELAEALAAKLSTKLIHFVPRDNIVQHAELRRMTVLEYAPESKQAEEYRTLANKIHANAGGGTIPTPITMDELEDMLMEFGIMKKEDESLIGKAAG-M------
>IMG2724678913
TS-GETLVVEDHNQIFSQPVFVETFKNKAA-F-ECGEGAEAVAKQLDYSKSAEYKEKNFARSALTINPAKACQPLGAILVASGFKGCLPYVHGSQGCVSYFRSHFNRHFKEPFSAVSDSMTEDAAVFGGNKNMAEGLKNALALYKPEMIAVSTTCMAEVIGDDLNAFIGNAKKDGAIPTEFPVPYAHTPSFVGSHVTGYDQMMRGFMFYFTK-D--------NAKAAKDNGKINLIPGFDPFTVANIPAMKDMLSQMGVEYTVLGDNSEILNTPMDGHYQMYA-GGTTIAEVTDAKNAKATFTLLPDSTSKTASCVKDDWEQEFVELT-PMGISGTDQFLMKVSEITGKEIPDSLAKERGQALDAMADSNYYLHGKRFSIFGDPSYVEALVDFYMELGAEPLHIVVSNSTKKWGRALQKKLDASEFGKQAQVHHGADLWHLRSLMFEEKPDFLVGSTYGKQLALD-------VGVPLVRIGFPIFDRHHLHRYSTFGYKGVINLLTWTVNTLLDDLDRKAT------FNNDFVRMNA-NK-NLTKA------EAQDLISEVLAAYPAEAKADREKHLYVKEAGEEST---GSC-VTANRKSLPGVMTIRGCAYAGSKGVVFGPIKDMVHISHGPVGCGQYSWGTRRNYAMGT---PGIDNFVVMQVTSDFQERDIVFGGDKKLEQILIEIKEMF-PLAKGISIQSECPVGLIGDDIEAVSKKMSAEL-G-MPIVPVRCEGFRGVSQSLGHHLANDAVRDWVLGKTDP-----EFEPTDYDVAIIGDYNIGGDAWASRILLEEIGLRVVSQWSGDASIAEVTHSHRAKLNLIHCYRSMNYICRYMEEKYQIPWMEYNFFGPTKIEKSLTEIASKF-DQSIQDKAAQVIAKYKPWMDQVNARFRPRLEGKRVMLYVGGLRPRHVIGAYEDLGMEILGTGYEFGHNDDYQ--------------------------RTM--------------------------DHLKNTTLIYDDVTSFELEAFVKKINPDLVGSGIKEKYTLQKMGFPFRQLHSWDYSGPYHGYHGYPIFARDMDMAINAPVFGKVKAPW-KS---------------MAK-TRQCAIYGKGGIGKSTTTQNLVAGLAELGNKVMIIGCDPKADSTRLILHAKAQNTVMQLAAEAGSVEDLELEDVMLTGYRGIKCTEAGGPEPGVGCAGRGVITAINFLEEEGAYTPD--LDFVFYDVLGDVVCGGFAMPIRENKAQEIYIVVSGEMMAMYAANNIAKGIVKYAKSGAVRLAGLICNSRNTDREDELIIALAERLGTQMIHFVPRDNVVQRAEIRRMTVIEYDPAHKQAEEYRTLARKIVANE-KKVVPTPITMEELEELLMEFGIMEVEDESIIGKTAVQEA-----
>IMG2654587567
-------MLLRHT---------------PKEINE--------------------------RRALTINPAKTCQPIGAMYAALGVHGCLPHSHGSQGCCAYHRSALTRHYKEPISAGTSSFTEGASVFGGQANLLQAIDNMFTVYEPEVVAVHTTCLSETIGDDLPQIIDKAGKDGKIPAGKHVIYANTPSYVGSHVTGFSNMVKGMAR-MA-E-SGGH------K----NGKVNVIPGWVE--PADMEEIKRLAGLIGVGIILFPDTSGILNGPLSGEFKMFPEGGVTIEQLKSAGDSIGTLALGEWCSADAARYLDTNNKVPCRVLDIPIGLKATDRFVDALRIIAGVSVPEEVTHERGQLVDMISDMHQYFYHKTVALAGDPDQLIALTEFLVSIDMWPIHIVSGTPGKAFVGRIKELTADLP--CQVNVKSNADMFLLHQWIKQQPVDLLIGNSYLKYISRDED-------IPLVRWGFPILDRVGHQYFPTVGYKGGLRLLEKILTAILDRKDRD-----DTEQAFELVM-M------PAKNSKLARPTPARLKEEILKKYPPKVARKRAKQILINEALEND--TP-E--ITANVRTIPGIITMRGCTYAGCKGVIMGPTRDIVNITHGPIGCGFYSWLTRRNQTDASAPD-A-HNYMTYCFSTDMQDKDIIFGGEKKLEQAIQEAYDLFHP--KGIAIFATCPVGLIGDDIHAVAAKMKRKL-GDCNVFAFSCEGYKGVSQSAGHHIANNQVFRHLVGQND-EP-----KPGEYKISLLGEYNIGGDGFEIDRILKKCGITNIATFSGNSSYDQFASAHTADLNAVMCHRSINYVADMLEIKFGIPWVKVNFIGAEATSKSLRKIAQYFGERKLIDRVEEVIAEELPPVKAVAEEVRPRTEGKTAMLFVGGSRAHHYQELFKELGMQTISAGYEFAHRDDYEGRHVLPNLQVDADSRNIEEIEVHPDESRHNPRKSEAEMTELTEAGLKFKEYDGMIPDMNPGAMVIDDLNQYEAEKMVEMLKPDIFCAGIKEKFSIQKLGIPMKQLHSYDSGGPYAGFRGAVNFYHEIDRLVNSRVWGYMKAPWQENPELSAT----YVWE-----MRKIAIYGKGGIGKSTTTQNTVAGLAEMGKKIMVVGCDPKADSTRLLLGGLAQKSVLDTLREEG--EDVELEDIRRSGFMETWCVESGGPEPGVGCAGRGIITSINMLESLGAYEESEGLDYAFYDVLGDVVCGGFAMPIRDGKAQEIYIVCSGEMMAMYAANNICKGIRKYAESGGVRLGGLICNSRNVDNESEMIQELAKKIGTQMIYFVPRDNDVQRAEINRQTVIEWNPEAPQAQHYRNLAKAIDENQ-MFVIPNPLEIEELEQLLLNYGLMAA-------------------
>UBA2770
MS-QDVENIKPSYPLFRDEDYKENLALKKTNY-EESHSQEKINEVFDWTTSEEYKEINFSREALTVNPAKACQPLGAVLCALGFEKTLPYVHGSQGCVAYFRTYFNRHFKEPIACVSDSMTEDAAVFGGQKNMNSGLENAKALYNPDIIAVSTTCMAEVIGDDLNAFIGNAKNDGRVPKEFPTPFAHTPSFVGSHTTGWDNMFEGMARFFTL-------NYMEGKEPGSNGKINIIPGFETY-LGNFRVIKRMLNEMEVDYSFLSDPEEVLDTPADGKFRMFA-GGTTQDEIKDAPNAITTVTLQPWQLEKSKKFIETTWHQQIPKLSIPMGLGWTDEFLMKISEITGQPIPESLEKERGRLVDMMTDSHAWLHGKRYALWGDPDFVMGMSKFLLELGAEPIHILANNGNKRWRKAMVSMLEQSPYGQNSQVHVSKDLWHMRSLVFTDKPDFMIGNSYGKFIQRDTITKGKEFEVPLIRIGFPIFDRHHLHRDTTLGYEGGMHILKTLVNAILDRLDEDTMGMGTTDYNYDLIRMSTM-----SRE------ETEALIQEVLEVYPEEAQKNRAQHLAVNDNSVEQS---KKC-ITSNKKSVPGAMTIRGCAYAGSKGVVWGPIKDMIHISHGPVGCGQYSRAGRRNYYIGT---TGVNTFVTMNFTSDFQEKDIVFGGDKKLDKLIDEIDMLF-PLNKGITVQSECPIGLIGDDIEAVSKKKARDL-G-KTVVPVRCEGFRGVSQSLGHHIANDSVRDWVLSARDE-D--TSFETTPYDVAVIGDYNIGGDAWASRTLLEEMGLRVVAQWSGDGTLAEIELTPKVKLNLVHCYRSMNYISRHMEEKYGIPWMEYNFFGPTKIAESLRKIASFF-DDSIKEGAEKVIAKYQAEMDAVIARFRPRLEGKTVMLYVGGLRPRHTIGAYEDLGMEVIGTGYEFGHNDDYD--------------------------RTI--------------------------KEMGNSTLLYDDVTGYEFEEFVKRMKPDLIGSGIKEKYIFQKMGIPFRQMHSWDYSGPYHGYDGFAIFARDMDMTLNNPCWNAIQVPWKK----KADEEESLQAAEMA--LRQCAIYGKGGIGKSTTTQNLVAALAEAGKKVMIVGCDPKSDSTRLILHAKAQNTIMHLAASAGSVEDLELEEVLKVGYGDIKCVESGGPEPGVGCAGRGVITAINFLEEEGAYDDD--MDFVFYDVLGDVVCGGFAMPIRENKAQEIYIVVSGEMMAMYAANNIAKGIVKYANSGSVRLAGLICNSRNTACEDSLIEALAAELGTTMIHFIPRDNVVQRAEIRRMTVIEYEPTAPQADEYRALAQKIIDNK-NFVIPEPITMDQLEDLLMKFGIMEEEDESIVGQTAASESAASAS
>IMG2502422304
---------MRHT---------------PKAIPE--------------------------RKALTVNPAKTCQPIGAMYASLGIHGCLPHSHGSQGCYAYHRSCLTRHYKEPVLAATSSFTEGASVFGGQANLLQALNNIFTVYNPEVIAVHTTCLSETIGDDIPQIFGKAEADGKIPEGKYVLHANTPSYVGTHVTGFANMTKAMVDYFA-T-SNGH------K----EKCINLIPGWVE--PSDMKEIKRIAAEMGVKSILFPDTENVLNGPQTGKFTMYPKGGVTIDQLKKTGSSRGTIALGRLASGPAGKALDAKCKVPCEILDLPIGLKATDRFVDALRKMAGVTVPDSLNVERGQLLDIITDMQAYFYHKKVALVGDPDQLEALTEFLIDIDMLPVHIITGT-DKQFEKRIQELTADLP--CKVNVKSGADMFHFHQLIKNEPVDLMFGNTYVKYISRDED-------IPFIRYGFPILDRIGHSYFPSVGYQGAMRLLEKILDALMDRQDRD-----SSEIEFELVMMPKKTE--EESAKSWRELNPEEVKKEIMAKYPPKVARKRSKHFVVNKKKDEQNFTP----IQANVRTIPGIISQRGCCYAGCKGVVMGPTRDIINLTHGPIGCGFYSWLTRRNQTDPSTPD-G-HNFMTYCFSTDIEDKEVIFGGEKKLKQAIQEAYDIFKP--KMISVFSTCPIGLIGDDIHSVTREMQEKL-G-ITIFGFSCEGYKGVSQSAGHHVANNGLFQHVIGQDD-TV-----QEGEYKVNLLGEYNIGGDEFIIDDLFEKCGIKIISTFSGNSSVDHFRNSHTADLNLIMCHRSINYVADMMEEKYGIPWMKINFLGAKSTAASLRKIAQYYGDQKLIDRVEEVIAEEMVDVEKAQADVRPRLEGKLAMMFVGGSRAHHYQELFAEMGMQTIAAGYEFAHRDDYEGRHVLPSITVDADSRNIEELDVQKDATRYNPRIPIEEIEAAERNGVKLKEYPGMMPDMEENTYSIDDISQYETEKMIEIYKPAIFCAGIKEKYMVQKNGMPMKQLHSYDSGGPYAAFKGAINFYYEIDRMINSKVWGHIRAPWEENPELAAM----YANE-----MRKIAIYGKGGIGKSTTTQNTVAGLVEMGQKVMVVGCDPKADSTRLLLGGLAQKTVLDTLREEG--EDVELEDVRKIGFGGTLCTESGGPEPGVGCAGRGIITSINLLEQLGAYADSEELDYAFYDVLGDVVCGGFAMPIREGKAQEIYIVVSGEMMAMYAANNICKGIVKFAEAGGVRLGGLICNSRNVDQEKELIEELAKRLGTQMIHFIPRNNVVQRAEINRKTVIEFDPKDPQADEYRALAKKISENE-LKVIPTPMAIEDLEKLLIDYGFMD--------------------
>IMG2502422305
-------MLLKHT---------------TDEIKA--------------------------RKALTINPAKTCQPIGAMYASLGIHGCLPHSHGSQGCYAYHRSTLTRHYKEPVMAATSAFTEGASVFGGQANLLQALDNIFTVYNPDVVAVHTTCLSETIGDDIPQIFNKAIADGKVPEGKYVLHANTPSYVGSHITGFANMTKAMVDYFA-V-SNGH------K----EKTVNIIPGYVE--PADMEEIKRLGDIMGIKTIMFPDTSKVLNGPMTGRFKMYPEGGVTIKELKLAGSSKGTIALGNLASGAAAKALDVKCKVPCQILDLPIGLQATDMFIDTLRQIAGVNVPDAVTFERGQMIDIITDMHQYFYGRRVGLVGDPDQILALAKFLVSIDMCPVYIVSGSPGKKFVKRLEEITQEVP--YEVKISVPGDMFLFHQWIKQESVDLIIGNTYAKYIARDED-------IPLIRFGFPILDRVGHSYFPTVGYKGGIRLLEKILDAILDRIDRD-----SSDISFELVMMAATAE--KIDKFELDGMDPEKIKEELLSRYPTKVARKRAKQIIINKVE-GC-EVP-V--IQSNVRTIPGLMSQRGCCYAGCKGVVLGPTRDIVNITHGPIGCGFYSWLTRRNQTDPSTPD-G-HNFMTYCFSTDMQDQEIIFGGEKKLKQAIQEAYDNFKP--KAIAVFSTCPVGLIGDDVHSVCREMKDKL-G-INIFGFSCEGYKGVSQSAGHHIANNQIFKHVIGNDD-TV-----KEGDFKINLLGEYNIGGDAFEIERIFKKCGITQVASFSGNSSIDAFANSHTADLNLIMCHRSINYVAEMMEKKYGLPWIKVNFIGAEATAKSLRKIAAYFEDQKLTDKVEEVIVQEMPQVLKSIAEIKPRTEGKRAMLFVGGSRAHHYQELFKELGMITLSAGYEFGHRDDYEGRKVLPSIKVDADSRNIEELSVKADPEKFNPRKSPENLQKLKEKGLEFSSYEGMMPEMKNGVLVIDDITQYETEKLIELFKPDIFCAGIKEKYTIQKYGIPMKQLHSYDYGGPYAGFKGALNFYKDIDRMVNSRVWGYLKAPWQIKPELAAT----YAWE-----MRKIAIYGKGGIGKSTTTQNTVAGLAEMGNKVMVVGCDPKADSTRLLLGGLAQKTVLDTLREEG--EDVELDDVRKLGYGAVLCTESGGPEPGVGCAGRGIITSINLLEQLGAYADSEALDYVFYDVLGDVVCGGFAMPIREGKAKEIYIVVSGEMMAMYAANNICKGIVKFAEAGGVRLGGLICNSRQVDNEKEMIEALARSLGTRMIHFVPRENMVQRAEINRKTVIEFEPAHAQADEYRTLAKKIAENE-NMVIPTPLTIEELEKLLIDYGIVS--------------------
>IMG2510461053
--------MLDFT---------------PKEYVD--------------------------RKGLVINPAKTCQPVGAMYAALGIHKCLPHSHGSQGCCAYHRKLLTRNFRDPVMASTSSFTEGAAVFGGGTNLKTAIKNVFSIYNPDIIAIHTTCLSETIGDDIPAFVIDAQ----VPEGKYVIHANTPSYVGSHITGFSNMVKGMVKYLS-K-NSGE-------P---NGKINVIPGFVN--PSDMREMKRLMKAMGIEYIMFPDTSGVLDTAITGKYEMYPKGGTKIEDLIDAGNSKATIALGSFASADASYELDKKCKVPSSVLKTPIGIEATDKFLMELSRITGMEIPYELEEERGQVVDVMVDCHYHYHGKKVAIHGDPDLVIALTEFVLSLGMIPKYVLTGTPGEFFEKEVNAMLRDAV--EG-KVKAAGDLFTLHQWIKEEPVDLIIGNTHGKYIARAED-------IPFVRVGFPILDRSVHSYMPVVGYKGALRLIEMISNTLLDRKERD-----SADEDVELIM-------------------MNQNFDKVIEKYPAAVFKNRKKHIVVDESAEPQ-----E--VASNVRTIPGIITNRGCCYAGCKGVVLGPLRDAVIITHGPIGCGYYTWGTRRNKGRTKDEL----NLLAYSFSTDLQESDIVFGGEKKLVQAIKEAVEIFKP--KTIFICSTCPVGLIGDDIHAVAAKAEKEY-G-IKVTAFSCEGYKGVSQSGGHHIANNGLIKHIIGTGDKVV-------GKYSINMLGEYNIGGDGWEIERILKKIGYDIVATIPGNGTVEEMKSAHMATLNVIQCHRSINYIGEMMKTKYGQDWLKVNFIGINSTIKSLRDLAKYFDDPELTARTEAVIAEELEEIMPQLEEFKEVCKGKTAALFVGGSRAHHYQHLLKDIGVETILAGYEFAHRDDYEGREVIPNIKEDGDSKNIESIEVEADPKYYKVFLSEERYEKLKDE-IPLNYYSGMIKDMKNGSYIIDDLNHYETEEFLNILKPDIFCSGIKDKYVSHKAGVFSKQLHSYDYSGPYAGFKGAVIFARDIAMGLKTPSWKLINPPWKTQPMLEGS----YAEIE----MRQVAIYGKGGIGKSTTTQNLTAGLGEMGKKVMIVGCDPKADSTRLVLGGLAQKSVLDTLREEG--EEVELENIMKDGVFGIKCVESGGPEPGVGCAGRGIITSINMLESLGAYTPD--LDYVFYDVLGDVVCGGFAMPIREGKAQEIYIVASGEMMALYAANNICKGIQKYATTGGCRLGGIICNSRKVDGEKELLEAFAKELGSQLIYFVPRENQVQRAEINRKTVIEFSPEHEQAEAYRGLARAVDSNE-MFVIPKPMVQDRLEEILMEHGILDI-------------------
>IMG2509276031
MA-QNIDKIKDHAELFHQDEYQELFANKKQ-F-EGGHSPEEVARIAEWTKTWEYREKNFSREALTVNPAKACQPLGAILAAVGFEGTLPFVHGSQGCVAYFRSHFTRHFKEPFSAVSSSMTEDAAVFGGLNNMIDGLATSYNLYKPKMIAVCTTCMAEVIGDDLQAFIKTSKEKGSLPEEFPVPYAHTPSFVGSHVLGYDNMMKGILSNLT-AGK---------KKETTNGKINFIPGFETY-IGNLREVKRLAELMGINYTLLGDNSEYLDSPNDGEYKMYQ-GGTTLEDAADSINAEATVALQSYASTKTREYITKEWQQKTVVSR-PWGIRGTDEFLMKLSELTGQPIPRELEIERGRAVDALTDSQAWLHGKRIALYGDPDLVMGLLQFLLEVGAEPVHIVVSNSTPEFEAEAKALLESSPDGKNAKVWGGKDLWHMRSLLFTEPVDLLIGNSYGKYLWRDTH-------TPMVRIGYPIFDRHHLHRYSTIGYQGTINLLNWIVNTILDELDRNTIIPAKTDISYDLIR--------MTVE------EKKELIQEVLEAYPEKGRKKREKHLNVYEEGK------SDCGVKSNIKSLPGSMTTRGCAYAGSKGVVWGPIKDMIHISHGPVGCGYYSWSGRRNYYIGT---TGIDTFGTMQFTSDFQERDIVFGGDKKLAKLITELDELF-PLNRGVSIQSECPIGLIGDDIEAVAKKSAKEI-G-KTVVPVRCEGFRGVSQSLGHHIANDAVRDWVFK--GSEKKDV--EGTPYDVAIIGDYNIGGDAWSSRILLEEIGLRVVAQWSGDGTLHEMEMTPTVKLNLVHCYRSMNYISRHMEETYGIPWLEYNFFGPTKIAESLRMIAAKF-DETIQQKAEEVIAKYEAQTQAVLEKYRPRLEGKTVALMVGGLRPRHVVPAFYDLGMRLIGTGYEFGHNDDYK--------------------------RTT--------------------------HYIENGTLIYDDVSAFEFEEFVKELKPDLIASGIKEKYVFQKMALPFRQMHSWDYSGPYHGYDGFAIFARDMDLALNSPTWSLVGAPW-KK---AEA----TV---MSDAMRQIAFYGKGGIGKSTTSQNTISGLAELGERIMIVGCDPKADSTRLMLHSKAQTTILSLAAERGAVEDLELEEVLLTGYKGVKCVESGGPEPGVGCAGRGIITAINFLEENGAY-ED--LDFVSYDVLGDVVCGGFAMPIREGKAQEIYIVTSGEMMAMYAANNIARGVLKYAHSGGVRLGGLICNSRKVDREIELIETLAERLNTQMIHFVPRDNVVQHAELRRMTVIEYAPNCNQANEYRALAKKIKENK-NLTIPTPISMDELEDLLVQFGILGDDKEFLVGKTADEVPVAAV-
>IMG2515154092
--------MLDCT---------------PANIVQ--------------------------RSGGAINPAKTCQPIGAMYAALGIHRCLPHSHGSQGCCAYHRSHLTRHFREPVLAASSSFTEGASIFGGAANLKTAIKNVFTIYNPDIIAIHTTCLSETIGDDLPTIIKGAE----IPPGKLVIHANTPSYQGSHITGFSNMTRAMVSYLA-E-ATAA------QK---KEQVNIIPGFVN--PADMREIKRLTGLMGIRSIMFPDTAGVLDAPMTGKFEMYPAGGAKVADIRDAGNSRLTIALGSYAASDPAHHLERKCRVRALTLKTPIGIKATDDFLLALRGHFACAVPAELEEERGQLVDIMIDTHHHFFGKKVAIFGDPDIVLATTEFLLDLGMRPVHVLTGTPGGDFESAIAALLREAV--EA-NVRAGGDLFLLHQWIKNQPVDLLIGNTYGKYIARAED-------IPFVRLGFPILDRGLHSYLPVVGYRGAMRLLEMMGNALLDRADRD-----AADEDLELVMMA----L-----------N-KDL-EEILGQYPAKVKRNRKKHILIRDARGRQ-----E--IEANTRTIPGIITNRGCAFAGCKGVVLGPLKDVVHIVHGPIGCAYYSWLTRRNKAKAAPKK----NFLAYCVSTDLQESDIVFGGEKKLARLIDEVVEIFQP--NAITISATCPVGLIGDDIQMVAKKAQEKH-G-ISIIAFSCEGYRGVSQSAGHHIANNGLMEHVIGLGDREE-----PPHEYTVNILGEYNIGGDSWEVHRILHEIGYHVQAVMTGDGSFVDLKDAHVARLNLVQCHRSINYIADMLEKKYGTPWLKVNFIGIRATCESLRHMALYFGDEKLMRRTEQVIARELARIEPLLEPYRKICQGKTAFCFVGGSRGHHYQGLYEELGIKTVLAGYEFAHRDDYEGRDVLPEIKPDADSKNIPDLHVLPDERRYRLKIPRERMEELKGK-IPLSYYKGMNADMADGSIIVDDLNHYETEEFIRLLRPDIFSSGIKDKYIPHKMGIPSKQLHNYDYSGPYAGFNGAVNFARDVAMSFVIPAWNYVVPPWRQGPLLEGV----VEEAK----MRQVAIYGKGGIGKSTTTQNTVAALAEAGKKVMVVGCDPKADSTRLLLHGLSQKTVLDTLRDEG--EDIELEDIMRVGFGGTRCVESGGPEPGVGCAGRGIITSINLLESLGAYTQD--IDYVFYDVLGDVVCGGFAMPIREGKAREIYIVASGEMMALYAANNICKGIQKFAHTGQVRLGGIICNSRKVDNEYELLQAFAEELGSQLVHFVPRDNIVQRAEINKKTVIDYDPAAPQADEYRELARRIDQND-MFVIPRPMSQERLEEILMQYGILD--------------------
>IMG2509276036
MS-QHVDNIKASYPLFLDQDYQENMGCKQSHF-EERFPDTKIDEVFHWTTTEEYKELNFQREALTINPAKACQPLGAILCALGFEKTLPYVHGSQGCVAYFRTYFNRHFREPIPCVSDSMTEDAAVFGGQKNMFDGMENAFALYKPQMMAVSTTCMAEVIGDDLNAFIGNAKNEGYIAKDFPTPFAHTPSFVGTHATGWDNMFEGIARYFTL-------NEMEDKAPGKNGKINIIPGFETY-LGNFRVIKRMLNEMGVAHSLLSDPEEVLDTPADGEYRMYA-GGTSLEAIKDAPNAIDTLLLQPWHLTKTQKFVQGTWNHSSPKINVPMGLAWTDEFLMKVSELTGKPIPASLEKERGRLVDMMTDSHTWLHSKKFALWGDPDFVLGMVKFLLELGAEPTHILCQGPNKRWKKAVEEVLGESPYGANGKVYLNNDLWHMRSLVFTDKPDFMIGNSYGKFIQRDTLRKGKEFEVPLIRIGFPIFDRHHLHRMTTMGYEGAMYILTTLVNAVLERLDEETRIMGKTDFNYDLVRMTTM-----TRE------ETEALIQEVLEVYPEKARKDRAKHLTVNDPNVEQS---KKC-ITSNRKSLPGVMTIRGCAYAGSKGVVWGPIKDMIHISHGPVGCGQYTRAGRRNYYAGH---TGVNVFGTMNFTSDFQEKDIVFGGDKKLEKLIDEINTLF-PLVKGISIQSECPIGLIGDDIEAVSKKKAAEL-G-KAVVPLRCEGFRGVSQSLGHHIANDAIRDWVLPRRDE-D--NRFETTPYDVALLADYNIGGDAWASRLLLEEMGLRVVSQWSGDGTLSEMELTPKVKLNLLHCYRSMNYIARHMEEKYAIPWVEFNFFGPTKIAESLRKIASFF-DDKIKEGAERVIEKYQKEADAVIAKYRPRLEGKRVMLYVGGLRPRHPVGAYEDLGMEVVGTGYEFAHNDDYD--------------------------RTI--------------------------KEMGEGTLLYDDVTGYELEEFVKRIRPDLVGSGVKEKYIFQKMGIPFRQMHSWDYSGPYHGYDGFAIFARDMDMTLNNPCWDKFQAPWK-----KAA--LAKAA--MP--TRQCAIYGKGGIGKSTTTQNLVAALAEAGKKVMIVGCDPKADSTRLILHAKAQNTIMQMAADAGSVEDLELEDVLKTGYGGIKCVESGGPEPGVGCAGRGVITAINFLEEEGAYEED--LDFVFYDVLGDVVCGGFAMPIRENKAQEIYIVVSGEMMAMFAANNIAKGIVKYASSGAVRLAGLICNSRNTDREDELIIALAEKLGTQMIHFVPRDNVVQRAEIRRMTCIEYDPTAKQSDEYRTLAQKITDNK-LFVVPTPCTMDELEELLMEFGILEEEDESIIGRSAAQEQGAAAT
>IMG2585428050
MT-DNPGKILDHFDLFGTDEYQELFADKRQ-F-EGAHSPEKVAEVAEWTKSWEYREKNFERTSLTVNPAKACQPLGALFVASGFEGTLPYSHGSQGCVAYFRSHLTRNYKEPFQAVSSSMTEDAAVFGGLSNMKQGLENSYNLYKPKMIALCTTCMAEVIGDDLGSYVTTAKQDGHIPTDLPVPFAHTPSFVGSHITGYDNMLKSILDTLT-KNK---------KTETTNGKFNFNLGFDPY-IGNIRELKRILGLFGIDYTILSDNSDTFDSPNTGEFKMYN-GLTTLEATADAINAEGTYFFQKYTTPKTQEYITTDWAQKTYNFR-PFGIQGTDEFLMNLSAVTGKPIPLVLQQERGRAVDALTDSQAWIHGKRVALYGDPDPVLSITRFLLEMGAEPVHILVTNSNEEFEAEARELLTNSPYGQGATVWGKKDLWHLRSLMFTEPVDLLIGNSYGKYLWRDTG-------TPLVRIGYPIFDRHHMHRYATLGYQGAINQFNWIVNTILDELDRNTNIPSKTDISFDLIR-------MTTVE------DRKNLIGEVLEAYPDKAKKQRSKHLGTKEENA------SDCGVKSNKKSVPGVMTTRGCAYAGAKGVVWGPVKDMVHLSHGPVGCGYYSWSGRRNYYVGT---TGVDTFGTMQFTSDFQERDIVFGGDKKLAKIIDELEELF-PLSQGTTIESECPVGLIGDDIEAVAKAKAKET-G-KPVVPVRCEGFRGVSQSLGHHIANDTVRDWVLPKADEYRPNG-FESGPYDVNIVGDYNIGGDAWPSRKLLEDMGLRVISQFSGDGSFNEVVMAPLAKLNLIHCYRSMNYICRFMEEKYGIGWLEYNFFGPSEIAQSLRKIAAQF-DETIQAKAEEVIAENEARMEKIIAKYRPRLEGKTVMMMVGGLRPRHIIPAFKDLGMKVIGTGYEFGHADDYK--------------------------RTA--------------------------DYVEEGTLIYDDVSGYEFEEFAKKLNPDLIAAGIKEKYVFQKMALPFRQMHSWDYSGPYHGYDGFEVFARDMDMAINNPTWALIKTPW-EK-------------------MRQIAFYGKGGIGKSTTSQNTLAAMAEKGQRIMIVGCDPKADSTRLMLHSKAQTSVLQLAAELGAVEDVELDQVLQVGYRGVKCVESGGPEPGVGCAGRGIITAINFLEEEGAY-ED--LDFISYDVLGDVVCGGFAMPIREGKAQEIYIVVSGEMMAMYAANNIARGVLKYAQSGGVRLGGLICNSRNTDREIELIEALAEKLNTQMIHFVPRDNVVQHAELRRMTVNEYAPESKQAGEYAELANKIINNK-KLTIPTPITMDELEELMIEFGILDSDEKYAIAAGPVAATV----
>IMG2547132180
MS-QNAEKVLDHFNLFREPEYINLFESKRKEF-EFMPPDQQVEEVREWAKTEEYKEKNFAREALVVNPAKACQPLGAVFAAVGFEGTIPFVHGSQGCVAYYRSHFSRHFKEPTSCVSSSMTEDAAVFGGLNNMIDGLANTYNMYKPKMIAVSTTCMAEVIGDDLNAFIKTSKEKGSIPADFDVPFAHTPAFVGSHITGYDNVMKGILQHFW-DGKSGTVEPLV-RQP--NESINFLGGFDGYTVGNLREIKRIFNLFGIDYTIIGDNSDVWDTPTDGEFRMYD-GGTTLEQAANALHAKATISMQEFCTEKTLPFIAEH-GQEVVALNHPIGVKGTDRFLMEISRLTGKPIPVELEKERGRLVDAIADSTAHIHGQKFAIYGDPDLCYGLAEFLLELGAEPTHVLATNGGKAWETKMQALFDSSPFGKNCKVYPGRDLWHMRSLLFTEPVDFLIGNTYGKYLERDTG-------TPLIRIGFPIFDRHHKHRYPVWGYQGGLNVLVWILDRMFEAIDANTNIPAKTDYSFDIIRMSL------TVEQVKQR--NKDLIKEVLEVYPDKTAKRRAKHLGTFEEGK------PDCGVKSNIKSIPGVMTIRGCAYAGSKGVVWGPIKDMIHISHGPVGCGQYSWASRRNYYIGT---TGIDTFVTMQFTSDFQEKDIVFGGDKKLEKIIDEIEELF-PLNHGITVQSECPIGLIGDDIEAVSKKKSKEYSG-KTIVPVRCEGFRGVSQSLGHHIANDAVRDWVFDKAGD-K-HPEFQSTPYDVAIIGDYNIGGDAWSSRILLEEMGLRVIAQWSGDGTLAELENTPKAKLNVLHCYRSMNYISRHLEEKYGVPWVEYNFFGPTKIAESLRKIASFF-DDKIKEGAERVIAKYQPLMDAVIAKYRPRLEGKKVMLFVGGLRPRHVIGAYEDLGMEIVGTGYEFGHNDDYQ--------------------------RTT--------------------------HYVKDGTLIYDDVTGYEFEKFVEAIQPDLVGSGIKEKYVFQKMGVPFRQMHSWDYSGPYHGYDGFAIFARDMDMAINNPVWGMTKAPW-KS---AA----------MSS-LRQIAFYGKGGIGKSTTSQNTLAALAEMGQKILIVGCDPKADSTRLILHAKAQDTILSLAADAGSVEDLELEDVMKVGFRDIRCVESGGPEPGVGCAGRGVITSINFLEEEGAY-DG--IDYVSYDVLGDVVCGGFAMPIRENKAQEIYIVMSGEMMAMYAANNISKGILKYANSGGVRLGGLICNERKTDKELELAESLAKKLGTQLIYFVPRDNIVQHAELRRMTVIEYAPDSVQAGHYRNLAQKIHANSGNGIIPTPITMDELEDLLMEHGVMAQVDESQVGKTAAELAA----
>IMG2576861787
-------MLLRHT---------------TEKEID--------------------------RKALTINPAKTCQPVGAMYAALGVHGCLPHSHGSQGCCSYHRSALTRHYKEPVMAATSSFTEGSSVFGGQANLLQAIGTIFSVYDPDIIAVHSTCLSETIGDDLKQIVAKANADGKVPDGKHVIEASTPSYVGSHVTGYHNMLQSIVQHFA-I-KTDE------A----KRQVNLLAGWVE--PSDMRELKRISKMMGIKTVLVPDTSDVLDAPMTGKFEMYPKGGTTIPELVSMGDSMKTVAIGEWATKGAAIALDNNCKVPFDMLDLPIGVKATDRFIMSLSKAGAVAVPEEIDRERGRLVDMITDMHQYFYGKRVALFGDPDQLLPLCEFLLDLDMVPAYVVSGTPGKTFGKRMKEIFGDKI--DQVKFKNNADMFQLHQWIKQEGVDLLIGNTYGKYIALDEK-------IPFLRMGFPIVDRVGHSYFPTLGYMGGIRILEKILDLLMQYQDEN-----SPEEKVELVMMV------KKKDYSAGLPDPTPIIDEIISKYPSKVAKKRKKAMVANDPEIDQ-----P--VQANVRTIPGIITQRGCTYAGCKGVVLGPTRDIINLVHGPIGCSFYAWLTRRNQTKP-ETE-TAENYMMYSFSTDMQDENIVFGGEVKLKEAIREAYKLFNP--KAIGVFSTCPVGLIGDDVHAVSRDMKEEL-G-INIFGFSCEGYRGVSQSAGHHIANNGIFKHVVGNND-RP-----REGKFQINLLGEYNIGGDAFELERLFEEAGITLVSTYSGNSTVESFAYSHTVDLNVVMCHRSINYIAEMMEEKYGIPWIKGNFIGGSSTAKTLRKVAEFFDDAELIEKVEEIIAREEAKVEAVKAAIKPKVEGKLAMMFVGGSRAHHYQDLFEELGMLTVSAGYEFAHRDDYEGRHVIPDIKIDADTRNIEELTITKTDELWVAKKA-----ELEKKGYEFSHYAGMMPQMKKNSLVIDDVSHHETEKLIEFYKPDLFCAGIKEKYVVQKSGVPLKQLHSYDYGGPYAGFEGAINFYKEMERMLVTNVWNLVDTPWKSEPEIVGS----MTINA----MRKIAIYGKGGIGKSTTTQNTVAGLVELGKNIIVVGCDPKADSTRLLLGGLAQKTVLDTLREEG--EDVELEDVVKEGYGNVRCVESGGPEPGVGCAGRGIITSINLLEQLGAWDEKYKTDYTFYDVLGDVVCGGFAMPIRDGKAEEIYIVVSGEMMAMYAANNICKGIQKYAQAGTVRLGGLICNSRKVDNEREMIEELAKQLGTQMIHFVPRDNMVQQAEIHRKTVIEFAPEHPQADEYRSLSKAIDANE-MFIIPTPLEMESLEKLLIDFGIAN--------------------
>IMG641228492
MTTETPLRVLDHSELFKDEVYQKQFEGKTE-F-ENGSDSAEVARVLEWTRGWEYREKNFAREALTVNPAKACQPLGAVLAGLGFQGTLPLVHGSQGCVAYFRSHFARHFKEPVPAASTSMTEDAAVFGGLNNLVEALENATSLYKPKMVAVSTTCMAEVIGEDLFAYIGAAKEKEVISTDYPVPYAHTPSFVGSHITGYDSMLKGILENLT-KS--------ADATPKAGGKLNIIPGFETY-TGNLREYRRVLELMGVDPLILGDHADSLDSPADGEYDLYP-GGTPLAEAAKAKFSRATVLLQESATRKTTELIRDVWKQDTLVLETPIGVRGTDQFLTEIARLAGVEIPAELTVERGRLVDALTDSHAYLHGKRVAIAGDPDLVVALTRFVLELGMIPVHVLSTNADTTFKARMEKVLSASKFGEAATVWPEKDLWHLRSLVFTEPVDLLIGSTYLKYISREAN-------VPLVRVGFPIFDRHHLHRFPIVGYTGGLHLLTQLVNTVLDELDRTS-----PDHSYDAVRMTTTPA--QRAE-------TEAMIAEVLEQYPQKAAKFRAKHLKANDPEGS-----KECEVKSNIKSRPGVMTIRGCAYAGSKGVVWGPVKDLVTISHGPVGCGQYSWATRRNYARGP---WGVTNFTAMQITTDFQEKDIVFGGDPKLEQVCDEINELF-PLAKGISVQSECPIGLIGDDIEAVSRTASKKL-G-KPVIPVRCEGFRGVSQSLGHHIANDAVRDHVLG------GGESFKETPYDVALIGDYNIGGDAWASRRILEDMGLRVIAQWSGDGTLNEMASTHLSKLNLIHCYRSMNYICTTMEERYGTPWIEFNFFGPTKIVNSMRAIAAKF-DETIQAKTEAAIARYQKRFDEITAAFKPRLDGKRVMLAVGGLRPRHTIGAYEDLGMEVVGTGYEFAHKDDYT--------------------------RTY--------------------------AELKEGVVLYDDPTAFELEEFAKRLKPDLMGAGVKEKYVFHKMGIPFRQMHSWDYSGPYHGVDGFAVFARDMDIAINSPTWDLMETPWSKA---GEV-------------MRQIAFYGKGGIGKSTTQQNTMAAMAEMGRRVMIVGCDPKADSTRLILHSKAQTSVIQLAAEKGSVEDLELDEVLVEGQWGIKCVESGGPEPGVGCAGRGVITSITYLEEAGAY-EN--LDFVTYDVLGDVVCGGFAMPIRQGKAQEIYIVTSGEMMAMYAANNIARGVLKYAHSGGVRLGGLICNSRNTDREDELIIELARRLNTQMIHFIPRNNVVQHAELRRMTVIEYDPENSQANEYRQLAKKIDEND-MKTIPTPISMDELEELLIEFGIMEQEDESIIGQKAATVA-----
>UBA4058
-M-QDVENIVNGQKLFLKPEYQEVFKNKK-QF-EGATNPEKVKDVAKWMTSWEYREKNLAREHITINPAKACQPLGAVMAALGFENTMPYVHGSHGCVAYFRSYFTRHFKEPTPCVSDSMSESAAVFGGLANMKEGLRNCKALYKPEMIAVSTTCMAEVIGDDLDAFVKGARGEGEL-DSTYIPAAHTPSFKGSHITGYDNMMEAILKTLT-PEE-------E-VAK-DEERINIIPGFETY-LGSLKEVKKIASMFSDKIVMLGDHEEQWNTGA-GEYKLYA-GGTPIEVAKSAKGAKATISLQKYTTPTTGKFIKNEWKQEYVTCN-PIGLNGTDAFVMKLSELTGKPVPAELAKLRAQLVDAMQDSYPYMHGKKFAIWGDPDFLLGVVSFLVEMGAVPVHVLCHNAPRGWEKEMQAILDKCTFKEDCHIWMGKDLWALRSLLFTEPVDFMIGNVYGKELYRDTK-------IPLIRIGFPIFDRHHLHRYSISGYEGCLNLLTWITNAVLDHLDEETKDIAQTDYFFDCVRMTTE-----TLL------QQQAVIAEVLEAYPDKAKKSRAKHLGVDAPDG-VK---GACDTKSNKQTIPGVMSQRGCAYAGSKGVVWGPIKDMVHISHGPIGCGQYSRAGRRNYYIGT---TGVDTYVTMNFSTDYQEKDIVFGGDKKLKAALAEIDELF-PLNNGISIQSECPIGLIGDDIQAVAKAYKKET-G-KPTVAVSCEGFRGVSQSLGHHIANDMIRDEVLPDGSYR---KDFESTPYDVAIVGDYNIGGDAWSSRILLEEIGLRVIAQWSGDATYKEMTTAPKAKINLLHCYRSMNYVVRHMEQEFGVPWMEYNFFGPSKTTESLRKIAAFF-DETIQAKTEAVIAKYTAMTDAVIAKYRPKLEGKKVMLYVGGLRPRHVIGAYEDLGMQVIGTGYEFAHGDDYK--------------------------RTK--------------------------DELAGSTLIYDDVNEYELEAFVKKLKPDLVASGVKEKYVFQKMGLPFRQMHSWDYSGPYHGYDAFAIFAKDMDLAMNSPVWGYTKAPWESK---------------MSE-LRQIAFYGKGGIGKSTTSQNTLAAMAHYGKKILIVGCDPKADSTRLILHEKAQCTIMQLASEVGTVEDLELEDVCKPGAAEIMCTESGGPEPGVGCAGRGVITAINFLEEEGAYDEE--LDFVSYDVLGDVVCGGFAMPIREGKAQEIYIVMSGEMMAMYAANNISKGILKYANTGGVRLAGLICNARMTDREYDLAKHLAEQIGTQMIHFVPRSNHVQRAELRRMTVVEFADKSDQAFEYRELARKIIAND-LKVIPKPLEMDDLEALLMEFGLEEEVEADAIGKK-ATA------
>IMG2773857920
MS-QTVDDIKPSYPLFRTPEYKENLAKKRDTV-EEAHTPERLAQVFQWTTTEEYKELNFKREALTINPAKACQPLGAVLCALGFEKTLPYVHGSQGCVAYFRSYFNRHFKEPIACVSDSMTEDAAVFGGQKNMFDGLENALALYKPEMIAVSTTCMAEVIGDDLSSFITNAKKEGHIPDALPVPFAHTPSFVGSHTTGWDNMFEGIIRFFSL-------NVMDSKKVGSNGKLNIVPGFETY-LGNYRVIHRMLDEMGVAHSMLCDPTEVLDTPADGEYRMYA-GGTTQAEIKDAPNAIDTLMLQPWQLPKTKKHVELVWNQPATHINIPMGLEWTDDFLMKVSELSGKPIPASLAKERGRLVDMMTDSHAWLHGKKFALYGDADYVLGMVKFLLELGAEPTDILCNQANKRWKKELEGILAASPYGKLATVHTGADLWHFRSLMFTNKPDFMIGNSYGKFIQRDTLHKGKEFEVPLIRIGFPIFDRHHLHRMTTLGYEGAMYILTTLVNAVLERLDEETRGMGTTDYNYDLVRMANL-----TRE------ETMDLIAEVLEVYPEKAKKDRAKHLAVNDQSIEQS---KKC-ITSNRKSLPGVMTVRGCAYAGSKGVVWGPIKDVIHISHGPVGCGQYSRAGRRNYYVGM---TGVNTFGTMNFTSDFQEKDIVFGGDKKLAKLIDEIEGLF-PLNKGITIQSECPIGLIGDDIEAVSKKKAKEL-E-KPIVPVRCEGFRGVSQSLGHHIANDAIRDWVIGNRDG-D--DSFPTTPYDVAVIGDYNIGGDAWASRILLEEMGLRVVAQWAGDGTIAEMELTPKVKLNLIHCYRSMNYISRHMEEKYGIPWMEYNFFGPTKIAESLRKIAAFF-DETIQAGAERVIAKYEAQHAAVIAKYRPRLEGKRVMLYVGGLRPRHIIGAYEDLGMEVVGTGYEFAHNDDYD--------------------------RTI--------------------------KDMADSTLLYDDVTGYEFEEFVKRIKPDLIGSGIKEKYIFQKMGIPFRQMHSWDYSGPYHGYDGFSIFARDMDMTINNPCWGKMTAPWLV----EEEAQA-LRARAMA--LRQCAIYGKGGIGKSTTTQNLVAGLAEAGKKVMIVGCDPKADSTRLILHAKAQNSIMEMAANAGSVEDLELEDVLKVGYRNIKCVESGGPEPGVGCAGRGVITAINFLEEEGAYEAD--LDFVFYDVLGDVVCGGFAMPIRENKAQEIYIVCSGEMMAMYAANNIAKGIVKYANSGSVRLAGLICNSRNTAREDELIIELARQLGTQMIHFVPRDNVVQRAEIRRMTVIEYDPTAKQAQEYRDLAHKIINNK-NFVIPTPITMDALEELLMAFGLMDEEDESIVGKAAVEVA-----
>IMG650716107
MP-QSVDKTLDYASLFLEPEYKEMLATK-GKL-ENMPEAEKVSAVADWTKSWEYREKNFAREALTINPTKACQPLGAVFAAAGFEGTLSFVHGSQGCVAYYRSHLARHFKEPASAVSSSMTEDAAVFGGLNNMVDGLANAYSLYDPKMIAVSTTCMAEVIGDDLQSFINTAKDKGSIPADFNVPYAHTPAFVGSHVTGYDNMMKGILENFW-KGAE--------RKP--NDSINIIPGFDGYAVGNNRELKRILDLMGVNYTILSDVSDQFDTPSDGEFRMYD-GGTTLDQVRDAVNAKATISMQEYCTPKTLEYAQTF-GQETASFHYPLGVSATDELLMKISELTGKSIPAELEKERGRLVDALTDSQAHLHGKSYAIYGDPDFVYSMARFVLETGGEPRHCLATNGTKAWEKQMQALFDSSAFGKDCKAWGGKDLWHMRSLLATEKVDLLIGNSYGKYLERDTD-------TPLVRLTFPIFDRHHHHRFPVWGYQGGLRVLVALLDKVFDQLDKNSLASEEAGYSYELTRMSLN-------EEETVF--NTRLIEEVLEAYPEKARKRRRKHLSVAKAPDTE----SECSVKSNIKSIPGVMTIRGCAYAGSKGVVWGPVKDMVHISHGPVGCGHYSWSQRRNFYTGT---TGVDSFVTMQFTSDYQEKDIVFGGDKKLKKILKEIDELF-PLNKGTTIQSECPVGLIGDDIESVAREQKKET-G-KTIVPVRCEGFRGVSQSLGHHIACDVIRDWVLDQDG--NQV-PFESTPYDVNILGDYNIGGDAWSSRILLEEMGLRVIGSWSGDATLAELERAPKAKLNLIHCYRSLNYISRYMEEKHGVPWMEYNLFGPSQIAASLRSIAEKF-DDKIKEGAERVIAKYQPLVDAVIEKYRPRLEGKKVLLYVGGLRSRHVVNAYTDLGMEIVGTGYEFAHNDDYQ--------------------------RTG--------------------------HYVKEGTLIYDDASTYDLEKFIEAIRPDLVGSGIKEKYAVQKTGIPFRQMHSWDYSGPYHGYDGFAIFARDMDLAINSPVWGMFNAPW-KK---AA----------MSK-IRQIAFYGKGGIGKSTTSQNTLAALVELGQKILIVGCDPKADSTRLILNSKAQDTVLSLAAEAGSVEDLELEDVLKLGYKDIKCVESGGPEPGVGCAGRGVITSINFLEENGAY-DD--VDYVSYDVLGDVVCGGFAMPIRENKAQEIYIVMSGEMMALYAANNIAKGILKYAGTGGVRLGGLICNERQTDREYELADALAKRLNSKLIHFVPRNNIVQHAELRKQTVLQYAPDSDQANEYRTLAKKIHENSGKGTIPTPITMEELEEMLLEFGIMKTEEQELAELAAKEAAVAK--
>IMG2751185567
--------MLDGT---------------TAEIRE--------------------------RQALRINPAKTCQPIGAMYAALGINGCMPHSHGSQGCCAYHRSHLTRHYKEPVAATTSSFTEGASVFGGLANLQQALENIFTIYKPKIVAVHTTCLSEVIGDDIPMIIERARREGKIKPDQLVMHTNTPSFVGSHVTGFSNQCASTIKYFS-E-SSGE------T----KNVVNLFPGWVE--PADMREIKRMAKEMGIEFILFPDTSGVLDTGHTGHYEMYPAGGTTLEQIKAMGDSFQTIAMGPLASKAAAEELEKKCNVPSRLLELPIGLSNTDAFVNAMRLAGQVPVPASIEEERSRLIDMMSDMAQYMHDKKVAIFGDPDQVTALTQFLVEMDMKPVIAVTGTPGKAFEAKIKEICAEKC--PEVEARAYSDVHFLHQWIKNNPVDLLIGNGFGKFVAKAEN-------IPFVRFGFPIMDRVGHRAFSTIGYTGAMRLIEQITNAFFDYRDRN-----DPDEKIELVLMSD---------EATDSPSAAEAREQMLEIYPKKTRRKREKQMLVNDP-----GSPGE--IGANSRTVPGIITQRGCSYAGCKGVVIGPIYDILHITHGPIGCGWYSWLSRRNMTRIR-KA-GETNFLQYSMSTDMQEEQIVFGGEKKLALAIQEAYDEFHP--KAISIYATCPVGLIGDDIHKVCREMKQKL-G-INIFGFSCEGYKGVSQSAGHHIANNGVFKHMIGLDD-TP-----VEGKYKINILGEYNIGGDAWEIDRILALCGIKIIGTLSGGVSYDDITNCHMADLNVVMCHRSINYMAEMMEKKFGIPWFKVNFIGINGTKKSLRKIAKYFGDKELIDRVEEVIAKEMSEVRPVVEDVKTRTSGKTAALFVGGSRAHHYQDLFEDMGMKVISAGYEFAHRDDYEGRDVLPHIKMDADTRNIEELEVEQDPARFNLRGTADRKAALQSEEFSFSDYEGMMRQMGKDTLVIDDISHHEMEKLIEIYKPDVIGSGIKDKYIIEKMGVPCKQLHSYDYGGPYAGFKGAINFYKEIDRMTSTKVWKYIHAPWH---DA------------MAVPMRKVAIYGKGGIGKSTTTQNTVAALAEMGKKVMVVGCDPKADSTRLLLGGLAQRSVLDTLREEG--EDVELDDIRSGGFCNSLCVESGGPEPGVGCAGRGIITSINMLEQLGAYDEENELDYVFYDVLGDVVCGGFAMPIREGKAEEIYIVCSGEMMAMYAANNICKGILKFAETGVVRLGGLICNSRNVDNEAQMIKKFAEKLGTQMIHFVPRDNDVQRAEINRKTVIEWNPEVKQAGEYRSLARAIDSNK-LFVVPKPLTIPELEALLMEYGLFN--------------------
>IMG644736351
--------MLDST---------------PKEIIE--------------------------RKGGMINPAKTCQPIGAMYAALGIHKCLPHSHGSQGCCSYHRMHLTRHFRDPVMASTSSFTEGASVFGGVANLKTAIKNVFSIYNPDVMAVHTTCLSETIGDDIPKIIKTSE----VPEGKLVIHTNTPSYQGSHITGFSNMTKSMVSYLC-E-VTKE------VK---EERVNLIPGFIN--PSDMREIKRLTKLMGIDFIMFPDTSGVLDTPMTGEFIMYPAGGTKIEDIREAGNSKVTLALGSYASSDAANTLERKCKVPAFTMKTPIGIKATDELIMMLRQKFTQEVPYELEEERGQLVDIMTDNHFQFHGKKVAVFGDPDIVVAMTEFLLDLGMLPVHVLTGTPGMTFEAEIKAMLDEAV--KG-RVKAAGDLFELHQWIKNEPVDLLIGNTYGKYIARAED-------LPFVRVGFPVLDRSVHSYFPIVGYKGAMRLLEMITNALLERQDRD-----ASDEDFELVMMA----V-----------N-KDLIEEMLNQYPAKVKRNRKNHIVLNDSLEHQ-----Q--IEANTRTIPGIITNRGCAYAGCKGVVLGPLKDMVHIVHGPIGCSYYAWMTRRNKAKSEPKK----NFLNYCVSTDMQESDIVFGGEKKLARMIDEVVEIFKP--NAITVSATCPVGLIGDDIQSIAKAAEDKY-G-IPIMAFNCEGYKGVSQSAGHHIANNGLMEHVIGRGDLEE-----APAKYTINMLGEYNIGGDSWEIERVLTELGYHVQTVMTGNGAYEDLKNAHIAQLNLVQCHRSINYIADMLEKKYGTPWLKVNFIGIRSTIESLRNMAMYFGDKELIDKTEEVIARELAEIEPALDKYRKYTNGKTAFCFVGGSRGHHYQILYEELGIKTLLAGYEFAHRDDYEGRVVLPDIKPDADSKNIPDLHVEPDERRYRVKIPQERMAELQEK-MPLCNYKGMRMDMIDNTVMVDDLNHYETEEFIRILKPDIFSSGIKDKYIVQKMGIPSKQLHNYDYSGPYAGFKGAVNFARDITMGIVSPTWKYITPPWKSSPLIEGT----IEEGR----MRQIAIYGKGGIGKSTTTQNTVAALADAGKKIMVVGCDPKADSTRLLLNGLNQKTVLDTLRDEG--EDVILEDVLRTGFKDVKCVESGGPEPGVGCAGRGIITSINLLESLGAYTDD--LDYVFYDVLGDVVCGGFAMPIREGKAREIYIVASGELMALYAANNICKGVQKYAKTGGVRMGGIICNSRKVDKEYDLLKAFAEEIGTQLIHFLPRDNVVQRAEIKKKTVIDYDPTVAQADEYRKLAKNIDENT-MFVIPNPMTQDRLEELMMEHGFMEGLD-----------------
>IMG644736350
-------MLLRHT---------------PKEIKE--------------------------RSALAINPAKTCQPIGAMYAALGIHGCLPHSHGSQGCCAYHRSALTRHYKEPVSAATSSFTEGASVFGGGANLVSAIENIFTVYEPDVIAVHTTCLSETIGDDLPQMTDKAKKSGKVPEGKHVIYANTPSYVGSHVTGFSNMVKGMAKGFA-V-NTGR------K----NGRVNIIPGWVE--PSDMEEVRRLATLMGLDIILFPDTSGVLNGALTGEYKMFPDGGTPVADLVAAGDAIGTLALGEWCSADAARWLDTQCKVPCTVLDMPFGLKATDRFIDTLRKVAGVSVPDTVAFERGQLVDLISDMHQYFYGKKVALVGDPDQVIALTEFLVSLDMKPVHIVTGTPGNKFEKRIDEITAEAG--YKANVKAGGDMFLLHQWIKNEPVDLIIGNTYCKYIARDED-------IPFLRFGFPILDRVGHQYFPTVGYKGGLHMLTRILDLILTRTDRD-----ETEEKFELVY-M------SSAAKKLVNWTPTDIKADMLAKYPPKVARKRASQILINEALGNE--TP-E--ISANVRTIPGIITMRGCTYAGCKGVILGPTRDIVNITHGPIGCGFYSWLTRRNQTDASAEG-A-ENFMPYCFSTDMQDQDIIFGGEKKLQAAIQEAYDLFHP--KAIAIFATCPVGLIGDDIHAVARKMKAKF-GDCNVFAFSCEGYKGVSQSAGHHIANNKIFSEVVGEND-AE-----KPGQFKINLLGEYNIGGDGFEIDRILKKCGITNISTFSGNSTYDQFASAHKADLSAVMCHRSINYVADMLETKFGIPWIKVNFIGAKSTAKSLRKIAEYFGDPGLTARVEEVIAEEMPAVEAVISDVLPRTTGKTAMLFVGGSRAHHYQDLFAEMGMKTLAAGYEFAHRDDYEGRHVIPNLKVDADSRNIEEIEVEADEKRYAPRKTSEEMARLEAAGLKFKEYEGLIPDMDHQTLVIDDLNQYEAEKLVEIVKPDIFCAGVKEKFSIQKLGIPMKQLHSYDSGGPYAGFQGAVNFYHEIDRLVNSKVWSYMKAPWQESPELSAT----YVWE-----MRKIAIYGKGGIGKSTTTQNTVAGLSELGKKIMVVGCDPKADSTRLLLGGLAQKSVLDTLRDEG--EDVELADIRKAGFNGTWCVESGGPEPGVGCAGRGIITSINMLESLGAYHESEALDYAFYDVLGDVVCGGFAMPIRDGKAEEIYIVCSGEMMAMYAANNICKGIMKYAESGSVRLGGLICNSRNVDNEREMIEELAKKIGTQMIYFVPRDNDVQRAEINRMTVIEWNPKAPQADHYRNLAKAIDQNT-NFVVPKPLEIQELEQLLMDFGLLEAV------------------
>IMG644736353
-------MLLRHT---------------PTEISD--------------------------RKTLVINPAKTCQPIGAMYAALGVKGCLPHSHGSQGCCAYHRSMLTRHYKEPVSAATSSFTEGASVFGGQANLIQAINNIFTVYEPEVIAVHTTCLSETIGDDLTQIITKASKEGKIPEGKTVFGAPTPSYVGSHVTGFSNMVKAMAQ-LA-E-PTSQ------K----NGKVNIIPGWVE--PCDMEEIKRLCSMIGVDITMFPDTSGVLNGPLSGEYKMFPDGGVTIKELKEAGQATGTIALGEWCSADGARWLDSKHKVPCTVLDMPFGLKATDRFIDVLRTVAGASIPESVSYERGQLVDMISDMHQYLYGKKVAIYGDPDQLISMVEFLRSIDMCPVYVVTGTPGKKFEKRIKELTADMP--YECKVKAKGDMFLMHQWIKNEPVDLLMGNSYGKYIARDED-------IPFLRWGFPITDRQGHQYFPTVGYKGGLRLLEKILGLLMDRIDRD-----TPEETFELVL--------MS-KTKVVQWDPADIKEELLKKYPPKVARKRAKQIMINEATESE-APP-E--IVANVRTIPGIITMRGCTYAGCKGVIMGPTRDIVNITHGPIGCGFYSWLTRRNQTSP-GPD-G-ENYMTYCFSTDMQDQDIIFGGEKKLEAAIQEAYDLFHP--KGICIFSTCPVGLIGDDVHAVAKKMKAKL-GDCNVFGFSCEGYKGVSQSAGHHIANNQVFTHLVGENK-EP-----RTEEYKINLLGEYNIGGDGFEIDRILKKCGITNIATFSGNSTYDQFASAQHADLSCVMCHRSINYVADMLETKYGIPWIKVNFIGAEATAKSLRKIGEYFGDKKLIDKIEAVIAEEMPEVEATAKDVRSRTEGKTAMLFVGGSRAHHYQELFNEMGMKTLSAGYEFGHRDDYEGRRVIPDIKVDADSRNIEEIEVEADPELYSPRKTEAEIKALEDAGYEFKHYDGLNPDMDKGTIIIDDLNQYEAEKLVELLKPDLFCAGIKEKFSIQKLGVPLKQLHSYDSGGPYAGFKGAINFYKEIDRLVGSKVWSYMKAPWQENPELTAT----FVWE-----MRKVAIYGKGGIGKSTTTQNTVAGLATMDRKVMVVGCDPKADSTRLLLGGLAQKSVLDTLREEG--EDVELEDIRKPGFGESWCVESGGPEPGVGCAGRGIITSINMLENLGAYEEGENLDYVFYDVLGDVVCGGFAMPIRDGKAEEIYIVCSGEMMAMYAANNICKGIMKYAESGGVRLGGLICNSRNVDNEKEMIEELAKKLGTQMIYFVPRDNDVQRAEINRKTVIEWDDTVPQADAYRGLAEAIDKNE-MFVVPTPLEIEELEQLLLDYGLMEA-------------------
>IMG644736352
------MALLRHT---------------TGEIKE--------------------------RKALTVNPAKTCQPVGAMYAALGVKGCFPHSHGSQGCCAYHRSALTRHYKEPVVAGTSSFTEGSSVFGGQSNLITAIDNIFTLYDPEVIAIHTTCLSETIGDDLMQISQKAKDDGKVPAGKHIVYASTPSYVGTHVTGYANMVKGILKGFV-T-KTGT------P----NGKINIIPGFCE--PSDMAEMRRLADMMGIDITMVPDTNGVLNGPMTGHYEMYPNAGATPAEIAGMGDAKATIGLGRWATADGVNFLDAEFKVPGHVMGLPIGLKATDRYVDLLRKLSGKTVPDSINFERGQVVDLLSDYSQYFYGKKVAMAGDPDQVLALVEFCITLGMIPAYTVTGTAGKYFDERMTELLKDVP--YDCKFKCEADMYLLHQWIKNDPVDLLIGNTYLKYVARDED-------IPLVRHGFPILDRVGHQYFPSVGYSGAMRLMEKFLEALLDRLDRD-----APETRFELQL------------MSTKPTNVEEIKKELIAKMPTKVARKRAKSILPGTEVGEP--IP-E--IQSNVRTIPGIITQRGCTYAGCKGVVLGPSRDIVNLTHGPIGCGFYSWLTRRNQTDA-GPD-G-ENFIPYAFSTDMTEHDIVFGGEKKLRAAIQEAYDNFHP--KAISIFSTCPVGLIGDDIHAVARTMQEEL-G-ITIFANSCEGYKGVSQSAGHHIANNQIMKHVIGTKD-VE-----VEGKFKVNMLGEYNIGGDAFEIERILEKCGFTLVATFSGNSTVEDFRIAHAADLNTVMCHRSLNYVAEMMETKYGIPWIKVNFIGAEASAKSLRRMAAYFEDQELIDRTEAVIAEELEKVKTVVDEIKPRTDGKTAMLFVGGSRAHHYQELFKELGMKILGAGYEFAHRDDYEGRHVLPTIKIDADSRNIEELEIHPDPERFKPRKTEAELAKLNEQGLDFKGYEGMIGGMGKDAMVIDDINHYETEKLLEIYKPDIFCAGIKEKYIVQKMGIPLKQLHNYDMGGPYAGFNGAINWYRDIDRMVNTKVWNLIKAPWQADGELEAT----YVA------MRKIAIYGKGGIGKSTTTQNTVAGLAEMGKKVMVVGCDPKADSTRLLLHGLAQKTVLDTLREEG--EDVELDDILKEGYGGTMCTESGGPEPGVGCAGRGIITSINLLEQLGAYEEDKKLDYVFYDVLGDVVCGGFAMPIRDGKAEEIYIVCSGEMMAMYAANNICKGIVKYADTGGVRLGGIICNSRKVDFEKEMIEELCRQIGTQMIHFMPRENQVQRAEINRKTVIDYSPEHAQADEYRALAKKIDENK-MLVIPKPLEIAQLEKLLVDFGIAN--------------------
>IMG2740891828
MP-QSADKVLDHAELFREPEYKEMLDNKRAKF-ECGHPSNMVTEIADWTKSWEYREKNLAREALTVNPAKACQPLGAVFAAAGYEGTLSFVHGSQGCVAYYRSHLARHFKEPSSAVSSSMTEDAAVFGGLSNLVDGLANAYALYSPKMIAVSTTCMAEVIGDDLNSFIIKAKEKESVPEDFPVPFAHTPAFVGSHVDGYDNMQKGILSNFW-KGAE--------RTP--GEGINIIPGFDGFAVGNIRELKRMLGLMGVEATILSDVSDVYDTPSDGEFRMYA-GGTTIDEIKEGLNARTTISMQEYCSKKTLEFCEEV-GQETASFNYPLGVKGTDEFLMKIAEVAGVEIPESLRLERGRLVDALADSQAYLHGKTYAIYGDPDFVLAMAQFVMEMGGEPKHCLATNGSKAWAKKTEELLASSPFGQGCQVWAGKDLWHLRSILATEPADMLIGNSYGKYLEKDLG-------IPLIRLNFPIFDRHHHHRFPIFGYQGAISVVVKILDTIFDKLD------TEADISFDLTRMAKD------LND-ADQ--NAKLIEEVLSAYPAKAAKRRARHLNVAQPAEEG----SKCDVKSNIKSLPGVMTIRGCAYAGSKGVVWGPVKDMVHISHGPVGCGHYSWSQRRNYYTGT---TGVDSFVTMQFTSDFQEKDIVFGGDKKLEKIMDEIAELF-PLSKGVTVQSECPIGLIGDDIEAVAKKKKADI-G-KTIVPVRCEGFRGVSQSLGHHIANDCIRDWVLEAEGG-EGK-NHEPGPYDVNIIGDYNIGGDAWSSRILLEEIGLNVIAQWSGDATLSEIERAPKARLNLIHCYRSMNYICRHMEEKHGVAWMEYNFFGPSQIAASLRAIAAKF-DQTIQDNAEKVIAKYQPLVDAVKAKYMPRLEGKKVMLYVGGLRPRHVVTAYHDLGMEICGTGYEFAHGDDYK--------------------------RTG--------------------------EYIKEGTLIYDDVTGYELEKFIENIRPDLVGSGIKEKYPTQKMGIPFRQMHSWDYSGPYHGYDGFAIFARDMDLAINNPVWGLFDAPW-KK---SA----------MGK-LRQIAFYGKGGIGKSTTSQNTLAALVEMDQKILIVGCDPKADSTRLILNTKLQDTVLHLAAEAGSVEDLELEDVMKVGYKGIKCTEAGGPEPGVGCAGRGVITAINFLEENGAY-DD--VDYVSYDVLGDVVCGGFAMPIRENKAQEIYIVMSGEMMALYAANNIAKGILKYANSGGVRLGGLICNERKTDRELELAEALAEKLGCKMIHFVPRDNIVQHAELRRETVIQYDPNSKQANEYRELARKIHENSGKGVIPTPITMEELEQMLLDFGIMQSEEDRLAAIAAAES------
>IMG637000237
MS-QNAEKILDHFDLFAKPDYKEMLEGKRKNF-ENPVSDAELDRVREWTKTPEYQEKNFAREALVINPAKACQPLGAVFAAVGFEKTLPFVHGSQGCVAYYRSHFSRHFKEPTSCVSSSMTEDAAVFGGLNNMVDGLANAHALYKPKMIAVSTTCMAEVIGDDLNAFIKGAKEKGSVPADFDVTFAHTPAFVGSHITGYDNAMKGIVEHFW-DGKAGTAPKLE-RQP--NGSINFIGGFDGYTVGNMREIKRLFDLMGIKYTIFGDNSDVWDTPADGEFRMYD-GGTTLEDAANAIHAVGTISMQEFCTEKTLATIAAH-GQEVAAFNHPIGLSGTDKFLQEVSRLTGVSIPDAITKERGRLVDAIGDSSAHIHGKKFAIFGDPDLCLGLAAFLLELGAEPTHIVATNGNKAWEEKVKQLLASSPFGANCKAYPGKDLWHLRSLLFTEPVDFMIGSTYGKYLERDTN-------TPLIRIGFPIADRHHHHRYPVWGYQGSLNVLVKILDKIFDEIDKNV-VAGKNDISFDIIRMSSAIA--ATTEDTKAR--NKELIGEVLKAYPEKFAKRRAKHLGTYESEK------SECGVKSNIKSIPGVMTIRGCAYAGSKGVVWGPIKDMVHISHGPVGCGQYSWGSRRNYYVGT---TGVDSFVTMQFTSDFQEKDIVFGGDKKLGKLIDEIEVLF-PLNKGISIQSECPIGLIGDDIEAVSKAKSKQYDG-KTIVPVRCEGFRGVSQSLGHHIANDAVRDWVFDKSAD-K-PARFEQTPYDVAIIGDYNIGGDAWSSRILLEEMGLRVIAQWSGDGSVAELEATPKAKLNILHCYRSMNYITRHMEEKFGIPWVEYNFFGPSKISSSLREIASHF-DDKIKEGAERVIAKYTPRMEAVIAQYKPRLQGKKVMLYVGGLRPRHVIGAYEDLGMEVVGTGYEFGHNDDYQ--------------------------RTT--------------------------HYVKDSTLIYDDVTGYEFEKFVEKVQPDLVGSGIKEKYIFQKMGVPFRQMHSWDYSGPYHGYDGFAIFARDMDIAINAPVWKLNKAPW-S----------------MAA-LRQIAFYGKGGIGKSTTSQNTLAALVEMGQKILIVGCDPKADSTRLILNTKMQDTVLSLAAEAGSVEDLELEDVMKIGYKGIKCTEAGGPEPGVGCAGRGVITAINFLEENGAY-ED--VDYVSYDVLGDVVCGGFAMPIRENKAQEIYIVMSGEMMALYAANNIAKGILKYASSGGVRLGGLICNERQTDRELDLAEALAARLNSKLIHFVPRANIVQHAELRRQTVIEYAPDSQQAKEYRALAEKIHANSGKGTIPTPITMEELEGMLLDFGIMKTDEQALAELAAKEAAKAAAA
>IMG649633038
MS-QK--ACMDHVDLFQSEQYQDMFARKKA-Y-ENAHSPEEVNRVLEYTKTKEYQEKNFAREALAINPLKACQPLGALYAGIGFANTLPYVHGSQGCAAYFRSHFSRHFKEPFPAVSDSMTEDAAVFGGHNNMYQGLKNAYALYKPEMVALCTTCMAEVIGDDLSSFTKNAKDQGDIPQELPVPAAHTPSFVGSHITGYDAMMLAILSSMG-----------E-KRT-KSEAINVILGFDTY-LGNYSEIKRIFKLFGAECVILSDPTEVLDSPTDGEYHMYR-GGTSIEDLKNAPNARGTLILQKYALPKTTQLIKGEWEQEVRVVS-PIGIKGSDELIMAIAELTGKEIPEELSLERGRFIDAIADSYYWIFGKTFAINADPDLAYGLTRFVLELGGEAKHVLVTNSVKKWEKGTPRLMASSPQGEACTIYPKKDMWHLRSLMFTEPVDYLIGSSYGKFLWRDTK-------TPLIRVGFPLFDRHHLHRYSILGYQGGINLLTWIVNTILDETDRATIDTP----SFDLVRMSVV-----DKE------QSQALIEEILQEYPEKALKSRKKHMTVVEPGAD-----EKCGVSSNRKSIPGVMTIRGCAYAGSKGVVWGPVKDMLTISHGPVGCGQYSWATRRNYYTGI---TGVDSFGAMQITSDFQERDIVFGGDKKLEKLVDELEEMF-PLSRGISIQSECPIGLIGDDIEAVSRKKAEEI-G-KPVVPVRCEGFRGVSQSLGHHIANDALRDWIYEKD-----SVQ-EAGPYDVALMADYNIGGDAWSSRRILEEMGLNVISQSTGDSTVAELANTAKAKLVLLHCYRSMNYIARYLEEKHSVPWTEFNFFGPTQIFKSMRKIASYF-DESIQKRTEELIEKYKPLLQSVVDKYKSRLEGKKVMLYVGGLRPRHTIPCFKDLGVEVMLTGYEFGHGDDYQ--------------------------RTM--------------------------EYLDDTTIVVDDMSEFEMEKFLSKLKPDLFGSGVKEKYQCQKAGVPFRQMHSWDYSGPYHGIEGFAIFARDMDMAINGQVWKHIKAPW-KS---------------MAR-LRQIAFYGKGGIGKSTTSQNTIAAMAEMGQKVMIVGCDPKADSTRLILHAKAQSTVMEMAAEAGSVEDLELDDVLKTGYLGIRCVEAGGPEPGVGCAGRGVITAINFLEEEGAYEED--LDFVSYDVLGDVVCGGFAMPIREGKAQEIYIVASGEMMAMYAANNISRGILKYANSGGVRLAGLICNERKTDREAELLSALAQRLSTTMIHFVPRDNVVQHAELRRMTVVEYDPACKQADEYRTLAKKIVDNT-NFVIPTPVSMEELEELLMEFGIMQPDDAQIVGKAKTATA-----
>IMG639633036
MA-NSVDDIKPCFPLFGEPEYRENMKNKQDKY-EERESMEKLEETFQWTTSAEYKELNFQREAVTINPAKACQPLGAVLCSLGFKGTLPYVHGSQGCVAYFRTYFNRHFKEPVACVSDSMTEDAAVFGGHKNMDAGLKNALALYKPEMIAVSTTCMAEVIGDDLHSFITNAKVKGHVPQDLPVPSAHTPSFVGSHTTGWDGMLEGIIRYFTL-------DKHESAVVGSNGKINLVPGFETY-LGNYRILKRYMEEMDVPYTLLSDPSEVLDTPADGEYRMYV-GGTELEDVKDTPNAIDTLLLQPWSLTKTKKYLKDTWQQPISEINPPMGLKWTDEYLMKVSQLSGKPIPASIELERGRLVDMMTDSHSWLHGKRFSLYGDPDFVMGLTNFLLELGAEPVHVMSNNANKRWGKAMSKILKSSPYGQETEVHVGTDLWHFRSLVFDRKPDFMIGNSYGKFIQRDTKHKGLEHEVKLIRLGFPIFDRHHLHRMTTLGYEGAMYILTTLVNAVLEDLDSKTTGYGETDYNYDLVRMSVL-----TRE------EAQSLIEEVLEVYPEESKKDRLKHLTVNDPSITQS---KKC-ITSNRKSLPGVMTIRGCAYAGSKGVVWGPIKDMIHISHGPVGCGQYSRAGRRNYYVGY---TGVNAFGTMNFTSDFQERDVVFGGDKKLEKIVHECEALF-PLMKGMSVQSECPIGLIGDDIEAVARKTSAAI-N-KPVIPVRCEGFRGVSQSLGHHIANDAIRDWVLENRKD----KMRETGPYDVAVIGDYNIGGDAWASRILLEEMGLNVVAQWSGDGTLAEMENTPAVKLNLIHCYRSMNYISRHMEAKYGIPWMEYNFFGPTKIAESLRKIAEQF-DDKIKEGAEKVIAKYTPIMEGIIGKYRPRLEGKKVMLYVGGLRPRHVIGAYEDLGMEVVGTGYEFGHNDDYD--------------------------RTI--------------------------KEMGDSTLIYDDVTGYEFEKFVEKVQPDLVGSGIKEKYIFQKMGIPFRQMHSWDYSGPYHGYDGFAIFARDMDMTINNPCWDSFKAPWK-----------------MA--LRQCAIYGKGGIGKSTTTQNLVAGLAEAGNKIMIVGCDPKADSTRLILHAKAQNTIMEMAAQAGSVEDLELEDVLKAGFGGIKCVESGGPEPGVGCAGRGVITAINFLEEEGAYEED--LDFVFYDVLGDVVCGGFAMPIRQNKAQEIYIVVSGEMMAMYAANNIAKGIVKYASSGNVRLAGLICNSRNVDREDELIEALAAALGTQMIHFVPRDNVVQRAEIRRMTVIEYDPKSKQADEYRTLSNKIYNNK-NFVVPTPLTMDELEDLLMKYGMMEEEDETIVGKTAEEEAAAATA
>IMG2643221439
MP-QNADKVIDHEMLFREPEYQELFARKKNEF-EFNHSDDKIAEIKDWTKSKDYKEKNFAREALTVNPAKACQPLGAVYVANGFHKTMSFVHGSQGCVAYYRSHFSRHFKEPTSCVSSSMTEDAAVFGGLNNMIDGLANTFNLYKPEMIAVSTTCMAEVIGDDLNAFIKTSKEKGSVPSEFDVPFAHTPAFVGSHVTGYDNALLGILQHFW-DGKAGTAPALE-RVP--DESINFIGGFDGFVVGNMKEIKRIFDLFGCDYNVLCDPSETWNTPTDGEFRMYE-GGTTKETVIRALNAKATIVFQEYSCEKTIKYLKEK-GHDVVVLNSPIGVAGTDAFVMELARLTGKDVPEQLEKERGQLVDAMADSQAHLHGKRYALYGDPDMMLGLTQFLLELGAEPAHVLATNGNDAWAAKVQALFDASPYGKDCKTYPKRDLWHMRSLLHTEPVDFLIGNTYGKYLERDTG-------IPLIRMVFPIFDRHHYHRYPIWGYDGALRTLVMFLDEFFETLDANTIIPGKTDYSYDIIRMSM------TVEDRKAA--NKALIDEVLKAYPEKMAKRRAKHLGQFEEGK------PDCGVKSNIKSLPGVMTIRGCAYAGSKGVVWGPIKDMIHISHGPVGCGQYSWAARRNYYIGT---TGIDTFVTMQFTSDFQEKDIVFGGDKKLDKIIDEIQDLF-PLNKGISIQSECPIGLIGDDIEAVSKKKAKEYAG-HTIVPVRCEGFRGVSQSLGHHIANDAIRDFVFDKADP-NKRPDFVSTPYDVAIIGDYNIGGDAWSSRILLEEMGLRVIAQWSGDGTIAELENTPKAKLNVLHCYRSMNYISRHMEEKYGVPWVEYNFFGPTMIEKSLREIAAHF-DDTIKANAEKVIAKYKALTEATIARYKPRLQGKKVMLFVGGLRPRHVIGAYEDLGMEVVGTGYEFGHNDDYQ--------------------------RTT--------------------------HYVKDGTLIYDDVTGYEFEKFVEKVQPDLVGSGIKEKYVFQKMGVPFRQMHSWDYSGPYHGYDGFAIFARDMDMAISSPVWALTKAPW-KK---AA----------MAK-LRQIAFYGKGGIGKSTTSQNTLAALSDLGQKILIVGCDPKADSTRLILHAKAQDTILSLAAEAGSVEDLELDDVMKVGYKDIRCVESGGPEPGVGCAGRGVITSINFLEENGAY-DG--VDYVSYDVLGDVVCGGFAMPIRENKAQEIYIVMSGEMMAMYAANNISKGILKYANSGGVRLGGLVCNERQTDKELELADSLAKMLGSKLIHFVPRDNIVQHAELRRMTVLEYAPDSKQAQEYRTLAEKIHGNAGNGTIPTPITMDQLEDLLMEHGIMKAVDESQVGKTAAELVA----
>IMG2597490276
MT-ENPGVIQDHFDLFQTDTYQDLFEYKRQ-F-EGAHSPEEVSRIAEWTKSWDYREKNFSREALTVNPAKACQPLGSLFVAAGFEGTLPYSHGSQGCVAYFRTHLTRNFKEPFQAVSSSMTEDAAVFGGLKNMVDGLANSYQLYKPKMIALCTTCMAEVIGDDLGSFIQTSKNEGSIPQDFPVPYAHTPSFVGSHITGYDNMLKGILECLT-EGK---------KTETTNGKYNFNLGFDPY-IGNIRELKRILKLFGIDYTVLSDNADAFDSPNTGEFKMYN-GLTTLEEAGDSINSEGTFFFQKYTTPKTQDYIEKEWGQSTYNVR-PFGIRGTDEFLTKLSELTGKPVPQELIEERGRAVDAINDSQAWIHGKRIALYGDPDHVFGLVNFLLELGAEPVHIVVTNSNPEFEEELQAVLDASPYGKGATIWGKKDLWHLRSLIFTEPVDLLIGNSYGKYLWRDTH-------TPLVRIGYPIFDRHHMHRYETMGYRGTLNLHNWIVNTILDELDRQTIIPAKTDISFDLIR-------MSTVE------KNKKLIEEVLEAYPEKAAKRRSKHLDVYEENN------SDCGVKSNKKSVPGVMTTRGCAYAGAKGVVWGPVKDMIHISHGPVGCGYYSWSGRRNYYIGT---TGVDTFGTMQFTSDFQERDIVFGGDKKLAKLIDELEILF-PLSQGTTIESECPIGLIGDDIEAVARKKATDT-G-KPVVPVRCEGFRGVSQSLGHHIANDTVRDWVLPKADEYRPEG-YEPGPYDVNIIGDYNIGGDAWPSRRLLEAIGLRVISQFSGDGTFNEVVMTPLAKMNLIHCYRSMNYICRHMEEKYGIPWLEYNFFGPTQIAKSLRKIAAQF-DETIQEKAEQVIAEHQAQMDEVVAKYGPRLEGKKVMMMVGGLRPRHVIPAFEDLGMNVIGTGYEFGHGDDYK--------------------------RTA--------------------------DYVKDGTVIYDDVSGHEFEEFAKKLNPDLIAAGIKEKYVFQKMALPFRQMHSWDYSGPYHGYEGFAVFARDMDLAINNPTWDLINNPW-DK-------------------MRQIAFYGKGGIGKSTTSQNTIAALSET-QRVMIVGCDPKADSTRLMLHSKAQTTILHLAAERGSVEDLELEEVLLTGYNNVRCVESGGPEPGVGCAGRGIITAINFLEEEGAY-ED--LDLVSYDVLGDVVCGGFAMPIREGKAQEIYIVTSGEMMAMYAANNIARGILKYAHSGGVRLGGLICNSRKVDREIELIEALAEKLGTQMIHYIPRDNVVQRAELRRMTVIEYEPDHPQAGEYRALARKIEHNT-NLVIPTPISMDELEELLVEYGFMDSDAEYAIEADKAAAAAAK--
>IMG2513237150
MP-QSTDKILDHELLFREPEYRALFQNKKKEF-EFKDPEEKIRDFSEWTKTEDYKKKNFARESLTVNPAKACQPLGAVFVANGFHKTLPFVHGSQGCVAYYRSHFSRHFKEPTSCVSSSMTEDAAVFGGLNNMIDGLANAYNLYKPEMIAVSTTCMAEVIGDDLDAFIKNSKQKGSVPEDYDVPFAHTPAFVGSHVTGYDNALLGILKHFW-GGRAGTSNPLV-RMP--DDSVNFIGGFDGFVVGNMREIRRIFDLFGVKVNIICDPSETWNTPTDGVFRMYQ-GGTTKEEVERALNAKATFVFQEFCCERTSKFIAEQ-GQDVVVLNAPVGVGGTDHFLMEISRVTGKPIPAELEKERGQLVDAMADSQASLHGKRYALYGDPDQMLGYTQFLLEIGAEPSHVLSTNGNDAWAEKVQALLDASPYGVGCKVYPKRDLWHLRSLLFTEPVDYLIGNTYGKYLERDAG-------TPLVRLVFPIFDRHHYHRYPTWGYAGGLRILMALLDEYFEALDASTIAVSETDYSYDIVRMTT------TVEERKAA--NKALIDEVLRAYPEKMGKRRAKHLSSFEEGK------PDCGVKSNIKSLPGVMTIRGCAYAGSKGVVWGPIKDMIHISHGPVGCGQYSWGSRRNYYVGT---TGIDTFVTMQFTSDFQEKDIVFGGDKKLDKIIDEIQQLF-PLNKGISIQTECPIGLIGDDIEAVSKKKSKEYGG-HTVVPVRCEGFRGVSQSLGHHLANDAIRDFVFD-AHS-NKRLALESTPYDVAIIGDYNIGGDAWSSRILLEEMGLRVIAQWSGDGTLAELENTPRSKLNLLHCYRSMNYISRHMEEKYGIPWVEYNFFGPTMIEKSLREIAGRF-DDAIMENAEKVIAKYRKVSDAVTAKYKPRLQGKKVMLFVGGLRPRHVVGAYEDLGMEVIGTGYEFAHNDDYQ--------------------------RTT--------------------------HYLKDGTLIYDDVTGYEFERFVDRVRPDLVGSGIKEKYVFQKMGVPFRQMHSWDYSGPYHGYDGFAIFARDMDIAISSPVWNLAKTPW-KD---RT----------MSN-LRQIAFYGKGGIGKSTTSQNTLAALSDLGQKILIVGCDPKADSTRLILHAKAQDTILSLAAEAGSVEDLELDDVMKIGYKDIRCVESGGPEPGVGCAGRGVITSINFLEENGAY-DG--VDYVSYDVLGDVVCGGFAMPIRENKAQEIYIVMSGEMMAMYAANNISKGILKYANSGGVRLGGLICNERKTDKELELAESLAEMLGTKLIHFVPRDNVVQHAELRRMTVIEYAPDCAQAGEYRALAEKIHNNGGNGVIPTPITMDQLEDLLMAKGILVQIDESKVGKTASELTA----
>IMG2684622831
MP-QSAEKILDHVPLFKEPEYQEMFARK-HAM-DGMPCAEEVAKVADWTKSWEYREKNLAREALTINPVKACQPLGAVFAAAGFEKTLSFVHGSQGCVAYYRSHLSRHFKEPSSIVSSSMTEDAAVFGGLQNMVDGLANAYKLYSPKMIAVSTTCMAEVIGDDLQAFISTAKQKGSVPEDFDVPYAHTPAFVGSHVVGYDNMMKGILENFW-KGKT--------ASP--GEKINIIPGFDGFAVGNNRELKRILDMMGVEYTLLSDVSDTFDTPSDGEFRMYD-GGTTLEDTAAAVNAKATLSLQEYCTQKTLEYAESF-GQTSASLHYPMGVAATDELLMKLSELSGKPIPDALEMERGRLIDAMADSQSWLHGKSYAIFGDPDSVYGMAKFIMETGGEPRHCLATAGTKAWAEQMQELFASSPYGANCQVWAGKDLWHLRSIIATEPVDFLIGSSYGKYLEKDCN-------TPLIRLAFPIFDRHHHHRFPTWGYQGGLRVLVAILDKIFDKLDSDTGETG-ADISFDLTRMTYDDE---EYQNDGAL--HQQLIADVLAQYPDKSRKRRQKHLSVAKPAEAPEA--TECDVKSNIKSIPGVMTIRGCAYAGSKGVVWGPVKDMVHISHGPVGCGHYSWSQRRNYYTGN---TGVDSFVTMQFTSDFQEKDIVFGGDKKLEKLIDEINELF-PLAKGISIQSECPIGLIGDDIEAVARKKHKET-G-KTMVPVRCEGFRGVSQSLGHHIANDAIRDWVLDKND--IE---LQPGPYDVNVIGDYNIGGDAWASRILLEEIGLRVVGNWSGDATLTEMERAPKAKLNLIHCYRSMNYICRHMEEKYGVPWMEYNFFGPSQIADSLRKIAAHF-DETIQHNAEKVIAKYQPLVDAILAKYKPRLQGKKVMLYVGGLRPRHVVDAYHDLGMEIAATGYEFAHGDDYQ--------------------------RTG--------------------------HYVKDGTLIYDDVTGYELEKFIEGIRPDLVGSGVKEKYPTQKLGIPFRQMHSWDYSGPYHGYDGFAIFARDMDLAINNPVWGLFKAPW-KK---AA----------MGK-LRQIAFYGKGGIGKSTTSQNTLAALVELDQKILIVGCDPKADSTRLILNTKMQDTVLSLAAEAGSVEDLELEDVLKVGYRDIKCVESGGPEPGVGCAGRGVITAINFLEENGAY-DD--VDYVSYDVLGDVVCGGFAMPIRENKAQEIYIVMSGEMMALYAANNIAKGILKYAHSGGVRLGGLICNERQTDREYDLADALAKRLNTRLIHFVPRNNIVQHAELRKMTVIQYAPDSQQANEYRTLAKKIHANCGKGTVPTPISMEELEQMLLDFGIMKSDEQALAELQAKEAAAAAG-
>IMG2524023250
MT-QSAENVLDHFELFRGPEYQSMLANKRELF-ENRRDPAEVERVREWAKTAEYQEKNFAREALTINPAKACQPLGAVFAAVGFEGTLPFVHGSQGCVAYYRSHFSRHFKEPTSCVSSSMTEDAAVFGGLNNMIDGLANTYSMYKPKMIAVSTTCMAEVIGDDLNAFIKTAKEKGSVPEAFDVPFAHTPAFVGSHVTGYDNALKGILEHFW-DGKAGTAPKVE-RQP--NGKINFIGGFDGYTVGNIREIKRIFDLMGVEYTILGDNSDVWDTPTDGEFRMYD-GGTTLEDAAAAVHAKATLSMQEYCTEKTLPFIAGH-GHETVSFNHPVGVAGTDRFLMEVARLTGTEIPDALARERGRLVDAIADSSSHIHGKKFALYGDPDLCLGLAAFLLELGAEPTHVLATNGSKGWAAKMQELFDSSPFGKNCKAYPGRDLWHMRSLLFTEPVDYLIGNTYGKYLERDTG-------TPLIRIGFPIFDRHHHHRYPVWGYQGGLNVLVRILDKIFDTFDANTNIPSKSDYSFDIIRMSMSET--QNVAEIKAR--NKELINEVLQVYPEKTAKRRAKHLNVHEAGK------SDCGVKSNLKSIPGVMTIRGCAYAGSKGVVWGPIKDMIHISHGPVGCGQYSWAARRNYYIGT---TGIDTFVTMQFTSDFQEKDIVFGGDKKLAKIIDEIQDLF-PLNNGISIQSECPIGLIGDDIEAVSKVKSKEYEG-KTIVPVRCEGFRGVSQSLGHHIANDAIRDWVFDKAEG-KAPAGFEATPYDVAIIGDYNIGGDAWSSRILLEEMGLRVIAQWSGDGTLAELEATPKAKLNVLHCYRSMNYISRHMEEKYGIPWCEYNFFGPSKIAESLRKIASYF-DDKIKEGAERVIAKYQALVDDVIAKYRPRLEGKTVMLFVGGLRPRHVIGAYEDLGMEVVGTGYEFGHNDDYQ--------------------------RTA-------------------------QHYVKDGTLIYDDVTGYEFEKFVEKVQPDLVGSGIKEKYVFQKMGVPFRQMHSWDYSGPYHGYDGFAIFARDMDMAINAPVWKMAETPW-KA---KP-KPHLMAAE-MSA-LRQIAFYGKGGIGKSTTSQNTLAALAEMGHRILIVGCDPKADSTRLILHAKAQDTILSLAAAAGSVEDLEIEDVMKVGYQDIRCVESGGPEPGVGCAGRGVITSINFLEENGAY-ED--IDYVSYDVLGDVVCGGFAMPIRENKAQEIYIVMSGEMMAMYAANNISKGILKYAMSGGVRLGGLICNERQTDKELELAENLAKKLGTQLIYFVPRDNIVQHAELRRMTVLEYAPESDQANHYRELARRIHNNAGNGVIPTPITMDELEDMLMEHGVIKTIDESQVGKTAAQLELA---
>IMG637000341
-M-QTIENIVTGKDLFLRPEYQEIFTQKRAEF-EGMPSCDEVAKVADWTKSWEYREKNLAREAITINAAKACQPLGAVMVALGFENTMPYVHGSHGCVAYFRSYFTRHFKEPTPCVSDSMTEDAAVFGGLQNMIDGLANCYAMYKPEMIAVSTTCMAEVIGDDLQAFVENAR-AGSIPADYPVPYANTPSFKGSHITGYDNMMYSIITQLS-NVSQ--------SAD-KKDRINIIPGFEPY-IGSLREVKEIVEAFGADYIMLGDHSEQWDMPA-GKYQMFS-GGTKLDDARDAGASKVTITLQKYTTPRTMKSFAKKFKQETLELN-PIGLAGTDAFVSAISKLTGKSVPQKLKDERGRLVDAMQDSYPYMHGKSFAIWGDPDFLIGAVSFLIEMGAEPKHVLCHNAPDGWEEEMKALLATSPAK-DLHVWAGKDLWHMRSLLFTEPVDFMIGNTYGKELERDTG-------IPLIRVGFPIFDRHHLHRYSISGYKGTLNLLTWIVNKVLDKMDEDTKQIAKTDFFFDAVRMRAE-----ELK------LQKEAIEEVLAAYPEKTAKNRSKHLGVGAPDDESQ---KTCGVRSNKKSAPGVMTQRGCAYAGSKGVVWGPVKDMVHISHGPIGCGQYSRGGRRNYYIGT---TGVDTFVTVNFSTDFQERDIVFGGDKKLQQAIDEINDLF-PLNHGITVQSECPIGLIGDDIQAAARKKSAET-G-KTVVAVSCEGFRGVSQSLGHHIANDTIRDIMFPLSDEV-N-KDFVATPYDVAIIGDYNIGGDAWSSRILLEEMGLRVIAQWSGDSTFKEITAGPKAKLNLLHCYRSMNYVARHMEKEYGIPWMEYNFFGPSKIEASLRAIAKHF-GPEIEKKAEEVIAKYKAITEAVIAKYKPRLEGKTVMLYVGGLRSRHIIGAYEDLGMEVIGLGYEFAHDDDYQ--------------------------RTK--------------------------EEVSGSVLVYDDVNEYELEKFVDKLRPDLVASGVKEKYVFQKMGLPFRQMHSWDYSGPYHGYDGFAIFARDIEMAVNSPVWAHNTAPWD-----------------MAG-LRQIAFYGKGGIGKSTTSQNTLAAMAYYGKKILIVGCDPKADSTRLILHEKAQSTIMQLAAEVGTVEDLELEDVCKPGAGPIKCAESGGPEPGVGCAGRGVITAINFLEEEGAYSDE--LDFVSYDVLGDVVCGGFAMPIREGKAQEIYIVMSGEMMAMYAANNISRGILKYASSGGVRLAGLICNARMTDREYDLANALATKLGTQMIHFVPRHNIVQHAELRRMTVVEYAETSTQAEEYKELARKIVHND-LKVIPTPMNMDDLESLLMEFGIAEQFDEENVGKK-AEA------
>IMG639279312
MS-QSADNVVDHAALFLEPQYDSMIEAKRKNF-ENAPPAAEIDRIREWTKTVEYQDKNFAREALCINPAKACQPLGAVFAAVGFEKTLPFVHGSQGCVAYYRSHLSRHFKEPTSCVSSSMTEDAAVFGGLNNMIDGLANAYSLYKPSMIAVSTTCMAEVIGDDLNAFIKGAKEKGSVPAEFDVPFAHTPAFVGSHVTGYDNAMKGVIEHFW-NGKSGTVEKTE-RKP--NESINFIGGFDGYTVGNLREVKRLFDTMGVSYTILGDTSDVWDTPTDGEFRMYD-GGTTLADTANAIHAKATISMQEFCTEKTLALVAES-GQEVVALNHPVGVTGTDRFLMEVSRITGKPIPASITKERGRLVDAIADSNAHIHGKKFAIFGDPDLCLGMVEFLLELGAEPTTVLSTNGNKTWEAKVQKLLDASPFGKDCKVYAGKDLWHLRSLLFTRPVDLLIGSTYGKYLERDTG-------TPLIRLGFPIFDRHHQHRYPVWGYQGGLNVLVKILDKIFDEMDKNV-VAGVNDISFDIIRMSSAIA--ATTDEIKAR--NQEVIGEVLKAYPDKFAKRRAKHLGTYEGDK------PDCGVKSNIKSIPGVMTIRGCAYAGSKGVVWGPIKDMVHISHGPVGCGQYSWGSRRNYYKGT---TGIDTFGTMQFTSDFQEKDIVFGGDKKLGKLIDEIEVLF-PLSKGISIQSECPIGLIGDDIEAVSKAKSKDLGG-KPIVPVRCEGFRGVSQSLGHHIANDAIRDWVFEKTGD-K-LAQFQSTPYDVAIIGDYNIGGDAWSSRILLEEMGLRVIAQWSGDGTIAELEATPKAKLNILHCYRSMNYITRHMEEKFGIPWVEYNFFGPTKIESSLREIASHF-DDKIKEGAEKVIAKYKPLMQAVIDKYKPRLEGKKVMLYVGGLRPRHVIGAYEDLGMEVVGTGYEFGHNDDYQ--------------------------RTT--------------------------HYIKDSTLIYDDVTGYEFEKFVEKIKPDLVGSGIKEKYIFQKMGVPFRQMHSWDYSGPYHGYDGFAIFARDMDIAINSPIWKLTKAPW-S----------------MAA-LRQIAFYGKGGIGKSTTSQNTLAALVEMGQKILIVGCDPKADSTRLILNTKMQDTVLSLAAEAGSVEDLELEDVMKIGYKGIKCTEAGGPEPGVGCAGRGVITAINFLEENGAY-ED--VDYVSYDVLGDVVCGGFAMPIRENKAQEIYIVMSGEMMALYAANNIAKGILKYASSGGVRLGGLICNERQTDRELDLAEALAKRLNSKLIHFVPRANIVQHAELRRQTVIEYAPDSQQAKEYRMLAEKVHANSGQGTIPTPITMEELEQMLLDFGIMKTDEQALAELAAAEAAKAAAA
>IMG2558860153
-M-QEIDNIVNGQKLFQKPEYKEVLENKK-QF-EGAVNPTKVEEIAEWTKTWDYREKNLAREAITVNPAKACQPLGAVMVALGFENTMPYVHGSHGCVAYFRSYFTKHFKEPTPCVSDSMTEDAAVFGGLVNMKDGLKNCAALYKPEMIAVSTTCMAEVIGDDLYAFATAAKEGGEYPEEFPITYAHTPSFTGSHITGYDNMMQGIMSQLT-EGV---------EVN-KNEKINIIPGFETY-IGSIRSVKSIVEDMGAEYTMLGDHSDQWDMPA-GEYSMFS-GGTSIADAKDCKNSKATISLQKYSTVKTMKMVTKRWKHAGGFSN-PIGLKGTDEFVMKLAELTGNEVPAKLKTERGRLVDAMQDSYPYMHAKKFAIWGDPDFLLGMVSFLIEMGATPTHVLCNNAPRGWEDEMRALLDTAPIPADCHVWAGKDLWHMRSLLFTEPVDFMIGNSYGKELMRDTN-------TPLIYIGFPIFDRHHLHRYSISGYDGAINLLTWITNKVLDQLDEDTKDIASTDYFFDLVRMGPE-----SLE------KQKAAVEEVLKAYPAKAAKNRAKHLGVGGPEDESQ---KTCGVRSNKKTVPGVMSQRGCAYAGSKGVVWGPVKDMVHISHGPVGCGQYSRAGRRNYYIGT---TGVDTFVTMNFTSDYQEKDIVFGGDKKLDKCLHEIDELF-PLNNGITVQSECPIGLIGDDINATSKMYAKKT-G-QTVVPVNCEGFRGVSQSLGHHIANDTVRDYVFDGNINSLG-EAIEVTDYDVAIIGDYNIGGDAWSSRILLEEMGLRVVAQWSGDSTLKEMAATTKVKLNLLHCYRSMNYISRHMEKEYGIPWVEYNFFGPSQTIKSLRKIAAFF-DESVQAKCEEVIAKYQPLVDAVTNKYRPLLEGKQVMLFVGGLRPRHVIGAYEDLGMEVIGTGYEFAHDDDYK--------------------------RTK--------------------------DEIFRSTVIYDDVNEYELEAFVKKLQPDLVASGIKEKYVFQKMGLPYRQMHSWDYSGPYHGYDGFAIFAADMDLAINSPVWAHTTAPWDKE---GEA---------MAE-LRQIAFYGKGGIGKSTTSQNTLASMAHYDKNIMIVGCDPKADSTRLILHEKAQNTILQLAAEMGTVEDLELEDACKPGAGIINCTESGGPEPGVGCAGRGVITAINFLEEEGAYEAD-GLDFVSYDVLGDVVCGGFAMPIREGKAQEIYIVMSGEMMAMYAANNISKGILKYANTGGVRLAGLICNARMTDFEYDLAWALARDLGTQMIHFVPRNNIVQRAEIRRMTVVEYSPKSDQALEYKELARKIINND-MKIIPTPLEMDDLEALIMKYGLEEEADEDNIGKGEAEA------
>UBA6036
-------MLLRHT---------------TNEVKE--------------------------RKALTVNPAKTCQPVGAMYAALGVHGCLPHSHGSQGCCSYHRSALTRHYKEPVMAATSSFTEGSSVFGGQANLMQAIETIFTVYEPEIIAVHSTCLSETIGDDLNQIVIKAREEGKVPLGKFIVQAATPSYVGSHVTGFANMLEAFVKYFA-E-KTDE------K----RRQINLLSGWVE--PADMRELKRLMKVMKIKSVLIPDTSDVLDTPMTGKFEMYPKGGTTIPEMVSMGDSMQSLGLGEWATQKAAISLNNKCKVPFEITDIPIGIKATDRFIQALAKAGRVSIPEQISEERGRLIDVITDMHQYLYGKRVAVFGDPDNIIPLIEFLVDMDMKPVYIVSGTPGKYFESRMAEILSDRV--PETKYKNQADMFLMHQWIKENPVDLLIGNTYGKYIARDEN-------IPFVRMGFPIVDRIGHSYFSTLGYMGGLRIVEKILSAIMDKQDAT-----CLEEKFELVMMQ------KRKDYSNGLLDLLALREEIMKKYPPKIAKKRVKAILINDPAIEQ-----E--ILANVRTIPGIITQRGCTYAGCKGVVLGPTRDIINLVHGPIGCSFYAWLTRRNQTRP-A-E-GEDNYITYCFSTDMQDENIVFGGEAKLKEAIREAYEIFKP--KAIGVFSTCPVGLIGDDVHSVSRDMKAEL-G-INIFGFSCEGYRGVSQSAGHHIANNGVFKNVVGLND-RE-----RTGKFQVNMLGEYNIGGDAFELEALFEEAGITLLSSFSGNSTIKSMEYSHTADLNMVMCHRSINYIAEMMEEKYGIPWIKVNFVGAESTAKSLRKVADYFGDADLKAKVEEIIEREMVKVEEVRKSIKPRVEGKLAMMFVGGSRAHHYQDLFSELGIRTVSAGYEFAHRDDYEGRKVLPTIKIDADSRNIEELVVTKDEKLFVEKKA-----ELQRLGYEFKEYAGMMPDMNKNSLVIDDINHWETEKLIEFYKPDVFCAGIKEKYVVQKAGIPLKQLHSYDYGGPYAAFGGAINFYIEMERMLATKIWKMIDAPWKHESELVGS----MTIEA----MRKIAIYGKGGIGKSTTTQNTVAGLAEAGFNIMVVGCDPKADSTRLLLGGLAQKTVLDTLREEG--EDIDLDDVVKPGFGGTRCVESGGPEPGVGCAGRGIITSINLLEQLGGWDEKYKIDYTFYDVLGDVVCGGFAMPMREGKAEEIYIVVSGEMMAMYAANNICKGIKKYAQAGIVRLGGLICNSRNVDNEREMIEELARQLGTKMIHFVPRDNMVQRAEINRKTVIEFEPTHNQAEEYRKLSKAINENT-NFVIPKPLEMEDLETLLIDFGIAN--------------------
>IMG2576861623
MT-ENPGKIKDHFDLFQEDTYQDIFEYKRQ-F-EGAHSREKVAEVAEWTKSWDYREKNFERTALTINPAKACQPLGALFVASGFEGTLPYSHGSQGCVAYFRTHLTRNYKEPFQAVSSSMTEDAAVFGGLNNLKQGLENSFELYKPKMIALCTTCMAEVIGDDLGAFITTSKQEGHIPEDLPVPYAHTPSFVGSHITGYDNMLKGILDTLT-ANKE--------KTEATNGKFNFNLGFDPY-IGNIRELKRILGLFGIDYTILSDNSDTFDSPNTGEFKMYN-GLTTLEETADSVNAEGTFFFQKYTTPKTQEYLVKEWDQKTYNFR-PFGIKGTDEFLMALSAITGKAIPLELQQERGRAVDALTDSQAWIHGKRIALYGDPDHVFGITQFLLEMGAEPVHIVVTNSNNDFEAELREVLTNSPYGQEATVWGKKDLWHLRSLMFTEPVDLLIGNSYGKYLWRDTG-------TPLVRIGYPIFDRHHMHRYATLGYQGAINQFNWIINTVLDDLDHKTNVPAKTDISFDLIR-------MATVE------DRKELIQEVLNAYPEKAQKRRSKHLNVKEEGA------SDCGVKSNKKSVPGVMTTRGCAYAGAKGVVWGPVKDMIHLSHGPVGCGYYSWSGRRNYYVGT---TGVDTFGTMQFTSDFQERDIVFGGDKKLAKIVDELEELF-PLSQGTTIESECPVGLIGDDIEAVARQKAKET-G-KPVVPVRCEGFRGVSQSLGHHIANDTVRDWVLPKADEYRPEG-YEPGAYDVNIIGDYNIGGDAWPSRRLLEAIGLRVICQFSGDGTFNEVVMTPLAKMNLIHCYRSMNYICRFMEEKYGIGWMEYNFFGPTQIAKSLRKIAEQF-DETIQTKAEAVIAEHQERMDAIVAKYRPRLEGKTVMMMVGGLRPRHVIPAFEDLGMNVIGTGYEFGHGDDYK--------------------------RTA--------------------------DYVKEGTVIYDDVSGYEFEELAKQLQPDLIAAGIKEKYVFQKMALPFRQMHSWDYSGPYHGYEGFEVFARDMDLAINNPTWGLINAPW-QT---A---------------MRQIAFYGKGGIGKSTTSQNTLAAMAEQGQRIMIVGCDPKADSTRLMLHSKAQTTILHLAAERGAVEDLELDEVLLEGYRGVKCVESGGPEPGVGCAGRGIITAINFLEEEGAY-ED--LDFVSYDVLGDVVCGGFAMPIREGKAQEIYIVVSGEMMAMYAANNIARGVLKYAHSGGVRLGGLICNSRNTDREVELIEALADKLNTQMIHFVPRDNVVQHAELRRMTVNEYAPQSNQANEYAQLADKIINNK-KLTIPTPISMDELEELLIEFGILDSDEKYALASDPAVATV----
>IMG2654588029
MS-QAVEDIKASYPLFRQDEYKDTLSNKQELF-EEKVPQEKIEEVFQWSTTEEYKELNFNREALTVNPAKACQPLGAVLCALGFEKTLPYVHGSQGCVAYFRTYFNRHFKEPIACVSDSMTEDAAVFGGQKNMFAGLENAKALYKPEMIAVSTTCMAEVIGDDLNAFIGNAKKEGSVAEDFPTPFAHTPSFVGSHTTGWDNMFEGIQRYFTL-------NHMEDKVVGSNGKINIVPGFETY-LGNFRVIKRMMAEMDVDCSLLSDPSDVLDTPADGEYRMYD-GGTSLEEIKDAPNAIDTLYLQPWQSVKSRKFTKGTWKHPVTDIAIPMGLEATDEFLMKISELTGKPIPESLTRERGILVDMMTDSHAWLHGKQFGLYGDADFVMGMTRFLLELGAEPTQILCSHANKRWKKSLEKMLADSPYGQNSEVHIGKDLWHFRSLMFTNKPDFMIGNSYGKFIQRDTLHKGKEHEVPLIRIGFPIFDRHHMHRDTTLGYEGAMYMLKTLVNAVLERLDEETRGMGTTDYNYDLIRMSTM-----TRE------ETAALIQEVLEVYPESAREERAKHLTVNDQSVEQS---KKC-ITSNRKSQPGVMTIRGCAYAGSKGVVWGPIKDMIHISHGPVGCGQYSRAGRRNYYVGT---TGINTFGTMNFTSDFQEKDIVFGGDKKLSKIMTEIEQLF-PLNKGITIQSECPIGLIGDDIEAVAKKATTEI-S-KPVVPVRCEGFRGVSQSLGHHIANDAVRDWVLGNRDD-D--TSFESTPYDVTILGDYNIGGDAWASRTLLEEMGLRVIAQWSGDGTLAEMENTPKAKLNLLHCYRSMNYISRHMEEKYGIPWMEYNFFGPTKIAESLRQIASFF-DETIQANAEKVIEKYKAEYEAVIAKYRPRLEGKRVMLYVGGLRPRHIIGAYEDLGMEVVGTGYEFGHNDDYD--------------------------RTI--------------------------KEMGNATLIYDDVTGYEFEEFVKRVKPDLIGSGIKEKYIFQKMGIPFRQMHSWDYSGPYHGYDGFAIFARDMDMTLNNPCWSKIKAPWET----HGETAEAAVAGAMA--LRQCAIYGKGGIGKSTTTQNLVAGLAELGKKVMIVGCDPKADSTRLILHSKAQNTIMEMAAEAGTVEDLELEDVLKVGYGDIKCVESGGPEPGVGCAGRGVITAINFLEEEGAYEED--LDFVFYDVLGDVVCGGFAMPIRENKAQEIYIVCSGEMMAMYAANNISKGIVKYANSGGVRLAGLICNSRNTAREDELIMELARQLGTQMIHFVPRDNVVQRAEIRRMTVIEYDPEAKQAQEYRNLAQKIIDNQ-NFVIPTPITMDALEELLMEFGLMDEEDESIIGQKAAAEA-----
>IMG2684622566
--------MLQST---------------TAEIKP--------------------------RSALRVNPAKTCQPIGALYAALGIHGCMPHSHGSQGCCAYHRSHLTRHYKEPVVATTSSFTEGASVFGGLANMTQALTNIFSIYNPDIVAVHTTCLSEVIGDDIPMMIKKSYDDGIIPSGKLVIHANTPSFVGSHMTGFSNMTKAMVTYLS-D-RNGS------T----KNQLNLIPGFID--PADMRELKRLAAMMNVNIVMFPDTSDVLDLPQTGIYKMYPKGGVSIPQLKSTGDSIATLALGHFASYAAATALNDKWEVTNAFLELPIGLGPTDRFINALRNYAGVDVPESIVQERGRLLDMISDMQQYFHGKRVAVAGDNDNVIALVQFLTELDMKPVYVITGSPGNHFETRVGEILKEQV--PDAVIKQNTDLFALHQWMKNGPVDLIIGNTYCKYIARAEN-------TPFVRFGFPILDRMTHRIFPTVGYMGAIRLMDKMFDAMMDHKDRE-----CPEELFELVQMSEQ-----IKTEATSLPDPTQVREIMLEPYPAKTKRKRAKQVLVNDP-----ETPPK--IGANSRTVPGIITQRGCTYAGCRGVVMGPVYDLLQIVHGPVGCGFYAWLSRRNLARPD--T-GESNFLQYCMNTDMQEEQIVFGGEKKLKQAIQEAYDIFKP--KAIAILSTCPVGLIGDDIHSVAREMKKKL-G-INIIGFSCEGYKGVSQSAGHHIANNEVFKHIIGQDD-TT-----DTAKYTINILGEYNIGGDAWEIDALLKKCGIHVTATLSGDVNYGQLARCHTAMLNTVMCHRSINYIAEMMEKKFGIPWIKINFLGAESTAKSLRKIAQYFGDPELQTRVEEVIATEMTALQPVRDEVAAKHRGKKVALFVGGSRAHHYQDLFEDIGMKVVSAGYEFAHRDDYEGRHVLPTIKIDADSRNIEELHVEADPERYTPRISAERRTELVKEGLSFSEYEGMMAQMKKDTLVIDDISHYEIEKLIEIYKPDLVCSGIKDKFVIEKMGVPCKQLHSYDYGGPYASFSGAANFYREVDRMLSTKIWKFVVPPWEKEPQLEAN----FVHNV----MRKVAIYGKGGIGKSTTTQNTVAGLSEMGKKVMVVGCDPKADSTRLLLGGLAQRSVLDTLREEG--EDVELDDIRTEGFCESLCVESGGPEPGVGCAGRGIITSINLLEQLGAYDKDENLDYVFYDVLGDVVCGGFAMPIRDGKAEEIYIVCSGEMMAMYAANNICKGILKFAESGNVRLGGLICNSRKVDNEKEMIQEFAKRLGTQMIHFVPRDNDVQRAEINRKTVIEWNPECGQASEYRQLAQSINEND-QFVIPKPLKIPELESLLLEYGLFN--------------------
>IMG2708742608
-------MLLRHT---------------PKEIAH--------------------------REALNINPAKTCQPIGAMYAAFGLHGCLPHSHGSQGCCAYHRSALSRHYKEPIMAATSSFTEGSSVFGGQANLVESIQNIFSIYNPTVIAVHTTCLSETIGDDIPQIISKAKADGKIPNGKFVIHANTPSYSGSHVYGFANMVNGMVQYFS-E-TTQN------R----KNQINIIPGWVE--PGDMREIKRIALEMGIQTILFPDTSGVLDAPQTGKHVFYPKGGVRVDDLKTSGDSIATIALGDTASSPAAKTLDTKNKVPCHIMGLPIGLKATDRFVNALRTIAGVNVPESISDERGMLLDMITDMHSYFYGKKVALFGDPDQLVGLTEFLVTLDMKPIHIVTGTPSKTFEKDIQDI---LG--PDTKANILSDTFMLHQLIKNEPVDLLFGNTYGKYIARDED-------IPFIRYGFPILDRIGHSYFPTVGYRGGMRLIEQILGALLDRKERD-----SSEEKFELVLLG-----NNGKIDGFSGINPIESKEELIKIYPAKVARKRAKHITVYDR-EEG-DPP-E--IEANVRTVPGIITQRGCSYAGCKGVVLGPTRDIVNITHGPIGCGFYSWLTRRNQTRPPSDE-S-ENFITYAFSTDMQEKEIIFGGEKKLKQAIQEAYDIFHP--KAISIFATCPVGLIGDDIHAVAREMKEKL-G-INVFAFSCEGYKGVSQSAGHHIANNQLFKHVIGLKN-EK-----NDAKYKINLLGEYNIGGDAFEIERVLEKCGIELVATFSGNSTYEGFANSHVADLNTVMCHRSINYVAEMMEKKYGIPWTKVNFIGAESSAKSLRKIAAYFDNAELKAKVEKVIEEEMKEVEKVRAEVKAKCEGKTAMLFVGGSRAHHYQDLFTEIGMTTVAAGYEFGHRDDYEGRRVLPTIKVDADSRNIEELEVSADEKLYSPRKTEAEIEKMKSKGIDFKEYEGLMSDMAKNSLVIDDISHYETEKLLEIYKPDIFCAGIKEKYAIQKMGIPCKQLHSYDYGGPYAGFKGAINFYKDIDQMVNTKIWKEIKAPWETEPQLSAR----YGSE-----MRKVAIYGKGGIGKSTTTQNTVAALAEMGKKVMVVGCDPKADSTRLLLGGLAQRTVLDTLREEG--EDVSLEDITKVGFKDTICTESGGPEPGVGCAGRGIITSINLLEQLGAYGEDKNLDYVFYDVLGDVVCGGFAMPIRDGKAEEIYIVVSGEMMAMYAANNICKGIMKYAESGKVRLGGLICNSRKTDREEDLISALAEQLGTQMIYFVPRDNMVQKAEINRKTVIDFDPTVTQADHYRNLAKKIDENK-LFVIPTPLSTEQLEALLIKYGIAD--------------------
>IMG2563366535
MS-QEVENIQPSYPLFRNDEYKESLANKREAY-EERHPQEKIDEVFQWTTTKEYQELNFNREALTVNPAKACQPLGAVLCALGFEKTMPYVHGSQGCVAYFRTYFNRHFKEPVACVSDSMTEDAAVFGGQKNMMAGLENAKALYKPDIIAVSTTCMAEVIGDDLNAFINNAKKAGHIEQEFPTPYAHTPSFVGSHTTGWDNMFEGMLRYFTL-------NHMDDKKVGSNGKINLVPGFETY-LGNYRVMHRMMKEMGVDYSLLSDPSEVLDTPADGTFRMYA-GGTTQAEVKDAPNAIDTLLLQPWQLEKTKKYVQTIMHQPATAINIPMGLEWTDEFLMKISELTGKPIPASLELERGRLVDMMTDSHTWMHGKKFSLYGDADFVMGMTKFLLEMGAEPTDVLCNHANKRWAKAMDKMLKDSPYGQKTVVHTGKDLWHFRSLVFTNKPDFMIGNSYGKFIQRDTFYKGEEFEVPLIRIGFPIFDRHHLHRMTTLGYEGAIYMLTTLVNAVLEQLDKETKGMGTTDYNYDLIRMAAL-----TKE------ETEALIQEVLEVYPEQARKDRAKHLAVNDQSLEKS---NKC-ITSNRKSQPGVMTIRGCAYAGSKGVVWGPIKDMIHISHGPVGCGQYSRAGRRNYYVGT---TGINTFGTMNFTSDFQEKDIVFGGDKKLAKIMNEIEELF-PLNKGISIQSECPIGLIGDDIEAVAKKANKEI-G-KPVVPVRCEGFRGVSQSLGHHIANDAIRDWVLENRDG-D--ESFATTPYDVAVIGDYNIGGDAWASRTLLEEMGLRVVAQWSGDGTIAEMEKTPKVKLNLIHCYRSMNYIARHMEEKYKIPWIEYNFFGPTKIAESLRKIAALF-DETIQAGAEKVIAKYQAEYDAVIAKYKPRLQGKRVMLYVGGLRPRHVIGAYEDLGMEVVGTGYEFGHNDDYD--------------------------RTI--------------------------KEMGNATLIYDDVTGYEFEEFVKKVQPDLIGSGIKEKYIFQKMGIPFRQMHSWDYSGPYHGYDGFAIFARDMDMTLNNPCWKQVKVPWKT----AESSDVAVAASAMA--LRQCAIYGKGGIGKSTTTQNLVSALAELGNSVMIVGCDPKADSTRLILHAKAQTTIMSLAAEAGSVEDLELEDVLKAGYRGIKCVESGGPEPGVGCAGRGVITAINFLEEEGAYDDE--LDFVFYDVLGDVVCGGFAMPIRENKAQEIYIVCSGEMMAMYAANNIAKGIVKYANSGSVRLAGLICNSRETAREDELISALAAKIGTTMIHFVPRDNVVQRAEIRRMTVIEYEPEAKQAEEYRQLAIKIRDNK-NFVIPTPITMDELEELMMEFGIIDQEDESIIGVTAAAEATA---
>IMG2526164741
MP-QNADKIKDHELLFREPEYQELFASKKANF-EFNHSEVKIAEIRDWTKSKEYKDKNFAREALVVNPAKACQPLGAVFVANGFAKTLSFVHGSQGCVAYYRSHFSRHFKEPTSCVSSSMTEDAAVFGGLNNMIDGLANAYNLYKPEMIAVSTTCMAEVIGDDLDAFIKNSKQKGSVPAEFDVPFAHTPAFVGSHVTGYDNALLGVLKHFW-DGKAGTTTPLT-RTP--DDSINFIGGFDGFVVGNMKEVRRIFDLFGVKVNILCDPSEVWNTPTDGEFRMYE-GGTTKAEVEAALNAKATIVFQEYCCEKTAKYIAEK-GQEVVVLNAPVGVTGTDRFIMAIARLTGKPVPAQLEKERGQLVDALADSQTHLHGKRYALYGDPDQLIGYTEFLLELGAEPAHILATNGGNDWADKVQAVLDASPYGAGCKVYPKRDLWHMRSLLNTEPVDFLIGNTYGKYLERDCG-------TPLIRLVFPIFDRHHYHRFPTWGYDGGLRLLTMLLDEFFETLDANTIVPGKTDYSYDIIRMSM------TVEERKAA--NKALIDEVLKAYPEKMAKRRAKHLNNYEEGK------PDCGVKSNIKSLPGVMTIRGCAYAGSKGVVWGPIKDMVHISHGPVGCGQYSWSSRRNYYIGV---TGVDTFVTMQFTSDFQEKDIVFGGDKKLDKIIDEIQELF-PLNKGISIQSECPIGLIGDDIEAVSKKKSKEHGN-HTIVPVRCEGFRGVSQSLGHHLANDAIRDWVFDGTT--KKEHKFVSTPYDVTIIGDYNIGGDAWSSRILLEEIGLRVIAQWSGDGTIAELENTPKAKLNLIHCYRSMNYISRHMEEKYGIPWVEYNFFGPTKIAESLRNIASHF-DDTIKANAEAVIAKYQPMVDAVLAKYKPRLQGKTVMLYVGGLRPRHVIGAYEDLGMEIVGTGYEFAHNDDYQ--------------------------RTT--------------------------HYIKDSTLIYDDVTGYEFEKFAEGLQPDLVGSGIKEKYVFQKMGVPFRQMHSWDYSGPYHGYDGFAIFARDMDMAISSPVWKLTQAPW-KK---AA----------MAK-LRQIAFYGKGGIGKSTTSQNTLAALAEMGQKILIVGCDPKADSTRLILHAKAQDTILSLAAEAGSVEDLEIEDVMKIGFRDIRCVESGGPEPGVGCAGRGVITSINFLEENGAY-EG--VDYVSYDVLGDVVCGGFAMPIRENKAQEIYIVMSGEMMAMYAANNISKGILKYANSGGVRLGGLVCNERKTDKELELADSLAKKLGTTLIHFVPRDNIVQHAELRRMTVIEYAPDSKQAGEYRTLAQKVHANAGNGVIPSPITMDELEDLLMEHGIMQAIDESQVGKTASELAA----
>UBA5602
MP-QNAENILDHENLFRQPEYVEMFENKKKNF-EFSVPVDKVKEIIEWTKSKDYQEKNFARDSLTVNPAKACQPLGAVFVANGFARTLSFVHGSQGCVAYYRSHFSRHFKEPTSCVSSSMTEDAAVFGGLNNMIDGLANTHSLYKPDMIAVSTTCMAEVIGDDLNAFIKTAKEKGSVPMEYDVPFAHTPAFVGSHITGYDNALMGILRHFW-DGKADTAPKLE-RVP--NESINFIGGFDGFVVGNIPEIRRIFKTMGIEHTFLCDPSDNWNTPTDGTYRMYD-GGTTKQQVIDALNAKATIVFQQFSAEKTAKLIADH-GQEVVSLNHPMGVAGTDQFLMELSRITGKPIPAELELERGRLVDAIADSQAHLHGKKYALYGDPDLMLGLTQFLLELGAEPTHVLSTNGDDKWAAKVQALFDASPFGKNCKVYPKRDLWHMRSLLFTEPVDFLIGNTYGKYLERDTG-------TPLIRLVFPIFDRHHYHRMPIWGYEGAMRVLVMLLDEFFEALDANTIIPGKTDYSYDIIRMSL------TVEETKAR--NKELIEEVLKAYPEKTAKRRAKHLNTHEEGK------SDCNVKSNIKSVPGVMTIRGCAYAGSKGVVWGPIKDMIHISHGPVGCGQYSWAARRNYYIGT---TGIDTFVTMQFTSDFQEKDIVFGGDKKLEKIMDEIQVLF-PLNKGITVQSECPIGLIGDDIEAVSKKKTKEYNG-HTIVPVRCEGFRGVSQSLGHHIANDAVRDWVFDKMDP-D-KNKFESTPYDVAIIGDYNIGGDAWSSRILLEEMGLRVIAQWSGDGSIAELENTPKAKLNVLHCYRSMNYISRHMEEKYGVPWVEYNFFGPSKIAASLREIASHF-DDKIKEGAERVIAKYKALTDAVIAKYRPRLEGKTVMLFVGGLRPRHVIGAYEDLGMNVVGTGYEFGHNDDYQ--------------------------RTT--------------------------HYVKDGTLIYDDVTGFEFEKFVEKIQPDLVGSGIKEKYVFQKMGVPFRQMHSWDYSGPYHGYDGFGIFARDMDMAINSPVWSLSKAPW-KK---AA----------MAK-LRQIAFYGKGGIGKSTTSQNTLASLAEMGQKILIVGCDPKADSTRLILHAKAQDTILSLAADAGSVEDLELEDVMKVGYRDIRCVESGGPEPGVGCAGRGVITSINFLEEEGAY-DG--MDYVSYDVLGDVVCGGFAMPIRENKAQEIYIVMSGEMMAMYAANNISKGVLKYANSGGVRLGGLVCNERQTDKEYELAEALAGMLGTKLIHFIPRDNIVQHAELRRMTVLEYAPESKQAEEYRTLARKIHANEGNGTIPTPITMDQLEDLLMAHGIMEAIDESQVGKTAAELAA----
>IMG2675903030
MS-QTVEKIKPCYPLFCDADYVENLAKKRELV-EEVPALDKIEETFAWTTTKEYQELNFKREALTINPAKACQPLGAVLCALGFEKTLPYVHGSQGCVAYFRTYFNRHFKEPVACVSDSMTEDAAVFGGQKNMFDGLENAKALYKPECIAVSTTCMAEVIGDDLNAFIGNAKKEGHIPPEFPTPFAHTPSFVGSHTTGWDNMFEGIQRYFTL-------NQMEDKVVGSNGKINIVPGFETY-LGNYRVMHRMMQEMGVGYSLLCDPTEVLDTPADGEFRMYA-GGTPLAEMKDAPNAIDTLLLQPWQLPKTKKFAEITWKHPVNHVNIPMGLEWTDEFLMTVSRLTGKEIPASLTKERGRLVDMMTDSHTWLHGKKFALYGDADFVLGLTKFLLELGAEPTHILCNHANKRWKKEVEKVLASSPYGAGGTVYIGADLWHLRSLCFTDKPDFLIGNSYGKFIQRDTLHKGKAFEVPLIRLGFPIFDRHHLHRMTTLGYEGAMYMLTTLVNAVLERLDEETREMGVTDFNYDLVRMATL-----TRD------EAQALIQEVLEAYPDKAKKDRAKHLAVNDPSVEQS---KKC-IISNRKSQPGVMTIRGCAYAGSKGVVWGPIKDMVHISHGPVGCGAYSRAGRRNYYVGH---TGVNVFGTMNFTSDFQEKDIVFGGDKKLEKLIDEINTLF-PLVKGISVQSECPIGLIGDDIEAVSKKKGKEL-N-KPIVPVRCEGFRGVSQSLGHHIANDAIRDWVIGNRDG-D--TTFEAGPYDVAVIGDYNIGGDAWASRILLEEMGLRVVAQWSGDGTLSEMELTPKVKLNLIHCYRSMNYISRFMEEKYGIPWMEYNFFGPTKIAESLRKIAAFF-DETIQANAEQVIAKYQAEYEAIIAKYRPRLEGKKVMLYVGGLRPRHVVGAYEDLGMEVVGTGYEFAHNDDYD--------------------------RTM--------------------------KEMGEATLLYDDVTGYEFEEFVKKVKPDLIGSGIKEKYIFQKMGVPFRQMHSWDYSGPYHGYDGFAIFARDMDMTVNNPCWSQLQAPWLK----S-------AASAMA--MRQCAIYGKGGIGKSTTTQNLVAGLAEQGKKVMIVGCDPKADSTRLILHSKAQNTIMEMAAEAGSVEDLELEDVLKVGYGNIKCVESGGPEPGVGCAGRGVITAINFLEEEGAYEAD--LDFVFYDVLGDVVCGGFAMPIRENKAQEIYIVCSGEMMAMFAANNIAKGIVKYASSGGVRLAGLICNSRNTAREDELIMELARQLGTQMIHFVPRDNVVQRAEIRRMTVIEYDPKCKQADEYRTLAQKIIDNK-MFVVPTPISMDALEDLLMEFGLMDGEDESIIGKTAAEEAATA--
>IMG643348571
MP-QSAETVLDYARLFREPEYQEMFARKKAEF-ECGHPDQKVVQIGEWTKSWEYREKNLARQALSINPVKACQPLGAVFAAAGFEGTLSFVHGSQGCVAYYRSHLSRHFKEPCSAVSSSMTEDAAVFGGLNNMIDGLANAYALYAPKMIAVSTTCMAEVIGDDLQAFITNAKVKGSVPQDFDVPYAHTPAFVGSHVDGYDVMVKGILENFW-KDRE--------HVH--TDRINIIPGFDGFCVGNIRELKRMLGLMGVKATVLADTSDQFDTPSDGEFRMFA-GGTKLEDVRAALNAKATLSLQEYCTRKTLEYVEGK-GQQVKAFHYPLGVSATDEFLMEVARLAGKGIPEQLRLERGRLVDAIADSQSYLHGKRYAIFGDPDFVYAMARFVLETGGEPVHCLATNGNKAWEEQMHTLLASSPYGKGCNVWAGKDLWHLRSFLFTEKVDLMIGSSYGKYLERDTG-------TPLIRLTFPIFDRHHHHRFPIMGYQGGLSVLVKILDRIFETLDAESSETGTTDYAFDLTRMETTLPR-EDGQAEAEF--NTRLIEDVLARYPEKSAKRRRKHLAVAAPGEEAAD--TECDVKSNIKSIPGVMTIRGCAYAGSKGVVWGPVKDMVHISHGPVGCGHYSWSQRRNYYTGT---TGVDSFVTMQFTSDFQEKDIVFGGDKKLEKLIDEIVDLF-PLANGISIQSECPIGLIGDDIEAVAKKKNKEH-G-KTIVPVRCEGFRGVSQSLGHHIANDVIRDWVLDKKE-----IAFEAGPNDVNIIGDYNIGGDAWASRILLEEMGLRVIGAWSGDATLAEIERAPKARLNLIHCYRSMNYICRHMEEKHGIPWEEYNFFGPTQIEQSLRTIARHF-GPEIIDRCEAVIAKYRPLVDAVIAKYRPRLEGKTVMLYVGGLRPRHVITAYEDLGMEIVGTGYEFAHSDDYQ--------------------------RTG--------------------------HYVKNGTLIYDDVTGYELEKFIEGVRPDLVGSGIKEKYPVQKMGIPFRQMHSWDYSGPYHGYDGFAIFARDMDLAINNPVWGLFKAPWDPA---AAE---------RNK-LRQIAFYGKGGIGKSTTSQNTLAALVEMGQKILIVGCDPKADSTRLILNTKLQDTVLHLAAQAGSVEDLELEDVLKVGYKGIKCTESGGPEPGVGCAGRGVITAINFLEENGAY-DD--VDYVSYDVLGDVVCGGFAMPIRENKAQEIYIVMSGEMMALYAANNIAKGILKYAHSGGVRLGGLICNERKTDKELELAEALAARLGCKLIHFVPRDNIVQHAELRRQTVIQYAPDSKQAAEYRELARKIHENSGKGVIPTPITMEELEDMLIEFGIMKTEEQQLAELQAKEAATAVAG
>IMG2517572208
MP-QNADNVLDHFNLFRQPEYREMFENKKTNF-ENPVADERLEQVREWTKTEEYREKNFAREALTVNPAKACQPLGAVFAAVGFESTLPFVHGSQGCVAYYRSHFSRHFKEPTSCVSSSMTEDAAVFGGLNNMIDGLANAYNMYKPKMISVSTTCMAEVIGDDLNAFIKTAKEKGSVPQEFDVPFAHTPAFVGSHITGYDNVIKGVLEHFW-DGKAGTAPKLE-RTP--NEKINFLGGFDGYTVGNLREVKRIFGSMGVDYTIIGDNSDVWDTPTDGEFRMYD-GGTKLEDVAAALNARATISMQEFCTEKTLPYIASK-GQEVVALNHPIGVQGTDKFLMEISRLTGKPISAELTKERGRLVDAIADSAAHIHGKKFAIYGDPDLCLGVAGFLLELGAEPTHILSTNGGKAWAEKVQAMLDASPFGKNCHVYPNKDLWHMRSLLFTEPVDFLIGNTYGKYLDRDTG-------TPLIRIGFPIFDRHHMHRYPVWGYQGAMNVLVWILDKIFDEIDRNTNVVAKSDYSFDIIRMSLAQA--ETIEEIKAR--NKDLIKEVLEVYPEKTAKRRAKHLGTFEDGK------PDCGVKSNIKSIPGVMTIRGCAYAGSKGVVWGPIKDMIHISHGPVGCGQYSWASRRNYYIGT---TGVDTFGTMQFTSDFQEKDIVFGGDKKLAKIMDEIEDLF-PLNKGITVQSECPIGLIGDDIEAVSKAKSKEFGG-KTIVPVRCEGFRGVSQSLGHHIANDAVRDWVFDKQDG-K-PARFEQTPYDVAIIGDYNIGGDAWSSRILLEEMGLRVVAQWSGDGTIAELEATPKAKLNVLHCYRSMNYISRHMEEKYGIPWVEYNFFGPSKIEESLRKIASHF-DDRIKEGAEKVIAKYRPLMDAVIAKYRPRLEGKKVMLFVGGLRPRHVIGAYEDLGMEVIGTGYEFGHNDDYQ--------------------------RTT--------------------------HYVKDGTLIYDDVTGYEFEKFVEKIQPDLVGSGIKEKYVFQKMGVPFRQMHSWDYSGPYHGYDGFAIFARDMDMAINSPVWKFAKAPW-AA----------------MS-LRQIAFYGKGGIGKSTTSQNTLAALAEMGKKILIVGCDPKADSTRLILHAKAQDTILSLAAEAGSVEDLEIEDVMKVGYQDIRCVESGGPEPGVGCAGRGVITSINFLEENGAY-DG--VDYVSYDVLGDVVCGGFAMPIRENKAQEIYIVMSGEMMAMYAANNISKGILKYANSGGVRLGGLVCNERQTDKELELAESLAKKLGSKLIYFVPRDNIVQHAELRRMTVIEYAPESKQAEHYRELARRVDANVGAGTIPTPITMDELEDLLMEHGIMKSIDESQVGKTAAELAVA---
>IMG2593339136
-------MLLRHT---------------TSEIKE--------------------------RSALTINPAKTCQPIGAMYAALGIHRCLPHSHGSQGCCAYHRSTLTRHYKEPVMASTSSFTEGSAVFGGQSNLLQAIHNIFSIYEPDVIAIHTTCLSETIGDDIPQIIATARDKKYIPDGRYVIHANTPSYVGSHVTGFSNMVKGMVTYFA---EPGT------Q----TKTINIIPGWVE--PSDMREIKRICYMMGIEIILFPDTSDVLDCPQTGRFEFYPKGGTTIEELKAAGRSRMTLALGRSASVAAARELDSKCKVACEVMELPIGLRATDQFVDTLRRVARVEVPTLLEDERGRLMDMMTDMHQYFAGRRVALWGDPDQLVSLTEFLVDLDMRPVYIVTGTPGKKFLSRIEKALRGKV--PEAKVQECSDMFLLHQWIKQEKVDLLIGNTYGKYISRDED-------IPLLRYGFPILDRIGHSYFPSVGYVGAMRLLEKILGLLMDRQDRD-----APEESFELVMMA-------------HLPDPSNVKKQLIQKYPTKVARKRSQQIVINAVAEDK-TVP-E--ILANVRTTPGIITQRGCTYAGCKGVVLGPTRDIVNITHGPIGCGFYSWLTRRNQTRPEGPE-D-HNFMTYCFSTDMQDDQIIFGGEKKLRQAIQEAYDLFHP--KAIAVFATCPVGLIGDDIHAVCREMKEKL-G-INVFGFSCEGYKGVSQSAGHHIANNQLFKHVIGRDD-TV-----DPHPFKINMLGEYNIGGDAFVIEDILERCGIKLVATFSGNSTVGKFENAHTADLNCVMCHRSINYVADMIEKKYGVPWIKVNFIGAQSTAKSLRKIAVYFDNPELTARVEKVIEEETKAVEAVRKEVKSRCEGKLAMLFVGGSRAHHYQDLFREIGMKTIAAGYEFAHRDDYEGRRVLPTIQVDADSRNIEELTVEPDPEKYRPRRTPEQLKALNEKGLEVKGYEGMMPQMDNQTLVIDDISQYETEKLLEIYKPAIFCAGIKEKFGVQKFGIPCLQLHSYDYGGPFAGFKGAINFYKTVDRMINTQLWSYIKAPWQVNGLLEAE----LVNS-----MRKIAIYGKGGIGKSTTTQNTVAALAEMGKKVMVVGCDPKADSTRLLLGGLAQKTVLDTLREEG--EDVDLEDIRRVGFGGTLCVESGGPEPGVGCAGRGIITSINLLEQLGAY--RQELDYVFYDVLGDVVCGGFAMPIREGKAEEIYIVCSGEMMAMYAANNICKGIVKFAEAGGVRLGGLICNSRKVDNERELIEAFAKKLGTQMIHFLPRDNDVQRAEINRKTVIDWNKEAPQANEYRTLARNIDQNR-MFVIPKPLKIEELEKLLLDYGLLN--------------------
>IMG642555149
-------MLLRHT---------------KTEVME--------------------------REALTINPAKTCQPIGAMYAALGIHGCLPHSHGSQGCCSYHRSTLTRHYKEPVMAATSSFTEGASVFGGQANLVSAIDNIFTVYEPDVIAVHSTCLSETIGDDLKQISTKAKDDGKVPEGKYVIHAATPSFVGSHVTGYANMVQAMAEQFA-E-STGN------K----LDQINIVAGWME--PADMREIKRLAKEIGVKIQLFPDTSDVLDAPQIGKHVFYPKGGISIPDLKSTGDSKYSIGLGCFSGEPGAIALEKTCKVPFQTEDLPIGLRATDRFLTALAKAAGVKIPDSITDERGRLVDVMTDMEQYFDGKKVALFGDPDQLIPLTEFLVDLNMKPVHIVSGTPGKRFEQRMQAILSETV--PDANIKNQADMYLLHQWIKNEPVDLLIGNTYGKYIARDED-------IPFVRFGFPILDRIGHSYFPSAGYMGGLRLAEKILGVLMDRQDRD-----APEESFELVM----------MESRNKYPDPSTIKEELLKKYPPKVAKKRAKAIVIND--PEE--IP-Q--VQANTRTIPGIITQRGCSYAGCKGVVLGPTRDIVNLVHGPIGCSFYAWLTRRNQTRPDSPE-G-ENYMTYCFSTDMQEEHVVFGGEKKLKQAIQEAYDLFHP--KAIGIFSTCPVGLIGDDVHAVSKEMREKL-GDCNIFGFSCEGYKGVSQSAGHHIANNQVFKHVVGLDD-TD-----NGGKFKINMLGEYNIGGDAFEIERLLDKCGITLVASFSGNSTINQFENSHTADLNVIMCHRSINYMAEMMETKYGIPWMKVNFIGAESSAKSLRRIARYFEDDELMARVEEVIAEEMPAVDAIISDIYPRTKGKLAMLFVGGSRAHHYQELFAELGMETLSAGYEFGHRDDYEGRKVIPNIKIDADTKNIEELKVTADPDKFKPRRTEEELAKLKAEGLDIREYEGMMPDMKSGSLVIDDISHYESEKLIELYKPDIFCAGIKEKYVVQKMGVPLKQLHSYDYGGPYAGFTGAMNFYKDIDRMVNSRVWKLIQAPWED--ELEAT----YVTQ-----MRKIAIYGKGGIGKSTTTQNTVAGLAEMGNKVMVVGCDPKADSTRLLLGGLTQKTVLDTLREEG--EDVELEDIIKEGYGASRCTESGGPEPGVGCAGRGIITSVNLLEQLGAYDDEWGLDYVFYDVLGDVVCGGFAMPIRDGKAQEIYIVVSGEMMAMYAANNICKGILKYADAGGVRLGGLICNSRKVDNEREMIEELARQLGTQMIHFVPRDNMVQRAEINRKTVIDFDPSHNQADEYRALATKIDQNE-MFVIPKPLEIEELEKLLIDFGIAN--------------------
>IMG2622736529
--------MLDCT---------------PKEIKQ--------------------------R-HGVINPAKTCQPIGAMYAALGIHSCLPHSHGSQGCCSFHRMHLSRHFREPAMASTSSFTEGASVFGGGANLKTSIKNVFSIYNPEVMAIHTTCLTETIGDDIPSIIKSAE----VPEGKLVIHANTPSYQGSHITGFSNMTKGMVTYIA-E-ATSS------AK---KEQVNIIPGFVN--PGDMREIKRLVKAMGIKFIMFPDTSGVMDAPMTGKFSMYPKGGATVAQIKDSGNSKLTLALGRFASNDAAEALTKKCQVPSTALKTPIGIKATDAMLLTLRRAFAQDVPAELEEERGQLVDIMTDTHFHFHGKTVAIFGDPDIVTGLTEFVLSLGMVPLHILTGTPGGAFEDDVNEMISQAI--TA-NVKAGGDLFTLHQWIKNQPVDLIIGNTYGKYIARAED-------IPLVRVGFPVLDRSVHSYLPIVGYRGAMRLIESISGALLERADRD-----AADEDFELVMMA----V-----------T-KEL-QEILDQYPSKVQKNRRKHILIKDGQPPQ-----I--IEANTRTVPGIITNRGCAYAGCKGVVLGPIKDMVHITHGPIGCAYYTWGTRRNKAKTDPSQ----YFLNYSFSTDMQESDIVFGGEKKLAKVIDDIVDIFHP--KAITVSATCPVGLIGDDVGAVAKAAEGRH-G-IPVLSFSCEGYKGVSQSAGHHIANNILMDKVIGASDMEE-----APGKYAINILGEYNIGGDSWEIERVLKEIGYTIVSVMTGDGSYKDLRNAHTAELNLVQCHRSINYIAEMLETKYGTPWLKVNFIGVNGTIDSLRNMAQYFGDQALIEKTEEVIAREVARVEPLMDQYKKICDGKTAFCFVGGSRGHHYQGLFAELGIETVLAGYEFAHRDDYEGREVIPTIKTDADTKNIPELHVTTDERRFRLKVSPEKMEELKKK-IPLSYYAGMNAEMKDGSIIVDDLNHFETEEFIKILKPDIFASGIKDKYVIQKMGIPAKQLHSYDYSGPYAGFNGAVNFARDVSMGFASPTWNYIVPPWQDEPLLSGT----VNE-E----MRQVAIYGKGGIGKSTTTQNTVAALAEAGKHIMVVGCDPKADSTRLLLNGLCQKTVLDTLRDEG--DDIDLDDILKPGFKNTMCVESGGPEPGVGCAGRGIITSINMLESLGAYTPE--LDYVFYDVLGDVVCGGFAMPIREGKAEEIYIVASGELMALYAANNIAKGIQKYATSGKVRLGGIICNSRKVDNELPLLKAFAEELGSQLIYFVPRDNVVQRAEINKKTVVHFEPEAGQAEEYRNLAKAIDENK-MFVIPKPMTQDRLEELMMQHGFLDAIA-----------------
>IMG2503707003
--------MLDAT---------------PKELVE--------------------------RKQLRINPAKTCQPVGAMYAALGIHNCLPHSHGSQGCCSYHRTVLSRHFKEPAVASTSSFTEGTSVFGGGANVKKAVKNVFAMYNPDIIAIHTTCLSETIGDDLTTYISEME----IPEGKLVIHANTPSYVGSHVTGFSNMVNGMVQYLS-K-SSGG-------K---NGKFNIIPGFVG--PADMKEMKRIFKLMDIPYIIFPDTNGVFDTPNTGDYKMYPKGGTKIEDIVDAGNSDFTVAFGNYASELAAKSLENKCKVPYKTLRTPIGIDAMDDLLMNLVRMTGKEVSAELEEERGQLLDMMIDSAQYFNGKKVAIVGDPDVVISLTQFVITLGMTPKYVITGTPGLLFEKEIKAMMDEAL--EG-IVKANSDFFEMHQLIKNEGVDLLISNTYGKFIARAED-------IPFVRFGFPVMDRYGHQYTPKVGYYGAIKLVETMLNAMLDKEERE-----CAEEDFETVR------------------MLNKIVDEVLEPYPAKTYKNRKKHIVVKTEDPSP-----V--IEANIRTVPGVITSRGCCYAGCKGVVMGPIKDMVHITHGPVGCSFYSWGGRRNKAKNEGSQ----NFMEYVFGTDMEEKDIVFGGVGKLKQAIKEAVEIFHP--KAIGIYATCPVGLIGDDINAVAQEAKKLY-G-INVLAFSCEGYKGVTQSAGHHIANNTVMSEIIGTGKGEH-------KKYSINILGEYNIGGDAWEIERILNKIGYNVVATLTGDGSYERIQNAHTADVNLVQCHRSINYIAEMMETKYGIPWIKCNFIGIQGTVDTLRDLAKVFDDPYLYKKTEEVIEEELADIQVDMQYYREKLEGRLACLFVGGSRSHTYQVLLKDFGVKTILAGYEFAHRDDYEGREVIPTIKIDADSKNIPQLTVHPDKEKYHVVLPKERIEALKAEGVPLAYYGGMEKEMDENTVIIDDMNAHEMEKFIKELHPDMFLTGIKEKYAIEKMGVLSRQLHSYDYTGPYAGFKGAIIFARELAGGIYTPAWKYLTPPWKKESLLEGK----VVGGE----MRQVAIYGKGGIGKSTTTQNLTAGLAEMGKKIMVVGCDPKADSTRLLLGGLAQKTVLDTLREEG--EDVDLDEILKKGYGGIKCVESGGPEPGVGCAGRGIITSINMLEQLGAYDDN--LDYVFYDVLGDVVCGGFAMPIREGKAQEIYIVASGEMMAMYAANNISKGISKFANSGGVRLGGIICNSRKVENERELLEAFAKKLGTQLIYFVPRSHDVQKAEINKKTVIEFSPEVEQADEYRALAKAIDGND-MFVIPKPMAQDDLEAILMEHGLMD--------------------
>IMG2551306566
MP-QNADKVIDHEMLFREPEYQELFKNKKENF-EFNHSDTKVQEIRDWTKSRDYMEKNFARDSLVVNPAKACQPLGAVYVANGFHKTLSFVHGSQGCVAYYRSHFSRHFKEPTSCVSSSMTEDAAVFGGLNNMIDGLANTYNLYKPDMIAVSTTCMAEVIGDDLNAFIKTSKEKGSIPAEFDVPYAHTPAFVGSHITGYDNALLGVLQHFW-DGKSGTTAPLT-RVA--DDSINFIGGFDGFVVGNMREIKRIFDLFGASYNIICDPSEVWDTPTDGEFRMYE-GGTTKDTVEKALNAKATIVFQEYCAEKTIKYLKDK-GQEVVVLNCPVGVAGTDRFIQAIADLTGKDVPDQLIKERGRLVDAMADSQAHLHGKRFAMYGDPDQLLGLTEFILELGAEPAHVLSTNGTEDWATKVQALFDASPYGAGCKAYPKRDLWHMRSLMNVEPVDFLIGNTYGKYLERDTG-------TPLIRMVFPIFDRHHYHRFPTWGYEGALRTLVMFLDEYFETLDANTIIPGKTDYSYDIIRMSI------TVEDRKAE--NKALIDEVLKAYPEKMAKRRAKHLGTYEEGK------PDCGVKSNIKSLPGVMTIRGCAYAGSKGVVWGPIKDMIHISHGPVGCGQYSWAARRNYYIGV---TGVDTFVTMQFTSDFQEKDIVFGGDKKLDKIIDEIQDLF-PLNKGISIQSECPIGLIGDDIEAVSKKKSKEYEG-KTIVPVRCEGFRGVSQSLGHHIANDAIRDWVFDKTDP-NKRPDFVSTPYDVAIIGDYNIGGDAWSSRILLEEMGLRVIAQWSGDGTIAELENTPKAKLNVLHCYRSMNYISRHMEEKYGIPWVEYNFFGPSMIEKSLREIASHF-DDTIKANAEKVIAKYKPMVEAVIAKYKPRLQGKKVMLYVGGLRPRHVIGAYEDLGMEVVGTGYEFAHNDDYQ--------------------------RTT--------------------------HYIKDGTLIYDDVTGYEFEKFVEKVQPDLVGSGIKEKYVFQKMGVPFRQMHSWDYSGPYHGYDGFAIFARDMDMAISSPIWGLSKLPF-KK---KAA----------------------------------------MGQKILIVGCDPKADSTRLILHAKAQDTILSLAAEAGSVEDLELEDVMKVGYRDIRCVESGGPEPGVGCAGRGVITSINFLEENGAY-DG--VDYVSYDVLGDVVCGGFAMPIRENKAQEIYIVMSGEMMAMYAANNISKGILKYANSGGVRLGGLVCNERQTDKELELAESLAKMLGSRLIHFVPRDNIVQHAELRRMTVLEYAPDSKQAGEYRTLANKVHANAGNGTIPTPITMDQLEDLLMEHGIMKQIDESQVGKTAADLAA----
>IMG2595699009
MP-QSAEKVLDHSLLFREPEYKEMFAKKRADM-ENMPATEKVQETADWTKSWEYREKNFARESLSINPAKACQPLGAVFAAAGFEKTLSFVHGSQGCVAYYRSHLSRHFKEPCSAVSSSMTEDAAVFGGLNNMVEGLKNAYALYSPKMIAVSTTCMAEVIGDDLQSFIIGAKDKESVPQDFPVPYAHTPAFVGSHTTGYDNMLRGILEGFW-ANAE--------VTK--NETINIVPGFDGFAVGNNRELKRILDLMGVEYTILSDVSDQFDTPSDGEFRMYD-GGTTLEAAKNAVNAKATISLQQYCSTKTLQYAKSF-DQETASFHYPMGVAATDEFLMKVSEITGKEIPEELRMERGRLVDAMADSQATLHGKTYAIYGDPDFVYAMARFVLEFGGEPRHCLATNGTKPWAKKMQALFDSSPFGAECKAYPGNDLWHMRSLLATEPTDFLIGNSHGKFLERDTG-------VPLIRLTFPIFDRHHHHRFPVWGYQGGLRVLVTLLDKAFDALDAAGLEPG-GDISFDLTRMSLD------HKNDAEF--HANLIEEVLKAYPDKAQKKRSRHLSVAKPADASEEG-SECAVKSNIKSIPGVMTIRGCAYAGSKGVVWGPVKDMVHISHGPVGCGQYSWAQRRNYYTGT---TGVDTFVTMQFTTDFQERDIVFGGDKKLEKVIDEINELF-PLANGISVQSECPIGLIGDDIEAVARKKKSET-G-KTVVPVRCEGFRGVSQSLGHHIANDTIRDWVLDKSE-----REFEATDYDVTIIGDYNIGGDAWASRRLLEEMGLRVIGSWSGDGTLAELEQAPKAKLNLIHCYRSMNYICRHMEEKHGVPWTEYNLFGPTQIAQSLRHIASYF-DDTIKEGAERVIAKYQPLVDAVISKYKPRLEGKTVMLYVGGLRPRHIVNAYDDLGMEIVGTGYEFAHNDDYQ--------------------------RTG--------------------------HYVKEGTLIYDDVTGYELEKFIEQIRPNLVGSGIKEKYPVQKMGIPFRQMHSWDYSGPYHGYDGFAVFARDMDLAINNPVWDLFDAPW-TK---TEP--LAVAAE-MSS-LRQIAFYGKGGIGKSTTSQNTLAALVEMGQKILIVGCDPKADSTRLILNTKMQDTVLSLAAEAGSVEDLELEDVLKLGYKGIKCTESGGPEPGVGCAGRGVITAINFLEENGAY-DD--VDYVSYDVLGDVVCGGFAMPIRENKAQEIYIVMSGEMMALYAANNIAKGILKYAHSGGVRLGGLICNERQTDQELELSEALAEKLNTKLIHFVPRDNIVQHAELRRQTVIQYAPDSNQAKEYRTLAEKIHANSGQGTIPTPVSMDELEQMLLDFGIMKTEEQALAELQAKEAAKAAEA
>IMG2708742690
M----AMRIKDHNELFQEQEYLEQFARKRE-F-EDPWPAEKVKEIAEWTKTEEYKELNFKRKNIKINPAKACQPLGAIFCSSGFAGTMPFVQGAQGCAAYFRSHLNRHFKEPFAAISTSMTEDAAVFGGLNNMLEGLENAYKLYSPKMIAVCTTCMAEVIGDDLNSYIRTAREKDLIPKDLPVPFAHTPSFVGSYLNGYDNMMKGILSSIT-PG----------KKGEPNGNINIIPGFDTY-TGNYRELKRLLDIMDVKHTILADVSDIFDSPNTGEYKLYP-GGTPLADAMDSINATATVALQRYSTAKTMDYIQKEWSQKVFVLP-PIGIKNTDSFFEEISRVTGKTVPREIWDERGRAVDAMIDSHPYVHGKRFALVGDPDLLLGLISFIMEMGGVPVHIVCTNGDKTFEEEANRMLAESPFGSEAKVYAGKDMWHLRSLLFTEPVDLLIGNSYAKFLWRDTG-------TPLIRIGFPLFDRHHLHRYPVIGYQGVLNLVNWVVNTVLDEMDRKT----INTTSFDVIRMSSAIK-----D-------TQKMIEEVLEAYPDKSKKDRAKHLAANDPT--GQC--STCQVKSNVKSRPGVMTVRGCAYAGAKGVVWGPVKDQLTISHGPVGCGQYSWWARRNYYNGQ---TGIDTFGTMHITTDFQEKDIVYGGDKGLDAALHELKELF-PLAKGMGILSECPVGLIGDDIEAVSKRVAKEF-G-IPIVPVRCEGFRGVSQSLGHHIANDTIRDYVLG------KGVLEKTTPYDVALIGDYNIGGDAWASRKMLEEMGLRVIAQWTGDASVNELGIATKSKLNLIHCYRSMNYICRHMEEAYGIPWAEFNFFGPTKIYQSIRKIASYF-DDTIKENAEKMIEKYKPEMDKVIEYYKARLEGKKVMLYVGGLRPRHTIGAYEDLGMEVVASGYEFGHNDDYK--------------------------RTY--------------------------PDMKEGAVIMDDATLYEMEEFTRRLRPDMVGSGIKEKYSYHKMGVPFRQMHSWDYSGPYHGFDGFPVFARDMDMTVNSPTWNLIEK------------------------MRQIAVYGKGGIGKSTTTQNTVAGLSQAGYKCMIVGCDPKADATRLILHAKAQTTVMDLARERGTVEDLEVGEVLLTGFNGIRCAESGGPEPGVGCAGRGVITAINFLEENGAYDAD--TDFVFYDVLGDVVCGGFAMPMREGKAKEIYIVTSGEMMAMYAANNISRGILKYAQSGGVRLGGLICNSRKTDKEYELISELAKKLGTQLIHFVPRDNQVQRAELRRMTVIEYSPEHPQAEEYRILAKKIADNR-DLVIPTPISMDELEQLLMDFGIMESEEAVA--------------
>IMG650716086
MP-QSAEKVLDHAPLFREPEYRKMLAEKKRNF-ERPYPDRTVTDQREFTKTWHYREINLAREALVVNPAKACQPLGAVFAAAGFERTMSFVHGSQGCVAYYRSHLSRHFKEPSSAVSSSMTEDAAVFGGLKNMVDGLANTYKLYDPKMIAVSTTCMAEVIGDDLHGFIENAKDEGAVPHDFDVPFAHTPAFVGSHVDGYDSMVKGVLENFW-KGEQ--------RTV--NPGINIIPGFDGFCVGNNRELKRLLNLMGVSYTFIQDASDQFDTPSDGEFRMYD-GGTKIEDVRAALNAEATVSLQQYNTRRTLEYCKAA-GQSTVSFHYPLGVKATDEFLVKVSEISGREIPEAIRLERGRLVDAMADSQSWLHGKKYAIYGDPDFVYAVARFIMETGGEPTHCLATNGTPAWEAEMKKLLASSPLGNDAQVWASKDLWAMRSLLFTEPVDLLIGNSYGKYLERDTG-------TPLIRLMFPIFDRHHHHRFPLMGYQGGLRVLTTILDKIFDRLDRETMQVGVTDYSYDLTRMSLD------YENDDAL--HEKLIEEVLSHYPDKAAKRRKKHLSVARNKQET----SECDVKSNIKSIPGVMTIRGCAYAGSKGVVWGPIKDMVHISHGPVGCGQYSWSQRRNYYVGT---TGIDAFVTMQFTSDFQEKDIVFGGDKKLEKIIDEIEELF-PLNNGVTVQSECPIGLIGDDIEAVSRKKAEEY-N-TTIVPVRCEGFRGVSQSLGHHIANDAIRDWVF--DT--TEV-AYEAGRYDVNVIGDYNIGGDAWASRILLEEIGLHVVGNWSGDATLAEIERAPTAKLNLIHCYRSMNYICRHMEEKYGVPWMEYNFFGPSQIEASLRQIAKHF-GPEIEERAERVIAKYSGLTDAVIDKYWPRLHGKRVMLYVGGLRPRHVITAYEDLGMEIVGTGYEFAHNDDYQ--------------------------RTG--------------------------HYVKEGTLIYDDVTGYELEKFIERIRPDLVGSGIKEKYSVQKMGIPFRQMHSWDYSGPYHGYDGFAIFARDMDLAVNNPVWDLYDAPW-QK---VTMPAASGAAE-MAA-LRQIAFYGKGGIGKSTTSQNTLAALVDLGQKILIVGCDPKADSTRLILNAKAQDTVLHLAATEGSVEDLELEDVLKVGYRGIKCVESGGPEPGVGCAGRGVITSINFLEENGAY-ND--VDYVSYDVLGDVVCGGFAMPIRENKAQEIYIVMSGEMMALYAANNIAKGILKYAHAGGVRLGGLICNERQTDRELDLAEALAARLNSKLIHFVPRDNIVQHAELRKMTVIQYAPNSKQAGEYRALAEKIHANSGRGTVPTPITMEELEDMLLDFGIMKSDEQMLAELHAKEAKVIAPH
>IMG2721755127
MA-QVTEKIVDHTELFKQPEYTEIFESKK-QW-ENGSSCEEVAKIAEWTKTTEYREINFKREALTVNPAKACQPLGAVFAAAGFDGCLPYVHGSQGCVAYFRSHFNRHFKEPCSAVSDSMTEDAAVFGGLTNMVDGLANSYALYKPKMIAVSTTCMAEVIGDDLDAFIKTAKQKGSVPEDFNVPFAHTPSFVGSHITGYDAMIKGVLTCFW-EGKE--------RKP--DASINIIGGFDPYCVGNNREIKRMLDLMGVEYQFIGDNSEVFDTPADGEFRMYA-GGTTQEAVSKGLNAKATILMQGHCSEKTEAYITSK-GQEVVTLHYPVGIAATDKFVMEVSRLTGKPIPKELEIERGRLVDAMADSQAYFHAKKFAIFGDADLVLGMTEFLMELGAEPVHVMCSHAPKGFVEKTTALLAANPFGAGGKVWGSKDLWHMRSLLFTEPVDFLVGNSHGKYLERDTG-------TPLMRIGFPIFDRHHHHRFPTWGYQGGLIVLVKMLDKIFDTLDVQS----KDTSSFDLVR-----------MDVKER--NRKLIQDVLAAYPEKAAKKRVKHLNVYEEGK------PDCGVKSNIKSLPGVMTVRGCAYAGSKGVVWGPIKDMVHISHGPVGCGHYSWATRRNYYNGN---TGVDAFGTMQFTSDFQEKDIVFGGDKKLDKLIDEINILF-PLSKGISIQSECPIGLIGDDIEAVSKKKTKEC-N-KTIVPVRCEGFRGVSQSLGHHLANDMLRDWVLDKQDY-S-KAEYETTPYDVVLMADYNIGGDAWASRILLEEMGLRVVSQGTGDASLAEIERMPRAKLLLLHCYRSMNYIARHMEEKYGLPWFEYNFFGPTKIAESLRAIAEFF-DDTIKENAEKVIAKYQAQHDAIVTKYKPRLQGKKVMLYVGGLRPRHVVGAYEDLGMEVVGAGYEFGHSDDYQ--------------------------RTT--------------------------KYVKDSTLIYDDASSFELEKFAEAIKPDLMASGVKEKYVFQKMGIPFRQMHSWDYSGPYHGYDGFAIFARDMDMAINAPVWNMTKAPW-K-----------------MS-LRQIAFYGKGGIGKSTTSQNTLAALAEMGQKILIVGCDPKADSTRLILHAKAQDTVLSLAAEAGSVEDLEIEDVIRVGFSGIRCVESGGPEPGVGCAGRGVITAINFLEENGAY-DN--MDYISYDVLGDVVCGGFAMPIRENKAQEIYIVMSGEMMAMYAANNIAKGILKYANTGSVRLGGLVCNERQTDREYELADALAKKLNTTLIHFVPRDNTVQHAELRRMTVLEYDTDSKQAGEYRTLAKKIHANAGKGTIPTPITMEELEDLMMEFGVMQKDDDSIVGKTAA--------
>IMG2724679779
-------MLLRHT---------------TKDIKE--------------------------RKSLTINPAKTCQPVGAMYAALGIHGCLPHSHGSQGCCSYHRSALTRHYKEPIMAATSSFTEGSSVFGGQSNLIQAIDNIFTIYEPEVIAVHSTCLSETIGDDLTQIVEKARDGGKIPEGKHVIFCNTPSYIGSHVTGYSNMVSGMVKLLS-K-STGV------T----NDKINLISGWVE--PSDMREVKRMANLMGANFTLFPDTSDVVDAPQTGSYEMYPKGGTTIPDLIASGDNKATLAFGKWATEDAAIKLENKCKVPFEATELPIGVRATDRFIMELSKLAEVGIPEAITAERGRLVDMITDMQQYLHGKRVALFGDPDQLIPLVEFLLDMNMKPVYIVSGTPGKKMHKRLEELLLPTV--PEAKFQNGADMYLLHQWIKNEGVDLLIGNSYGKYIARDEN-------IPFLRMGFPILDRVGHSYFPTLGYMGGLRILEKILDLIMDKQDLE-----SSEPEFELVM-M------STDNKTNMFPDSSDLIEEILNKYPSKVAKKRAKSLVTNDPEIDQ-----E--IQSNIRTIPGIITQRGCCYAGCKGVILGPTRDIINIVHGPIGCSFYAWLTRRNQTDA-GPD-GE-NYMNYCFSTDMQDTNIVFGGEKKLEEAIREAYEIFKP--HSIGVFSTCPIGLIGDDVHAVSRKMKEEL-D-INIFGFSCEGYKGVSQSAGHHIANNGIFKHVVGLNN-TD-----PGGKFKLNLLGEYNIGGDSFVLEKYFEEMGITLVSTFSGNSTMSQFENAHMADLNAVMCHRSINYIAEMLEKKHGIPWIKINFIGADATAKSLRKIAKYFEDEELMAKTEEIIAREMLEVQATIEDVKSRTEGKLCMMYVGGSRAHHYQELFGEIGMRTISAGYEFGHRDDYEGRKVLDSIKIDADSRNIEELDIVKDEANWVAKKT-----SLEDKGYGFSEYEGMMPDMEKNSLVIDDISHWETEKLIEYYKPDIIGAGIKEKYVIQKYGVPLKQLHSYDYGGPYAGFKGAVNFYNDIDKMVNTKIWGLIPPPWKNEPELVAK----MADTA----MRKIAIYGKGGIGKSTTTQNTVAGLAEMGKKVMVVGCDPKADSTRLLLGGLAQKTVLDTLREEG--EDVVFEDIVKPGYGNTSCTESGGPEPGVGCAGRGIITSINMLEQLGAYEEDKALDYAFYDVLGDVVCGGFAMPIRDGKAEEIYIVVSGEMMAMYAANNICKGIVKFAQAGAVRLGGLICNSRLVDNERQMIEELAKKLGTQMIHFVPRDNMVQKAEIHRKTVIEYAPEHPQADEYRTLAKKIDQNQ-LFVVPTPLEIEELEGLLIEFGILN--------------------
>IMG2648501491
--------MLDFT---------------PKEIKE--------------------------RASGLINPAKTCQPIGAMYAALGIHRCLPHSHGSQGCCAYHRSHLTRHFRDPILASTSSFTEGASVFGGGANLKTAIKNVFAIYNPDVMAIHTTCLTETIGDDIPAFLNQAE----IPEGKIVIHANTPSYVGSHITGFSNMTRGMVNYLS-E-ATTE------TK---KEQVNIIPGFVN--PGDMREIKRLVKAMGINFIMFPDTSGVVDSPMTGKFEMFPKGGTTVEELKDTGNSKLTIALGSFASTDAAIALERKCKVPAKTLKTPIGVKATDEFLMTLRNTFVTEIPYELEEERGQLVDIMVDTHHQFHGKKVAIFGDPDIVIGLTELVLGLGMVPVHVLTGTPGSSFEKEVRAMLLESL--KG-NVKAAGDLFEFHQWIKNEPVDLIIGNTYGKYIARAED-------IPLVRVGFPILDRSVHSYMPIVGYKGAMRLVEMISNALLDRQDRD-----AADEDFELVMMS----V-----------T-KDL-ERILEAYPAKVKRNRKKHILIKDSQEPQ-----E--IEANTRTIPGIITNRGCAYAGCKGVVLGPLKDIVHITHGPVGCGYYSWLTRRNKAKTPDGK----NYLAYCVTTDMQEKDIVFGGEKKLAQVIDEVVEIFKP--NAITISATCPVGLIGDDIQAVAKAAQEKH-G-IPVMGFNCEGYRGVSQSAGHHIANNGLLEWVVGKGEMTA-----APAKYSINILGEYNIGGDSWEIHRILEEIGYHVIAVASGDGSYEDLKNAHVADLNLVQCHRSINYIAEMLEIKYGTPWLKVNFIGVEATCQSLRDMAQYFGDEELIKKTEEVIAKELARIEPILEQYRKICKGKTAFCFVGGSRGHHYQKLFEDLGIETVLAGYEFAHRDDYEGRQVIPHIKVDADSKNIPELHVEPDPKFFKLRISPEKAEELKKK-IPLSYYAGMNVDMKDGHVIIDDMNHFETEEFIRILKPDIFASGIKDKYIPHKMGIPSKQLHNYDYSGPYAGFNGAVKFAQDVTAMFTNPAWNFIAPPWKGKPLLEGQ----LQK------MRQVAIYGKGGIGKSTTTQNTVAALAEMGKRVMVVGCDPKADSTRLLLHGLNQKTVLDTLRDEG--EDIDLEDIMREGYGGTKCVESGGPEPGVGCAGRGIITSINLLESLGAYEDN--LDYVFYDVLGDVVCGGFAMPIREGKAQEIYIVASGEMMALYAANNICKGIKKYAQSGGVRLGGIICNSRKVDNELELLQHFAKELGSQLIHFVPRDNMVQRAEINKKTVIDYDPTHPQADEYRTLARNIDGND-MFVIPSPMTQDRLEELLMEHGILD--------------------
>IMG2617271295
MT-DNLGQVKDHFELFHTDTYQDLFEYKRQ-F-EGAHSRDLVAETAEWTKSWDYREKNFAREALTVNPAKACQPLGALFVAAGFEDTLPYSHGSQGCVAYFRSHLTRNYKEPFQAVSSSMTEDAAVFGGLSNLKAGLENSYTLYKPKMIALCTTCMAEVIGDDIGAYITTAKNEGHIPEDLPVPAAHTPSFVGSHITGYDNMLKSILKTLT-KDE---------KSETTNGKFNFNLGFDPY-IGNIRELKRILGLFGVDYTVLSDNSDTFDSPNTGEFKMYN-GLTTLADTADSINAEGTVFFQKYTTPKTQEYIAKEWGQKTYNFR-PFGIKGTDEFLMTLSAITGKPIPLELQQERGRAVDALTDSQAWIHGKKIALYGDPDHVLSLVQFLLEMGAEPTHIVVTNSNDEFEAEARELLTNSPYGQGGTVWGGKDLWHLRSLMFTEPVDLLIGNSYGKYLWRDTG-------TPLVRIGYPIFDRHHMHRYATLGYQGAINQFNWIVNTILEELDRKTIVPAKTDISFDLIR-------MTTVE------DRKALIDEVLEAYPDKAKKLRAKHISVQEAEK------ADCGVKSNKKSVPGVMTTRGCAYAGAKGVVWGPVKDMIHISHGPVGCGYYSWSGRRNYYIGT---TGVDTFGTMQFTSDFQERDIVFGGDKKLAKLIDELGELF-PLSQGTTIESECPVGLIGDDIEAVARAKAKET-G-KPVIPVRCEGFRGVSQSLGHHIANDTVRDWVLPKADEYRPDG-FEPGPYDVNIIGDYNIGGDAWPSRLLLEEIGLRVISQFSGDGTFNEVVMTPLAKLNLIHCYRSMNYICRFMEEKYGIGWLEYNFFGPTQIAKSLRKIAAQF-DETIQAKAEEVIAKYQPRMDAIVDKYRARLEGKKVMMMVGGLRPRHVVPAFTDLGMDVIGTGYEFGHGDDYK--------------------------RTA--------------------------EYVNEGTVIYDDVSGYEFEEFAKELKPDLIAAGIKEKYVFQKMALPFRQMHSWDYSGPYHGYDGFEVFARDMDMAINNPTWGLINPPW-A--------------------MRQIAFYGKGGIGKSTTSQNTLAAMAEKGQRIMIVGCDPKADSTRLMLHSKAQTTILHLAAERGAVEDLELEEVLLTGYRGVKCVESGGPEPGVGCAGRGIITAINFLEEEGAY-ED--LDFVSYDVLGDVVCGGFAMPIREGKAQEIYIVVSGEMMAMYAANNIARGVLKYAHSGGVRLGGLICNSRNTDREVELIEALAAKLNTQMLHFVPRDNVVQHAELRRMTVNEYAPTSNQAQEYAQLADKIINNK-NLTIPTPITMDELEELLIEFGILDGDEEYALEADKLAAV-----
>IMG2721755135
-M-QTVDEIKPCYPLFRDDDYKDSLKNKQTLF-EERHSPEKVKEVFAWTTTKEYQDLNFGRQALTVDPAKACQPLGAVLCALGFEKTLPYVHGSQGCVAYFRSYFNRHFKEPISCVSDSMTEDAAVFGGQKNMFDGLENAKAIYKPEMIAVSTTCMAEVIGDDLNAFINNTKKEGHIPQDFPVPFAHTPSFVGSHVTGWDNMFEGIIRSFTL-------NTMEGKVAGSNKKLNFVPGFETY-LGNFRVIKRMMAEMGVDATLMSDPTEVLDTPADGEFRMYA-GGTTQAEIKDAPNAISTILIQPWQLEKTKKFVENTWNHEVPKLNIPMGVEWTDDFLMKVAELTGKPIPESLAKERGRLVDMMSDSHAWLHGKKFALYGDPDFLMGMVKILLECGAEPTHIVCHNGGKRWKKAMEALLAGNPFGVNGKVYMGADLWHLRSLCFTDKPDFLIGNSYGKFIQRDTLHKGKEFEVPLIRIGFPLFDRHHLHRQTTIGYEGAMQVVTTLVNAVLERLDTETMGMGTTDYNFDLIRMSAL-----TRE------ETEALIQEVLEVYPEKAKKDRAKHLAVNDQAEEQS---KKC-ITSNRKSLPGVMTIRGCAYAGSKGVVWGPIKDMIHISHGPVGCGQYSRAGRRNYYVGT---TGVDTFGTMNFTSDFQEKDIVFGGDKKLAKLINEVELLF-PLHKGISVQSECPIGLIGDDIEAVSKKGAKEI-E-KPIVPVRCEGFRGVSQSLGHHIANDAIRDWVLDKRDG----QAFESTPYDVSIIGDYNIGGDAWASRILLEEMGLRVVAQWSGDGTLAEMENTPKVKLNLLHCYRSMNYISRHMEEKYGIPWLEYNFFGPTKIAESLRAIAAHF-DDTIKAGAERVIAKYQPMMEAVIAKYKPRLQGKTVMLYVGGLRPRHVIGAYEDLGMEVIGTGYEFAHNDDYD--------------------------RTM--------------------------KEMGNATLLYDDVTGFELEEFVKKLKPDLVGSGIKEKYVFQKMGIPLRQMHSWDYSGPYHGYDGFAIFARDMDMAISNPCWSKLVPPWKQQP--VEAAELPKAA--MAK-LRQAAIYGKGGIGKSTTTQNLVAALAEAGKKVMIVGCDPKADSTRLILHSKAQNSVMELAAEAGSVEDLELEDVLSVGYGGIKCVESGGPEPGVGCAGRGVITAINFLEEEGAYDED--LDFVFYDVLGDVVCGGFAMPIRENKAQEIYIVCSGEMMAMYAANNIAKGIVKYANSGGVRLAGLICNSRNTDREDELIIALAEKLGTQMIHFIPRDNAVQHAEIRRMTVIEFDPRHKQADEYRALAKKIVDNT-KFVIPTPITMDELEALLMEFGIMEVEDTTIIGKTAAELAAA---
>IMG2599185147
-M-QNVDDIKQSYPLFRQDEYTDVLARKKADY-EAGHADAKVQETFLWTTTEEYKNLNFEREALTVNPAKACQPLGAVLCALGFEKTLPYVHGSQGCVAYFRTYFNRHFKEPVACVSDSMTEDAAVFGGQKNMIDGLENAKALYKPEMIAVSTTCMAEVIGDDLNAFIGNAKKAGAVAEDYPTPFAHTPSFVGSHVTGWDNMFEGIGRYFTL-------NSMEGKVVGSNGKINLVPGFETY-LGNYRVVRRMMEEMGVAYSLLSDPSEVLDTPADGEYRMYE-GGTTLDEIKDAPNAINTILLQPLHLEKSKKLAELTWKHEVPKLDIPMGLEYTDAFLMEVSRLTGKAIPDSLAKERGRLVDMMTDSHTWLHGKKFALYGDPDFTLGLTKFLLELGAEPTHVLSQSGGKRWEKKMKKMLAECPVNNETQIFSRHDLWHFRSLMFTEKPDFMIGNSYGKFIQRDTLHKGKEFEVPLIRIGFPIFDRHHLHRSTTLGYEGAMQMLTTLVNAVLERLDDETRVMAQTDYNYDLVRMSNL-----TKD------EAQALIQEVLEVYPEKAKKDRAKHLAVNDTSVEN----QKC-VTSNRKSLPGVMTIRGCAYAGSKGVVWGPIKDMIHISHGPVGCGQYSRAGRRNYYVGT---TGVNSFGTMNFTSDFQEKDIVFGGDKKLSRLITEIEQLF-PLNRGISVQSECPIGLIGDDIEAVSKASSKEI-G-KPVIPVRCEGFRGVSQSLGHHIANDAIRDHVFDREGG---GNGVEPGKYDVAILGDYNIGGDAWSSRILLEEMGLRVVAQWSGDGTLAEMEQTPKVKLNLLHCYRSMNYISRHMEEKYGIPWVEYNFFGPTKVAESLRKIASYF-DDSIKAKAEEVIAKYQPLMQAVIDKYKPRLQGKKVMLYVGGLRPRHVIGAYEDLGMEVVGTGYEFAHKDDYE--------------------------RTN--------------------------HDVKDATLIYDDVTGFEFEEFVKRVKPDLIGSGVKEKYIFQKMGVPFRQMHSWDYSGPYHGYDGFAIFAKDMDMTLNNPCWKQMTPPWK----ASAEADQKAVA--MA--LRQAAIYGKGGIGKSTTTQNLVAALAEMGKKVMIVGCDPKADSTRLILHSKAQTTVMHLAAEAGSVEDLELEDVMAVGYGNVKCVESGGPEPGVGCAGRGVITAINFLEEEGAYDED--LDFVFYDVLGDVVCGGFAMPIRENKAQEIYIVCSGEMMAMFAANNIAKGIVKYATSGSVRLAGLICNSRNTDREDELIEALAARLGTQMIHFVPRDNVVQHAEIRRMTVIEYDPKAKQADEYRALARKIVENK-MFIVPTPLEMDDLEELLMEFGILEEEDESIVGKKAGEVA-----
>IMG2721755693
MS-ER--NIVDHNQLFRQDKYVRQREEKRA-F-EAPCSPEEVTATLEYTKTKEYKDKNFARTAVVVNPAKACQPLGAVMAALGFEKTLPFIHGSQGCTAYFRSHLARHFKEPVPAVSTSMTEDAAVFGGMRNLIDGIENCIALYQPEMIAVCTTCMAEVIGDDLSAFLANARQEGALPEDMPVPFANTPSFSGSHITGYDAMLRSVLETLY--NKSGRT-----PQPGHELKLNVLLGFDGY-TGNFAEMRRILGMFGATYTILGDHSSNFDSGATGEYSYYY-GGTPLKDVPEAADAAGTLAIQQYSLRKTLGYMKRTWGQQVSSISTPLGIRATDCLLEEISRLSGKEIPEALKQERARIVDAMMDSHAYLHGKRVAMAGDPDMLIGLIGFCLELGMEPVHIVCSNGDRKFEKEAELLLKSSPYGAEATVHSGQDLWHMRSLLFQDPVDLAIGSSHLKFAAKEAK-------IPLLRVGFPIFDRHHLHRYPIIGYQGALNLLTQFVNTVLDVMEEQA-----PDHSFDLVRMSNIVD-----K-------GKQIVEEILEVYPKKAKKDRTKHFEIADEELV-NC--GTCSIKSNMKSRPGVMTARGCAYAGSKGVVWGPIKDMVHISHGPIGCGQYSWGTRRNYANGV---LGIDNFTAMQITSNFQEKDIVFGGDKKLEVICREIKEMF-PLAKGISVQSECPVGLIGDDIGAVAKKMTEEL-G-IPVIPVRCEGFRGVSQSLGHHIANDAIRDFLMG------RRELKESGPYDVSIIGDYNIGGDAWASRILLEEMGLRVIAQWSGDGTINELGIAHKSKLNLIHCHRSMNYMCTTMEQEYGIPWMEYNFFGPTKTMESLRAIAARF-DETIQEKCEQVIAQYMPQMEAVIRKYRPRLEGKKVMLLIGGLRARHTIGAYEDLGMEIVATGYEFAHKDDYE--------------------------KTF--------------------------PDVKEGTILYDDPTAYELEELAQRLNIDLMGAGVKEKYVYHKMGIPFRQMHSWDYSGPYHGFDGFKIFARDMDMTINSPVWSLL---QTAE---VPV-------------MRQIAFYGKGGIGKSTTSQNTLAQLATKKQKIMIVGCDPKADSTRLILNTKAQQTVLHLAAERGTVEDLELEDVVQKGFGDILNVECGGPEPGVGCAGRGIITAINFLEEEGAY-EG--LDFVSYDVLGDVVCGGFAMPIREKKAQEIYIVCSGEMMAMYAANNIARGILKYANSGGVRLGGLICNSRNTDLEAELITELARRLNTQMIHFLPRDNVVQHAELRRMTVTQYNPEHKQAAEYEELAGKILNND-MLTVPTPISMEDLEDLLMEFGIIEDEETAINKAE-ASGQ-----
>IMG2548876998
MP-QNPDKIVDHVDLFKQSEYTELFKRKHEQF-EGAHSDAEVERVSEWTKSWDYREKNFAREALTVNPAKGCQPVGAMFAALGFEGTLPFVQGSQGCVAYFRTHLSRHYKEPCSAVSSSMTEDAAVFGGLNNMIEGLSVAYTLYKPKMIAVCTTCMAEVIGDDLGAFITNAKNAGSIPKDFPVPFAHTPSFVGSHITGYDNMMKGILSYLS-EGK---------KKEQTNGKINFIPGFDTY-VGNNRELKRMLGLMGVDYTILSDSSDYFDSPNNGEYQMYP-GGTKLEDAAEACNAEATVALQAYTTPKTREYIETKWNQKTKVLR-PFGVKGTDEFLMTLSEMTGKPIPQELEIERGRLVDAMTDSYAWIHGKKFAIYGEPDLIISIVSFLLELGAEPVHILCHNGDEEFKKELQAILDESPFGKQATIWLGKDLWHFRSLLFTEPVDFFVGNSYGKYLWRDTK-------IPMVRIGYPIFDRHHLHRYSTIGYQGGINLLNWVVNTILDEMDRNTNITGVTDISFDLIRMTPPEN-KNLIE------ENKQLIKDVLQAYPEKSRKKREKHLNVHEEGK------SDCGVKSNIKSVPGVMTARGCAYAGSKGVVWGPIKDMVHISHGPVGCGYWSWSGRRNYYVGK---TGVDSFGTMHFTSDFQERDIVFGGDKKLAKIIQEIEELF-PLNRGISVQSECPIGLIGDDIEAVAKKAAKEI-N-KPVIPVRCEGFRGVSQSLGHHIANDAIRDHMFPRYNKAKNTLTIEPGPYDVALIGDYNIGGDAWASRMLLEEMGLRVVAQWSGDGTVNELVNGLAAKLVLIHCYRSMNYICRALEEAYGMPWMEFNFFGPTKIAASLREIAAKF-DSKIQENAEKVIAKYTPIMNAVVEKYRPRLEGHTVMLYVGGLRPRHVVPAFEDLGIKVIGTGYEFAHNDDYK--------------------------RTT--------------------------HYIDNATIIYDDVTAYEFEEFVKAKKPSLVASGIKEKYVFQKMGLPFRQMHSWDYSGPYHGYDGFAVFARDMDIALNSPTWGLIDAPW-NK---KEA----KAKVAMT-NIRQIAFYGKGGIGKSTTSQNTLAAMAEMGQRILIVGCDPKADSTRLMLHSKAQTTVLHLAAERGAVEDLELEEVMLTGFRGVKCVESGGPEPGVGCAGRGIITAINFLEENGAY-QD--LDFVSYDVLGDVVCGGFAMPIREGKAQEIYIVTSGEMMAMYAANNIARGILKYAHSGGVRLGGLICNSRKVDREIELIETLAEKLNTQMIHFVPRDNIVQHAELRRMTVNEYAPDSNQANEYRALAKKIINNT-KLTIPTPLEMDELEALLIEYGILDDDTKHIIGKPAEATAK----
>IMG2597489926
MT-QSAEHVLDHFELFRGPEYQQMLANKKKMF-ENPRDPAEVERIREWAKTPEYREKNFAREALTVNPAKACQPLGAVFVAVGFEGTMPFVHGSQGCVAYYRSHLSRHFKEPSSCVSSSMTEDAAVFGGLNNMIDGLANTYSMYKPKMIAVSTTCMAEVIGDDLNAFIKTSKEKGSVPAEYDVPFAHTPAFVGSHVTGYDNALKGIIEHFW-DGKAGTAPKLE-RVP--NEKINFIGGFDGYTVGNLREIKRIFKTMGIDYTILGDNENVFDTPTDGEFRMYA-GGTTLEDAANAIHAKATISMQEYCTEKTLPMIGNH-GQEVVAFNHPVGVTGTDAFIMALSRITGKEIPEEIALERGRLVDAIADSSAHIHGKKFAIYGDPDLCLGLAAFLLELGAEPTHVLATNGNKHWAEKVQAVFDSSPFGKNCHVYPGKDLWHMRSLLFTEPVDFLIGNTYGKYLERDTG-------TPLIRIGFPIFDRHHKHRYPVWGYQGGLNVLVTILDKIFDEIDRNTNVPAKSDYSFDIIRMSVTEK--QSVAEIKAR--NKELIAEVLKVYPEKTAKRRAKHLNVHENGK------SDCGVKSNIKSIPGVMTIRGCAYAGSKGVVWGPIKDMIHISHGPVGCGQYSWAARRNYYIGT---TGIDTFVTMQFTSDFQEKDIVFGGDKKLAKIMDEIQDLF-PLNNGITVQSECPIGLIGDDIEAVSKVKSKEYDG-KTIVPVRCEGFRGVSQSLGHHIANDAIRDWVFDKIPA-DAAPRFEPSDYDVAIIGDYNIGGDAWSSRILLEEMGLRVIAQWSGDGSLAELEATPKAKLNVLHCYRSMNYISRHMEEKYNIPWCEYNFFGPSKIAESLRKIASFF-DDKIKEGAERVIAKYQPLMDAVIAKYRPRLEGKTVMLFVGGLRPRHVIGAYEDLGMEVVGTGYEFGHNDDYQ--------------------------RTA-------------------------QHYVKDGTLIYDDVTGYEFEKFVEKVQPDLVGSGIKEKYVFQKMGVPFRQMHSWDYSGPYHGYDGFAIFARDMDMAINSPVWKMAKAPW-KQ---AP-KPLLQAAE-MSS-LRQIAFYGKGGIGKSTTSQNTLAALAEMGHRILIVGCDPKADSTRLILHAKAQDTILSLAAAAGSVEDLEIEEVMKVGYRDIRCVESGGPEPGVGCAGRGVITSINFLEENGAY-ED--IDYVSYDVLGDVVCGGFAMPIRENKAQEIYIVMSGEMMAMYAANNISKGILKYANSGGVRLGGLVCNERQTDKELELADALAKKLGTKLIYFVPRDNIVQHAELRRMTVLEYAPDSVQAGHYRSLAEKIHNNAGKGIIPTPITMDELEDMLMEHGIMKAVDESQIGKTAADLAATA--
>IMG2523533605
-------MLLRHT---------------PKEVAE--------------------------RKALTINPAKTCQPIGAMYASLGIRGCLPHSHGSQGCCAYHRSALTRHYKEPVSAATSSFTEGASVFGGQANLVQAIDNIFTVYEPEVIAVHTTCLSETIGDDLPQIFDKARKDNKVPPGKTLLGAPTPSYVGSHVTGFSNMVKAMAA-LA-E-PGEQ------K----NGKVNIIPGWVE--PSDMAELKRLAELIGVAVTMFPDTSGVLNAPLSGEYRMFPDGGTPIEEIRQSGAALGTLALGEYCSADAARLLDTKCKVPCSVLDMPFGLQATDRFIDALRVLAGSSVPDEVAVERGRLLDLISDMHQYFYGRKVALVGDPDQLIAMTEFLVSIDMCPIHIVTGTPGKKFEKRIRELTEGMG--REVNVKAKGDMFLLHQWIKNEPVDLFMGNSYCKYIARDED-------IPLVRWGFPILDRQGHQHFPTVGYMGGLRILEKILNALLDRKDRD-----DEETTFELVLMG------NA--ETLVQWEPNDIKEKLLRKYPPKVARKRARQIMINEALENT--TP-E--IVANVRTIPGIITMRGCTYAGCKGVIMGPTSDIVNLVHGPVGCSFYAWLTRRNQTDA-GIK-GEDNFMPYAFTTDMQDSDIIFGGEQKLEAAIQEVYELFHP--KGIAVFATCPVGLIGDDIHAVARKMKEKF-GDCNVFAFSCEGYKGVSQSAGHHIANNQVFTHLVGTSE-TE-----RSDRYKINLLGEYNIGGDGFEIDRILQKCGITNIATFSGNSSYEQFATANQADLSCVMCHRSINYVADMLETKYGIPWIKVNFIGAKSTAKSLRKIAQYFGEQELIDRVETVIAEEMAAVETAQLEVVPRTTGKTAMLFVGGSRAHHYQDLFAELEMKTISAGYEFAHRDDYEGRQVIPNLKVDADSRNIEEIQVEADPELYRPRKSAAELAALEEAGLKFKEYEGLNPQMEEGTLVIDDLNQYEAEKLVELMKPDLFCAGIKEKYSIQKTGVPMKQLHSYDSGGPYAGFKGAVNFYAEIDRLVNSKVWSYMKAPWQENPELSAT----YVWE-----MRKVAIYGKGGIGKSTTTQNTVAGLAEMGRKVMVVGCDPKADSTRLLLGGLAQKSVLDTLREEG--EDVELDDIRKPSYGGSWSVESGGPEPGVGCAGRGIITSINMLESLGAYEESEGLDYAFYDVLGDVVCGGFAMPIRDGKAEEIYIVCSGEMMAMYAANNICKGIMKYAQSGAVRLGGLICNSRNVDNEKEMIEELARKLGTQMIYFVPRDNDVQRAEINRKTVIEWNGECDQANEYRGLAKAIDDND-MFVIPEPLEIEELEQLLLDFGLLEA-------------------
>IMG649633056
--------MLDFT---------------PKEIKE--------------------------RKALVINPAKTCQPIGAMYAALGINGCMPHSHGSQGCCSFHRMHLTRHFRDPIVATTSSFTEGASVFGGGSNLKTSLKNIFAIYDPKIVAVHTTCLSETIGDDLTTIISEAAP--IIPEGKLVISTSTPSYVGSHITGFSNMVKSTLQLLA-E-GEGK------GA---NGKINIIPGFVN--PGDMTEIKELLEKMDVPFTMLPDTSGVVDSPMTSKYEMYPEGGTKIEDIQDAGNSKATIALGTFASEAGSIALETKCGVPSTAIKMPVGVKATDEFLMEVSKITGKPVPWEIEKVRGQVVDIMVDTHHHFHGKKVGIFGDPDQVIAMTEFVLSLGMVPKFMLTGTPGKAFDKQIEKVLDDAVNKEDSKYMSKGDLFLFHQWIKNEPVDLIIGNTYGKYIARAED-------TPLVRFGFPVLDRSVHTYLPTVGYKGAMRLIEKISDALLERADRD-----AEDKDLELVMME----T-----------K-DKI-QQMLDAYPAKTMKNRRKHIFIKDLQGEQ-----H--IEADTRTVPGTMTNRGCCYAGCKGVVLGPLKDMVHVVHGPIGCSYYTWGTRRNKADADDGK----NFINYIFSTDMQESDIVFGGEPKLEKACMEAYEIFKP--NAMTISSTCPVGLIGDDVHAVARRVQEKT-G-MTTFAVSCEGYKGVSQSAGHHIANNKLMTEVIGKGEKEV-----E-GKFKVNILGEYNIGGDGWEIGRILDKIGYTVISVMTGDGSYETLKNANQADLNLIQCHRSINYIAEMIETKYGAPWMKVNFIGVESTVQSLRDMAKYFGDEELAEKTEEVIKEELKEIKDVIAEYREQCKGKTAFLFVGGSRAHHYQNLLAEIGIETVAAGYEFGHRDDYEGRKVIPTIKTNADNKNIESITVEKDEKNYKVYLSPEKYEELKKE-IPLGEYKGMISDMKDGSIVIDDLNHYETEAIVEMLKPDLFCSGIKDKYIAHKMGIFAKQLHSYDYSGPYAGFKGAVIFAKDVSAGLNTPTWGYITPPWKISPVLEGE----LGGE-M--KLRQLAIYGKGGIGKSTTTQNTVGALMEMGKHIMVVGCDPKADSTRLLLGGLAQKTVLDTLREEG--EDIELDDILKDGFKGVKCVESGGPQPGVGCAGRGIITSISMLEQLGAYT--PELDYVFYDVLGDVVCGGFAMPIREGKAEEVYIVASGEYMALYAANNIAKSIAQYGKQGKTRLGGIICNSRKVDKELELLTEFAGKLGSQMIHFVPRDNVVQRAEIHKNVVVNYEPECQQADEYRQLAKNIDENE-MLVIPTPLTTDELESLMMDYGFMEV-------------------
>IMG646564582
MG-IHELNIKDHLECFRNDEFRNMIANKRKNF-EDWVGEEKVKEVAEWTKTWEYRELNFKREAISINPAKACQPLGALLCALGFERTLPFSHGSQGCVAYFRTHMARHFKEPVPMVSTSMTEDAAVFGGLNNMHEGLQNAIALYKPKMIAVSTTCMAEVIGDDLNSFITTAKEKGLIPEDFPICFAHTPSFVGSHITGYDNMMKAILQHMT--------SYFE-KKEVINMSVNIILGFHTY-LEDYKEVRRIVEKFGLECIVLSDPSENLNSGLTGDYKLYY-GGTPLKDIYRAKSSMATIVFQKYSTEKTREYIEKEWKQPTYVVR-PYGIQGTDEFLMLLSKLSGNPVPEELERERQLLLDAIADSYYWIHGKRFALWGDPDFVYGLTSFLLELGAEPVHILSTNGNEEWAEEVKELCSKFDNGKYAQLFPGKDLWHMRSLLFTEPVDYMIGTSYGKYLWRDTG-------TPLIRIGYPIFDRHHLHRYGILFYKGALNMLVWIVNSILDEVDRRTIGIATTDYSFDLIRV-LV-----DKE------TALKIIEEVLSAYPKKAKKDREKHIAVVEPQ-D-----DKCTPKSNIKSRPGVMTVRGCAYAGSKGVVWGPIKDMIHISHGPVGCGYYSRAGRRNYYIGT---TGVDTFVTPHFTTDFQERDIVFGGDKKLMKAIEELNTLF-PLAKGITIQSECPIGLIGDDIEAVARMASKKI-G-KPVIPVRCEGFRGVSQSLGHHIANDSMRDWIYEKG-----GQEIESTPYDVAIWGDYNIGGDAWATRKILEDMGLRVITQFSGDGTFSEVANAVKARYILVHCYRSSNYLARYFEEKFGIPWIEYNFFGPTQIFASMRKIAALF-DDKIVERTEELIEVYKPRLDRVIEKYRPRLEGKTVLLYVGGLRPRHMITAFEDLGMNVIATGYEFAHQDDYQ--------------------------RTL--------------------------HYIDNTTIIIDDATAYEIEELTRKLNPDLVASGIKEKYQAQKMGKPFRQMHSWDYSGPYHGIEGFEIFARDIDMAVNGNVWKYIEAPW-KK-------------------MRQIAIYGKGGIGKSTTTQNTVAALAEAGRKCFIVGCDPKADSTRLILHVKAQATVMHLAAEKGSVEDLDLDEVMLVGFKGIKCVESGGPEPGVGCAGRGVITAINFLEENGAFDDD--LDYVFYDVLGDVVCGGFAMPIREGKAQEIYIVTSGEMMAMYAANNISKGILKYAHSGGVRLGGLICNSRKVANERELIEALADKLGTQLVHFLPRDNIVQEAELRRMTVIEYAPDHPMADEYRALARKIENNT-KLTIPTPLSMDELEQLLVEYGIMKPEEVA---------------
>IMG2561511137
------MALLRHT---------------TGEIKE--------------------------RKALTVNPAKTCQPVGAMYAALGVKGCFPHSHGSQGCCAYHRSALTRHYKEPVIAGTSSFTEGSSVFGGQSNLISAIDNIFTVYDPDVIAIHTTCLSETIGDDLLQISQKAKDDGKVPEGKYIVYASTPSYVGTHVTGYANMVKGIIKGFV-K-KTGT------P----TGKINIIPGFCE--PSDMAEMRRLAAMMGIEIVMAPDTNGVLNGPLTGHYEMYPNAGATPADIATMGDAKASIGLGRWATTDAVNYLDSEFKVPGTVLGLPIGLLATDRYVDALRKISGKTVPEAINFERGQVVDVISDYTQYLYGKKVAIAGDPDQVLALVEFCVTLGMIPAYTVSGTAGKYFEERMTELLKDVP--YDCKFKNQADMYLLHQWIKNDPVDLLIGNTYMKYIARDED-------IPLVRHGFPILDRVGHQYFPSVGYSGALRLLDKILGLLMDRQDRD-----APETRFELQM------------MSTKPTNVEEIKKELIARMPTKVARKRAKAMTPGAEGGD---IP-E--IQANVRTIPGIITQRGCTYAGCKGVVLGPSRDIVNLTHGPIGCGFYSWLTRRNQTDA-GPD-G-DNYIPYAFSTDMTEHDIVFGGMKKLAAAIQEAYDNFHP--RAVSIFSTCPVGLIGDDIHAVARQMQEKL-G-ITVFANSCEGYKGVSQSAGHHIANNQIMKHIIGTDDETP-----VEGKFKVNILGEYNIGGDAFEIERILEKCGFTLIATFSGNSTVDSFRIAHKADLNTVMCHRSLNYVAEMMETKFGIPWIKINFIGAAATAKSLRRMAAYFEDQELIDRVEKVIEEEMLEVKKVVDEVRPRTEGKTAMLFVGGSRAHHYQELFGELGMEILGAGYEFAHRDDYEGRHVLPNIKVDADSRNIEELEIAPDPTRYQPRKTPEQIEALKAKGLEFKGYEGMIGGMKKDSMIIDDINHYETEKIIEIMKPDIFCAGIKEKYIIQKMGVPLKQLHNYDMGGPYAGFKGAINWYHDIDRMVNTKVWQLMKAPWQTDGELEAS----YVAQ-----MRKIAIYGKGGIGKSTTTQNTVAGLAEMGKKVMVVGCDPKADSTRLLLHGLAQKTVLDTLREEG--EDVDLDDILKEGYGGTMCTESGGPEPGVGCAGRGIITSINLLEQLGAYEEEKHLDYVFYDVLGDVVCGGFAMPIRDGKAEEIYIVCSGEMMAMYAANNICKGIVKYADTGGVRLGGIICNSRKVDQEKEMIEELCRQLGTQMIHFMPRENQVQRAEINRKTVIDYSPEHPQADEYRALAKKIDAND-MFVIPKPIEINTLEKLLIDFGISN--------------------
>IMG2524614514
MS-ER--HIPDHNKLFQEDKYVRQREHKRE-F-EAPCSEQEVQETLDYSRSKEYKDKNFARSAVVVNPAKACQPLGAIMAALGFEKTLPFIHGSQGCTAYFRSHLSRHFKEPVPAVSTSMTEDAAVFGGMSNLIDGVENSIALYKPKMIAVCTTCMAEVIGDDLSAFLGNARQAGALPEDMPVPFANTPSFSGSHITGYDAMLRSVLETLF--NQSTEV-----AQPGTSGKVNVLLGFDSY-TGNFAEIKRILALFGADYTILGDHSSNFDSGATGDYTYYY-GGTPLAEVPKSANALGTLALQKFSLRKSLSYMKNTWGQQIVAMSTPLGIVATDDLLDEISRLTGQAVPEALIQERARIVDAMTDSHAYLHGKRLALVGDPDLLLGLITFCLELGMEPVHIICSNGDAKFKKEAEQLLQVSPYGSEATVHAGQDLWHLRSLLFDDPVDLAMGSSHVKYAAKEAG-------IPLIRVGFPIFDRHHMHRYPIIGYQGALNLLTLMVNTILQVMEDEA-----PDHSFDLVRVSRVVD-----K-------GKQIVEDILEVYPKKAKKDRVKHFEVVDEDQASSC--STCSIKSNLKSRPGVMTARGCAYAGSKGVVWGPIKDMVHISHGPIGCGQYSWGTRRNYANGI---LGINNFTAMQITSDFQEKDIVFGGDKKLEVICREIKEMF-PLAKGISVQSECPVGLIGDDIGAVAKKMTQEL-G-IPVIPVRCEGFRGVSQSLGHHIANDAIRDFLMG------RMELEECGPYDVSIIGDYNIGGDAWASRILLEEMGLRVITQWSGDGTINELGIAHKSKLNLIHCHRSMNYMCTTMEEEYGIPWMEYNFFGPTKTVESLRAIAARF-DETIQANCEEVIARYMVEMEAVIRKYRPRLEGKKVMLMIGGLRARHTIGAYEDLGMEIVATGYEFAHKDDYE--------------------------KTF--------------------------PDLKEGTILYDDPTAYELEELAQRLNIDLMGAGVKEKYVYHKMGIPFRQMHSWDYSGPYHGFDGFKIFARDMDMTVNSPVWSLL---EKVE---VSV-------------MRQIAFYGKGGIGKSTTSQNTLAQLATKNQKIMIVGCDPKADSTRLILNTKAQQTVLHLAAERGTVEDLELTDVVQQGFGSILNVECGGPEPGVGCAGRGIITAINFLEEEGAY-EG--LDFVSYDVLGDVVCGGFAMPIREKKAQEIYIVCSGEMMAMYAANNIARGILKYANSGGVRLGGLICNSRNTDREAELIMELARRLNTQMIHFLPRDNVVQHAELRRMTVTQYNPEHKQAAEYEALAGKILNND-MLTVPTPITMEELEELLMEFGIIEDEETALNKLE-ASGQ-----
>IMG2608642208
MPFQE--IMLDAT---------------PTTLVE--------------------------RKALRVNPAKTCQPIGAMYSALGIHGCLPHSHGSQGCCSYHRSHLTRHFREPIMAATSSFTEGTAVFGGGANLRQAFKTIYQLYDPPVIAVTTTCLSETIGDDIPTIVREARESGVIPEGKTVIHANTPSYVGCHITGWSNMTASMVKYLS-E-S-SG------ES---RNQVNLIPGYVE--PSDTRELKKMLATWGIDAVTFPDTSDVVDTPQTGHFQMYPQGGTTVEALKTTGDSLATIALGPEASTQAAIALEAKCEVPYHILDLPIGVAATDRLVQTLMDVTGTQPTDEIVNARGRLVDVMTDMQSYLYEKRVAIAGDPDQVVPLVEMLVTCGAKPVYVITGAESKYFRDRCGELLGESV--PEAVIRDNEDLFYLHQLMKQEPVDLLISNVYGKYIARAED-------VPFVRYGWPILDRVGHSYFPTLGYGGSLHLLCTIINTLLERKDRD-----DPDESFELVLMTD----RTQTDLERQIASTQTAVKDIVEAYPAKVGKKRAKHIVVRDP-NQP---EQT--IDANVRTTPGIITQRGCAFAGCKGVVVGPIGDVVHIVHGPVGCSYYSWLIRRNQFRA-RAN-G-RNFVNYCFTTDLTEHDIVFGGMTKLRQAIQEAYDIFQP--PAITVHSTCPVGLIGDDIQGVSREMSEKL-G-ISIVAFNCEGYKGVSQSAGHHIANNGFFKNWVGTHEEA------EEEGYTVNLMGEYNIGGDSWEIERVLEKCGIEVISKFSGDGSYDEATESHLAKLNLVMCHRSINYMADMMETKFGIPWIKVNFIGVNAFAKSLRKIAEVFDDPKLTERIETVIAEEVAETEAQLATYRERLTGKTVFLFVGGSRAHHYQELFADLGMKTVVAGYEFAHRDDYEGRDALPNIKVDADSRNIEEIHVKQDPERYKRPFSEEAFAKMEENKT-LKDYKGMMPDMGEGTLVVDNISHHELDVLIERFKPDLIGSGIKDKYIIEKLGIPCKQLHNYDYGGPFAGFRGAVNFAKDVDLRVNTPVWKYVKAPWLN--------------------MRKIAVYGKGGIGKSTTTQNTVAGLVELGRKVMIVGCDPKADSTRLLLGGLHQKSVLDSLREEG--DEVELEDIRKEGFGKTLCVESGGPEPGVGCAGRGIITSISMLEQLGAYDEEVGLDYAFYDVLGDVVCGGFAMPIREGKAQEIYIVTSGEMMAMYAANNICRGIQKYAGTGGVRLGGLICNSRKVDREDELISALAKSLGTQMIYFMPRDNIVQHAELNRQTVIEYAPESDQANHYRNLARAIDENT-NHVVPKPLANEELETLLMEFGLYATV------------------
>IMG2654587963
-------MLLRHT---------------TENIME--------------------------RSALTINPAKTCQPIGAMYAALGIHGCLPHSHGSQGCCAYHRSTLTRHYKEPISAATSSFTEGASVFGGQANMMQAINNIFTVYNPDIIAAHTTCLSETIGDDLKQIKKKAVKEGKIPEGKEFISASTPSYVGSHVTGFSNMVRSMAE-MA-E-PTGH------K----NGKVNIIPGWVE--PADMEELKRMASLIEVKNILFPDTSGVLNGPLSGEYKMFPEGGTTIEELKSTGDSIGTLALGEWCSADAARYLDSQHKVPCSILDMPFGLMATDRFIDALRTVAGTTVPEELAVERGQLVDMISDMHQYLYHKKVALVGDPDQLIAMTEFLVSIDMMPIHIVTGTPGKKFEKRIKEITKDLP--CEVNVKAKGDMFLLHQWIKNEPVDLLIGNTYCKYIARDED-------LPYVRWGFPILDRQGHQYFPTVGYKGGLRLLEKILNELLDRKDRD-----DPEERFELVLMV------TASKEKLVQWDPTDVKEELLKKYPPKVARKRAKQILINEALENE--TP-E--IQANVRTIPGIITMRGCTYAGCKGVIMGPTRDIVNLVHGPIGCSFYAWLTRRNQTDA-GPD-G-ENYMTYCFSTDMQDSDIIFGGEKKLEKAIQEAYDLFHP--KSIAVFATCPVGLIGDDIHTVTRNMKEKL-GDCNVYAFSCEGYKGVSQSAGHHIANNQVFRHIVGEND-EV-----KPGKYKINLLGEYNIGGDGFEIDRILKKCGITNIATFSGNSTYDQFASAHTADLNAVMCHRSINYVADMLETKYGIPWIKVNFIGANATAKSLRKIAQYFGHKALIEKVEKVIAEEMPEVEAIAKDVRTRTEGKTAMMFVGGSRAHHYQELFNEMGMKTISAGYEFAHRDDYEGRHVIPNLKVDADSRNIEEIEVEADETRYKPRKSAKQMKALEKTGFKFKDYEGLLPDMDQGTMVIDDLNQYEAEKLVEMMKPDIFCAGIKEKYSIQKLGVPMKQLHSYDSGGPYAGFKGAINFYKEIDRLVNSRVWSYMQAPWQKNPQLSAS----YNWE-----MRKVAIYGKGGIGKSTTTQNTVAGLVELDRKVMVVGCDPKADSTRLLLGGLAQKSVLDTLREEG--EDVELDDIRKQGYGGTWCVESGGPEPGVGCAGRGIITSINMLESLGAYEESEELDYAFYDVLGDVVCGGFAMPIRDGKAQEIYIVVSGEMMAMYAANNISKGIMKFAQSGDVRLGGLICNSRAVDNEQEMIEEFAKKLGTQMIYFVPRDNDVQRAEINRKTVIEWKPEVPQADAYRGLAKAIDQNE-MFVIPTPLEIEELESLLMAYGLMEAA------------------
>IMG2522572158
VS-QSADKVLDHFTLFRQPEYQALFERKKQEF-EFGHPDEKVAEVSEWTKSAEYREKNFAREAVTINPTKACQPIGAMFAAQGFEGTLPFVHGSQGCVAYYRTHLTRHFKEPNSAVSSSMTEDAAVFGGLNNMIDGLANAYTLYKPKMIAVLTTCMAEVIGDDLGGFIVNAKNKESVPQDFPVPFAHTPAFVGSHITGYDNMMKGILSHFW-DKA----EQFD-VPK--TESINIIPGFDGYAVGNNRELKRIAQMFGIDVTILSDVSDNFDTPGDGEYRMYD-GGTTLEATAAAKHAKATVTMQEYCTTQTLQFCKEK-GQDVTKLNYPLGVGATDELLMKLAELSGKPVPDALRLERGRLVDAIADSHTYFHGKRFAVYGDPDFCLGMTRFLLELGAEPVHILSTSGSKKWEKQVKKVLEGSPFGKDGNAYGGKDLWHLRSLLFTEPVDYLIGNSYGKYLERDTK-------IPLIRLTYPIFDRHHHHRYPTWGYQGALNVMVRILDRIFEDLDAKTSVVGVTDISFDLVRMSLSVN--QDVD-------VKGLVDKVLEAYPEKSRKRRAKHLNVLEAEA------KDCGVKSNIKSIPGVMTIRGCAYAGSKGVVWGPIKDMIHISHGPVGCGYYSWSGRRNYYIGD---TGVDSFGTMHFTSDFQEKDIVFGGDKKLHKVIEEINDLF-PLARGLSIQSECPIGLIGDDIEAVARAKSAEI-G-KPIVPVRCEGFRGVSQSLGHHIANDTIRDWIFEKTEP-V--AGFESTPYDVTIIGDYNIGGDAWSSRILLEEIGLRVIAQWSGDGTLAELENTPKAKVNLIHCYRSMNYIARHMEEKFGIPWMEYNFFGPSQIAESLRKIAALF-DDTIKENAEKVIARYQPLVDAVIAKYKPRLEGKKVMIYVGGLRPRHVADAYHDLGMEIIGTGYEFAHNDDYQ--------------------------RTT--------------------------HYMKEGTLIYDDVTGFELEEFVKGLRPDLVASGIKEKYVFQKMGLPFRQMHSWDYSGPYHGYDGFAIFARDMDMAINNPVWGMTKAPF------------------MSNGLRQIAFYGKGGIGKSTTSQNTLAALVEMDQKILIVGCDPKADSTRLILHAKAQDTVLHLAAEAGSVEDLELEDVVKIGYKNIKCVESGGPEPGVGCAGRGVITAINFLEENGAY-DD--VDYVSYDVLGDVVCGGFAMPIRENKAQEIYIVMSGEMMALYAANNISKGILKYANSGGVRLGGLICNERQTDKEIDLADALAKRLGTQLIHFVPRDNIVQHAELRRMTVIEYAPDSKQADEYRQLASKIHHNKGKGVIPTPISMEELEEMLMDFGIMKTEEQQLAELAAKEAAKASA-
>UBA6913
-------MLLRHT---------------PKEISE--------------------------RSALTINPAKTCQPIGAMYAALGIHGCLPHSHGSQGCCAYHRSTLTRHYKEPISAATSSFTEGASVFGGQANMMQAISNIFAVYEPEIIAVHTTCLSETIGEDLKQIRKKAITEGKFPKGKYMISASTPSYVGSHVTGFANMVTAMTE-LA-E-STGK------K----NGKVNIIPGWVE--PADMEEIKRLAALVGVKSILFPDTSGVLNGPLSGEYKMFPDGGTTIAELKATGDAVGTLALGEWCSADAARELDKKHKVPCKVLDMPFGLKATDRFIDALRTVAGVTVPDEIGLERGQLVDLISDMHQYLYHKKVALVGDPDQLISMTEFLVSMDMYPVHIVTGTPGKKFERRIKELTAGLP--YQVNVKAKGDMFMLHQWIKNEPVDLLIGNTYCKYIARDED-------IPFVRWGFPILDRQGHQYFPTVGYKGALRLLEKILTVLLDRKDRD-----SPEQXFEAAAMA------TTTKKKLVQWDPTDVKAELLKKYPPKVARKRAKQIMINEALENE--TP-E--IMANVRTIPGIITMRGCTYAGCKGVIMGPTRDIVNITHGPIGCGFYSWLTRRNQTDA-GPD-G-ENYMTYCFSTDMQDQDIIFGGEKKLRKAVREAYDLFHP--KSIAIFATCPVGLIGDDIHAVAAQMKEEF-GDCNVYAFSCEGYKGVSQSAGHHIANNQVFRHLVGLND-EE-----KPGKFKINLLGEYNIGGDGFEIDRILKKCGITNISTFSGNSTYDQFCSAHTADLNCVMCHRSINYVADMMEEKFGIPWIKVNFIGAEATAKSLRKIAEYFGDKKLIDTVEKVIAEEMPAVAAVAEDVKSRTAGKTAMLFVGGSRAHHYQELFTEMGMKTISAGYEFAHRDDYEGRQVIPSLVLDADSRNIEELEVEADPTRFKPRKSAKDLEKLEKAGFQFKHYDGLNPDMDKGTLIIDDLNQYEAEKLVELMQPDIFCAGIKEKFSIQKLGVPMKQLHSYDSGGPYAGFKGAINFYQEIDRLVGSKVWSYMKAPWQENPQLSGT----YVWE-----MRKVAIYGKGGIGKSTTTQNTVAGLVEMGRKVMVVGCDPKADSTRLLLGGLAQKSVLDTLREEG--EDVELDDIRKEGYGGTLCVESGGPEPGVGCAGRGIITSINMLESLGAYEESVGLDYAFYDVLGDVVCGGFAMPIRDGKAEEIYIVCSGEMMAMYAANNISKGIVKFAQSGNVRLGGLICNSRNVDNEKEMIEEFAKKLGTQMIYFVPRHNDVQRAEINRKTVIEWKPDAEQADEYRGLAKAIDGNK-MFVVPTPLAIEELEKLLMDYGLMN--------------------
>IMG2576861688
MP-QDAAKVLDHELLFREPEYQKLFADKT-AF-EFNHAAVRIDEVRNWTKTKEYQEKNFAREALTINPAKACQPLGAVYVANGFARTMSFVHGSQGCVAYYRSHFSRHFKEPTSCVSSSMTEDAAVFGGLNNMIDGLANTYSLYKPDMIAVSTTCMAEVIGDDLDAFIKNSKQKGSVPADFDVPFAHTPAFVGSHITGYDNALLGVLKHFW-DGKAGTAEPLT-RVP--TESINFIGGFDGFVVGNMKEVRRIFDLFGADVTVLCDPSEVWNTPTDGEFRMYE-GGTTKADVEKALNAKATIVFQEFCCEKTIKYLKEK-GQEVVVLNAPVGVAGTDEFIMAISHLTATPVPAQLERERGQLVDAMADSQSHLHGKKYALYGDPDQMVGYTRFLLELGAEPTHVLATNGNDDWAAKVQAVLDASPFGASGKVYPKRDLWHLRSLLFTEPVDFLIGNTYGKYLERDTG-------TPLIRLVFPIFDRHHYHRFPTWGYEGGLRLLTMFLDEFFETLDANTIVPGKTDYSYDIIRMTM------TVEDRKAA--NKALIDEVLKAYPEKMAKRRAKHLGSFEEGK------PDCGVKSNIKSLPGVMTIRGCAYAGSKGVVWGPIKDMIHISHGPVGCGQYSWAARRNYYIGV---TGIDTFVTMQFTSDFQEKDIVFGGDKKLDKIIDEIQDLF-PLNKGISIQSECPIGLIGDDIEAVSKKKSKEHGG-HTIVPVRCEGFRGVSQSLGHHIANDAIRDWVFDG-KT-RKEHEFESTPYDVAIIGDYNIGGDAWSSRILLEEIGLRVIAQWSGDGTLAELENTPKAKLNVLHCYRSMNYISRHMEEKYGIPWVEYNFFGPTQIEKSLREIASHF-DDTIKAKAEEVIARYRPMVDAVIARYKPRLEGKKVMLYVGGLRPRHVIGAYEDLGMEVVGTGYEFGHNDDYQ--------------------------RTT--------------------------HYIKDSTLIYDDVTGHEFEKFVEKIQPDLIGSGIKEKYVFQKMGVPFRQMHSWDYSGPYHGYDGFAIFARDMDMAISSPIWGLAKAPW-KQ---AA----------MSK-LRQIAFYGKGGIGKSTTSQNTLAALAEMGQKILIVGCDPKADSTRLILHAKAQDTILSLAAEAGSVEDLELEDVMKIGYRDIRCVESGGPEPGVGCAGRGVITSINFLEENGAY-DG--VDYVSYDVLGDVVCGGFAMPIRENKAQEIYIVMSGEMMAMYAANNISKGILKYANSGGVRLGGLVCNERQTDKELELAESLAKMLGSRLIHFVPRDNIVQHAELRRMTVLEYAPESKQAQEYRTLAQKVHANAGNGTIPTPITMDQLEDLLMEHGIMKTIDESQVGKSAAELAA----
>IMG2721755577
--------------------------------ME--------------------------REALTINPAKTCQPIGAMYAALGIHGCLPHSHGSQGCCSYHRSTLTRHYKEPVMAATSSFTEGASVFGGQANLVTAIDNIFTVYEPDIIAVHSTCLSETIGDDLQQIATKAKDDGKVPEGKYVIYAPTPSFVGSHVTGYGNMVQAMAEQFA-V-STGE------T----LDQVNIAAGWME--PSDMREIKRIAKEMEVTVRMFPDTSDVLDAPQTGKHVFYPKGGITIPELKSTGDSKFTVALGCFSGEPGGVALEKKCKVPFQTEDLPIGLRATDRFLMTLSKAAGVKIPQSITDERGRLLDVMTDMEQYFSGKKVALFGDPDHLIPLTEFLVDLNMKPVHIVSGTPGKRFEQRMKAILEDTV--PEANVKNQADMFLLHQWIKNEPVDLLIGNTYGKYIARDED-------IPFVRFGFPIVDRIGHSYFPSVGYMGGLRLVEKILGVLMDRQDRD-----APEESFELVM----------MEPVRKFPDPSAVRDEMLQKYPPKVAKKRAKSIVLND--PEE--IP-Q--VQANTRTIPGIITQRGCSYAGCKGVVLGPTRDIVNLVHGPIGCSFYAWLTRRNQTRPDGPE-G-ANYMTYCFSTDMQEEHIVFGGEKKLKQAIQEAYDLFHP--KAIGIFSTCPVGLIGDDVHAVAREMREKL-GDCNIFGFSCEGYKGVSQSAGHHIANNQVFKHVVGLDD-TD-----KGGKFKINMLGEYNIGGDAFEIERLLEKCGITLVASFSGNSTIGQFENSHTADLNVIMCHRSINYMAEMMETKYGIPWMKVNFIGAEASAKSLRRIARYFEDDELMARVEEVIAEEMPVVRSVVEDVYPRTKGKLAMLFVGGSRAHHYQELFGELGMETLSAGYEFGHRDDYEGRRVIPSIKIDADTKNIEELKVTADPERYRPRKSEEDLARLKEEGLDIREYEGMMPDMKKGTLVIDDISHYESEKLIELYKPDIFCAGIKEKYVVQKMGVPLKQLHSYDYGGPYAGFTGAVNFYKDIDRMVNSRVWKLIQAPWEED-ELEAS----YVTQ-----MRKIAIYGKGGIGKSTTTQNTVAGLAEMGKKVMVVGCDPKADSTRLLLGGLTQKTVLDTLREEG--EDVELEDIIKEGYGASRCTESGGPEPGVGCAGRGIITSVNLLEQLGAYDDEWGLDYVFYDVLGDVVCGGFAMPIRDGKAQEIYIVVSGEMMAMYAANNICKGILKYADAGGVRLGGLICNSRKVDNEREMIEELARQLGTQMIHFVPRDNMVQRAEINRKTVIDFDPSHGQADEYRTLAKKIDENE-MFVIPKPLEIDELEKLLIDFGIAN--------------------
>IMG2602042025
MSAEAVRRI-------------------------ERTPPAEIERVRKWIFTEEYREKNFARQALVVNPAHACQPLGAEMVAHGFKDTLPFVHGSQGCASYFRSTFNRHFREPAPTVADAMTEDGAVFGGQNNLFEGLENAYSLYKPKMMAVFTTCMPEVIGDDLTAFIKNARLQGHIPADFPLPYANTPSFNGSHINGYDAMLKSILETLS-AGHQ-----SQGGD---NGRINLIPGFDAN-TANYREYKRMLKAFDVPFTLLADISDAFDSVNDGTYRPYP-GGTPLEEAAEVLNGKATLALQKYSTVNTLKWLGEAAQGTVESLAMPIGIRNTDAFLLKLSELTGKPVPEELKAERGRAVDALTDGHQYLHGRKFALYGDPDYLLGLVGFLLELGARPWHVLCSRTTRKFEKEMKALLETSEFGRGCTVYINRDLWHLHSLLATDPVDGIIGDTHGKYLARDHS-------IPLFRVGFPIIDRINLHRLPLIGYTGTLNLLTQLANRFLDIQDETC-----EDQWFEMMRMSE----GITTE------RTEKLIAQTLAEMPEKARKKRQPHVGANEPEA------SVCAVKSNRKTVPGVMSARGCAYAGAKGVVWGPIRDMVHVSHGPVGCGYYSWGTRRNLVQGV---PGVTSF-AMDFTSDFQEKDIVYGGDKKLEQLLREADALF-PLNHGLSVLSECPVGLIGDDINAVTKKMEQEL-G-KIVVPCNCEGFRGVSQSLGHHISNDSIRDFVIGKRSFDA-----PATPYDVALIGDYNIGGDVWAAKPILEEMGLNVRATWTGDGAIEEIAATHQVKLNLIHCYRSMNYMCKVMEEKWGIPWVEYNFFGPTKIAESLRKIAALF-DADIQAKAEAVIAKYTPMAQAVIDEYRPRLEGKTAMLFVGGLRPRHTVGAYEDLGIQITGTGYEFAHQDDYD--------------------------RTA--------------------------PEMAKGTLIYDDVSEFEFERYVEELKPDLVGSGIKEKYVFQKAGIPFRQMHSWDYSGPYHGYEGFRIFARDIDMAINSPTWKLIKSPF------------------MAEKMRQIAIYGKGGIGKSTTTQNTVAGLASLGKKVMIIGCDPKADSTRLILHAKAQATVMDKVRELGTVEDLELEDVLKVGYGDVKCVESGGPEPGVGCAGRGVITAINFLEEEGAYTED--LDFVFYDVLGDVVCGGFAMPIRENKAQEIYIVVSGEMMAMYAANNICKGIVKYASSGSVRLGGLICNSRNTDREADLIEALARRLGTQMIHFVPRDNQVQRAELRRMTVIEYSPEHKQATEYRELARKIAENK-LFVVPTPLEMEELEDLLMEFGIMEVDDEENVGKAEA--------
>IMG2721755672
MSEQAVKKV-------------------------TEITTEEVERIKEWINTEEYKEKNMAREGLVINPAHACQPLGAQLVAHGFEGTLPFVHGSQGCASYYRSAFNRHFREPAPAVSDAMTEDGAVFGGQNNLFEGLENAYTLYHPKMIAVFTSCMPEVIGDDLTAFIQNARNEGHIPADFPVPYANTPSFNGTHIHGYDPMLKSILNTLG-GDKK-----VEGKD---NGSLNLIPGFDAC-TGNYREYKRYMKAFDIPCTLMADISDSFDSPLTGTYNPYP-GGTPLEDAADALNAHATIALQQYSTKETMKWFSANTDAPVETLPMPIGVKKTDELLMKISELFDKPVPQELIDERGRAVDAMTDAHQYLHNKKFAIYGDPDWLLGVVSFLLEMGARPYHILCSRSNKKFKKTMQELLDTSPYGADCNIWINKDLWHLRSLCATDPVDALIGDAHGKFITRDLG-------IPLIRAGFPIMDRVNLHRYPTIGYQGAINLLTWIANTFLDQVDVTC-----EDRNFEMMRMEKTNKKGITKE------KTQELVEKTLDLYTEKARAKRAPHMSANDPED------SGCAIRSNRKTVPGVMSARGCAYAGAKGVVWGPIRDMVHVSHGPIGCGYYSWGTRRNLVDGT---MGVDVFSAMQFTSDFQERDIVYGGDEKLRKICDEAKELF-PLTKGISILSECPVGLIGDDINAVAKNAAKDL-E-IPVVPCNCEGFRGVSQSLGHHISNDTIRDHIIGTREFAE-----PIGDYDIALIGDYNIGGDAWASKKILEEMGLNVKAIWTGDGQIEHIAATHQVKLNLIHCYRSMNYMAKVMEEKYGIPWMEFNFFGPTQIAKSLREIAAQF-DDKIKENAEKVIAKYTEPMQKVIDEYRPRLEGKTVMVFVGGLRPRHTIGAYEDLGMKVIASGYEFAHTDDYD--------------------------RTY--------------------------PEMDKGTLVFDDASEIELEKWVEAMRPDLVASGVKEKYVFQKAGVPFRQMHSWDYSGPYHAYDGFPIFARDIDMAINSPTWGLVKAPF------------------MA-KLRQLAIYGKGGIGKSTTTQNTVAGLASLGKKIMIVGCDPKADSTRLILHAKAQETVMDKVRELGTVEDLELEDVLRNGYGDVKCVESGGPEPGVGCAGRGVITAINFLEEEGAYTPD--LDFVFYDVLGDVVCGGFAMPIRENKAQEIYIVVSGEMMAMYAANNICKGIVKYASSGSVRLGGLICNSRNTDKESELIEALAAKLGTQMIHFVPRDNQVQRAELRRMTVIEYSPEHKQAQEYRDLARKISENE-MFVVPTPLSMDELEDLLLEFGIMEEEDETIVGKAEA--------
>IMG2687453399
MP-QSADKVLDHAPLFQQPEYREMLANKKLKF-ECGHTAETITQIGDWTKSWEYREKNLAREAVTINPAKACQPVGAVFAAQGYEGTLPFVHGSQGCVAYYRSHLSRHFKEPSSAVSSSMTEDAAVFGGLTNMIEGLANARALYKPAMIAVSTTCMAEVIGDDLNSFIQKAKEAESVPADYPVPFAHTPAFVGSHVDGYDNMQKGILHQFW-HGAV--------RAP--GSSINIIPGFDGFAVANNREIRRMLDAMGVEFTFLGDVSDVYDTPSDGQFRMFD-GGTPLAAARAAINAKATLAMQAFCSPKTLEYIADT-GQETALFNYPMGVGATDGFLMKVSELTGKPIPDSLARDRGRLIDAMADSQAYLHGKTFSIFGDPDFVLGMARFIMEMGGEPVHCLATNGSKKWARQMKETLASSPFGHQGQVWAGKDLWHMRSFLMTEPTDFLIGSSYGKYLERDTG-------IPLIRLTFPIFDRHHHHRFPTWGYQGGLTVLVKILDAVFLKLDTATSGIGETDYSFDLTRMAKD------HANGPEE--LESLIKEVLEAYPEKARKKRAKHLAVTTPTDEA-PD-SNCDAKSNIKSVPGVMTIRGCAYAGSKGVVWGPIKDMVHISHGPVGCGQYSWSQRRNYYVGE---TGVDSFVTMQFTTDFQEKDIVFGGDKKLEKTIDEINGLF-PLANGITVQSECPIGLIGDDIEAVAKKKHKDI-G-KTIVPVRCEGFRGVSQSLGHHIANDAVRDWIFEKPES-EAAKSYEPGPYDVNIIGDYNIGGDAWASRILLEEIGLSVVGCWSGDATLAEMERAPKARLNLIHCYRSMNYICRYMEEKYAIGWMEYNFFGPTQIAASLRAIAAQF-DAAIQENAEKVIARYQPLVAAVLAKYRPRLEGKSVMLYVGGLRPRHVVTAYDDLGMVIAGTGYEFAHADDYK--------------------------RTG--------------------------HYVKEGTLIYDDVTGYELEKFIERVRPDLVGSGIKEKYPVQKMGIPFRQMHSWDYSGPYHGYDGFAIFARDMDMAINNPVWGLFDAPWQAL---AAE---------MAK-LRQIAFYGKGGIGKSTTSQNTLAALVEMGQKILIVGCDPKADSTRLILNTKLQDTVLHLAAEAGSVEDLELEDVMKVGYKGIKCTEAGGPEPGVGCAGRGVITAINFLEENGAY-ED--VDYVSYDVLGDVVCGGFAMPIRENKAQEIYIVMSGEMMALYAANNIAKGILKYANSGGVRLGGLICNERQTDRELELAEALASRLGCKMIHFVPRDNIVQHAELRRETVIQYAPDSKQAEEYRELARKIHANSGQGVIPTPITMEELEDMLMDFGIMQTEEDREKQIAALEA-SKAG-
>IMG2630968480
-M-QDVEKIVNGQKLFLKPEYQEVLKNKK-QF-EGAVAPEKVAEIAEWTKSWEYREKNLAREAITVNPAKACQPLGAVMVGLGFENTMPYVHGSHGCVAYFRTYFTRHFKEPTPCVSDSMSESAAVFGGLANMKDGLRNCNALYKPDMIAVSTTCMAEVIGDDLNAFIISAKEEGEL-DNVLIPHAHTPSFVGSHITGYDNMMKSTLEQLN-PTKD------E-KVV-DEERINIIPGFEPY-LGSLREIKNIAKLFGDKIIMIGDHEEQWDTGA-GKYKLYA-GGTKIADAKTAINAKSTISLQKYSTVSTAKTIKNKWKQDYVTCN-PIGLTGTDEFVMKLSELTGKEVPEELKVQRARLVDAMQDSYPYMHGKKFAIWGDPDFLLGLVSFLVEMGSIPTHIVCHNAPRGWQDDMKAILAKSNSADECNIWPGKDLWALRSLLFTEPVDFMIGNVYGKELYRDTK-------IPLIRIGFPIFDRHHLHRYSMSGYEGGINLLTWITNSVLDQLDEETKDIAQTDYFFDSVRMGPE-----TLE------LQKEAIEEVLSAYPAKAAKNRAKHLGVDSPEG-EK---GACDTRSNKQTVPGVMSQRGCAYAGSKGVVWGPIKDMIHISHGPIGCGQYSRAGRRNYYIGT---TGIDTFVTMNFTTDFNEKDIVFGGDKKLKKALEEIDELF-PLNNGVSIQSECPIGLIGDDIQAVAKVHKKET-G-HQTVAVSCEGFRGVSQSLGHHIANDMIRDYVMPDASHR---KDFESTDYDISIIGDYNIGGDAWATRILLEEMGLRVISQWSGDATYKEIANGPKAKLNLLHCYRSMNYISRHMEQEFGIPWMEYNFFGPSKTTASIRKIASFF-DESIQEKAEAVIAKYTKMTDEVIAKYRPKLEGKKVMLYVGGLRPRHVIGAYEDLGMEVIGTGYEFAHGDDYK--------------------------RTK--------------------------DDIERSTLIYDDVNEYELEEFVKKLRPDLVAAGVKEKYVFQKMGLPFRQMHSWDYSGPYHGYDAFAIFARDMDLAINSPVWGHSKAPWDKE---A-----------MSD-LRQIAFYGKGGIGKSTTSQNTLAAMCHYGKKILIVGCDPKADSTRLILHEKAQSTIMQLASEAGTVEDLELEDVCKPGAAEIMCTESGGPEPGVGCAGRGVITAINFLEEEGAYDDE--LDFVSYDVLGDVVCGGFAMPIREGKAQEIYIVMSGEMMAMYAANNISKGILKYANTGGVRLAGLVCNARMTDREYDLAKHLAQQIGTQMIHFVPRSNHVQRAELRRMTVVEFSPNSDQAMEYKELARKIIEND-MKVIPAPLEMDDLENLLMEFGLEEEVDEENLGQK---EA-----
>IMG2754412940
MS-QNADKILDHELLFREPEYQELFRSKKAEF-EFNHSDVKIEEIRDWTKTKEYKDKNFARDSLVVNPAKACQPLGAVYVANGFAKTLSFVHGSQGCVAYYRSHFSRHFKEPTSCVSSSMTEDAAVFGGLNNMIDGLANTYNLYKPEMIAVSTTCMAEVIGDDLNAFIKTSKEKGSIPAEFDVPFAHTPAFVGSHITGYDNALLGVLQHFW-DGKAGTVPALE-RVP--DESINFIGGFDGFVVGNMKEIKRIFDLFGADYTILCDPSDVWNTPTDGEFRMYD-GGTTKEEVIRALNAKATIVFQEYSTEKTIKYLKEK-GQEVVALNAPVGVAGTDEFIMAISRLTGKPVPAVLERERGQLVDAMADSQAHLHGKKYALYGDPDQMIGYARFLLELGAEPTHVLATNGNDHWAKAVQAVFDASPFGRDCKVYPKRDLWHMRSLMFTEPVDFLIGNTYGKYLERDTG-------VPLIRLVFPIFDRHHYHRYPTWGYDGALRVLTMFLDEFFETLDANTIVPGKTDYSYDIIRMSM------TVEDRKAA--NKALIDEVLKAYPEKMAKRRAKHLGQFEEGK------PDCGVKSNIKSLPGVMTIRGCAYAGSKGVVWGPIKDMIHISHGPVGCGQYSWAARRNYYIGT---TGIDTFVTMQFTSDFQEKDIVFGGDKKLDKIIDEIQDLF-PLNKGISVQSECPIGLIGDDIEAVSKKKTKEYGG-HTIVPVRCEGFRGVSQSLGHHIANDAIRDYVFDKADP-NKRPDFVSTPYDVAIIGDYNIGGDAWSSRILLEEMGLRVIAQWSGDGTIAELENTPKAKLNVLHCYRSMNYISRHMEEKFGVPWVEYNFFGPTQIEKSLREIASHF-DDTIKAKAEEVIAKYRPLVDAVVAKYKPRLQDKTVMLFVGGLRPRHVIGAYEDLGMNVVGTGYEFGHNDDYQ--------------------------RTT--------------------------HYIKDGTLIYDDVTGYEFEKFVEKVQPDLVGSGIKEKYVFQKMGVPFRQMHSWDYSGPYHGYDGFAIFARDMDMAISSPVWGFAKAPW-KQ---AA----------MSK-LRQIAFYGKGGIGKSTTSQNTLAALSDLGQKILIVGCDPKADSTRLILHAKAQDTILSLAAEAGSVEDLELEDVMKVGYKDIRCVESGGPEPGVGCAGRGVITSINFLEENGAY-DG--VDYVSYDVLGDVVCGGFAMPIRENKAQEIYIVMSGEMMAMYAANNISKGILKYANSGGVRLGGLVCNERQTDKELELAESLAKMLGSKLIHFVPRDNIVQHAELRRMTVLEYAPDSKQAGEYRTLAQKIHNNAGNGTIPTPITMDQLEDLLMEHGIMKQIDESQVGKTAADLAA----
>IMG2657245368
MP-QSAEKVLDHAKLFQEPEYVEMFERKRAEF-ENAPPAPMVKEIGDWTKSWEYREKNLGREALCINPAKACQPLGAVFAGAGYEGSLSFVHGSQGCVAYYRSHLARHFKEPSSAVSSSMTEDAAVFGGLNNMIDGLANAYALYSPKMIAVSTTCMAEVIGDDLNSFILQAKEKGSVPQDFAVPYAHTPAFVGSHIDGYDNMQKGILETFW-KDAK--------RVP--GEGINIIPGFDGFAVGNIRELKRMLALMGVETTILSDVSDVYDTPSDGEFRMYA-GGTSLDEVKGALNAKATVSMQEYCSRKTLEFCEEH-GQATASFHYPLGVRATDEFLMAMTDLTGTTIPDSLKLERGRLVDALADSQSYLHGKTYAIFGDPDFVYAMARFLLETGGEPRHCLATNGGKAWEKQMRELLASSPFGKDCQVWAGKDLWALRSIMATEPVDLLIGNSHGKYLERDLG-------TPLIRLAFPIFDRHHHHRFPTWGYQGAINVLVKILDKIFDRLDAESGAPGQ-DISFDLTR--MD-----MNADTAEM--REQLIEEVLAAYPDKSRKKRQKHLAVAQPAPADDPA-SKCDVKSNIKSLPGVMTIRGCAYAGSKGVVWGPVKDMVHISHGPVGCGQYSWSQRRNYYTGT---TGVDSFVTMQITTDFQEKDIVFGGDKKLDKVIDEIAELF-PLAKGISVQSECPIGLIGDDIEAVSRKKAKEI-G-KTIVPVRCEGFRGVSQSLGHHIANDSIRDWVLEKEG--TAT-GPQPGPYDINIVGDYNIGGDAWASRRLLEEMGLRVVGNWSGDATLAEMERAPKAKLNLIHCYRSMNYICRYMEEKYGIPWMEYNFFGPSQIAASLRAVAQKF-DETIQENAEKVIAKYQPLVDAVLAKYRPRLEGKSVMLYVGGLRPRHVVTAYDDLGMVIAGTGYEFAHADDYK--------------------------RTG--------------------------EFIKEGTLIYDDVTGYELEKFVEKIRPDLVGSGIKEKYPVQKMGIPFRQMHSWDYSGPYHGYDGFAIFARDMDLAINNPVWDLFSAPW-GE---KAA---------MAA-LRQIAFYGKGGIGKSTTSQNTLAALVELGQKILIVGCDPKADSTRLILNAKAQDTVLHLAAEMGSVEDLELEDVLKVGFKDIKCVESGGPEPGVGCAGRGVITAINFLEENGAY-EN--VDYVSYDVLGDVVCGGFAMPIRENKAQEIYIVMSGEMMALYAANNISKGILKYANSGGVRLGGLICNERQTDRELELAEAMAAKLGSKLIHFVPRDNIVQHAELRRQTVIQYAPDSQQADEYRQLARKIHANSGQGVVPTPITMEELEQMLMDFGIMQSEEDRLAAIAKSEARVAVPA
>IMG2561511143
MA-KN--EIQDHNTLFQSEKYKKQAENKLL-F-EAPCSIQEVEETEDYLKTEEYKDINFSRAAATINPAKACQPLGAVLAGLSFEGTLPFVHGSQGCVAYFRSHFARHFKEPVPAVSSSMTEDGAVFGGMRNLIEGLQNSSALYKPKMIAVSTTCMAEVIGDDLSAFIENARIEGAIDKEFPVPFTNTPSFVGSHIHGYDSMMRSILSYLS--EKKGDI-----ENKVPTDKINIIPGFDTY-TGNFAELKRILELMNVDYTILGDHSGNLDSPANGEYNYYY-GGTKLEDVAQAPNANGTILLQKYSTKKVEKYIKTSWHQKTISSWMPIGIKNTDTLLENIKQLSGRDIPAVLKEERGRVVDALTDSHAYLHGKRVALAGDPDLLLGLISFCLEVGIEPIHIVCTNGDKKFKKEAEELLLKSPYGIGGKVHIGKDLWHMRSLLLTEPVDFAIGSTHMKYCAKDAN-------IPLVRIGFPIFDRHHMHRYPIIGYQGTLNVLTLIVNTILQQLDDEA-----PDHSYDTVRMSTKVE-----E-------SQALIDELLEVYPEKTKKFRKKHFQIADEETI-ES--GKCSIKSNIKSRPGVMTIRGCAYAGSKGVVWGPIKDMIHISHGPVGCGQYSWGTRRNYANGK---LGINNFTAMQITSDFQERDIVFGGDKKLEALCREVKKMF-PLAKGISIQSECPVGLIGDDIEAVGKKMTNEL-G-IPVIPVRCEGFRGVSQSLGHHIANDTIRDHVMG------TRELAESGPYDVAIIGDYNIGGDAWASRILLEEIGLRVIAQWSGDGSINELGITHKSKLNLIHCYRSMNYMATTLEEKYGIPWMEYNFFGPTKTIESLRAIAAHF-DETIQENAERVIAKYQLEMDEIIQKYRPRLEGKKVMLIIGGLRARHTIGAYEDLGMKIVATGYEFAHKDDYE--------------------------KTL--------------------------SELHDGTILYDDPTAYDIEFLSDKLDIDLMGAGVKEKYVYHKLGIPFRQMHSWDYSGPYHGFDGFKVFAKDMDTAINSPVWDLLAAPY----------------------MRQIAFYGKGGIGKSTTSQNTLAQLATKGQKIMIVGCDPKADSTRLILNTKAQSTVLEQAAEMGTVEDLELEDVIAKGYGDILCVESGGPEPGVGCAGRGIITSINFLEEEGAY-EG--LDFVSYDVLGDVVCGGFAMPIRENKAQEIYIVCSGEMMAMYAANNISRGILKYANSGGVRLGGLICNSRNTDREAELISELARRLNTQMIHYVPRNNVVQHAELRKMTVAQYKPEDQQAKEYEYLAQKILEND-MMTIPTPIEMEELESLLMEFGVIEDEETAIKKLEEQEAATK---
>IMG2508501034
MT-QNPGKIQDHFDLFQTDPYQETFEFKRQ-F-EGAHSKEEVARIAEWTKTWDYREKNFAREALTVNPAKACQPLGSLFVAAGFEGTLPYSHGSQGCVAYFRTHLTRNFKEPFQAVSSSMTEDAAVFGGLNNMVDGLANSYQLYKPKMIALCTTCMAEVIGDDLGAFIQTSKNKGSIPEDFPVPYAHTPSFVGSHITGYDNMLKGILECLT-ADK---------KTETTNGKYNFNLGFDAY-IGNIRELKRILQLFDIDYTVLSDNADAFDSPNTGEFKMYN-GLTTLEDAADSINAEGTFFFQKYTTPKTQDWIEKEWGQSTYNFR-PFGIKGTDEFLSKLSEITGKPVPEELVAERGRAVDAMTDSQAWIHGKRIALYGDPDHVFGLVNFLLELGAEPVHIVVTNSNADFEAELQAVLDASPYGKNSTIWGKKDLWHLRSLMFTEPVDLLIGNSYGKYLWRDTH-------TPIVRIGYPIFDRHHMHRYETLGYKGALNLHNWIINTILDELDRQTIIPAKTDISFDLIR-------MTTVE------QNKELIKEVLEAYPEKAAKKRSKHLDVYEEGN------SDCGVKSNKKSVPGVMTTRGCAYAGAKGVVWGPVKDMIHISHGPVGCGYYSWSGRRNYYIGT---TGVDTFGTMQFTSDFQERDIVFGGDKKLAKLIDELEVLF-PLSNGTTIESECPIGLIGDDIEAVARKKAKET-N-KPVVPVRCEGFRGVSQSLGHHIANDTVRDWVLPKADEYRPEG-FESSPYDVNIIGDYNIGGDAWPSRMLLEAIGLRVISQFSGDGTFNETVMTPLAKLNLIHCYRSMNYICRHMEEKYGIRWLEYNFFGPTQIAKSLRKIAAQF-DETIQENAERVIAQYQADMDAVIEQYRPRLAGKTVMMMVGGLRPRHVIPAFEDLGMKVIGTGYEFGHGDDYK--------------------------RTA--------------------------DYVKDGTVIYDDVSGHEFEEFAKQLNPDLIAAGIKEKYVFQKMALPFRQMHSWDYSGPYHGYHGFAVFARDMDLAINNPTWGLIENPW-DK-------------------MRQIAFYGKGGIGKSTTSQNTIAALSET-QRVMIVGCDPKADSTRLMLHTKAQTTILSLAAERGSVEDLELEEVLLTGYNNVRCVESGGPEPGVGCAGRGIITAINFLEEEGAY-ED--LDLVSYDVLGDVVCGGFAMPIREGKAQEIYIVTSGEMMAMYAANNIARGILKYAQSGGVRLGGLICNSRKVDREIELIEALADKLGTKMIHYVPRDNVVQRAELRRMTVIEYEPEHPQAHEYRALARKIEHNK-DLVIPTPITMDELEELLVQYGFMDSDAEYALAADKAAAVV----
>IMG2698536992
MT-KK--ELKDHNTLFKDQKYIDQAENKKI-F-ETACSTEEVEKIKDYTKTEEYKEKNFARTDLVINPAKACQPLGAVLAGLGFEKTLPFVQGSQGCVSYFRSHFARHFREPVPTVSSSMTEDGAVFGGMRNLIDGLENCTKMYKPEMVAVSTTCMAEVIGDDLQAFIGNARTEGVISEDFPVPFAHTPSFVGSHLTGYDSMLKAILSNLS---EKATI-----DKEVKTEKINIIHGFDTY-TGNFAETKRILDLFGADYTYLCDYSENLDSPADGDYKYYY-GGTKLEDVPKAAQAQGTLSLQKYSTKKTMKYIEKKWKQSVSVSSTPIGITQTDNLIKTISEMTGLPIPEELKLERGRIVDAMTDSHTYVHGKRVAMAGDPDLLLGLISFCLEVGIEPVHVVCTNGDKKFLEEAETLLASSPYGLDAKVYIGKDLWHLRSLLFTDPVDFVIGSTHMKFNAKDAD-------IPLVRIGFPIFDRHHMHRYPIIGYQGTLNVLTQIVNTLLDNLDKDA-----AGFNFDVVRMAKVLD-----E-------KQKLIDEVLEIYPDKAKKDRKKHFDINDEEKI-ET--CKGAIVSNKKSRPGVMTPRGCSYAGSKGVVWGPIKDMVHISHGPVGCGQYSWGTRRNYANGV---LGIDSFGAMQITSDFQEKDIVFGGDKKLDNLCDEITEMF-PLAKGISVQSECPVGLIGDDIEAVGKKKTKEL-E-MPVIPVRCEGFRGVSQSLGHHIANDAIRDHVLG------TRELEETGPYDVAIIGDYNIGGDAWASRILLEEMGLRVISQWSGDGTLNELSITHKSKLNLIHCYRSMNYICKTLEEQYGIPWMEYNFFGPTKTIESLRMIAAEF-DEKIQENCEKLIAKYQDEMDEVIAKYRPRLDGKKVMLLVGGLRSGHTVGAYEDLGMDIVGTGYEFAHNTEYQ--------------------------KAY--------------------------KDTKEGTIIYDDPTALELELLAEKLDIDLMGSGIKEKYVYHKMGVPFRQMHSWDYSGPYHGFDGFKIFARDMDMAINSPTWDLIKSPF----------------------MRQIAFYGKGGIGKSTTSQNTLVQLAKNGQEIMIVGCDPKADSTRLVLNTKMQQTVLSLAAEKGTVEDLELHEVAQNGFAGIECVESGGPEPGVGCAGRGIITSINFLEEEGAY-EG--KDFISYDVLGDVVCGGFAMPIRENKAQEIYIVCSGEMMAMYAANNIAKGVLKYAHSGGVRLGGLICNSRNTDREADLITELARRLNTQMIHFVPRDNIVQHAELRRMTVAQYAPESQQAKEYDMLAKKILDND-MMTIPTPIETDELEGLLMEFGIIEDEETQLKKLAAKEAASQ---
>IMG648028023
-------MLLRHT---------------PDNLVE--------------------------RGALTINPAKTCQPIGAMYAALGVHGCLPHSHGSQGCCAYHRSTLTRHYKEPISAGTSSFTEGASVFGGQANLLQAIDNIFTVYEPEVIAVHTTCLSETIGDDLPQILDKADKDGKIPKGKHVIYANTPSYVGSHVTGFSNMVKGMAR-VA-V-STGH------K----NGKVNIIPGWVE--PADMEEIKRLAAMVGVDIIMFPDTSGVLNGPLSGEYKMFPEGGVTIKQLREAGDSIGTLALGEWCSADGARFLDTTLKVPCRVLDMPFGLRATDRFVDALRIVAGRSVPEEVAHERGQLVDMISDMHQYFYHKKVALAGDPDQLIAMTEFLTSIDMWPTHIVSGTPGKAFEARIRELTAGLP--YAVNVKCTADMFLLHQWIKNDPVDLLMGNTYLKHIARDED-------IPLVRWGFPILDRVGHQYFPTVGYKGGLRLLEKILSALLDRKDRD-----DQEHAFELVLMT------PAMFNNDTTMTAAEIKEELLKKYPPKVARKRAKQIMINEALENE--TP-E--ITANVRTIPGIITMRGCTYAGCKGVIMGPTRDIVNITHGPIGCGFYSWLTRRNQTDAYAPD-A-ANYMTYCFSTDMQDKDIIFGGEKKLEAAIQEAYDLFHP--KGICVFATCPVGLIGDDIHAVAAKMKAKF-GDCNVFAFSCEGYKGVSQSAGHHIANNQVFKHLVGLDD-QG-----KPGKYRINLLGEYNIGGDGFEIDRILNKCGVTNIATFSGNSTYDQFASSHTADLNAVMCHRSINYVADMLETKYGIPWVKVNFIGANAAAKSLRKIASYFGDQELIDRVEEVIAEEMPAVRAVAEEVRPRTEGKTAMLFVGGSRAHHYQELFKELGMKTISAGYEFAHRDDYEGRQVIPELKVDADSRNIEELEVSPDERLFRPRKSQEELRALESSGLKFKDYDGLIPDMERGAVVIDDLNQYEAEKLVELLKPDIFCAGIKEKFSIQKLGVPMKQLHSYDSGGPYAGFRGAINFYREIDRLVNSRVWGYLKAPWQENPELSAT----YVWE-----MRKIAIYGKGGIGKSTTTQNTVAGLAEMGKKVMVVGCDPKADSTRLLLGGLAQRSVLDTLREEG--EEVDLADIRRGGFGGTWCVESGGPEPGVGCAGRGIITSINMLESLGAYEASEKLDYAFYDVLGDVVCGGFAMPIRDGKAEEIYIVCSGEMMAMYAANNICKGIRKYAESGTVRLGGLICNSRNVDNEKEMIQELAKMIGTQMIYFVPRDNDVQRAEINRKTVIEWNPEAPQAQHYRNLAQAIDGNQ-MFVVPNPLAIEQLEQLLLDFGLLAA-------------------
>IMG2648501915
MS-QTAEKTQPCYPLFEQEEYQTLFRNKRG-M-EEAHDEQRVRDVFEWTTTQEYQELNFQREALTIDPAKACQPLGAVLCALGFANTLPYVHGSQGCVAYFRTYFNRHFKEPIACVSDSMTEDAAVFGGNNNMNSGLQNASALYQPEMIAVSTTCMAEVIGDDLQAFIANAKKDGFVAADMPIPYAHTPSFIGSHITGWDNMFEGFARTFTT-------GEGKNHQPGSLARLNLVTGFETY-LGNYRVIKRMMAQMEVPCSLLSDPSEVLDTPADGHYRMYA-GGTSQQEMRDAPNAIDTLLLQPWHLVKTKKMVHDEWGQPATEVPVPIGLAATDKLLMTVSELTGKPIGEALTLERGRLVDMMLDSHTWLHGKRFGLYGDPDFVMGLTQFLLELGCEPTVILCHNGSKRWQKAMKKLLEASPYGQDSEVYINCDLWHFRSLMFTNKPDFMIGNSYGKFIQRDTLAKGEQFEVPLIRLGFPLFDRHHLHRQTTWGYEGAMSILTTLVNAVLEKLDHDTMTLGKTDYNFDLIRMTNA-----TSE------RNQAIIQEVLEVFPEKARKERKKHMMVTDPAMDSV---GKC-IVSNRKSQPGVMTVRGCAYAGSKGVVFGPIKDMAHISHGPIGCGQYSRAGRRNYYTGV---SGVNSFGTLNFTSDFQEKDIVFGGDKKLTKLIEELEQLF-PLTKGISIQSECPVGLIGDDIEAVANASRKAI-G-KPVVPVRCEGFRGVSQSLGHHIANDVIRDWVLDNRDG----KPFESTPYDVAIIGDYNIGGDAWASRILLEEMGLRVVAQWSGDGTLVEMENTPHVKLNLVHCYRSMNYISRHMEEKHGIPWMEYNFFGPTKIAESLRKIAAQF-DETIQKNAEAVIARYQAQTDAVIAKYRPRLEGRKVLLYLGGLRPRHIIGAYEDLGMEIIGTGYEFGHNDDYD--------------------------RTL--------------------------PELKEGTLMFDDASSYELEAFVKALKPDLIGSGIKEKYIFQKMGVPFRQMHSWDYSGPYHGYDGFAIFARDMDMTLNNPSWSELTAPWL------------KSA--MA--MRQCAIYGKGGIGKSTTTQNLVAALAEMGKKVMIVGCDPKADSTRLILHAKAQNTIMEMAAEVGSVEDLELEDVLQIGYGGVRCAESGGPEPGVGCAGRGVITAINFLEEEGAYEED--IDFVFYDVLGDVVCGGFAMPIRENKAQEIYIVCSGEMMAMYAANNISKGIVKYAKSGKVRLGGLICNSRQTDREDELIIALAEKLGTQMIHFVPRDNIVQRAEIRRMTVIEYDPKCKQADEYRTLAGKIVNNT-KMVVPTPVTMDELEALLMEFGIMEEEDTSIIGKTAAEENAA---
>IMG2616644811
MP-QSAEKVLDHELLFREPEYQQIFASKRAQF-ENKHSDAKVDEVRDWTKTKEYQEKNFAREALTVNPAKACQPLGAVYVANGFHKTLSFVHGSQGCVAYYRSHFSRHFKEPTSCVSSSMTEDAAVFGGLNNMIDGLANSYNLYKPEMIAVSTTCMAEVIGDDLDAFIKNAKQKGSVPADFDVPFAHTPAFVGSHITGYDNAILGVLKHFW-DGKSKTAEPLV-RVP--NDSINFIGGFDGFVVGNMKEIKRIFDLFEIDYTVLCDPSGAWSTPTDGEFRMYQ-GGTTKAEVERALHAKATIVFQEYCCEKTTKYLHEK-GHEVVVLNAPVGVAGTDQLVMALSRLSGKPVPAQLELERGLLVDAMADSQAHLHGKRFALYGDPDQLIGYTQFLLELGAEPVHVLATNGGEDWADKVKALLAASPYGQNGKVYPKRDLWHLRSLLFTDPVDFVIGNTYGKYLERDTG-------TPLVRLVFPIFDRHHYHRFPTWGYEGGMRVLVTLLDEFFETLDANTNVPSKTDYSFDIIRMSV------TVEEQKAA--NKALIEEVLKAYPEKMAKKRVKHLGTYESGK------PDCGVKSNIKSLPGVMTIRGCAYAGSKGVVWGPIKDMVHISHGPVGCGQYSWSSRRNYYIGT---TGIDTFVTMQFTSDFQEKDIVFGGDKKLDKIIDEIQALF-PLNKGISIQSECPIGLIGDDIEAVSKRKSKELGG-HTIVPVRCEGFRGVSQSLGHHLANDAIRDWVFEG-KT-QKAPEFEATPYDVAIIGDYNIGGDAWSSRILLEEMGLRVIAQWSGDGTIAELENTPKAKLNLLHCYRSMNYISRHMEEKYGIPWVEYNFFGPTQIEKSLREIAAHF-DDSIKAKTEAVIAKYKPLMEAVIAKYKPRLAGKKVMLFVGGLRPRHVIGAYEDLGMEVVGTGYEFAHNDDYQ--------------------------RTT--------------------------HYIKDGTLIYDDVTGYEFEQFVEKVKPDLVGSGIKEKYVFQKMGVPFRQMHSWDYSGPYHGYDGFAIFARDMDMAISSPIWSLTKAPW-KA---AA----------MAS-LRQIAFYGKGGIGKSTTSQNTLAALAEMGQKILIVGCDPKADSTRLILHAKAQDTILSLAAEAGSVEDLELEDVMKIGYRDIRCVESGGPEPGVGCAGRGVITSINFLEENGAY-DG--VDYVSYDVLGDVVCGGFAMPIRENKAQEIYIVMSGEMMAMYAANNISKGILKYANSGGVRLGGLVCNERQTDKELELAESLAKKLGTKLIHFVPRDNIVQHAELRRMTVIEYAPDSKQAAEYRNLAQKVHANAGNGVIPTPISMDELEDLLMEHGIMQAIDESQVGKTAAELSVAA--
>UBA1341
--------MLDQT---------------KGSYKK--------------------------RTGLKINPAKTCQPIGAMYAALGIHKCLPHSHGSQGCCSYHRMHLTRHYRDPIVASTSSFTEGACVFGGKSNLKKGLENVFHIYNPDVVAINTTCLSETIGDDIGEIVKATD----VPEGKTVIYANTPSYVGSHVTGFSNMCKAMVTHLA-E-KKEG------KK---AKGVNILPGYVE--PSDMMEIKRMATLLKVPFTMFPDTSGVVATPNTGNYEMYPEGGTPIKEIKKSGNALGTIALGEFSSKDAAYELEKKCDVPATVLKEPIGIKATDEFIMKMLELNGGIIPKELEFERGQLVDVMVDVHNHYHGKKVALFGDPDILIAMTEFVIDLGMVPTLVLSGTPGKAYVKAIQELFDAAL--DDSIVLGDEDLFSFHQIIKENPVDLIIGNSYGKYIAREEQ-------IPLVRMGWPILDRVGHSYFPVVGYKGALRIIEKITTALLDKYDAT-----CPEEDFELVMMS----D-----------KV---VNEIMDVYPAKVMKGRKSHMIIKDS-EKQ-----E--IAANTRTIPGIITNRGCCYAGCKGVVIGPIVDMVHIVHGPVGCSYYAWGTRRNKGKARGGQ----NFLEYAFTTDIQESDIVFGGVKKLEAAVDEAVELFHP--KAISISATCPVGLIGDDINAVAKEMSAKH-G-IKILSFNCEGYKGVSQSAGHHIANNKLMTDVIGTNDKPV-------KEYSLNLLGEYNIGGDEWEITRVLHKIGYNIVSTMTGNGSIEEIANAHKADLNVIQCHRSINYIAEMIETKYGLPWIKVNFIGVESFSQSLRDIAKYFGDETLIQRTEEVISEETEQIRDEMQLIKTKLDGKTAVLFVGGSRAHHYQGLLREIGIETLVAGYEFGHRDDYEGRDVIPYIKVDADSRNIEEIKVEKDEKNYSMRIPESRVEELKKE-LPWASYEGLIKEMKDGSLIIDDLNHVETEKIIEILKPEFFGSGVKDKYMIQKMGVYSKQLHSYDYSGPYAGFQGAMNFARDVAAGILTPAWSYIKAPWNCEPLLNGK----VEGVE----MRQIAIYGKGGIGKSTTTQNLTAALAEMGKEIMIVGCDPKADSTRLILNGLAQQTVLDTLREEG--EDIELENILKLGYGGIRCVESGGPEPGVGCAGRGIITSINMLEQLGAYTDD--LDYVFYDVLGDVVCGGFAMPIREGKAEEIYIVASGEMMAMYAANNIAKGILKFADSGGTRLGGIICNSRKVDNEFEMLTAFAQELGTQLIHFVPRDNIVQHAEINKKTVIDYDPTVGQADEYRTLARAIDENE-MLVIPKPMTQDRLEEILMAHGLLGV-------------------
>IMG648231707
NQLGAVKPV-------------------------TEYDDAEVKRVAEWINTEEYKEKNFARQALVINPAHACQPLGAELVAHAFEGTLPFVHGSQGCASYYRSTLNRHFREPAPAVSDAMTEDGAVFGGQNNLHEGLENAIALYKPKMVAVFTSCMPEIIGDDLTAFLKNARNKGIIPADMPTPYANTPSFNGSHIHGYDAMLLSILQTLT-AGKQ-----VEGRC---TGKLNLIPGFDAN-TGNFREYKRILEAFGIPYTILGDISDVFDSPLDGTYRPYP-GGTTLDDAADSINGKATLNLGPYSAAKTFSWVKDSYSGKHASLPMPMGVTKTDDFLKKLSELFGKPVPESLKEERGRAVDAMTDAHQYIHNKKFAVYGDPDQLLGYVSFLLEMGAKPYHILCSKGTKKLEKEIQALLDTSPYGAGCKIYINKDLWHMRSLLMTDPVDAMIGDTHGKFAARDAG-------IPLFRFGFPIFDRVNKHRYPIIGYQGVVNMLTEICNKFLDITDETC-----EDRFFEMMRMSNA--AGITKE------STQEMIDKVLEVYPEKGRKKRAPHLAPNDGVS--------SCVKSNRKTVPGVMSARGCAYAGAKGVVWGPIRDMVHISHGPVGCGWYSWGTRRNLMSGI---NGVTNF-GMQFTSDFQEKDIVYGGDKKLKQLLEEAKGLF-PLAKGISVLSECPVGLIGDDINAVAKQSAKEL-D-IPVIPCNCEGFRGVSQSLGHHISNDTIRDFIIGTREFAE-----PESPYDIALIGDYNIGGDVWSAKALLEEIGLNVKATWTGDGELDRIAATHTVKLNLIHCYRSMNYMCRVMEEKYGIPWLEFNFFGPSKIKESLRAIGERF-DDRIKENVEKVIAKYDPIMQAVIDEYRPRLEGKKVMIYVGGLRPRHTVGAYEDLGMVVVGTGYEFAHGDDYE--------------------------RTS--------------------------PEMPVDTVIFDDASEFELEKFAHQIKPDLVASGIKEKYVFQKMGLPFRQMHSWDYSGPYHGYQGFPIFARDIDMAVNSPTWSLIKSPF----------------------MRQVAIYGKGGIGKSTTTQNTVAGLATLGKKVMIVGCDPKADSTRLILHAKAQDTVMDLVRDMGTVEDLELEDVLKVGFKDIKCVESGGPEPGVGCAGRGVITAINFLEENGAYTPD--LDFVFYDVLGDVVCGGFAMPIRENKAEEIYIVCSGEMMAMYAANNISKGILKYSSSGKVRLGGLICNSRNTDREADLIEALAAKLGTQMIHFVPRDNQVQRAELRRMTVIEYSPEHKQAQEYLTLAQKIIDNK-MLVVPTPLEMEELEDLLMEFGIIEAEDESIVGVAEAAK------
>UBA6169
NLLGEVKKI-------------------------VETPPEEIERVKNWINSEEYKEKNFARQALVINPAHACQPLGAQLVAHGFEGTLPFVHGSQGCASYYRSTLNRHFREPAPAVSDAMTEDGAVFGGQNNLHEGLENAVALYKPKMIAVFTSCMPEVIGDDLTAFIKNARQKGHVPKDMPVPYANTPSFNGTHIHGYDAMLLSILQTLT-EGKQ-----VEGRC---TGKLNLIAGCDFN-TGDYREYKRILKEFGVPVTVLADISDSFDSPCNGTYNIYA-GGTPLEDAADSINGKATMSLGPYATPKTFGWIKDNYAGKHVSMPMPMGIEKTDALIMKIAELFGKEVPESIKNERGRAVDAMTDAQQYMHGKKFAVYGDPDYLMGYVSFLLEMGARPYHILCSRGSKKAEKELQGLLDSSMYGKGCKIYMNKDLWHLRSLVMTDPVDAIIGDSHGKFAARDAK-------IPLFRFGFPVFDRVNMHRSPIIGYQGVINMVSAICNTFLDIKDATC-----EDRFFELMRMSDK--IGITKE------STEALIAETLSVYPEKAKKKRAPHLGANDQAS------GSACVKSNKKTVPGVMSARGCAYAGAKGVVWGPIGDMVHVSHGPVGCGWYSWGTRRNLVSGI---NGVTQF-AMQFTSDFQEKDIVYGGDKKLKTLLEEAKGLF-PLAKGISVLSECPVGLIGDDINSVAKQSAKEL-D-LPIIPCNCEGFRGVSQSLGHHISNDTIRDYIIETREFAE-----PSSPYDIALIGDYNIGGDVWAAKSLLEEIGLNVKATWTGDGELDKIAATHQVKLNLIHCYRSMNYMCKVMEEKYGIPWLEFNFFGPTKIRESLRAIAERF-DDTIKENVEKVIAKYDPIMQAIIDEYKPRLDGKKVMLLVGGLRPRHTIGAYEDLGMECVGSGYEFAHTDDYD--------------------------RTA--------------------------PEMPNATVVYDDPSEYEFEKFVHALKPDLVGSGIKEKYVFQKMGIPFRQMHSWDYSGPYHAYQGFEIFARDVDMAVNSPTWKLVKSPF----------------------MRQIAIYGKGGIGKSTTTQNTVAGLASIGKKVMIVGCDPKADSTRLILHAKAQNTVMDLVRELGTVEDLELEEVMKVGYGDVKCVESGGPEPGVGCAGRGVITAINFLEENGAYTDD--LDFVFYDVLGDVVCGGFAMPIREGKAEEIYIVCSGEMMAMYAANNIAKGILKYASSGKVRLGGLICNSRNTDREDELIEALAKRLGTQMIHFVPRDNQVQRAELRRMTVIEYSPEHKQAEEYRTLAQKIADNK-MLVVPTPLEMEELEDLLMEFGIMEVDDEENVGKAEAA-------
>IMG2602041858
MS-QQVDDIKPGYPLFEQPEYKDMMARKRSDH-EEGVSDEKIKEVFEWTTTQEYQDLNFSRKTLTVDPAKACQPLGSVLCALGFEKTLPYVHGSQGCVAYFRTYFNRHFKEPVACVSDSMTEDAAVFGGQKNMFDGLQNSLALYKPEVIAVSTTCMAEVIGDDLNAFIGNAKEEGYIPKELPTPFAHTPSFVGSHVTGWDGMFEGFARYFTL-------NKMDDKTVGSNGKINLIPGFETY-LGNYRVIHKMMQQMGVDYSLLSDPSEVLDTPADGEYRMYA-GGTPLSELEDAPNAITTVLLQPDQLTKTKKFVEGTWKHEVPALQIPMGLDWTDEFLIKIAELTGKEIPESLATERGRLVDMMTDSHTWLHGVSFSIYGDPDYLMGLTKFLQELGCEVKHILCNNGAKRWRKKMEALIAESPSTANAEIHVGKDLWHFRSLVFTNKPDFMIGNSYAKFIQRDTKAKGEEFEVPLIRLGFPIFDRHHLHRNTTLGYEGSMYMLTTLVNEVLAKLDQDTSDMGKTDYGFDLVR-MSD-----KKA------ETQALIDEVLEVYPEKAKKDRQKHLGAND--SEG----GSC-ITANRKSLPGVMTARGCAYAGSKGVVWGPIKDMVHISHGPVGCGQYSRAGRRNYYTGY---TGVNSFGTMNFTSDFQERDIVFGGDKKLATMVDEIEMLF-PLAKGISIQSECPVGLIGDDIEAVAKTKGAEI-G-KTIVPVRCEGFRGVSQSLGHHIANDTLRDYVLDKSE--D--KEVATSDYDVAIIGDYNIGGDAWSSRILLEEIGLRVVAQWSGDGTLPELENTPKVKMNLVHCYRSMNYICRHMEEKYGIPWMEYNLFGPTKCEESLRAIAAKF-DEKIQAKAEEVIAKYKEQWQAVVDKYRPRLEGKKVMLYVGGLRPRHVIGAYEDLGMEIVGAGYEFGHNDDYS--------------------------KTV--------------------------PEVKDATLIYDDVTGYELEAFADKLKPDLIGAGVKEKYIFQKMGIPFRQMHSWDYSGPYHGFDGFAIFARDMDMTLNNPCWDKLTPPW-KS---AK----AAA---MA--IRQCAIYGKGGIGKSTTTQNLVGALAEAGKKVMIIGCDPKADSTRLILHAKAQNTIMEMAAEAGSVEDIELEDVLKVGYGGVRCVESGGPEPGVGCAGRGVITAINFLEEEGAYEEE--LDFVFYDVLGDVVCGGFAMPIRENKAQEIYIVVSGEMMAMYAANNISKGICKYAATGGVRLAGLICNSRKCDREDELIEALAAKIGTQMIHFVPRDNVVQQAEIRRMTVIEYNPKCNQADEYRTLAKKIIDNK-MFVVPTPVTMDELEELLMEFGIMDEEDESIIGQVAEEATA----
>UBA5339
-------MFLKHT---------------TAEVAD--------------------------RKALTVNPAKTCQPVGAMYASLGIHGCLPHSHGSQGCCAYHRSSLTRHYKEPVMAGTSSFTEGSSVFGGQGNLVQALNNMFTVYKPDVVAVHSTCLSETIGDDLGQIVKKAIDEGKVPEGKTVVYASTPSYIGSHVTGFANMCAGMAKQLA-EVPAED------AA--PLDQVNILPGWVE--PSDMREIKRIMKTMGVPFVMYPDTSDVLDAPMTGHHEFYPKGGATIEEIKSSGLSKATLALGAWGSEAAAQELWKKCRVPYETLDLPIGIKATDRFLSKLSEITGTPVPESLTAERGRALDMITDMQNYLYGKRVALWGDPDQLLALSEFLADIDMKPVYIVSGTPGKKFMKKMEGILGDVV--PEAKFKNRADMFLMHQWIKEEGVDLLMGNSYGKYISRDDD-------IPFVRMGFPIYDRVGHSYFPTVGYMGAIRILEKMLGVIMDKQDRD-----APEEKFELVMMS-------------SLIDNEKLRDEMLDIYPAKVARKRKKAIVLN--DPAE--IP-E--IQANVRTIPGIITQRGCSYAGCKGVVLGPTRDIINLTHGPIGCGFYSWLTRRNQTDA-SGD-K-ENFMTYCFSTDMQDPNIVFGGEKKLKEAIQEAYDIFKP--KAIGIFSTCPVGLIGDDVHAAAREMTEKI-GDCNIFGFSCEGYKGVSQSAGHHIANNQLFRHVIGKGE-E------LPGKFKINMLGEYNIGGDAFVIEDILEKCGIELIATFSGNSSYNQFASSYSADLNCVMCHRSINYVAEMMEEKYGIPWIKVNFIGAKSTAKSLRRIADYFGNQELKDRVEKVIAEEMESVEAVKNEVFSKTDGKSAMLFVGGSRAHHYQDLFNELGIRTLAAGYEFGHRDDYEGRRVIPTIKIDADSRNIEELTVTKDEERYNQRISDDERKALDEQGLDFSDYEGMMPQMEEGTLVIDDLSHYEMEELIKKHKPDVFCAGIKEKYAVQKMGVPLKQLHSYDYGGPYAGFEGAINFYKDIAQMVSSRVWDLVGAPWEKEGSLSPV----YVESG----MRKIAIYGKGGIGKSTTTQNTVAGLAEMGKKVMVVGCDPKADSTRLLLGGLAQKTVLDTLREEG--EDVELEDIVKEGYGKTLCTESGGPEPGVGCAGRGIITSINLLEQLGAYESD-DIDFAFYDVLGDVVCGGFAMPIREGKAEEIYIVVSGEMMAMYAANNICKGIVKYADAGGVRLGGLICNSRMVDNEKEMIEELAKKLGTQMLHFVPRDNMVQRAEINRKTVIDFEPTHNQADEYRTLAKKMAENT-MLVIPSPLEIEELEKLLVDFGIAS--------------------
>IMG2574179746
------MKIKDHVELYKSDEYKRIFESKKE-F-EIPCTDEEVQKVLEYTKTPEYREKNFARKALTINPAKACQPLGAVLCALGFKDTLPFVHGSQGCVAYFRSHLSRHFKEPVPAVSTSMTEDAAVFGGLNNLVEGLENAYALYKPKMFAISTTCMAEVIGDDLNAFIKKAKKQGVIPEEIFTPYANTPSFTGSHINGYDAMLKGILSYMT-AG----------LKPVQTEKINLILGFDTY-TGNYREVKRILSMMGVNHILLSDISDHLDAPNTGEYQMYS-GGTTLEDLRDSINSTATVALQKYSTQKTGEFIKEVWRQPFVNIPYPIGITNTDLFIDVISQLTNKPIPEELIEERGRVIDAMIDSYAYIHGKRFALIGDPDLLLGLLSFILELGGIPVHIVCTNGDEDFERQAYSILQREPFGTEGKVYIKKDMWHLRSLLFTEPVDLLIGNSYCKALWKDTD-------IPLIRVGFPIFDRHHMHRYPIIGYSGALNLLTLMVNTVLDEMDRQT----KDSPSFDVIRMHRIIE-----Q------NTEKLIEEVLEVYPEKTKKERRKHLLSNDP----ECTPSTCGLKSNVKSRPGVMTSRGCAYAGSKGVVWGPIKDMVHISHGPVGCGQYSWWSRRNYYNGI---TGINAFGTMHITSDFQENDIVFGGDKKLEQLCREIKEMF-PLAKGISIQCECPVGLIGDDIESVARKMTKEL-G-IPVIPVRCEGFRGVSQSLGHHIANDSIRDWVLGK-----KGVLEKETPYDVLILGDYNIGGEAWASRKILEEMGLRVIAQIPGDCTLNELTMLPRPKLILVHCYRSTNYIARYLEENYEIPWMEYNFFGPTKIYESMRKIARNF-DDKIMEKTEKTIEKYKPLMDQVIEKYRPRLEGKKVMLYVGGLRPRHIVGAYEDLGMTVIATGYEFAHRDDYE--------------------------RTY--------------------------PQLAKNALLYDDPSHYELEKFAEALKPDLVGSGIKEKYVYHKMGIPFRQMHSWDYSGPYHGFDGFPVFARDMDMAINNPSWKLIKTK-----------------------MRQIAIYGKGGIGKSTTTQNTVAALAEAGYKCMIVGCDPKADATRLILHKKSQATVMDLAREKGAVEELELDEVLLEGFKGVKCVESGGPEPGVGCAGRGVITAINFLEENGAYTPD--LDFVFYDVLGDVVCGGFAMPIREGKAKEIYIVTSGEMMAIYAANNISRGILKYAQSGGVRLGGIICNSRKVDKEYELVSEFAERLGTQLLHFIPRDNMVQKAELNRMTVVEYAPEHPQADEYRALAKKMAENK-NLYIPTPLTMDELEELLEKYGFLD--------------------
>IMG2574179745
--------MLDST---------------PKEIIE--------------------------RSSGVINPAKTCQPIGAMYAALGIHKCLPHSHGSQGCCSYHRAHLTRHFRDPIMASTSSFTEGASVFGGGSNLKTAIKNVFTIYKPDVMAIHTTCLSETIGDDIPSIIRTAE----IPEGKLVIHANTPSYVGSHITGFSNMTKGMVNYLA-E-ASGE------KK---KEQVNIIPGFVN--PSDMREIKRMLKLMGIKFIMFPDTSGVVDSPMTGEFTMYPRGGTKVEDLVDAGNSKLTIALGSFASADAAFLLEKKCNVPAKVLKTPIGIRATDDLLMTLRKQFVKEVPYELEEERGQLVDIMTDTHFHFHGKKVAIFGDPDIVLSLTEFVLSLGMQPIHVLTGTPGTAFEKEISEMLAQAI--EG-RVKAAGDLFTLHQWIKNEPVHLLIGNTYGKYIARAED-------IPFVRIGFPILDRSVHTYLPIVGYKGAMRIIEMISSALLDRTDRD-----AADEDLELVMMA----I-----------N-KML-DKILDQYPAKVKRNRKKHIIIKDDLARQ-----E--IEANTRTIPGIITNRHCAFAGCKGVVLGPLKDMVHIVHGPIGCAYYTWGTRRNKAKSEGKK----NYLNYCVSTDMQESDIVFGGEKKLANVIDEVVEIFKP--NAITVSATCPVGLIGDDLAAVAKAAEKRH-G-IQVLAFNCEGYKGVSQSAGHHIANNGLMEKVIGQGEMEK-----APARYSINLLGEYNIGGDGWEIQRVLEEIGYHVISVMTGDGSYEELKNAHVAELNLVQCHRSINYIAEMLETKYGTPWLKVNFIGIQNTIDSLKNMALYFDDPDLLQKTEEVIARELARIQPVMDQYRKICQGKTAFCFVGGSRGHHYQGLFAELGIETVLAGYEFAHRDDYEGRQVIPFIKPDADSKNIPDLQVVPDEKHFRLKISPAKMEELKAR-IPLSHYSGMITEMKDGSIIVDDLNHYETEEFIKLLKPDIFASGIKDKYVVQKMGIPAKQLHSYDYSGPYAGFNGAVKFAEDVSMAFVSPTWNFIAPPWKHEPLLEGT----IGEGV----MRQVAIYGKGGIGKSTTTQNTVAALAEAGKKVMVVGCDPKADSTRLLLHGLCQKTVMDTLRDEG--EDIDLDDIMKPGFKGVKCVESGGPEPGVGCAGRGIITSINLLESLNAYDKD--LDYVFYDVLGDVVCGGFAMPIREGKAEEIYIVASGELMALYAANNIAKGIQKYAKSGKVRLGGIICNSRKVDNEYELLKAFAEEIGSQLIHFVPRDNIVQRAEINKKTVIDFDKEANQANEYRKLAKAIDENR-MFVIPKPMTQDRLEELMMQYGFLDAIA-----------------
>IMG2585428189
--------MLNCT---------------PKELKE--------------------------RTGGVINPAKTCQPLGAMYAALGIHGCLPHSHGSQGCCSYHRMHLTRHFREPIMASTSSFTEGASVFGGGANLKTAIKNVFTIYNPEIMAVHTTCLSETIGDDLPTIIRTAE----IPEGKVVIHANTPSYQGSHITGFSNMTKGMVNYLA-E-ATTE------TK---KEQVNIIPGFVN--PGDMREIKRILKIMGIKTILFPDTSGVVDSPMTGEYAMYPRGGTQLKDLVDTGNSKLTVALGSYASADAANQLERKCQVPAVVLRTPIGVKATDQLLMTLINKFTVDIPVELEEERGQLVDIMTDTHFHFHGKKVAIFGDPDIMLAMTEFVLSLGMKPIHVLTGTPGSGFEKEIQELLQEAV--PG-KVKAGGDLFDLHQWIKNEPVDLLIGNTYGKYIARAED-------IPFVRLGFPILDRSVHSYLPVVSYKGAMRLIEMISNALLDRADRD-----AKDEDFELVMMA----I-----------N-KKL-EELLNQYPTKVKRNRKKHLIIKDSLAHQ-----E--IEANTRTIPGIITNRGCAFAGCKGVVLGPLKDMVHIVHGPIGCAYYTWGTRRNKAKSDPTK----NFINYCVSSDMQESDIVFGGEKKLARLIDEVMDIFQP--NAITISATCPVGLIGDDLQAVAKAAQEKH-G-VEIMAFNCEGYKGVSQSAGHHIANNILMERVIGQGDWEE-----APGKYPINILGEYNIGGDSWEVERILEEIGYTVVSVMTGDGSYEELKNAHVAELNLVQCHRSINYIAEMLETKYGTPWLKVNFIGVQSTIETLRNMALYFNDPALTQKTEEVIAKELARTEPIIEQYKKICEGKTAFCFVGGSRGHHYQGLFAELGIETVLAGYEFAHRDDYEGRDIIPEIKLDADTKNIPEIHVSPDERRFRLKLSPERLAEMKKK-IPLSNYQGMNIEMKDGTIIVDDLNHFETEEFIKLLQPDIFSSGIKDKYVVQKMGIPSKQLHSYDYSGPYAGFNGAVKFAEDIAMSFATPTWNFITPPWKNKPLLEGT----IVEGG----MRQIAIYGKGGIGKSTTTQNTVAALAEAGKKIMVVGCDPKADSTRLLLHGLNQKTVLDTLRDEG--EDIDLEDILLEGFGGTLCVESGGPEPGVGCAGRGIITSINMLESLGAYTPD--LDYVFYDVLGDVVCGGFAMPIREGKAQEIYIVASGEMMALYAANNISKGIQKYAQSGGVRMGGIICNSRKVDNELELLTAFAKELGSQLIHFVPRDNMVQRAEINKKTVIDFDPGQDQANEYRTLAGNIDGND-MFVIPKPMTQDRLEELLMTHGILD--------------------
>IMG639857035
MS-QNVENIKDHVELFHQPEYQELFDRKRE-A-EGMPAAEEVEKVAEWTKSWEYREKNFNREALTINPAKACQPLGAILAAVGFEGTLPFVHGSQGCVAYFRTHFTRHFKEPFSAVSSSMTEDAAVFGGLKNMIDGLQNSYALYKPKMIAVCTTCMAEVIGDDLGSFIGNAKNDEAIPAELPVPFAHTPSFVGSHVTGYDNMLKSILSNLT-EGK---------KAEKTNGKINIIPGFETY-MGNLRELKHILKAMDIDATILADNELYLDSPNTGEFKMYQ-GGTTLEDGADSINAEHTFALQAYPTVQTRKMIEKKWKQGTTVSR-PWGVRGTDEFLMKLSEVTGKAIPEELEIERGRAVDAMTDTQAWVHGKRAAIYGDPDLVIGMLQFMLEMGIEPVHILVTNSNNKFEEEAKALLASSPHGQQATVWGGKDLWHLRSLLFTEPVDFFIGNSYGKYLWRDTK-------TPLVRIGYPIFDRHHLHRYSTIGYSGAINLLNWIVNTLFEELDRNTNTPSKTDISFDLVR-------MSTVE------DNKQLIQDVLEAYPEKAKKKREKHLNVQEEGK------TDCGVKSNVKSLPGVMTARGCAYAGSKGVVWGPIKDMVHISHGPVGCGYYSWSGRRNYYIGT---TGVDTFGTMNFTSDFQERDIVFGGDKKLGKIIDEIEELF-PLNGGVSIQSECPVGLIGDDIESVARAATKKT-G-KTVAPVRCEGFRGVSQSLGHHIANDIIRDWVFPQADEENSDF--ESTDYDVAIIGDYNIGGDAWASRILLEEMGLRIVAQWSGDGTLHEMKMTPKVKLNLIHCYRSMNYISRHMEEKYGIPWFEYNFFGPTKIAESLRAIAALF-DDKIKEGAERVIAKYQKQADDVIAKYRPKLEGEKVMLMVGGLRPRHVVPAFVDLGMEIVGTGYEFGHNDDYK--------------------------RTA--------------------------EYVKDSTVIYDDVTGYEFEKFAEGLKPDLVAAGVKEKYVFQKMGLPFRQMHSWDYSGPYHGYDGFAIFARDMDLALKSPTWGLIGAPW-KK-------------------MRQIAFYGKGGIGKSTTSQNTLAGMAQNGNRIMIVGCDPKADSTRLILNCKAQVTVLSLAAERGSVEDLELDDVLLEGFEGIKCVESGGPEPGVGCAGRGIITSINFLEEEGAY-ED--LDFVSYDVLGDVVCGGFAMPIREGKAQEIYIVTSGEMMAMYAANNIARGVLKYAHTGGVRLGGLICNSRNVNREVNLIEELAERLNTQMIHFVPRSKQVQEAELRRMTCIQYSPDHEQSAEYRTLAKKIEENT-KLTIPTPIDNDTLEELLINYGLLGSEEEYVREADEKEQELLKAT
>IMG2751185799
--------MLDCT---------------PKEIKE--------------------------RTGGVINPAKTCQPIGAMYAALGIHRCLPHSHGSQGCCSYHRMHLSRHFRDPIMASSSSFTEGSSVFGGGANLKTAIKNVFAIYNPDVMAVHTTCLSETIGDDLPTIIKGAE----IPEGKVVIHANTPSYQGSHITGFSNMVKGMVNYLS-T-ASLE------TK---KEQVNIIPGFVN--PGDMREIKRILKVMGIKFIMFPDTSGVVDSPMTGKYEMFPKGGTTLAELRDTGNSKVTIALGSYASGDAAYQLERKCQVQPLIIKTPIGIKASDEFLMALMNKFTVDIPPELAEERGQLVDIMTDTHFHFHGKKVAIFGDPDIVIAMTEFLLSLGMKPIHVLTGTPATGFEQEVGEMLKQAV--AG-RVKAAGDLFELHQWIKNEPVDLLIGNTYGKYIAKAED-------IPFVRLGFPILDRSVHSYLPVVGYKGAMRLLEMISNALLDRADRD-----AKDQDFELVMVA----I-----------N-KVL-DEILSQYPTKVKKNRKKHIIIKDNQARQ-----E--IEANTRTIPGIITNRGCAYAGCKGVVLGPLKDVVHITHGPIGCGYYSWLTRRNKAASSPTK----NFISYCFSTDMQESDIVFGGEKKLARMIDEVMEIFKP--NAITISATCPVGLIGDDLGAVAKAAEQKH-G-ITVMHFNCEGYKGVSQSAGHHIANNTLMERVIGAGELEA-----APGRYPINILGEYNIGGDSWEIERILREIGYTVLSVMTGDGSYEELKNAHVAELNLVQCHRSINYIAEMLETKYGTPWLKVNFIGIQSTIDSLRNMAIYFGDPELTRRTEEVIAKELAEVEPVMEQYKKICQGKTAFCFVGGSRGHHYQGLFAELGMETVLAGYEFAHRDDYEGRDVLPQIKLDADNKNIPELHVEPDQRRFKLKVPRERMEELKKK-IPLSYYAGMMVDMKGGHVVVDDLNHYETEQFIKLLKPDIFASGIKDKYVVQKMGIPAKQLHSYDYSGPYAGFKGAVKFAEDITMSFISPTWNFITPPWKNQPILEGE----IVEGG----MRQIAIYGKGGIGKSTTTQNTVAALAEAGKKIMVVGCDPKADSTRLLLHGLSQKTVLDTLRDEG--EDIDLEDVLLTGYGGVKCVESGGPEPGVGCAGRGIITSINLLESLGAYTTD--LDYVFYDVLGDVVCGGFAMPIREGKAQEIYIVASGEMMALYAANNISKGIQKFAHSGGVRLGGIICNSRKVDNELELLTAFAKELGSQLIHFVPRDNIVQRAEINKKTVIDYDPTQPQAYEYRTLARSIDDND-MFVIPKPMTQDRLEELLMAHGILD--------------------
>IMG2568526007
MT-QKVEDIKTGYALFQQPEYQEMMANKRASF-EQGVDAEKVREIFEWTTTKEYQEINFARKHITIDPAKACQPLGAVLCSLGFEKTLPYVHGSQGCVAYFRSYFNRHFKEPIACVSDSMTEDSAVFGGQENLFQGLENAFALYKPEVVAVSTTCMAEVIGDDLNAFINNAKDKGHIPKALPTPFAHTPSFVGSHVTGWDGMFEGMMKYFT---------DQESIKVGSNGKINIIPGFETY-LGNYRVIHRMLNEMGVDYSFLCDPSEVLDTPADGEYRMYA-GGTPIEEMKEAPNAKTTFLLQPNQLVKSKKYIEGVWKHEVPKTTIPMGLEWTDKFLMKVSEVTGKPIPASLTKERGRLVDMMTDSHTWLHGVTISLYGDPDYLLGMCKFLTELGCEIKHVLCNNGSKAWKKEMEAQLAETPYGANAEVFFKQDLWHLRSLMFTDKPDLLIGNSYGKFIERDTKAKGTEFEVPLVRIGFPIFDRHHLHRQSTLAYEGAMYILTTLVNEVLAKLDRDTSDLGKTDLGFDLVR-MSM-----NKE------QTQALIDEVLEVYPEKARDDRKKHVTVTDAQSEGT-----C-ITSNRKTVPGVMTVRGCAYAGSKGVVWGPVKDMIHISHGPVGCGQYSRAGRRNYYSGT---TGVDSFGTLNVTTDFQERDIVFGGDKKLSAAIDELEQLF-PLSKGISIQSECPVGLIGDDIEAVAKVKGAEI-G-KTIVPVRCEGFRGVSQSLGHHIANDTIRDYVLDASEG-E--AKIESTPYDVAIIGDYNIGGDAWSSRIILEDMGLRVVAQWSGDGTLPEMKNTPQVALNLVHCYRSMNYIVRYMEEKQGIPWVEYNLFGPTKIEESMRKIAAFF-DEKIQKQTEDVIARYREQWQAVIDKYRPRLEGKSVMLYVGGLRPRHIIGAYEDLGMEITGAGYEFAHNDDYV--------------------------KTT--------------------------PELKDSTLLFDDASAYELEEYVKALKPDLVGSGVKEKYVFQKMGFPFRQMHSWDYSGPYHGVDGFAIFARDMDLTINNPCWNKMKAPWLEA---SDD-ALVKIA--MA--IRQCAIYGKGGIGKSTTTQNLVAALAEAGQKVMIIGCDPKADSTRLILHTKMQNTIMEMAAEAGTVEDIELEDVLLTGYGDVKCVESGGPEPGVGCAGRGVITAINFLEEEGAYEED--IDFVFYDVLGDVVCGGFAMPIRENKAQEIYIVVSGEMMAMYAANNISKGICKYAATGSVRLAGLICNSRNTDREDELIMALAAKIGTQMIHFVPRDNIVQRAEIRRMTVIEYDPTCNQADEYRALAKKVIENK-MFVIPEPCTMDELEDLLMEFGIMEVEDESIVGKTVAELA-----
>IMG2754412939
NNLGAVKPV-------------------------TEYSDDEVARVCEWINTEEYKEKNFARQALVINPAHACQPLGAELAAHAFEGTLPFVHGSQGCASYYRSTLNRHFREPAPAVSDAMTEDGAVFGGQNNLHEALENAYALYKPKMMAIFTSCMPEIIGDDLTAFIKNARQKGFIPKDFPLPYANTPSFNGSHVHGYDAMLLSILQTLT-QGKQ-----VEGRC---TGKLNLIAGFDCN-TGNYREYKRILTEFCIPYTLLADISDVFDSPLDGTYRLYP-GGTKLDEAADSVNGKATMTLGPYATTKTFGWIKDNYSGKHVSLPTPFGIAKTDAFIMKLAELFGKPVPESIRAERGRAVDAMTDAHQYIHGKKFALYGDPDYLLGYVSFLLEMGAKPYHILCSKGSKKLEKEIQVLLDTSPYGRDGRIYINKDLWHLRSLVMTDPVDGIIGDTHAKFIARDAG-------IPLFRFGFPVFDRVNLHRSPLVGYQGVINMVSAICNKFIDIVDETC-----DDRHFEMMRMSIE--IGITRE------STQAMIDKALDAYPEKGRKKRTPHLAPNDQAS------GCACVKSNRKTVPGVMSARGCAYAGAKGVVWGPIRDMVHVSHGPVGCGWYSWGTRRNLMSGI---NGVTNF-AMQFTSDFQEKDIVYGGDKKLKQLLGEAKELF-PLAKGISVLSECPVGLIGDDINAVAKQSSAEL-D-IPIIPCNCEGFRGVSQSLGHHISNDTIRDFIIETREFAE-----PETPYDVALIGDYNIGGDVWAVKPLLEEIGLNVKATWTGDGELEKIAATHKVKLNIIHCYRSMNYMCKVMEEKYGIPWMELNFFGPTKIAASLRKLGEYF-GEEIMQKVEAVIAKYEPVMQAVIDEYRPRLEGKKVMLYVGGLRPRHTVNAYEDLGMMVVGSGYEFAHGDDYD--------------------------RTA--------------------------AEMPDATVIYDDVSEYELEQFVDTLKPDLVGSGIKEKYLFQKMGIPFRQMHSWDYSGPYHAYLGFPIFARDVDMAVNSPTWSLVKAPF------------------MSAIMRQIAIYGKGGIGKSTTTQNTVAGLASLGKKVMIVGCDPKADSTRLMLHAKAQATVMDLVRELGTVEDLELEDVLKVGYGDVKCVESGGPEPGVGCAGRGVITAINFLEENGAYTPD--LDFVFYDVLGDVVCGGFAMPIRENKAEEIYIVCSGEMMAMYAANNIAKGILKYASSGKVRLGGLICNSRKTDKEYELIEALADKLGTQMIHFVPRDNQVQRAELRRMTVIEYSPDHPQATEYRELARKISENK-MLVVPKPLTMDELEDLLMEFGIMEADDPN-VGKAEA--------
>IMG2675903141
MS-QNADNIKPCYPLFQSEEYQEVLARKRAVA-EEAHSPEKVQEVFQWTTTEEYKELNFQREALTVDPAKACQPLGSVLCSLGFENTLPYVHGSQGCVAYFRTYLNRHFREPVACVSDSMTEDAAVFGGQKNIMEGLQNAKALYKPAMISISTTCMAEVIGDDLNAFIGNARKEGYIPEDFPTPYAHTPSFVGSHTTGWDNMFEGTIRYFTV-------NDMEGKAPGKNGKLNLVPGFETY-LGNYRVMKRMMKEMGVDATLLCDPEEVLDTPADGEYRMYA-GGTTQEALKDAPNARDTILLQPWQLEKTKKFVQGTWNHEVPKLNIPMGVEWTDEFLMKVSEITGQPIPASLEKERGRLVDMITDSHTWLHGKTYALYGDADFVMGMAKFLMELGAEPRHILVHHANKRWKKAMEKVLSESPYGARSEVHVNRDLWHLRSLVFTDKPDFLIGNSYGKFIQRDTLAKGKEFEVPLVRIGFPIFDRHHLHRMTTLGYEGGMYILTTLVNAVLERLDEETSIMGETDYNYDLVRMCAM-----KRE------EAEALIQEVLEVYPEKARKDRAKHLAVSDPNVEQA---KKC-IVSNRKSVPGVMTIRGCAYAGSKGVVWGPIKDMVHISHGPVGCGQYSRAGRRNYYTGH---TGINAFGTMNFTSDFQEKDIVFGGDKKLEKLIDEIQTLF-PLHKGISIQSECPVGLIGDDIESVSKKKAKEL-D-KPVVPLRCEGFRGVSQSLGHHIANDAIRDWVLPNRDD-D--ASFESTPYDVALTGDYNIGGDAWASRILLEEMGLRVVAQWSGDGTISELELAPKAKVNLLHCYRSMNYLARHMEEKYGIPWMEYNFFGPTKIAESLRKIAALF-DEKIQEGAERVIARYTPEMNAIIEKYRPRLEGKKVMLYVGGLRPRHVVGAYEDLGMEVVGAGYEFAHNDDYD--------------------------RTI--------------------------KDLGEGTLLYDDVTGYELEEFVKRVRPDLVGSGIKEKYIFQKMGIPFRQMHSWDYSGPYHGYDGFAIFARDMDMTLNNPCWDKLQAPWK-----K-AAEATKAA--MA--LRQCAIYGKGGIGKSTTTQNLVAALAEAGKKIMIVGCDPKADSTRLILHAKAQETIMQMAADAGSVEDLELEDVLKTGYAGIKCVESGGPEPGVGCAGRGVITAINFLEEEGAYEED--LDFVFYDVLGDVVCGGFAMPIRENKAQEIYIVVSGEMMAMFAANNIAKGIVKYASSGSVRLAGLICNSRNTDREDELIIALAEKLGTQMIHFVPRDNVVQRAEIRRMTVIEYDPKAKQADEYRALARKVIDNK-LFVVPTPCTMDELEDLLMEFGILDAEDESIVGKTAEEEATA---
>IMG2757320899
-------MLLRHT---------------TKEVKE--------------------------REGLTINPAKTCQPIGAMYAALGVHGCLPHSHGSQGCCAYHRSTLTRHYKEPVMSATSSFTEGASVFGGQANLLQAIDTIFSVYDPDVIAVHSTCLSETIGDDLQQITKKALDDGKIPEGKRVIYASTPSFVGSHVTGYANMLAGIAEQFA-K-STGE------K----KDQINIVAGWME--PSDMREIKRIAKEMGVRIVLFPDTSDVLDAPQTGKHEFYPKGGTTIEALESTGDSKSSIALGCMSGEPGAIALDKKCKVPFQTEDIPIGLSATDRFIMSLSKAAGVEVPDEITAERGRLVDVMTDMEQYLYGKKVALFGDPDQLIPLTEFVLDLNMKPTHIVSGTPGQRFEKRMKEILK-DA--PYANFKNGADMFLMHQWIKNEPVDLLIGNTYGKYIARDED-------IPFVRFGFPILDRIGHSYFPNVGYSGALRLVEKILGVFLDRQDRD-----APEEKFELVM----------MESMKNFSDPSVIKEELIKKYPPKVAKKRAKGIVLND--PEA--TP-Q--VQANVRTVPGIITQRGCSYAGCKGVVLGPTRDIVNITHGPIGCGFYSWLTRRNQTRPESPE-A-ENYMPYCFSTDMQEDHVVFGGEKKLKQAIQEAYDLFHP--KAIAIFSTCPVGLIGDDVHAVAKEMREKL-GDCNVFGFSCEGYRGVSQSAGHHVANNGVFKHMVGRDD-TV-----KEGKFKLNLLGEYNIGGDAFEIERLFDKCGLTLVASFSGNSTVGALENSHTADLNIIMCHRSINYMGDMMEKKYGIPWMKVNFVGAESTAKSLRKIAEYFEDDELKARVEEVIAEEMPQVKAAIEEIRPRTEGKTAMLFVGGSRAHHYQDLFTELGMTTLAAGYEFAHRDDYEGREVLPTIKIDADNKNIEELKVERDPEKYNPRRSEAEIEALKEKGLEMNGYEGMMKQMKEKTFVVDDISHYESEKLIEYYKPDIFCAGIKEKYVVQKMGVPLKQLHSYDYGGPYTGFTGAINFYRDIDRMVNNPVWKKIKAPWEKASELNAD----YVTQ-----MRKVAIYGKGGIGKSTTTQNTVAGLAEMGKKVMVVGCDPKADSTRLLLGGLQQKTVLDTLREEG--EEVELEDIIKEGFKSTRCTESGGPEPGVGCAGRGIITSVNLLEQLGAYDDEWDLDYVFYDVLGDVVCGGFAMPIRDGKAEEIYIVCSGEMMAMYAANNICKGILKYADAGGVRLGGLICNSRKVDNEREMIEELARQLGTQMIHFVPRDNMVQRAEINRKTVIDFDPTHSQADEYRTLARKIEENE-MFVIPKPLEIDQLEQLLIDFGIAN--------------------
>IMG643348533
MS-QNIDKIQDHVELFHQPEYQELFENKKA-N-EGMASPEEVAKVAEWTKSWDYREKNFAREALTINPAKACQPLGAILAAVGFEGTLPFVHGSQGCVAYFRTHFTRHFKEPFSGVSSSMTEDAAVFGGLKNMIEGLQNAYSLYQPKMIAVCTTCMAEVIGDDLGSFIGAAKNDGSVPQDFPVPFAHTPSFVGSHITGYDNMLKAVLSNLT-EGK---------KKETTNGKVNFVPGFETY-IGNLRELKHLVAAMGVNSTILADNELYLDSPNDGEFKMYQ-GGTTLEDAADAINAEQTITLQTYPTVKTREYIEKQWGQKTATYR-PWGIKATDEFLTALSEITGNPVPAELELERGRAVDAMTDSHAWLHGKTAAIYGDPDLVMGMLQFMLEMGVEPVHVLVNNSNPEFEEEAKALLASSPYGAKATIWGGKDLWHMRSLLFTEPVDFLIGNSYGKYLWRDTK-------IPLIRIGYPIFDRHHLHRYSTIGYNGAINLLNWIVNALFEEIDRNTNIPSKTDISFDLVR-------MSTVD------DRKQLIQDVLDDYPEKLAKKRAKHLNVYEEGK------ADCGVKSNVKSAPGVMTARGCAYAGSKGVVWGPIKDMIHISHGPIGCGYYSWSGRRNYYIGT---TGVDTFGTMNFTSDFQERDIVFGGDKKLLKIMQEIETLF-PLNNGVSVQSECPIGLIGDDIEAVARKASKES-G-KPVVPVRCEGFRGVSQSLGHHIANDAVRDWVFSRTDA--PEI--ETTPYDVAIIGDYNIGGDAWSSRILLEEIGLRVVAQWSGDGTINEMMQTPKVKLNLIHCYRSMNYISRHMEEKYGIPWFEYNFFGPTKIAESLRAIAALF-DDTIKENAERVIAKYTKQTEEVLAKYRPRLEGKKVMMMVGGLRPRHVVPAFTDLGMEMIGTGYEFAHGDDYK--------------------------RTT--------------------------EYIGDATLVYDDVTAYEFEKFVQELKPDLVASGVKEKYVFQKMGLPFRQMHSWDYSGPYHGYDGFAIFARDMDLALNNPTWGLIKSPW-KK-------------------MRQIAFYGKGGIGKSTTSQNTLAGMAQNGNRIMIVGCDPKADSTRLILNTKAQVTVLHLAAERGAVEDLELEDVLLQGFADIKCVESGGPEPGVGCAGRGIITAINFLEEEGAY-ED--LDFVSYDVLGDVVCGGFAMPIREGKAQEIYIVTSGEMMAMYAANNIARGILKYAHTGGVRLGGLICNSRNVNRETDLIEELADRLNTQMIHFVPRSKQVQEAELRRMTVIQYSPDHPQADEYRTLAKKIEENT-KLTIPTPIDNDTLEELLINYGLLGSEEEYVMEADMATQALTRAT
>IMG2744054667
MT-ENPGKIQDHFELFQTDTYQDLFEYKRQ-F-EGAHSAEKVAEVAEWTKSWEYREKNFAREALTINPAKACQPLGSLFVASGFEGTLPYSHGSQGCVAYFRTHLTRNYKEPFQAVSSSMTEDAAVFGGLNNLKQGLQNSYTLYNPKMIALCTTCMAEVIGDDIGSFIQTAKNEGLIPEDLPVPSAHTPSFVGSHITGYDNMLVSILKTLT-EGK---------KTETTNGKFNFNLGFDPY-VGNIRELKRILSLFGIDYTILSDNSDTFDSPNTGEFKMYN-GLTTLEDAADSINAEGSFFFQKYTTPKTQEYITKGWGQKTYNFR-PFGIKGTDEFLMALSAITGKAIPAELQAERGRAVDAMTDSQAWIHGKRVALYGDPDHVFGITQFLLEMGAEPVHILVTNSNPDFEAELREVLTNNPYGQDATIWGKKDLWHLRSLLFTEPVDLLIGNSYGKYLWRDTK-------TPLVRIGYPIFDRHHMHRYPTIGYQGAINQFNWIVNTVLDELDRQTIVPAKTDISFDLIR-------MTTAE------DRKALVQEVLEAYPDKAKKSRSKHLNVTEEGA------SDCGVKSNKKSVPGVMTTRGCAYAGAKGVVWGPVKDMVHLSHGPVGCGYYSWSGRRNYYVGT---TGVDTFGTMQFTSDFQERDIVFGGDKKLAKLIDELEELF-PLSQGTTIESECPVGLIGDDIEAVARKKAKEY-G-KPVVPVRCEGFRGVSQSLGHHIANDTVRDWVLPKADEYRPEG-FEPGPYDVNIIGDYNIGGDAWPSRRLLEAIGLRVICQFSGDGTFNEVVMTPLAKLNLIHCYRSMNYICRFMEEKYGIGWLEYNFFGPTQIAKSLRKIAAQF-DETIQANAERVIAENQARMDEIVAKFGPRLEGKEVMMMVGGLRPRHVIPAFEDLGMKVVGTGYEFGHGDDYK--------------------------RTA--------------------------DYVSEGTVIYDDVSGYEFEELAKKMKPDLIAAGIKEKYVFQKMALPFRQMHSWDYSGPYHGYEGFEVFARDMDLAINNPTWGLVQAPW-QQ-------------------MRQIAFYGKGGIGKSTTSQNTIAGLADT-QRIMIVGCDPKADSTRLMLHSKAQTTILHLAAERGAVEDLELDEVLLTGYKGVKCVESGGPEPGVGCAGRGIITAINFLEEEGAY-ED--LDFVSYDVLGDVVCGGFAMPIREGKAQEIYIVVSGEMMAMYAANNIARGILKYAHSGGVRLGGLICNSRNVDREVELIEALAEKLGTQMIHFVPRDNIVQHAELRRMTVIEYAPDSKQAEEYRTLARKIENNK-NLVIPTPISMDELEELLVEFGLLGGEEEYAIAQDQATAAV----
>IMG2579778963
MS-Q----IKDHLSMFKDEVYTEMLSAKRSMY-ENAHPDDKVAEILAYTKTEEYKEKNFAREALVINPLKACQPLGSMLAALGFEKTMSYVHGSQGCAAYFRSHLARHFKEPVPAVSDSMTEDAAVFGGHNNMYAGLENTIALYKPEMIAVCTTCMAEVIGDDLASFVKNAKEQGIVPADMPVPAAHTPSFVGSHITGYDAMMLAILGEVG-----------V-KSAPKKDRINVIMGFDTY-IGNYREIKRIFAEFGVECLLLSDPTEMLDSPTTGEYQMYQ-GGTPLDLLRDAPNSKATIFLQDYATTKTQDLVAKSWEQEVRVVN-PIGLAGTDELIMAIAELSGKPVPASIKSERGRLVDAIADSYYWVFGKSFAINGDPDLAYGMTRFIMEMGGEPKHVLVTNATKKWGKATKKLLESTPLGAEGEVYPGKDMWHYRSLLFSKPVDMMIGSTYSKLLWRETG-------IPLVRIGFPIFDRHHLHRTSIIGYTGGINVLTTIVNTLLEEIDRQTKDSP----NFDMVRAGTI-----EKN------YAEKVIEEIIEGMPEKTQKDRKKHFKVVGSD-T-----ESCNITSNRKSRPGVMTIRGCAYAGSKGVVWGPVKDMLHISHGPVGCGQYSWGTRRNYATGT---LGVDNFTVFQITSDYQEKDIVFGADKKLSTMIDEIETMF-PLNRGVSIQSECPIGLIGEDIEAVARTKSEET-G-KPVVPVRCEGFRGVSQSLGHHIANDALRDWIYEKQ-----TPEVEDSPYNIALIGDYNIGGDAWGSRKILEEMGLKVISQGTGDSTVAELKNVSRSKLVLLHCYRSMNYIARYLEEIYKVPWMEFNFFGPTQIIKSMRAIAAHF-DKKVQKRTEKLIAKYQPYFDEITARFRPRVEGKSVMLYVGGLRPRHVMPVFEDLGMPATITGYEFAHGDDYQ--------------------------RTL--------------------------EYVKNTTVLVDDLNEYEMERLIEKLRPDLVGSGIKEKYQCQKSGIPFRQMHSWDYSGPYHGIEGYAIFARDIDMAVNGPIWKMLTPPW-EK---AASE--------MAR-LRQIAFYGKGGIGKSTTSQNTISALAEMGKKVLIVGCDPKADSTRLILHAKAQATIMELAAEAGSVEDLELDEVLKAGYLGIKCVEAGGPEPGVGCAGRGVITAINFLEEEGAYSEE--LDFVSYDVLGDVVCGGFAMPIREGKAQEIYIVASGEMMAMYAANNISRGILKYANSGGVRLAGIICNERKTDCEAELISALATRLSSQMIHFVPRDNVVQHAELRRMTVVEYDPTCKQADEYRTLARKIVDNK-MFAIPTPLTMEELEELLMEFGILKEEDVEAIGKSAVHA------
>IMG643348534
MA-QNINNINDHARLFHQDEYQELFANKKQ-F-EGGHDPDEVARAAEWTKTWEYREKNFAREALTVNPAKACQPLGAILAAVGFEGTLPFVHGSQGCVAYFRSHFTRHFKEPFSAVSSSMTEDAAVFGGLNNMKEGLATAYNLYKPKMIAVCTTCMAEVIGDDLQAFIRTSKEEGSTPLDFPVPYAHTPSFVGSHITGYDNMMKGILTNLT-EGK---------KQETRNGKINFIPGFETY-IGNLREVKRIANLMGVNYTLLADNSEYLDSPNTGHFDMYP-GGTPLADGADSINAEATIAFQAYSTTKTRELIE-SWGQKTYVAR-PVGIRGTDEFLMKLSALTGQPIPKELEDERGRAVDAITDSQAWLHGKRIAMYGDPDLVIGLTQFCLEVGAEPVHIVVSNSNDVFEAELRALLDSSPFGSGATIWGGKDLWHLRSLLFTEPVDLLIGNSYGKYLWRDTH-------TPLVRIGYPIFDRHHLHRYATYGYQGTINLLNWIVNTILDELDRNTIIPAKTDISYDLIRMTPPEALALPVA------DKKALIQEVLAAYPEKSRKKREKHLNVYETGK------ADCGVKSNIKSVPGSMTTRGCAYAGSKGVVWGPIKDMIHISHGPVGCGYYSWSGRRNYYIGT---TGVDTFGTMQFTSDFQERDIVFGGDKKLAKLITELEELF-PLNRGVSIQSECPIGLIGDDIEAVAKKSAKEI-G-KTVVPVRCEGFRGVSQSLGHHIANDAVRDWVFPQYDKQKGNIP-DGTEYDVAIIGDYNIGGDAWSSRILLEEIGLRVVAQWSGDGTLHEMINTPSVKLNLIHCYRSMNYISRHMEEAYGIPWLEYNFFGPTKIAESLREIASKF-DETIQAKAEEVIAKYQAQTDAVIAKYRPRLEGKTVALMVGGLRPRHVVPAFYDLGMQLIGTGYEFGHNDDYK--------------------------RTT--------------------------HYIENGTLVYDDVSAYEFEEFVKELKPDLIASGIKEKYVFQKMALPFRQMHSWDYSGPYHGYDGFAIFARDMDLALNSPTWSLIGTPW-KQ---------------MSDKIRQIAFYGKGGIGKSTTSQNTIAAMAEMGQRIMIVGCDPKADSTRLMLHSKAQTTILHLAAERGAVEDLELEEVLLTGFRDVRCVESGGPEPGVGCAGRGIITAINFLEENGAY-ED--LDFVSYDVLGDVVCGGFAMPIREGKAQEIYIVTSGEMMAMYAANNIARGVLKYAHSGGVRLGGLICNSRKVDRELELIETLAKRLNTQMLHFVPRDNIVQHAELRRMTVNEYAPDSNQANEYRVLAQKIIDNK-NLAIPTPITMDELEDLLVEFGILGGEEEYAISQDQGK-QLTTV-
>IMG639633063
-------MLLRHT---------------PEAIRE--------------------------RRALTINPAKTCQPIGAMYAALGIHRCLPHSHGSQGCCAYHRSTLTRHFKEPVMAATSSFTEGASVFGGQSNLIQAIDNIFTVYEPDVIAVHTTCLSETIGDDIPQISRKAQAEGKIPPGKFVIHANTPSYVGSHVTGFANMTKAMADYFA-E-RGGK------R----LEQINIIPGYVE--PSDMEEIRRIAAEMGVRAVVFPDTSNVLNRPQTGKFEMYPRGGVSIEALRSAGSSKCTVALGRTASWPAARALDVKCNVHCELLDLPIGLTATDAFIDVLRRVAGVSVPDSINLERGRLLDIVTDMHQYFYGKKLGLVGDPDQLVSLAEFLVSIDMWPIHIVTGTPGRKFESRIREITRGVP--HEVNVTAGGDMFLFHQWIKNDPVDLIMGNTYLKYIARDED-------IPLVRFGFPILDRVGHGYFPTVGYRGGMRLLEKILDALLDRKDRD-----APEEAFELVLMSAIHE--GKAAPAAEAIDPAAVKQELIAKYPTKVARKRGKQIIVNRVGEDC-SVP-E--IGANTRTIPGIITQRGCSYAGCKGVVLGPTRDLVNLTHGPIGCGFYSWLTRRNQTRPATPE-E-ANFMPYCFSTDLQDEDIVFGGEKKLRAAILEAYDIFHP--KAISIFATCPVGLIGDDIHTVAKEMKERL-G-INVFAFSCEGYKGVSQSAGHHIANNGIFKHVVGLDD-TS-----REGKYRINLLGEYNIGGDAFEIERVLEKCGITLVATFSGNSTYEQFASSHMADLNTVMCHRSINYVAEMMERKFGIPWIKTNFIGAGSAAKSLRKIAKYFEDRELSDRVEEIIAEEMVEVEKVQAEVRARCEGKLAMLFVGGSRAHHYQDLFAEIGMRTISAGYEFAHRDDYEGRRVLPDIKVDADSRSIEELEVHPDPDRYRPRKTAEQIAELKRDGLSFNDYEGMMVRMADGTLVIDDISQYETERMIETYKPAIFCAGIKEKYAVQKKGIPMKQLHSYDSGGPYAGFKGAVNFYREIDRMVNSRIWSYLKAPWQTNPELAAT----YACE-----MRKIAIYGKGGIGKSTTTQNTVAGLAEMGRKVMVVGCDPKADSTRLLLGGLSQKTVLDTLRTEG--EDVELDDIRKVGFSKSICVESGGPEPGVGCAGRGIITSINLLEQLGAYASTQALDYVFYDVLGDVVCGGFAMPIREGKAREIYIVVSGEMMAMYAANNICKGIVKFAEAGGVRLGGLICNSRKVDNEKEMIEAFARQLGTQMIHFVPRDNMVQRAEINRKTVIEFDPAHSQADEYRSLARKIEDND-MHVIPKPMHTDHLEKLLIEHGLAA--------------------
>IMG648028052
-------MLLRHT---------------NAEVAE--------------------------RSALTINPSKTCQPIGAMYASLGIHGCLPHSHGSQGCCAYHRSALTRHYKEPVMAGTSSFTEGASVFGGQANLISALITIFNVYNPDVVAVHTTCLSETIGDDVGQIVKKAIDDGKVPEGKRIIHASTPSYVGSHVTGFSSMCASIARSFC-K-PSEE------K----INQINLLPGWVD--PADMREIKRILRAMKIPSVVFPDTSGVLDAPMTGVHETFPKGGTTVEELESTGKSFHTFALGSFASEAAARELKKIAAVPFDVMDLPIGIRATDRFLMKLSELTGYPVPDSLTDERGRVVDLITDMQQYLAGKKVALFGDPDQLISLTEFLLDMDLKPIHIVSGTPGKKFAKRMESMLDEVL--PGAQYRNRADLFLLHQWIKNERVDLLIGNSYGKYIARDED-------IPFMRMGFPIYDRIGHQYFPSIGYAGAMRIAERILDLFMDRQDRD-----CPEERFELVMMS-----------EKGKMKADIFRDTIMEKYPPKVLKKRKKQFIVREADPEQ-----S--IQANVRTVPGIITQRGCCYAGCKGVVLGPTRDIINITHGPIGCGFYSWLTRRNQTRP-GDN-G-ENYMTYCFSTDMQDQNIVFGGEKLLRQAVQEAYDIFHP--KAIAIFSTCPVGLIGDDVHVIAREMKEQF-GDCNVFAFSCEGYKGVSQSAGHHIANNQIFKHVVGTSE-EG-----RTGRYKINLLGEYNIGGDAFVIEELLEKCGITLVSTYSGNSSIDQFASSHTADLNCIMCHRSINYVAGMMETKYGIPWIKVNFIGAEATAKSLRKIAAYFEEPELEKRVEEVIAEEIVGVEAVLEEIRPRTEGKTTMLFVGGSRAHHYQELFKELGMEVLAAGYEFGHRDDYEGRRVLPSIKVDADSRNIEELKVEQDTERYRPRKDESSREELEQQGLSFSSYEGLMPEMENGSFVVDDISHYEMERLILEYRPDVFCAGIKEKFCVQKMGVPMKQLHSYDYGGPYAGFAGAINWYREIDRMVGSKVWGLIGAPWEKNRTLHGR----FVATT----MRKVAIYGKGGIGKSTTTQNTVAGLAEAGKKVMVVGCDPKADSTRLLLHGLAQKTVLDTLREEG--EDVELEDILKAGYLNTTCVESGGPEPGVGCAGRGIITSINLLEQLGAYEDDTPLDYTFYDVLGDVVCGGFAMPIREGKAEEIYIVVSGEMMAMYAANNICKGIVKYADAGGVRLGGLICNSRNVDNEQEMIEELAKLLGTQMLHFVPRDNMVQRAEINRKTVIDYAPSHVQADEYRTLAKKMDGND-MFVVPKPLAIDALEKLLIEFGIAN--------------------
>IMG2506783011
MSTDA-LVVRDHNTLFKGPEYQEQRERKKQ-F-EAGSSPAEVARVAEWTRSWEYREKNFARKDLSVNPLKACQPLGAVLAALGFAGTLPLVHGSQGCTSYFRGHLSRHFKEPVPTVSSSMTEDSAVFGGLNNLIEALGTAVHVYKPDMVAVSTTCMAEVIGDDLQNFIANARTKGAISETIPVPYAHTPSFVGSHVLGYDNMLRGILSYLT-EGK------------KGASNVNIVPGFDPY-VGNIRELKRLLTVLGVKHVVLGDHSDSLDSPATGEYHMYP-GGTPLAVAADSINATATVFLQSFGSKRTREIV-GGWAGETVTVNPPIGIGNTDVFVTEIARVAGVGVPDEITAERGRLLDALTDSHAYLHGKRVAIAGDPDFVTGMLGFLLELGMEPIHVLATNGDETWANQTRELLAASPFGRQATVWPGKDGWHLRSLVHTEPVDLIVGSTHLKHLAREAN-------VPLFRAGFPIFDRHHLHRFPIYGYTGGLALLTQLVNLFLDELDRNA-----PDHSFDIVR--MTPP--TSAE-------TQAMIDDVLSAYPPKVEKDRQKHVKPNDPGGA-----KECEVKSNVKSRPGIMTLRGCAYAGSKGVVWGPVKDLISISHGPVGCGQYTWGTRRNYANGQ---LGVDNFTVMQITSDFQEKDIVFGGDKKLAAILDELVELF-PLAKGVSIQSECPIGLIGDDIDAVATAATKRL-D-LPVVPVKCEGFRGISQSLGHHIANDAIRDHMLG-------REIAEQTPYDITLLGDYNIGGDAWASRKILEDMGLRVIAQWSGDGTVNEMATAHLAKLNVLHCYRSMNYIATTMEERYGTPWTEFNFFGPTKIVESMRKIAEFF-DDTIKEKTEAAIARYQPFFDKVRETYRHRLEGKTVMLAVGGLRPRHTVGAYEDLGMQIIGTGYEFAHKDDYT--------------------------RSY--------------------------PELKQGIVVYDDPTAYEMEEFTRRLKPDLVGAGIKEKYVSHKMRTPFRQMHSWDYSGPYHGVEGFAIFARDMDSAVNNPSWDLFDAPWVNS---KKS-------------MRQLAFYGKGGIGKSTTQQNTMAALAERGNRVMIVGCDPKADSTRLILHSKAQHTVIEKAAEKGSVEDLELEEVLLEGAWNIRCVESGGPEPGVGCAGRGVITAITFLEENGAY-ED--LDFVTYDVLGDVVCGGFAMPIRQGKAQEIYIVTSGEMMAMYAANNIARGILKYAHSGGVRLGGLICNSRNTDREDELIIELARRLNTQMIHFVPRDNIVQHAELRRMTVIEYSPEANQANEYRELARKIEEND-MKTIPTPISMDELEELLIDFGIMEQEDESIVGQKASTVGA----
>IMG649633080
-------MLLRHT---------------TAKEID--------------------------RKALTINPAKTCQPVGAMYAALGIHGCLPHSHGSQGCCSYHRSALSRHFREPIMAGTSSFSEGSSVFGGSANLVQAIDTMFTIYKPDVIAVHTTCLSETIGDDLTQIISKAADDGCVPEGKQVIYCNTPSYVGTHVTGYSNQVAAFIKFFS-T-ATPK------K----RNVINIAAGWME--PSDQREIKRLTSVMEARTILFPDFTDVLDAPLDGHYKMYPNGGTTIADMKLTGDSKFTLGLGQSCTEDACIKLENKCKVKFELLDIPIGFKATDRFLMSLSRHANVPIPESLSDERGRLIDLISDSSKYLYGKRVALFGDPDTLIPLTEFLVSMDMKPVYIVTGTPSKYFTERMTEILKD-I--PEAKFKSQADMFQLHQWIKQEGVDLLMGNTYGKYIARDED-------LPFVRIGFPIADRPGHNYFAKTGYEGGANLVKQIMDAFLDHFDRT-----CLEEKWQL--MG---------KTLIDELEMSKFTEEVVKAYPKKVAKKRSKSIVINDPD----SIP-Q--IQSNVRTIPGIITQRGCTYAGCKGVVLGPTRDIVNITHGPIGCGFYSWLTRRNQTRADKPE-M-DNFIPYTFSTDMQDSNIVFGGEEKLKVAIREAVELFNP--KGIAIFSTCPVGLIGDDVHRVARQMKEEF-PGVNIFGFSCEGYRGVSQSAGHHIANNGLYKHLIGRNDNPT-----RKYKYAVNVLGEYNIGGDAFVIEDLFERIGVDIIATMSGNSTLEQFETAHTADFSLVMCHRSINYVAEMLETSFGIPWAKANFIGAEATAKTLRKVGQYFGDQELIDRIEEVIADEMKAVNAAIEKARAKTEGKTAMMFVGGSRAHHYQELFSELGMETLVAGYEFGHRDDYEGRRVIPTIQIDADSRNIEEITVYPDPTRYKPRKTEEELAQLREADIEFNEYKGMMNDMKKGTLVIDDLSHYEMEKLIELYKPDVFCAGIKEKYVVQKMGIPMKQLHNYDNGGPYAAFEGAINFYKDIEMIACSTIFKQMKAPWEREEVLEAE----YVFN-----MRKIAIYGKGGIGKSTTTQNTVAGLAEMGKKVMVVGCDPKADSTRLLLHGLAQKTVLDTLRDEG--EDIDLDDVMKPGFKATSCVESGGPEPGVGCAGRGIITSINLLEQLGAYDEDKALDYVFYDVLGDVVCGGFAMPIRDGKAEEVYIVCSGEMMAMYAANNICKSISKFGKVGTVRLGGLICNSRKVDNEANMIEEFAKKLGTQMIHFVPRDNMVQHAEINRKTVIDHAPEHPQADEYRALAKKINDNT-MHVIPTPLAMSELEDLLVGFGILN--------------------
>IMG2529292556
------MKVQDHVKLYRREDYEKLFRDKRE-F-ECPYSEEEVKKVDEYTKTEEYKEKNFNRKALTINPAKACQPLGAVLCALGFKDTMPFVHGSQGCVAYFRSHLSRHFKEPVPAVSTSMTEDAAVFGGLSNMIEGLENAYALYKPKMFAISTTCMAEVIGDDLNAFIKKAKQQGIIPEDLPTPYANTPSFTGSHINGYDAMLKGILSYAT-QG----------LRTIKGEKINLILGFDTY-SGNYREIRRMLNLMEVPHIILADISDSLDSPNYGDYEMYP-GGTSLEELKDSINSKATIALQKYSTLKTGEFIKESWGQSFVNIPYPVGIRNTDLFIDTVKELTGKEIPQELIEERGRVVDAIIDSYAYIHGKRFALIGDPDLLLGLLSFILELGGIPVHIVCTNGDEDFEREAYEILKREPFGSEGKVYIKKDMWHLRSLLFTEPVDLLIGNSYCKALWKDTG-------IPLIRVGFPIFDRHHMHRYPILGYQGALNLLTLMVNTVLDELDRET----KDSPSFDVIRMLRVIE-----Q------DTEKLIEKIIENYPEKTKKERKKHLIYNDP----ECTSSICQIKSNVKSRPGVMTSRGCAYAGSKGVVWGPIKDMIHISHGPVGCGQYSWWARRNYYTGK---TGINAFGAMHITSDFQENDIVFGGDKKLEQLCREIREIF-PLAKGISIQCECPVGLIGDDIESVARKMTKEL-G-IPVIPVRCEGFRGISQSLGHHIANDSIRDWVLGK-----KGILEKETPYDVLILGDYNIGGEAWSSRKILEEMGLRVIAQIPGDCTLNELINMPRPKLILVHCYRSTNYIARYMEENFGIHWMEYNFFGPTKIYESMRKIAKRF-DDKIIEQTERVIERYKPLMDLVIEQYRPRLEGKRVMLYVGGLRPRHIVGAYEDLGMVVVATGYEFAHRDDYE--------------------------RTY--------------------------PELPKNSLIYDDPPHYELENFADALKPDLVGSGIKEKYVYHKMGIPFRQMHSWDYSGPYHGFDGFPVFARDMDMAVNNPSWKLIKGR-----------------------MRQIAIYGKGGIGKSTTTQNTVAALAEAGYKCMIVGCDPKADATRLILHKKSQATVMDLARERGSVEDLELDEVLLEGFKGVKCVESGGPEPGVGCAGRGVITAINFLEENGAYTPE--LDFVFYDVLGDVVCGGFAMPIREGKAREIYIVTSGEMMAIYAANNISRGILKYAQSGGVRLGGIICNSRKVDKEYDLVSEFAVKLGTRLLHFIPRDNMVQKAELNRMTVVEYAPAHPQADEYRDLAKKIAENK-NLYIPTPLTMDQLEGLLAKYGFLE--------------------
>IMG2529292555
MT-QNAEHVLDHFELFRGPEYQQMLANKKALF-ENPHDPAEVERIREWAKTPEYREKNFAREALTVNPAKACQPLGAVFVAVGFEGTLPFVHGSQGCVAYYRSHLSRHFKEPSSCVSSSMTEDAAVFGGLNNMIDGLANTYNMYKPKMIAVSTTCMAEVIGDDLNAFIKTAKEKGSVPDAYDVPFAHTPAFVGSHVTGYDNALKGILEHFW-DGKAGTAPKLE-RKE--NGKINFIGGFDGYTVGNIREIKRIFELMGIEYTILADNSDVFDTPTDGEFRMYD-GGTTLEDAANAIHAKATISMQQYCTEKTLPFIEGH-GHEVAAFNHPVGVSATDDFLMTLSRITGKPIAKALEQERGRLVDAMADSSAHIHGKKFAIYGDPDLCYGLAAFLLELGAEPTHVLSTNGNKAWAEKMEGLFASSPFGKNCHAYPGKDLWHMRSLLFTEPVDFLIGNTYGKYLERDTG-------TPLIRIGFPVFDRHHHHRYPVWGYQGGMNVLVKILDKIFDEIDKNTNVPAKTDYSFDIIRMSLATT--QSVAEIKAR--NKQLIDEVLKVYPEKTAKRRAKHLNVHEAGK------SDCGVKSNLKSIPGVMTIRGCAYAGSKGVVWGPIKDMIHISHGPVGCGQYSWAARRNYYIGT---TGIDTFVTMQFTSDFQEKDIVFGGDKKLAKIIDEIQDLF-PLNHGITIQSECPIGLIGDDIEAVSKVKSKEYGG-KTIVPVRCEGFRGVSQSLGHHIANDAVRDWIFDKVSP-EAKPAFESTPYDIAIIGDYNIGGDAWSSRILLEEMGLRVIAQWSGDGSLAELEATPKAKLNVLHCYRSMNYISRHMEEKFGIPWCEYNFFGPSKIAESLRKIASFF-DDKIKEGAERVIAKYQPLMDAVIAKYRPRLEGKTVMLFVGGLRPRHVIGAYEDLGMEVVGTGYEFGHNDDYQ--------------------------RTA-------------------------QHYVKDGTLIYDDVTGYEFERFVEKIQPDLVGSGIKEKYVFQKMGVPFRQMHSWDYSGPYHGYDGFAIFARDMDMAINSPIWKKTKAPW-KD---AP-RPSLMAAE-MSS-LRQIAFYGKGGIGKSTTSQNTLAALAEMGHKILIVGCDPKADSTRLILHAKAQDTILSLAANAGSVEDLEIEDVMKIGYRDIRCVESGGPEPGVGCAGRGVITSINFLEENGAY-ED--IDYVSYDVLGDVVCGGFAMPIRENKAQEIYIVMSGEMMAMYAANNISKGILKYANSGGVRLGGLVCNERQTDKELELAEAMAKKLGTQLIYFVPRDNIVQHAELRRMTVLEYAPESQQAEHYRKLAHKIHNNAGKGIIPTPITMDELEDMLMEHGIMKPVDETVVGKTAAELAAMSA-
>IMG2740891996
MSAEAVKLV-------------------------TETPPEEIARVEKWIDTEEYKEKNFAREALVVNPAHACQPLGAQMVATAFEGTLPFVHGSQGCASYFRSTFSRHFREPAAATCDAMTEDGAVFGGQNNLFEGLENAYALYKPKMLAVYTTCMPEVIGDDLTAFIKNARLQGHVPEDLPIPYANTPSFNGTHIHGYDSMLKSILETLT-AGQK-----IEGKC---TGKLNLIPGFDGN-TANIREYKRILELFGIPYTVLADISEVFDSPCDGHYRLYP-GGTKLEDAAESINGKVTLALQKYSTTNTMKWIEEEYSGEKVAMPMPFGIKKTDEFLMKLAELFGKPVPEELKAERGRAVDAMTDAHQYLHGKKFAVAGDPDYLLGIVSFLLEMGAIPYHVLCSRTTKKFEKEMKALLATSPFGATGKVYINKDLWHLRSLLMTDPVDGIIGDTHAKWAARDAK-------IPLFRIGFPIIDRVNLHRSPVIGYQGAVNMLTMIANKFLDMKDETC-----ENQWFEMMRKHE---RGVTTE------RTEKLIAETLAEMPEKAQKKRAPHLGANDPTA------SCCAVKSNRKVVPGVMSQRGCAYAGAKGVVWGPIRDMIHVSHGPIGCGVYSWGTRRNLMQGI---PGVTSF-PMDFTSDFQEKDIVYGGDKKLEVLLREADELF-PLNKGLSILSECPVGLIGDDINAVAKKMEAEL-G-KLVVPCNCEGFRGVSQSLGHHISNDSIRDHIIGKFEFKE-----PVGPYDVALIGDYNIGGDVWAAKPILEEIGLNVKSVWTGDGEVEKIGATHQVKLNLIHCYRSMNYMCKVMEEKWGIPWLEYNFFGPTKIAESLRAIAARF-DETIQEKAEAVIAKYQPAMQAVLDEYRPRLEGKTAMLFVGGLRPRHTIGAYEDLGIQITGAGYEFAHQDDYD--------------------------RTS--------------------------PEMAKGTLIYDDVSEFELEKFVEELKPDLVGSGIKEKYVFQKAGIPFRQMHSWDYSGPYHGYEGFKIFARDIDMAINSPTWKLVKSPF------------------MAEKLRQIAIYGKGGIGKSTTTQNTVAGLASLGKKVLIIGCDPKADSTRLILHAKAQATVMDKVRELGTVEDLELEDVMKRGYGDIMCVESGGPEPGVGCAGRGVITAINFLEEEGAYTPD--LDYVFYDVLGDVVCGGFAMPIRENKAQEIYIVVSGEMMAMYAANNICKGIVKYAASGSVRLAGLICNSRNTDREADLIEALARKLGTQMIHFVPRDNQVQRAELRRMTVIEYSPEHKQAEEYRQLAQKIADNK-MFVVPTPLEMEELEELLMEFGIMEAEDETVVGLAEA--------
>IMG642555106
NNLGTVKPV-------------------------TPTTPEEEARVAAWIDTQEYREKNFARQALVVNPVHACQPLGAELAAHGFEGTLPFVHGSQGCASYYRSTLNRHFREPAPAVSDSMTEDGAVFGGQNNLHEGLENAVALYKPRMLAIFTSCMPEVIGDDLTAFIKNARQKGALPKDLPAPYANTPSFSGTHVTGYDAMLAAILQTLT-EGKR-----VEGRC---TGRLNLLTGFDAN-TGNYREYKRILAAFGIPATVLADISDTFDSPNDGTYRLYP-GGTPLADAADSINGKATLTVGPYSTAKTFGWIKEAYAGEHVSLPMPMGVARTDALMLELSRLFDRPVPESIRAERGRAVDAMTDAQQYLHGKRFAVYGDPDQLLGYVAFLLEMGATPRHVLCSRGSKKLEKELRAVLDASPYGKDGQVWMNRDLWHLRSLLVTDPVDAVIGDTHGKFAARDAR-------VPLFRFGFPVFDRVNKHRSPIIGYQGAINMLTELCNKFLDLRDETC-----EERFFEMMRMADDVKVGITRE------STQAMIDEALALYPEKGRKKRAPHLAPNDPTA------CSTCVKSNRKTVPGVMSARGCAYAGAKGVVWGPIRDMAHVSHGPVGCGWYSWGTRRNLMSGR---NGVSQF-AMQMTSDFQEKDIVYGGDKKLAVLLKEVKELF-PLAKGISVLSECPVGLIGDDINAVAKKMSAEL-D-LPVVPCNCEGFRGVSQSLGHHISNDTIRDYVIETRTFTE-----PAGPYDVALIGDYNIGGDVWSARALLEEIGLNVKATWTGDGELERIAATHQVKLNLIHCYRSMNYMCRVMEEKYGIPWLEFNFFGPTHIAGSLRKIAERF-DDRIQENVEKVIARHEVEMKQVVDTYRPRLEGKKVMLYVGGLRPRHTVGAYEDLGMQVVGSGYEFAHSDDYD--------------------------RTQ--------------------------PEMPDATVIYDDASEAELEHFVSRLKPDLVASGIKEKYVFQKMGLPFRQMHSWDYSGPYHAYQGFPVFARDIDMAINSPTWKLVKAPF----------------------MRQIAIYGKGGIGKSTTTQNTVAGLASLGKKVMIVGCDPKADSTRLILHAKAQATVMDLVRERGTVEDLELGDVMKVGFGAVKCVESGGPEPGVGCAGRGVITAINFLEEQGAYTPD--LDFVFYDVLGDVVCGGFAMPIRENKAEEIYIVCSGEMMAMYAANNIARGILKYASSGKVRLAGLICNSRKTDREYELIDALARRLGTQMIHFVPRDNEVQRAELRRMTVIEYAPQHPQADEYRELARKIAENR-MLVIPRPLEMEELEDLLLEYGIMAPEDESKVGKAAVA-------
>IMG2627853929
MT-DNPGKIQDHFELFHNDEYQELFDYKRQ-F-EGAYSKEKIEEVAEWTKTWEYREKNFAREALTINPAKACQPLGALFVAAGFEDTLPYSHGSQGCVAYFRTHLTRNYKEPFQAVSSSMTEDAAVFGGLSNLKQGLENSFTLYKPKMIALCTTCMAEVIGDDLGAFITTSKQEGHIPEDLPVPYAHTPSFVGSHITGYDNMLKGILTTLT-KGK---------KAETTNGKFNFNLGFDPY-IGNTRELKRILDLFGVDYTILSDNSDAFDSPNTGDFKMYN-GLTKLEDAADSINAEGSYFFQKYTTPKCQELTAKEWGQQTYTFR-PFGIRGTDEFLMNLSAVTGKPIPKELQEERGRAVDAMTDSQAWIHGKKVALYGDPDHVITVVNFLLELGAEPTHIVVTNSNDKFEAELREILTASPYGQGATVWGGKDLWHLRSLMFTEPVDLLIGNSYGKYLWRDTG-------TPLVRIGYPIFDRHHMHRYATLGYNGAINQLNWIVNTILEQLDLNTIVPSKTDISFDLIR-------MATVE------DRKELIQEVLEAYPAKAKKMRAKHLDVTEAEA------TDCGVKSNKKSVPGVMTTRGCSYAGAKGVVWGPVKDMIHLSHGPVGCGYYSWSGRRNYYVGT---TGVDSFGTMQFTSDFQERDIVFGGDKKLAKIIDELGELF-PLSQGTTIESECPVGLIGDDIEAVARQKAKET-G-LPVIPVRCEGFRGVSQSLGHHIANDTVRDWVLPKADEYRPEG-FEPGPYDVNIIGDYNIGGDAWPSRLLLEAIGLRVISQFSGDGTFNEVVMAPLAKVNLIHCYRSMNYICRFMEEKYGIGWLEYNFFGPTQIAKSLRKIAAQF-DETIQAKAEEVIAKGQARMDQIVAKYRPRLEGKQVMMMVGGLRPRHVVPAFHDLGMEVIATGYEFGHGDDYK--------------------------RTT--------------------------DYVKEGTLIYDDVSGYEFEEFAKQLKPDLIAAGIKEKYVFQKMALPFRQMHSWDYSGPYHGYDGFEVFARDMDLAINNPTWGLINTPW-EE-------------------MRQIAFYGKGGIGKSTTSQNTLAAMAEKGQRIMIVGCDPKADSTRLMLHSKAQTTILHLAAERGAVEDLELEEVLLTGYRGVKCVESGGPEPGVGCAGRGIITAINFLEEEGAY-ED--LDFVSYDVLGDVVCGGFAMPIREGKAQEIYIVCSGEMMAMYAANNIARGVLKYAHSGGVRLGGLICNSRNTDREVELIEALAEKLNTQMIHFVPRDNVVQHAELRRMTVNEYAPDSNQAQEYAQLADKIINNK-KLTIPTPISMDELEDLLIEFGILDSDEEYALASDAATAAV----
>IMG2770939650
-----MSKLLNHT---------------PEGVSE--------------------------REALVINPAKTCQPVGAMYASLGVHGCLPHSHGSQGCCSYHRSVLTKHYKEPVMAATSSFTEGASVFGGQANLIQGLGTIFELYDPEVVAVHTTCLSETIGDDIPQIVSKAADEGKIPAGKRVIHANTPSYIGSHVTGFSSMTKAIAEYLG-G-GTGK------R----GEHLNVIPGWIE--PADMREIKRMLDLMGIRYVMFPDTSGVLDGPMTGKFRMYPKGGTTLADMARAGDAKATLALGEFASSAAAKHLDAKFKVPCSVIDLPIGLAATDRFVDAARRIAGKPVPEALVAERGRLLDLMIDMGQYTHGKRVAVAGDPDQLAPLVEFLLALGMEPAYVVTGTPGKRFEQQIAQVMAESG--LEYECASAGDLFRLHQWIKRKKVDLIIGNSYCKYIARDED-------LPFLRFGFPILDRTRHQHFPTAGYSGAIGLLDGILSVLLDRTDRD-----APPESFELALME------TMKAPAAALAGLARVKDEILKGYSPKIARRRDKQMVLTAKAEDG--NPSE--ILANTRTLPGIITQRGCTYAGCKGVVVGPTRDILQIVHGPIGCSFYAWLTRRNQTKPR--E-GEANFMPYCLSTDMQDNDIVFGGEKKLTAAVREAYAIFKP--KAIAIFSTCPVGLIGDDVHKVAREMSAEL-G-ITVFGMSCEGYKGVSQSAGHHIANNAVFINAVGKNP-EP-----VKGEFKVNLLGEYNIGGDAFELERLFEELGVTLVSTFSGNSTFVSMGQSPQADVNMVMCHRSINYMAEMMETKYGIPWFKVNFIGADATARSLRHLAEYYGDPGLSSRVEALIDREMAAVLAARAIYRPRLEGKRVMMYVGGSRAHHYQELFRELGMEVLSAGYEFAHRDDYEGRRVIPDIKVDADSRNIEELEVEADPAAYAARKSAEEIAALREKGVPMDDYAGMMGEMPEGTLVIDDVNHYETERLIELLKPDLVCAGIKEKYVAQKHGIPLKQLHNYDFGGPFAGFRGAIGFYKDIDRLVNSPAWRMVKAPWDEDNWLSGA----YVSP-----MRKVAIYGKGGIGKSTTTQNTVAGLAEMGKKVMVVGCDPKADSTRLLLGGLSQNTVLDTLRTEG--EDLELDDIMKSGYRETRCVESGGPEPGVGCAGRGIITSINMLEQLGAYAEKQALDYVFYDVLGDVVCGGFAMPIREGKAQEIYIVCSGEMMAMYAANNICKGIVKFAEAGGVRLGGLICNSRKVDNEQAMIDAFARKLGTQMIHFVPRDNMVQRAEINRKTVIDYDPAHAQADEYRQLAKKIDGNE-MFVIPTPIQTEELEGLLMEYGILN--------------------
>IMG2751185705
-M-QEVDDIKPCYPLFRNDEYKDVLKRKKEDY-EEGHETSKVDEAFTWSTTAEYQELNFKREALTVNPAKACQPLGAVLCALGFEKTMPYVHGSQGCVAYFRTYFNRHFREPVSCVSDSMTEDAAVFGGQKNMFDGLANAKAIYKPTMIAVSTTCMAEVIGDDLNAFINNAKKEGHLEKEYPVPFAHTPSFVGSHTTGWDNMFEGIARYFTL-------NAMDDKVVGSSQKVNFVPGFETY-LGNYRVIKRMMGEMGVDATLLSDPTEVLDTPSDGKFRMYE-GGTTIDEVKTAPNAITTVLLQPMQLEKTKKFVENTWKHDVPKLNIPMGLDWTDELLMKISEVTGKPIPASLELERGRLVDMMGDSHTWLHGKKFALYGDPDFTLGLTKFLMECGAEPTHILSNNGSKKWAKAIDKLLASSPYGIHGKAYPGCDLWHMRSLVFTDKPDFLIGNSYAKYIQRDTLHKGKEFEVPVIRLGFPIFDRHHLHRMTTLGYEGAMYMLTTLVNAVMERLDEETRGMGTTDYNHDLVRMAAL-----TRE------ETEALIQEVLEVYPEKAQKDRAKHLAVNDHE-ANA---KKC-ITSNRKSLPGVMTIRGCAYAGSKGVVWGPIKDMIHISHGPVGCGQYSRAGRRNYYVGV---TGVNAFGEMNFTSDFQERDIVFGGDKKLAKLIDEIEVLF-PLNKGISVQSECPIGLIGDDIEAVSKKATAKF-G-KTVVPVRCEGFRGVSQSLGHHIANDAIRDWVIGNRDA----KEFASTPYDVAIIGDYNIGGDAWSSRILLEEMGLRVVAQWSGDGTLAEMENTPKVKLNLLHCYRSMNYISRHMEEKYGIPWVEYNFFGPTKVEESLRKIATYF-DDTIKEGAERVIAKYKAMMDAVIAKYRPRLEGKRVMLYVGGLRPRHVIGAYEDLGMEVVGTGYEFAHNDDYE--------------------------RTV--------------------------KEMGNATLLYDDVTGFEFEEFVKKVKPDLVGSGIKEKFIFQKMGIPFRQMHSWDYSGPYHGYDGFAIFARDMDMTLNNPCWKTQTPPWKK----NDDAAPLAAAA-MA--LRQCAIYGKGGIGKSTTTQNLVAALAEMGKKVMIVGCDPKADSTRLILHSKAQTSVMALAAEAGSVEDLELEDVLSVGYGGVKCVESGGPEPGVGCAGRGVITAINFLEEEGAYDED--LDFVFYDVLGDVVCGGFAMPIRENKAQEIYIVCSGEMMAMYAANNIAKGIVKYANSGGVRLAGLICNSRNTDREDELIIALAERLGTQMIHFVPRDNAVQHAEIRRMTVIEYDPTHKQADEYRTLARKVFENK-KFVIPTPIEMEELESLLMEFGIMEQEDETIVGKTASELAA----
>IMG2770939655
--------MLDYT---------------PIEEVH--------------------------RDALVVNPAKICQPIGAVYAAMGIRNCMPHSHGSQGCLSYLRMCLSRHFREPTAATSSSFYEGTAVFGGASNLKEALANIEVIYQPEVIAVHTTCVAETIGDDVKRIVEDVQMEELIDPSIKVCAASTPSYVGSHVTGYDNMVESFVTTFA-K-KSKP-----------NGKLNIIPGFVN--PGDIREIKRILSVMKVPAIVFPDQTDVFDSGISGSRELYARGGTPIGDIEDTANSLGTIALCNLAGGAAAKALKNKFKVPSRVGPVPIGIRYTDRFVMDVAEMANVPIPPELEEERARVVDMMTDAHPHFHAKKVAIFGDPDIIGGLTSLVLEMGMEPTVVLTGTSSKKFEKEVSDM---VPLYPQAQILSGSDLFTLHQLIKREPVDMLMGNTYGKHIALAEN-------IPLIRVGFPVMDRANLHHFPIMGYSGAAWLVERIGNTFLDIRDKT-----VDECMLEVVQ-------------VSSEIETQNIIDEMLRAYPEKVAKDRRKHLVVRD-CSVE-----QH-IEANSKVVPGIMTNRGCAFAGGKGVVMGPIKDMVHIVHGPIGCAYYTWGTRRNFAKAEGGD----NYMQYCFCTDIQETDIVFGGEKKLKAAIDDAVRIFKP--GAISICATCPVGLIGDDIESVALQAEKEH-G-IKVMGLRCEGYRGVSQSAGHHIASNVLMEHIIGTEE-LE-----NPTPFDINIFGEYNIGGDLWEIKPLFEKIGYRIVSSFTGDGSYHNLAKAHRAKLSILLCHRSVNYTNRMMEEKYGVPWLKVNYVGIEGTRKSLMKMARFFDDPELTKRTEEVIAEEMAKIKPELEKYIRKLQGKKVFIYSGGSRSHHYQNLFEDLGMKVVVAGYQFAHRDDYEGRHILETMKEKASSSILEDLHYEKDE---TPAISEARMKELKEK-L-LMDYGGMFPETRDGTVVVDDLNHYETEFLIKELKPDLFCSGIKDKYWAQKMGVPSRQIHSYEYSGRYTGFSGVLNFARDVDMAVNSPTWKYMKAPWKAEQEMRC--------------MRQVAIYGKGGIGKSTTTQNLTAALATMGKKIMLVGCDPKADSTRMLLGGLSQKTVLDTLRSEG--DEVELDNLLQTGFSGIKCVESGGPEPGVGCAGRGIITSIGLLENLGAYEND--LDYVFYDVLGDVVCGGFAMPIREGKAKEIYIVASGELMAIYAANNICKGIQKYAK-GGARLGGIICNSRKVDGERELLEAFADRLGSKLIHFVPRDNIVQRAEINKKTVIDFDPNCQQAQEYLTLAENIENND-KFVVPKPLEMEALESMMVEFGIIEL-------------------
>IMG2770939499
MS-QSVENIKPSYPLFRADEYKETLSNKQKLF-EERHPQEKIDEVFQWSTTEEYQELNFKREALTVNPAKACQPLGAVLCALGFEKTLPYVHGSQGCVAYFRSYFNRHFKEPVSCVSDSMTEDAAVFGGQKNMFDGLANAKALYKPEMIAVSTTCMAEVIGDDLNAFIGNAKKEGHIEEDFPTPFAHTPSFVGSHTTGWDNMFEGTIRYFTL-------NHMEGKEVGSNGKINLVPGFETY-LGNFRVLRRMMEEMGVGYSLLSDPSEVLDTPADGQFRMYD-GGTGIDEVKDAPNAHTTFLLQPWQLVKTKKYVETTWNHEVPKLGVPMGLEATDEFLMKVSEITGKPIPASLTRERGRLVDMMTDSHAWLHGKKFALYGDADFLLGMVKFLLELGAEPTHILCSHANKRWKKAVEALLASSPYGASGKVYIGADLWHLRSLMFTDKPDFLIGNSYGKFIQRDTLHKGKEFEVPLIRIGFPIFDRHHLHRMTTWGYEGAMYLLTTLVNAVLERLDEETRGMGTTDYNYDLIRMAAM-----TRE------ETEALIQEVLEVYPEKARKDRAKHLTVNDQSVEQS---KKC-ITSNRKSLPGVMTVRGCAYAGSKGVVWGPVKDMIHISHGPVGCGQYSRAGRRNYYVGV---TGINTFGTMNFTSDFQEKDIVFGGDKKLDKLIDEIEGLF-PLNKGISVQSECPIGLIGDDIEAVSKKKGAEI-S-KPVVPVRCEGFRGVSQSLGHHIANDAIRDWVLGNRD--D--QAFESTPYDVTIIGDYNIGGDAWASRTLLEEMGLRVIAQWSGDGTLAEMENTPKAKLNLLHCYRSMNYISRHMEEKYGIPWMEYNFFGPTKIAESLRKIAAFF-DDRIKEGAERVIEKYKAEYEAVIAKYRPRLEGKRVMLYVGGLRPRHVIGAYEDLGMEVVGTGYEFAHNDDYD--------------------------RTI--------------------------KEMGNATLIYDDVTGFEFEEFVKKVKPDLIGSGIKEKYIFQKMGIPFRQMHSWDYSGPYHGYDGFAIFARDMDMTLNNPCWSKLKAPWQK----ASEQAEAAAASAMA--LRQCAIYGKGGIGKSTTTQNLVSALAEAGKKVMIVGCDPKADSTRLILHAKAQETIMHLAAEAGSVEDLELEDVLKAGYAGIKCVESGGPEPGVGCAGRGVITAINFLEEEGAYEED--LDFVFYDVLGDVVCGGFAMPIRENKAQEIYIVVSGEMMAMYAANNISKGIVKYASSGGVRLAGLICNSRNTAREDELIEELARRLGTQMIHFVPRDNEVQRAEIRRMTVIEYNPQAKQADEYRALARKIIDNK-MFVVPTPLTMDELEEVMMDFGILDEEDESIVGKSAADELVAGAT
>UBA4048
MTAS-------------------------------------TKATKSWLNSLEYREKNFAREKLVINPAKACQPLGALLCALGIEGCLPFTHGSQGCTAYFRSTLTRHYREPIAAVSDSLTEDSAVFGGQTNIYEGLKNAYTIYNPKVIAVFTSCMAEVIGDDIRAYLGNAKKQEAIPLDFPVALANTPSFKGSHITGYDSMLKGLIECLA-TPRQ------EDRS---NDRLYVVPGFDTY-PGNLREYKRLLKVMDTPYTLLPDYSDVVDAPNLGAYKLYP-GGTPLTEMNEALNAARFLFLQTYSIPTTSKYLAS-KAVPVETLSMPIGIAGTDKFIESVAKFTGKDVPEEITFERGLAVDAMTDAHQYIHGKKFALYGDPDLLIGLVKFLFEMGGLPVHIVCTNSTPLFKKAMESLLASSPYGQEGTLYAGKDLWHLRSLLVTESVDMLIGDSHGKWAARDAN-------IPLVRIGFPITDRVNLHRSPIIGYNGVINLITMIVNTFLEEVDRNS-----PEAYFEMMRIKEIKD------------LRKQVLEEVLEIYPEKAQKNRRQHLAVKDE-C------AGCAVKSNSKTVPGIMTARGCAYAGAKGVVWGPVKDVVHISHGPVGCGYYSWGNRRNLAEGE---IGVDNFVPFLFTSDFQENDIIYGGDKKLEKIIREVVGLF-PNAKGVSVLSECPVGLIGDDIESVARRMSQEL-E-LPVIPVRCEGFRGISQSLGHHIANDAIRDYLLGKGPGR------EVGPYDIGIIGDYNIGGDAWASKKLLEEIGLKVVNIWTGDSTVEMLQNGHLVKLILIHCTRSMNYIVSHIEKTHGTPWLEFNFFGPTKIKESLLKIAAQF-DESIMEKAQQVIEKYEAQMAKVIESYRPRLAGKKVMLYIGGLRPRHMIGSYEDLGMEVIGTGYEFAHSEDYE--------------------------RTI--------------------------PDLKDGTLIYDDVSAYEMEEFATKLKPDLVGSGIKEKYVFEKMGLPFRQMHSWDYSGPYQGYEGFPIFAQDMDMAINSPTWKLIDPPWKK--------------------MRQIAIYGKGGIGKSTTTQNTVVALAEMGKKVTIVGCDPKADATRLILHSKAQTTVMDLARERGTVEDLELDEVLVEGYLGVRCAESGGPEPGVGCAGRGVITAINYLEENGAYTAE--TDYVFYDVLGDVVCGGFAMPIRENKAKEIYIVTSGEMMAMYAANNISRGILKYATTGSVRLGGLICNSRKTDKELELIEALAKGLNTQMIHFIPRDNEVQRAEVRKMTVIEYNSTHPQADEYRALAKKIENNT-MMTIPTPLSMDELEALMMEFGILDM-------------------
>IMG647533184
--------MLEAT---------------PKEIVE--------------------------RKALRINPAKTCQPIGAMYAALGIHGCLPNSHGSQGCCSFHKSHLTRHYREPIMAATSAFTEGSSVFGGGGNLKQALTTIFTVYNPDMVAVSTTCLSETIGDDLPTFIRQARESGAVPEGKYVIHANTPSYVGSHVTGWSNMTKAMVTYLS-A-K-TE------TP---NNKLNIIPGYVE--PSDVRAVKQLVTQMGIDAIVFPDTSDVVDTPKTGDFQMYPKGGTPIPDLIDTGNSTATLALGNFTSEAAATALQNKCQVPSRVLDLPIGLRATDRFVQALIEFSDVTPPESLNDDRGRLVDVMTDMQQYLYRKRVAVYGDPDQVISATEFLVDCGMLPVYVITGSPGKRFEERVKDILKDTV--PDAVVAANADLFYLHQLIKNEPVDLLLGNEYGKYIGRDED-------IPIVRFGFPILDRVGHSYFPTACYWGGIYLLSNICNTLLERLDRD-----APDELFELVRMTP----SDTLKLEKATYDPKDVTKEMVSPYPAKVARKRAKHIVMRDP-SIE---GQE--IQANVRTVPGILNTRHCAFAGCKGVVVGPFGDVLHIVHGPVGCSYYTWMTRRNQYRS-RED-G-KNYMSYCVTTDMQDSDIVFGGVKKLRQAVQEGYDIFKP--NAITITATCPVGLIGDDIQTVAKEMTEEL-G-ISVVAFNCEGYKGVSQSAGHHIANNGFFKNWVGEGEATD-----EEEGFTVNLLGEYNIGGDSYEIERVLEKCGINVIATFSGDGTYDAATKAHLAKLNLVMCHRSINYMAEMMETKFGVPWTKVSFIGVQAFAKSLRKVARFFNDEALTQRIEEVIAEEVAAAEAEIAPIRERLQGKSAILFVGGSRAHHYQDLFADLGIKTIAAGYEFAHRDDYEGRQVLP-LKVDADSRNVEELRVEKDPERYKLTADPAWVEQLKEEGF-LNRYEGMISEMGEDTLMIDDISHHELETLIKRLKPDIVGSGIKDKYVIEKFGVPCKQLHNYDYGGPFAGFQGAVNFAKDIDMRINNPTWKLVKAPWQN--------------------MRKIAIYGKGGIGKSTTTQNTVAGLVELGRKVMIVGCDPKADSTRLLLGGLHQKSVLDTLREEG--DDVDLDEIRKEGYGKTLCVESGGPEPGVGCAGRGIITSISMLEQLGAYDESEGLDYAFYDVLGDVVCGGFAMPIREGKAQEIYIVTSGEMMAMYAANNICRGIQKYAESGGVRLGGLICNSRKVDLEAELIEALAESLSTQMIYFLPRDNMVQRAELNRKTVIEYDSDCEQAGHYRSLAKAIDENT-NHVVPTPMKNDELEQLLVKFGLYG--------------------
>UBA4768
-M-QAVEDIKPSYPLFRNDEYKEMIRNKQVAF-EERTEQSKIDETFQWSTTLEYQELNFKREALTVNPAKACQPLGAVLCALGFEKTLPYVHGSQGCVAYFRTYFNRHFKEPIACVSDSMTEDAAVFGGQKNMFDGLENAKALYKPDMIAVSTTCMAEVIGDDLNAFINNSKKEGHIPQEYPVPFAHTPSFVGSHVTGWDNMFEGIARYFTL-------NHMEGKVAGSNGKINIVPGFETY-LGNFRVIHRMLDEMGVAHTMLSDPTEVLDTPADGSFRMYS-GGTTQDEVKDAPNAINTFLLQPMQLEKTKKFVENTWNHEVPKLDIPMGLEWTDEWLMKVSEITGKAIPESLAKERGRLVDMMTDSHTWLHGKRFALYGDPDFVMGLTKFLLELGAEPVHIVCHNGSKKWDKAMKKLLESSPYGVNCKTYPGADLWHLRSLVFTDKPDFIIGNSYGKFIQRDTLHKGKEFEVPLIRLGFPIFDRHHLHRMTTMGYEGAMTMLTTLVNAVLERLDEETRGMGTTDYNYDLIRMSAL-----TRE------ETEALIKEVLEVYPEKAQKDRAKHLAVNDQSVEQS---KKC-ITSNRKSLPGVMTIRGCAYAGSKGVVWGPIKDMIHISHGPVGCGQYSRAGRRNYYVGV---TGVNTFGTMNFTSDFQEKDIVFGGDKKLAKIINEIEGLF-PLHKGISVQSECPIGLIGDDIEAVSKKGAAEL-N-KPVVPVRCEGFRGVSQSLGHHIANDAIRDWVF-SRDGKDVKQEFVPGPYDVSIIGDYNIGGDAWSSRILLEEMGLRVVAQWSGDGTLAEIELTPKVKLNLIHCYRSMNYIARHMEEKYSIPWIEYNFFGPTKIAESLRAIAAHF-DDTIKEGAERVIAKYQPMVDAVIAKYRQRLEGKRVMLYVGGLRPRHVIGSYEDLGMEVVGTGYEFGHNDDYD--------------------------RTI--------------------------KEMGNATLLYDDVTGFEFEEFVKKVKPDLIGSGIKEKYIFQKMGVPFRQMHSWDYSGPYHGYDGFAIFARDMDMTINNPCWKSLTPPWQKQP--EAE-AIAQAA--MAR-LRQCAIYGKGGIGKSTTTQNLVAGLAEAGQKVMIVGCDPKADSTRLILHAKAQNSIMEMAANAGSVEDLELEDVLKVGYRDIKCVESGGPEPGVGCAGRGVITAINFLEEEGAYEED--LDFVFYDVLGDVVCGGFAMPIRENKAQEIYIVCSGEMMAMYAANNIAKGIVKYANSGGVRLAGLICNSRNTAREDELIMELARQLGTTMIHFVPRDNVVQRAEIRRMTVIEYEPTAKQADEYRQLARKIVENK-NFVIPTPITMDELEKLLMDFGVMEEEDESIVGKTAAEEAAVAVA
>UBA1350
-M-QDVENIVNGQKLFLKPEYQEVLKNKK-QF-EGSIDSSKVDEIQEWTKSWDYREKNLAREAITINPAKACQPLGAIMVGLGFENTMPYVHGSHGCVAYFRSYFTRHFKEPTPCVSDSMSESAAVFGGLANMKDGIRNCNALYKPEMISVSTTCMAEVIGDDLNAFIIGAREEGEL-DKTEITYAHTPSFVGSHITGYDNMMKATLEQLV-PEGT------K-RVV-DEERINIIPGFEPY-LGSLKEVKKMAKLFGDKIIMLGDHEEQWDTGA-GEYKLYA-GGTKLDDARTAIHAKATISLQKYATVATAKTIKNKWKQTYATCN-PIGLSGTDAFVMKLAELTGKEVPTELKSQRAKLVDAMQDSYPYMHGKKIAIWGDPDFLLGMVSFLVEMGAIPTHVLCHNAPRGWEDDMKAILAKSNRADECNIWAGKDLWHLRSLLFTEPVDFMIGNVYGKELYRDTK-------IPLIRIGFPIFDRHHLHRYSISGYEGAINLLTWITNGILDQLDEETKSIGETDYFFDAVRMGPE-----TLE------LQKEAIAEVLAGYPAKAAKNRAKHLGVDTPEG-VK---GACDTRSNKQTVPGVMSQRGCAYAGSKGVVWGPIKDMIHISHGPIGCGQYSRGGRRNYYIGT---TGVDTFVTMNFSTDFNEKDIVFGGDKKLKKALEEIDELF-PLNNGISIQSECPIGLIGDDIQAVAKVHKKET-G-HQTIAVSCEGFRGVSQSLGHHIANDMIRDHVMPDTSFR---KDFESTPYDVAIIGDYNIGGDAWSTRIILEEMGLRVIAQWSGDATYKELAIAPKAKLNLLHCYRSMNYISRHMEQEFGIPWIEYNFFGPSKTTESIRKIAACF-DESIQAKAEAVIAKYTKMTDAVIAKYRPLLEGKKVMLYVGGLRPRHVIGAYEDLGMEVIGTGYEFAHGDDYK--------------------------RTK--------------------------EDISRSTLIYDDANEYELEEFVKKLKPDLVAAGVKEKYVFQKMGLPFRQMHSWDYSGPYHGYDAFAIFARDMDLAMNSPVWDHTTAPWDKE---VE-----GA---MSS-LRQIAFYGKGGIGKSTTSQNTLAAMCHYGKKILIVGCDPKADSTRLILHEKAQSTIMQLASEAGTVEDLELEDVCKPGAGEIMCTESGGPEPGVGCAGRGVITAINFLEEEGAYDDE--LDFVSYDVLGDVVCGGFAMPIREGKAQEIYIVMSGEMMAMYAANNISKGILKYANTGGVRLAGLICNARMTDKEYDLAKHLAMQIGTQMIHFVPRSNHVQRAELRRMTVVEFSPSSDQAMEYKELARKIIAND-LKVIPNPLEMDDLEALLMEFGLEEEVDEENLGKK-AEEA-----
>IMG2721755701
MSETAVKKV-------------------------TENTPEEVARVEEWINSEDYREKNFAREAVVINPVHACQPLGAQLVAHGFEGTLPYVHGSQGCASYYRSALTRHFREPAAAVSSAMTEDGAVFGGQNNLHEGLENALKLYAPKMIAIFTSCMPEIIGDDLNAFITNARNAGIVARDYPLPYANTPSFNGTHIHGYDAMLKSVLSCLS-ADKK-----VEGKD---NGKLNLIPGFDCN-TGNYREYKRICQEMGIEVTVLADISESFDSPLDGTYRPYP-GGTPLDEAADALNAHATLSLQKHATTETIKWFKEQTDAPVEVMPSPIGIANTDAFLMNLAERFGKPVAPTLKAERGRAVDAMTDAHQYLHNKKFALWGDPDFLAGMIAFLLEMGARPYHVVCSRGSKKVGKYLQALLDKSPYGQGCKLWMNKDLWHLRSLVMTDPVDALIGCTHGKFITRDAG-------IPLIRVGFPILDRVNLHRVPYIGYQGAINLLTAIANSFLDEVDRNC-----EDKHFEMMRMDKDHTKGIQKQ------TTEELIDRTLELYPEKARNKRAPHMAANDPGV------QGCSVKSNRKTVPGVMSARGCAYAGAKGVVWGPIRDMTHVSHGPVGCGYYSWGTRRNLVDGH---QGVDVFSAMQFTSDFQEKDVVYGGDKKLAVICREIRELF-PLAKGISVLSECPVGLIGDDINAVAKKSCQEL-N-LPVIPCNCEGFRGVSQSLGHHISNDSIRDFVIGTREFDD-----EPGPYDIALIGDYNIGGDAWASRKILEELGLRVRAIWTGDGQIEHIAATHQVKLNLIHCYRSMNYMAKVMEERYGIPWMEFNFFGPTKIAASLRAIAARF-DRTIQDNAEKIIEKYTPMMQAIVDEYRPRLEGKRALLFVGGLRPRHTIGAYEDLGLEIVGTGYEFAHNDDYE--------------------------RTY--------------------------EEMARGTLIFDDASEIELEKWAREYKVDLVGSGIKEKYVFQKAGIPFRQMHSWDYSGPYHGYEGFPVFARDIDMAINSPTWGLVKAPF------------------MT-KIRQLAIYGKGGIGKSTTTQNTVAGLASLGKKVMIVGCDPKADSTRLMLHAKAQETVMDKVRELGTVEDLELDDVLRAGYAGVKCVESGGPEPGVGCAGRGVITAINFLEEEGAYTED--LDYVFYDVLGDVVCGGFAMPIRENKAQEIYIVVSGEMMAMYAANNICKGIVKYAASGSVRLGGLICNSRNTDKEADLIEALAARLGTQMIHFVPRDNQVQRAELRRMTVIEYSPSIRRPTNTGNWPARSTKTK-CWWCRRP-------------------------------------
>IMG2508501066
MS-QNAEKVLDHFNLFRQPEYVELFENKKKEF-EFAEPADKVEEVREWTKTWEYREKNFAREALTVNPAKACQPLGAVFAAVGFEGTIPFVHGSQGCVAYYRSHFSRHFKEPSSCVSSSMTEDAAVFGGLSNMVDGLANTYNMYKPKMIAVSTTCMAEVIGDDLNAFIKTAKDKGSIPQDFDVPFAHTPAFVGSHITGYDNVLKGILTHFW-DGKAGTTEPLT-RVP--NEKINFIGGFDGYTVGNLREIKRIFDLMGVEYTILADNSDVWDTPTDGTFRMYD-GGTTLEDTANALHAKATISMQEFCTEKTLPFIAEH-GQETYAFNHPIGVKATDEFLMTISRITGKPIPEALEKERGRLVDAIADSTAHIHGQKFAIYGDPDLCLGLTGFLLELGAEPVHVLSTNGNKAWADKVQALFDSSPFGKGCHVYPGRDLWHMRSLLFTEPVDFLIGNTYGKYLERDTG-------TPLIRIGFPIFDRHHHHRYPVWGYQGGLNVLVWILDKIFDEMDKNTIVPAKTDYSYDIIRMSL------TVEQTKQR--NKELIQEVLSVYPDKTAKRRAKHLGVYEEGK------PDCGVKSNVKSIPGVMTIRGCAYAGSKGVVWGPIKDMIHISHGPVGCGQYSWAARRNYYIGT---TGIDTFVTMQFTSDFQEKDIVFGGDKKLEKIIDEIQELF-PLNHGITVQSECPIGLIGDDIEAVSKKKSKEYGG-KTIVPVRCEGFRGVSQSLGHHIANDSIRDWVFDKAAD-K-HKDFKTTPYDVAIIGDYNIGGDAWSSRILLEEMGLRVIAQWSGDGTLAELENTPKAKLNVLHCYRSMNYISRHMEEKYGIPWVEYNFFGPTKIEESLRKIASFF-DDKIKEGAERVIAKYRPLMDAVIAKYRPRLEGKKVMLFVGGLRPRHVIGAYEDLGMEVVGTGYEFGHNDDYQ--------------------------RTT--------------------------HYVKDGTLIYDDVTGYEFEKFVEAIQPDLVGSGIKEKYVFQKMGVPFRQMHSWDYSGPYHGYDGFAIFARDMDMAINNPVWGMAKTPW-KR---NGVHA-------MSD-LRQIAFYGKGGIGKSTTSQNTLAALAEMGQRILIVGCDPKADSTRLILHAKAQDTILSLAAAAGSVEDLEIEDVMKVGYRGIKCVESGGPEPGVGCAGRGVITSINFLEEEGAY-DD--IDYVSYDVLGDVVCGGFAMPIRENKAQEIYIVMSGEMMAMYAANNISKGILKYANSGGVRLGGLICNERKTDKELELAESLAKKLSTQLIYFVPRDNVVQHAELRRMTVIEYAPDSQQADHYRALARKIHENAGKGVIPTPITMDELEDLLMEHGIMKQVDESLVGKTAAELAA----
>IMG2734482189
-------MLLRHT---------------TDKVKE--------------------------RNALTVNPAKTCQPVGAMYAALGVHGCLPHSHGSQGCCSYHRSALTRHYKEPVMASTSSFTEGASVFGGQANLLTAIDNIFQIYEPEIIAVHSTCLSETIGDDLGQIVAKAGDDGRIPAGKHVIQAPTPSYVGSHVTGYANMLEAFVKYFP-E-KTDE------K----KRQVNLLSGWVE--PSDMRELRRIAGQMKVKSVLLPDTSDVLDTPMTGSYSMYPKGGTTIAEMVSMGDSMSTIAMGEWATQKAAIALDNKCKVPFESIDIPVGLRATDRFIQALSKAGKVSVPEEITAERGRLVDMITDMHQYFYGKRVAVFGDPDNILPLIEFLVDLDMKPVYIVSGTPGKAFTKKAEAILSERV--PEAKFKNQADMFLMHQWIKEEGVDLIIGNTYGKYIARDEQ-------TPFVRMGFPILDRQGHNYFPTVGYMGAIRIVEKILDAMMDKIDAT-----CPEEKVELQMMV------KKKDYTNGLPDPSKLKEEILAKYPRKVARKRDKAMVVNDPGVDQ-----E--ILANVRTIPGIITQRGCTYAGCKGVVLGPTRDIVNIVHGPIGCSFYAWLTRRNQTRP-ATE-TDANYIPYTFSTDMQDENIVFGGEVKLKEAIREAYELFNP--GAIAIFSTCPVGLIGDDVHAVAREMKAEL-G-INCFGFSCEGYRGVSQSAGHHIANNQLYKHILGTDD-RA-----RMGKFQVNLLGEYNIGGDAFEIEALFEEAGITLLSTFSGNSTVESMAYAHTADLNMVMCHRSINYIAEMMETKFGIPWIKVNFVGAKSAAKSLKKIAEFFGDAELTAKVDAIVAREMAKVEAVREAIKPKVEGKVAMMFVGGSRAHHYQDLFGELGIQVVSAGYEFAHRDDYEGRKVIPNIKIDADTRNIEDLDVEKDDVRFAAKKA-----ELMEAGYKFSDYEGMMPDMKKNSLVIDDVNHWETEKLIEFYQPDLFCAGIKEKYVVQKYGVPLKQLHNYDYGGPYTCFEGAINFYQEMQRMLDTKIWKLVDAPWKREPEIVGS----MTIEAMGVKMRKIAIYGKGGIGKSTTTQNTVAGLAEMGKNVMVVGCDPKADSTRLLLGGLAQKTVLDTLREEG--EDVELDDIIKRGYGNTRCVESGGPEPGVGCAGRGIITSINLLEQLGAWDAKYETDYTFYDVLGDVVCGGFAMPIRDGKAEEIYIVVSGEMMAMYAANNICKGIKKYAQSGTVRLGGLICNSRKVENEQEMIEQLASRIGTQMIHFVPRDNMVQQAEINRKTVIDFAPEHPQADEYRALAAKINANE-MFIIPNPLEIEELEKLLIDFGIAN--------------------
>IMG2708742637
NALGEMKPV-------------------------SEDDPAEVERVKNWINTEEYKEKNFARQALVINPAHACQPLGAELAAHGFEGSLPFVHGSQGCASYYRSTLNRHFREPAPAVSDSMTEDGAVFGGQANLHEGLENAYTIYKPKMMPIFTSCMPEIIGDDLTAFIKNAKNKGVIPADFPTPYANTPSFNGSHIHGYDAMLLSILQTLT-EGKQ-----VEGRC---TGKLNLIAGFDAN-TGNYREYKRILEAFGIPYTFLADISETFDSPLDGHYKIYP-GGTKLDDAADSINGKATLALGSYSTAKTYGWIKEGYSGKHAVMPMPFGVAKTDAFIMKIAELFGKPIPESLKAERGRAVDAITDAHQYMHGKKFALYGDPDYLLGYVSFLLEMGAIPYHILCSKGTKKLEKEIQALLDASLDGKGCTIYMNKDLWHLRSLVVTDPVDGIIGDTHGKFAARDAG-------IPLFRFGFPNFDRVNLHRYPLIGYSGAINMLTAICNKFLDIKDETC-----EERFFEMMRMSKKIEIGITRE------STQAMIDKSLEVYTEKARKKRVPHLAPNDQAS------GSACVKSNKKTIPGVMSARGCAYAGAKGVVWGPIRDMVHVSHGPVGCGWYSWGTRRNLMSGI---NGVNQF-AMQFTSDFQEKDIVYGGDKKLKTLLAEAHDLF-PLAKGISVLSECPVGLIGDDINSVAKQSAKEL-D-IPIIPCNCEGFRGVSQSLGHHISNDTIRDYIIGTREFPE-----PIGPYDIALLGEYNIGGDAWSTKPLLEECGFNVKSVWTGDGEMEKIAATHQVKLNVIHCYRSMNYMCKVMEEKYGIPWIELNFFGPTKIRESLRQLAELF-DDHIKAKVEAVIAKYDPLMQAVIDEYKPRLDNKTVMLYVGGLRPRHTVNAYQDLGMTVVGSGYEFAHSDDYD--------------------------RTA--------------------------AEMPDATVIYDDITEHEFEQFADNLKPDLIGSGIKEKYLFQKMGIPFRQMHSWDYSGPYHGYLGFPTFAKDVDMAINSPTWKLVKSPF------------------MA-KLRQIAIYGKGGIGKSTTTQNTVAGLAYLGKKVMIVGCDPKADSTRLILHAKAQNTVMDLVREKGTVEDLELEDVLKVGYGDVKCVESGGPEPGVGCAGRGVITAINFLEEEGAYTED--LDFVFYDVLGDVVCGGFAMPIREGKAEEIYIVCSGEMMAMYAANNIAKGILKYASSGKVRLAGLICNARKTDKEYELIDALAKKLGTQMIHFVPRDNQVQRAELRRMTVIEYSPEHPQAQEYRTLAEKILNNK-MLVVPTPLEMEELEDLLMEFGIMEAEDESVVGKAEAA-------
>IMG2516143112
--------MLDLT---------------PKEVKE--------------------------RKALKINPAKTCQPVGAMYAALGVHKCMPHSHGSQGCCSFHRMYLTRHFKEPAIASTSSFTEGSSVFGGGSNLRTAAKNLFDIYDPEIIAVHTTCLSETIGDDLNSIITSIN----IPEGKYMVHTNTPSYVGSHVTGFSNMVSGFIKYLA-T-STGT-------S---NGKLNVIPGFTN--PGDMREMKRLMKDFGIDFTMLPDTSGVLDAPMTGTYEMYPKGGTKIEDIKAMGDSELTLALGSFASELGATDLEKKCNVPYKTLLLPIGIGATDDFIMELSKFSKGEVSEELEDERGQLVDTVVDSHQYVYGKKVAIYGDPDTVLGLTKFVLELGMIPKYVITGTPGVAFEKTAKALFEEFV--EGCVAKAASDLFELHQWIKNEGVDLLIGGTHGKYIARAED-------IPFVRAGFPIIDRYVHSYMPIVGYRGAMRVLELILTALMDRIDRD-----CEDEDFEMVM--------------------MSTIDKVLDGYSAKVFKNRKAHIG--ESEEAP-----E--LTSNVRTIPGIMTNRGCCYAGCKGVVLGPLKDVAVITHGPIGCGFYTWGTRRHKGKSDNTQ----NFLEYCFSTDMQEGDIVFGGEKKLKQAIKEVVELFSP--KSIMICSTCPVGLIGDDIHAVAKEAEALY-G-IKVLAFSCEGYKGVSQSAGHHIANNGLMKNVIGTGSYVP-------KKFSINLLGEYNIGGDGWEISRVLKKIGYDIVSVMTGDGSYEELKSAHTADLNVIQCHRSINYIGEMMKTKYGTDWLKVNFVGVDGTIESLRSIAKYFGDEDLIERTEEIIAEELQDIEEYMELYKNKLTGKTAALFVGGSRSHHYQNLLESLGMKTLLAGYEFAHRDDYEGSEVVPFMKVDADSKNIEELKLEKDPEKFRLVIPEERYAQLKDE-IALNYYGGMEKSMDKGAIVVDDLNHYETEEFLKLLKPDIFFSGIKDKFVAQKGGVLSRQLHSYDYSGPYAGFKGAVNFARDVTMGIYTPAWNYTVAPWKKEPILEGT----LGGVV----MRQVAIYGKGGIGKSTTTQNLTSGLATMDKKIMVVGCDPKADSTRLLLGGLAQKSVLDTLREEG--DDVDLDSILKPGFRGIKCVESGGPEPGVGCAGRGIITSINMLEQLGAYESD--LDYVFYDVLGDVVCGGFAMPIREGKAQEIYIVASGEMMALYAANNIAKGIQKYANTGGVRLGGIICNSRKVANEYELLDNFAKELGSQLIHFVPRSPMVTKAEINKQTVIEFDSTCEQADEYRTLASKVDNND-MFVIPKPMSQDRLEEILMQYGLMDL-------------------
>IMG2627853581
MS-QDVNNIKESYPLFRQDEYKEMLKNKRDGY-EEKHSQEKIDEVFEWTTTEEYKDLNFAREAMTVNPAKACQPLGAVLCSLGFEKTMPYVHGSQGCVAYFRTYFNRHFKEPVACVSDSMTEDAAVFGGQKNMKDGLENCKATYQPEMIAVSTTCMAEVIGDDLNAFITNSKNEGHIPQEFPTPFAHTPSFVGSHTTGWDNMFEGIARYFTL-------NHMEDKEVGSNGKINIVPGFETY-LGNYRVIKRMMEEMDVDYSLLSDPSEVLDTPADGEFRMYS-GGTSLDEIKDAPNAKTTFLLQPWQSVKTKKFVTNTWKHEVPALPLPMGLEATDEFLMKVSEITGKPIPESLSIERGRFVDMLTDSHTWLHGKKFALWGDPDFVMGLAKFLLELGAEPTHILCNNANKRWKKAMDAILAESPCADSCEVHIGKDLWHMRSLVFTNKPDFMIGNSYGKFIQRDTLYKGLEHEVPLIRIGFPIFDRHHLHRQTTLGYEGGMQMLTTIVNAILERLDDETRGMQTTDYNYDLVRMSEM-----SRE------EVEALISEVLEVYPEKAKKDRAKHLTPNDPELTQS---KKC-ITSNKKSLPGVMTIRGCAYAGSKGVVWGPIKDMIHISHGPVGCGQYSRAGRRNYYIGT---TGVNTFVTMNFTTDFQEKDIVFGGDKKLAKMIDEIETLF-PLNKGVSIQSECPIGLIGDDIEAVAKAKTKEH-G-KTVVPVRCEGFRGVSQSLGHHIANDAVRDWVLGARDD-D--DSFETTDYDVAIIGDYNIGGDAWSSRILLEEMGLRVVAQWSGDGTISEIELTPKVKLNLVHCYRSMNYISRHMEEKYGIPWMEYNFFGPTKTVESLRAIAAQF-DETIQAKCEEVIAKYKPEWDAVIAKYRPRLEGKRVMLYIGGLRPRHVIGSYEDLGMEVVGTGYEFGHNDDYD--------------------------RTL--------------------------PEMGNATLLYDDVTGYEFEEFVKRVKPDLIGSGIKEKYIFQKMGVPFRQMHSWDYSGPYHGFDGFAIFAKDMDMTLNNPCWDKLEAPWKKT---EEKAEEAAVAANMA--MRQCAIYGKGGIGKSTTTQNLVAALAEAGKKVMIVGCDPKADSTRLILHSKAQNTIMEMAAEAGTVEDLELEDVLKIGYGDVKCVESGGPEPGVGCAGRGVITAINFLEEEGAYEDD--LDFVFYDVLGDVVCGGFAMPIRENKAQEIYIVCSGEMMAMYAANNISKGIVKYANSGGVRLAGLICNSRNTDREDELIMALAAQLGTQMIHFIPRDNVVQRAEIRRMTVIEYDPAAKQADEYRALANKIIDNE-LLVVPTPISMDQLEDLLMDFGIMEEEDESIIGKTASDLA-----
>IMG2623620455
MS-QSAEKIQNCHPLFEQDAYQMLFKDKRQ-L-EEAHDPARVQEVFQWTTTAEYEALNFQREALTIDPAKACQPLGAVLCSLGFANTLPYVHGSQGCVAYFRTYFNRHFKEPIACVSDSMTEDAAVFGGNNNLNTGLQNASALYKPEIIAVSTTCMAEVIGDDLQAFIANAKKDGFVDAAIPVPYAHTPSFIGSHITGWDNMFEGFARTFTA-------DYSG--QPGKLPRINLVSGFETY-LGNFRVLKRMMEQMEVPCSLLSDPSEVLDTPADGHYHMYA-GGTTQQEMREAPDAIDTLLLQPWQLVKTKKVVQESWNQPATEVQIPMGLAGTDELLMTVSQLTGKAIPDSLALERGRLVDMMLDSHTWLHGKKFGLFGDPDFVMGLTRFLLELGCEPTVILCHNGSKRWQKAMKKMLEASPYGKESEVFINCDLWHFRSLMFTRQPDFMIGNSYAKFIQRDTLAKGEQFEVPLIRLGFPLFDRHHLHRQTTWGYEGAMSILTTLVNAVLEKVDRETIKLGKTDYSFDLIRMSNA-----TGE------RNLEIIQEVLEIFPEKTRKERRKHMMVSDPEMESV---GKC-IISNRKSQPGVMTVRGCSYAGSKGVVFGPIKDMAHISHGPVGCGQYSRAGRRNYYTGV---SGVDSFGTLNFTSDFQERDIVFGGDKKLTKLIEEMETLF-PLTKGISIQSECPVGLIGDDIEAVANASRKAI-N-KPVIPVRCEGFRGVSQSLGHHIANDVIRDWVLDNREG----KPFEAGPYDVAIIGDYNIGGDAWASRILLEEMGLRVVAQWSGDGTLVEMENTPFVKLNLVHCYRSMNYISRHMEEKHGIPWMEYNFFGPTKVAESLRKIADMF-DDTIRANAEAVIAKYQAQNDAIIAKYRPRLEGRKVLLYMGGLRPRHVIGAYEDLGMEIIAAGYEFAHNDDYD--------------------------RTL--------------------------PDLKEGTLLFDDASSYELEAFVKALKPDLIGSGIKEKYIFQKMGVPFRQMHSWDYSGPYHGYDGFAIFARDMDMTINNPAWGQLTAPWL------------KSA--MT--MRQCAIYGKGGIGKSTTTQNLVAALAEMGKKVMIVGCDPKADSTRLILHAKAQNTIMEMAAEVGSVEDLELEDVLQIGYGDVRCAESGGPEPGVGCAGRGVITAINFLEEEGAYVPD--LDFVFYDVLGDVVCGGFAMPIRENKAQEIYIVCSGEMMAMYAANNISKGIVKYAKSGKVRLGGLICNSRQTDREDELIMALAEKLGTQMIHFVPRDNIVQRAEIRRMTVIEYDPNCNQANEYRTLANKIVNNT-KMVVPTPITMDELEELLMEFGIMDVEDTSIIGKTAAEENAV---
>IMG646564506
-M-QDLDNIVNGQKLFLKPEYQEVLKNKK-EF-EGAINPAKVEEIQKWTESWDYREKNLAREAITVNPAKACQPLGAVMVALGFENTMPYVHGSHGCVAYFRTYFTRHFKEPTPCVSDSMSESAAVFGGLANMKDGLRNCNALYKPEMIAVSTTCMAEVIGDDLGAFIIGAKDEGEL-DNVLIPNAHTPSFVGSHITGYDNMMKSILEQVS-TEKT---------TV-DEERINIIPGFEPY-LGSLKEIKKISKMFGDKIVMIGDHEEQWDTGA-GEYKLYA-GGTKIEDLKGSINAKATISLQKYSSIATAKTIKNKWKQTYETCN-PIGLSGTDAFVMKLAELTGKEIPEELKQQRARLVDAMQDSYPYMHGKKIAIWGDPDFLLGMVSFLVEMGAIPTHVVCHNAPRNWEAEMRAILDKSNRSDECNIWPGKDLWALRSLLFTEPVDFMIGNVYGKELYRDTK-------TPLIRIGFPIFDRHHLHRYSMSGYEGGINLLTWITNGILDQLDEETKDIAETDYFFDSVRMGPE-----TLE------LQKQAIAEVLEAYPEKAKKNRAKHLGTDNPEG-VK---GSCDTRSNKQTVPGVMSQRGCAYAGSKGVVWGPIKDMIHISHGPIGCGQYSRGGRRNYYIGT---TGIDTFVTMNFSTDFNEKDIVFGGDKKLKKALEEIDELF-PLNNGISIQSECPIGLIGDDIQAVAKVHKKET-G-HQTVAVSCEGFRGVSQSLGHHIANDMIRDHVMPDTSHR---KDFESTPYDVAIIGDYNIGGDAWSTRLILEEMGLRVIAQWSGDATYKELAIAPKAKLNLLHCYRSMNYISRHMEQEFGIPWMEYNFFGPTKTTESLRKIASFF-DEKIQEQTEKVIAKYTAMTDAVIAKFRPMLEGKKVMLYVGGLRPRHVIGAYEDLGMEVIGTGYEFGHGDDYK--------------------------RTK--------------------------EDLGRSTLIYDDANEYELEEFVKKLRPDLVAAGVKEKYVFQKMGLPFRQMHSWDYSGPYHGYDAFAIFAKDMDLAMNSPVWNHTKAPWDKE---VE-----GA---MSD-LRQIAFYGKGGIGKSTTSQNTLAAMCHYGKKILIVGCDPKADSTRLILHEKAQCTIMQLASEAGTVEDLELEDVCKPGAGEINCTESGGPEPGVGCAGRGVITAINFLEEEGAYTDE--LDFVSYDVLGDVVCGGFAMPIREGKAQEIYIVMSGEMMAMYAANNISKGILKYANTGGVRLAGLICNARMTDKEYDLSKHLAMQIGTQMIHFVPRSNHVQRAELRRMTVVEFAPSSDQAMEYKELARKIIAND-LKVIPEPLEMDDLEALLMEFGLEEEVDEENLGKK-AEEA-----
>IMG2627853746
SK-DD--NIKDNTSLFKEERYVQQRENKKQ-F-EAPCSEQETAEALAYSKSAEYMEKNFGRQNVVINPHKACQPLGSVMAALGFEKTLPFVHGSQGCNAYFRSHLSRHFKEPTPSVSTSMTEDAAVFGGMNNLIDGLENSVALYKPEMVAICTTCMAEVIGDDLNSFIGNARIKGVISEEYPVAFCNTPSFVGSHITGYDAMIKGILSYLY--TRSGIE-----SKPGSGAKLNVLLGFEPY-TGNFAELRKILAAFDTKYTILGDHSGNYDSPATGEYEYYY-GGTKLEDVPQAANALGTLSLQKYTLKKTQEYISGTWKQQISALSTPLGIKGTDKLLETISELTGLPVPAPLTEERGRVVDALMDSHPYLHGKRVALVGDPDLLIGLIGFCLETGMEPVHIVCSNGDVKFKDEAEALLAASPYGSEATVHVGKDLWHMRSLLLNDTVDLAIGSSHLKFAAKDAD-------VPLIRVGFPIFDRHHMHRYPIIGYQGTLNLLSLIVNTILQQLDDNN-----SGFNFELVRMGLNIE-----E-------NKKLVEEVLEAYPKKAKKDREKHFQVATDNAI-DC--GTCAVKSNIKSRPGVMTPRGCAYAGSKGVVWGPIKDMVHISHGPVGCGQYSWGSRRNFANGT---LGIDNFTAMQITSDFQETDIVFGGDKKLAVIMREITEMF-PLAKGISVQSECPVGLIGDDIEAVSKKMSKEL-D-MPIVPVRCEGFRGVSQSLGHHIANDAIRDFVMG------RAELAETGPYDVNIIGDYNIGGDAWASRILLEEMGLRVIAQWSGDGSLNELEVAHKAKLNLIHCHRSMNYMVDHMEKAYGIPWLEYNFFGPTKTYESLRAIAALF-DATIQENCERMIAKYKPVMDAIIHKFRPRLENKTVMLMIGGLRSRHTIGAYEDLGMDIVASGYEFAHKDDYE--------------------------KML--------------------------PMLQEGTIIMDDPTAYELEEITQRMNIDLVGSGVKEKYVYHKMGVPFRQMHSWDYSGPYHGFDGFKVFAKDMDMTVNSPVWDLVKI-QPEE---ASI-------------MRQIAFYGKGGIGKSTTSQNTLAQLATKGQRIMIVGCDPKADSTRLILNTKAQNSVLELAAELGSVEDLELEDVLQTGFGDIINVECGGPEPGVGCAGRGIITAINFLEQEGAY-QD--LDFVSYDVLGDVVCGGFAMPIREGKAQEIYIVCSGEMMAMYAANNIARGILKYATSGGVRLGGLICNSRNTDREDELIMELARRLNTQMIHFVPRDNIVQHAELRRMTVAQYNPTHQQAKEYETLAEKILNNK-MLTIPTPISMEELEELLMEFGIIEDEEAAIKKLQ-ASGQ-----
>IMG2509276052
MP-QSAEKVLDHAPLFREPEYRKMLAKKKLKF-ECPHPDKTVSAQRKFTETWGYREKNLAREALVVNPAKACQPLGAVFAAAGFERTMSFVHGSQGCVAYYRSHLSRHFKEPASAVSSSMTEDAAVFGGLKNMVEGLANTYTLYDPKMIAVSTTCMAEVIGDDLHGFIENAKNEGSVPPDFDVPFAHTPAFVGSHIDGYDSMVKGILENFW-KSTE--------RVQ--TPAVNIIPGFDGFCVGNNREIKRLLDTMGVTYVFIQDASDQFDTPSDGEYRMYD-GGTKIEDVKAAKHAEATISLQHYNTRKTLDYCREV-GQTTASFHYPLGIAGTDEFLMKISELSKREIPEAIDRDRGRLVDAMADSQSWLHGKKYGIYGDPDFVYAMARFVMETGGEPTHCLATNGTAAWEAEMKELLATSPFGGGAQVWAGKDLWAMRSLLLTEPVDLLIGNSYGKYLERDTD-------TPLVRLTFPIFDRHHHHRFPLMGYQGGLRLLTVILDKIFDRLDQETMELGVTDYSYDLTRMSLD------YENDSAL--NARIIDEVLSQYPDKTAKRRKKHLGVAKGREGAEQ--CETEVKSNIKSIPGVMTVRGCAYAGSKGVVWGPIKDMVHISHGPVGCGQYSWSQRRNYYVGL---TGVNAFVTMQFTSDFQEKDIVFGGDKKLEKLIDEVEELF-PLNNGVSLQSECPIGLIGDDIEAVARKKAKEY-D-KTIVPVRCEGFRGVSQSLGHHIANDAIRDWVFDKKD-----APFPQGPYDVNVIGDYNIGGDAWASRILLQDIGLRVVGNWSGDATLAEVERAPKAQLNLIHCYRSMNYISRHMEEKYGIPWMEYNFFGPSQIEASLRNIAAFF-GPETQDKTETLIARYQPLVQAVTEKYLPRLDGKRVMLYVGGLRPRHVITAYEDLGMEIVGTGYEFGHGDDYE--------------------------RTG--------------------------HYVKKGTLIYDDVTGYELEKFIEAIRPDLVGSGIKEKYPVQKMGIPFRQMHSWDYSGPYHGYDGFAIFARDMDLAINNPVWGLYGAPWKND---CSSCSCGKKDE-MAA-LRQIAFYGKGGIGKSTTSQNTLAALVELGQKILIVGCDPKADSTRLILNSKAQDTVLHLAATKGSVEDLELGDVLKIGYRGIKCVESGGPEPGVGCAGRGVITSINFLEENGAY-DD--VDYVSYDVLGDVVCGGFAMPIRENKAQEIYIVMSGEMMALYAANNIARGILKYASAGSVRLGGLICNERQTDRELDLAEALAAKLNSKLIHFVPRDNIVQHAELRKMTVIQYAPRSKQAAEYRMLAEKIHANSGKGTIPTPITMEELEDMLLDFGIMKSDEQMLEELLAKEVQAAVAP
>IMG2600254903
-M-QNVEQIVNGQKLFLKPEYQEVLNNKK-EF-EGSIDPSKVNEIAEWTKSWDYREKNLSREAITINPAKACQPLGAVMVALGFENTMPYVHGSHGCVAYFRSYFTRHFKEPTPCVSDSMSESAAVFGGLANMKDGLRNCNAMYKPDMIAVSTTCMAEVIGDDLNAFVIGAREQGEL-DDTAITYAHTPSFVGSHITGYDNMMKGILEQLN-PDRA------E-KVL-DEERINIIPGFEPY-LGSLAEIKEIASMFGDKIVMLGDHEEQWNTGA-GEYQLYS-GGTSLADTKTAINAKATISLQKYSTTQTAKTIKNAWKQEYATAN-PIGLGGTDEFVMKLSELTGKPVPEELKKLRSQLVDAMQDSYPYMHGKKFAIYGDPDFLLGLVSFIVEMGGIPTHILCHNAPRGWEDDMKKVLSKSLWADECNIWAGKDLWHLRSLLFTEPVDFLIGNVYGKELYRDTG-------IPLIRIGFPIFDRHHLHRYSISGYKGALNLLTWITNAVLDQLDEETKNIAQTDYFFDCVRMGTL-----NLE------LQKEAIAEVLESYPEKVSKNRAKHLGVDSPET-SK---GACDSRSNKQTVPGVMSQRGCAYAGSKGVVWGPVKDMIHISHGPIGCGQYSRAGRRNYYIGT---TGIDTFVTMNFSTDFTEKDIVFGGDKKLKVALEEIDTLF-PLNNGITIQSECPIGLIGDDIQAVAKKYKSES-S-KPTIAVSCEGFRGVSQSLGHHIANDMIRDEIMPDDSAR---KDFESTPYDVAIVGDYNIGGDAWSSRILLEEMGLRVIAQWSGDATYKEMAIAPKAKLNLLHCYRSMNYIARHMEQEFGVPWIEYNFFGPTKTTESLRKIAAMF-DETIQAKTEEVIAKYTAMTDQVIAKYRPKLEGKTVMLYVGGLRPRHVIGAYEDLGMEVIGTGYEFGHGDDYK--------------------------RTK--------------------------EDIARSTLIYDDVNEYELEAFVKKLKPDLVASGVKEKYVFQKMGLPFRQMHSWDYSGPYHGYDAFAIFAKDMDLAMNSPVWSHTKAPWDTE---EK-----GA---MSA-LRQIAFYGKGGIGKSTTSQNTLAAMCHYGQKILIVGCDPKADSTRLILHEKAQSTIMQLASEAGTVEDLELEDVCKPGAGEIMCTESGGPEPGVGCAGRGVITAINFLEEEGAYDDE--LDFVSYDVLGDVVCGGFAMPIREGKAQEIYIVMSGEMMAMYAANNISKGILKYANTGGVRLAGLICNARMTDREYDLAKNLATQIGTQMIHFVPRSNHVQRAELRRMTVVEFAPNSEQAMEYRELARKIIAND-LKVIPTPLEMDDLENLLMEFGLEEEVEVDAIGKR-AEEA-----
>IMG2502171178
-M-QDVENIVNGQKLFLKPEYQEVLKNKK-QF-EGATSPEKVAEIQKWTESWDYREKNLAREAITVNPAKACQPLGAVMVALGFENTMPYVHGSHGCVAYFRTYFTRHFKEPTPCVSDSMSESAAVFGGLANMKDGLRNCNALYKPEMIAVSTTCMAEVIGDDLNAFIIGAREEGEL-DNILIPHAHTPSFVGSHITGYDNMMKSTLEQLS-EGVT--------KEV-DAERINIIPGFEPY-LGSLKEIKKISKMFGDKIIMIGDHEEQWDTGA-GEYKLYA-GGTKIADAKTAINASATISLQKYSTVLTAKTIKNKWKQKYETCN-PIGLSGTDGFVMKLAELTGKEVPEELKQQRARLVDAMQDSYPYMHSKKFAIWGDPDFLLGMVSFLVEMGAIPTHVLCHNAPRGWEEDMKEILSKSPRAAECNIWAGKDLWHLRSLLFTEPVDFMIGNVYGKELYRDTK-------TPLIRIGFPIFDRHHLHRYSISGYEGGINLLTWITNSILDNLDEQTKNIAETDYFFDSVRMGPE-----TLE------LQKEALAEVLESYPEKVKKSRAKHLGIDSPET-SK---GSCDTKSNKQTVPGVMSQRGCAYAGSKGVVWGPIKDMIHISHGPIGCGQYSRGGRRNYYIGT---TGIDTFVTMNFSTDFNEKDIVFGGDKKLKKALAEIDELF-PLNNGISIQSECPIGLIGDDIHAVAKVYKKES-G-TQTIAVSCEGFRGVSQSLGHHIANDMIRDYIMPDNSYK---KDFESTPYDVSIIGDYNIGGDAWSTRIILEEMGLRVIAQWSGDATYKELAIAPKAKLNLLHCYRSMNYIARHMEQEFNIPWMEYNFFGPSKTTESLRKIASFF-DESIQEKTEAVIAKYTAMTDAVIAKYRPMLEGKKVMLYVGGLRPRHVIGAYEDLGMEVIGTGYEFAHGDDYK--------------------------RTK--------------------------DEIERSTLIYDDANEYELEAFVKKLRPDLVAAGVKEKYVFQKMGLPFRQMHSWDYSGPYHGYDAFAIFARDMDLAINSPVWNHTKAPWEKE---A-----------MSA-LRQIAFYGKGGIGKSTTSQNTLAAMCHYGQKILIVGCDPKADSTRLILHEKAQSTIMQLASEAGTVEDLELEDVCKPGAGEINCTESGGPEPGVGCAGRGVITAINFLEEEGAYDDE--LDFVSYDVLGDVVCGGFAMPIREGKAQEIYIVMSGEMMAMYAANNISKGILKYANTGGVRLAGLICNARMTDKEYDLAKHLAMQIGTQMIHFVPRSNHVQRAELRRMTVVEFAPTSDQAMEYKELARKIIAND-LKVIPTPLEMDDLENLLMEFGLEEEADLDNIGKK-AEEA-----
>UBA5583
MS-QAVENIQPSYPLFRNDEYKANLKNKQDNY-EERHPADKIQETFLWSTTKEYQDLNFAREALTVNPAKACQPLGAVLCSLGFKNTLPYVHGSQGCVAYFRTYFNRHFKEPISCVSDSMTEDAAVFGGQKNMFDGLENAKAMYKPDMIAVSTTCMAEVIGDDLNAFINNTKKEGHIPQEYPVPFAHTPSFVGSHTTGWDNMFEGIARYFTL-------NHMEGKEVGSNGKLNIVPGFETY-LGNFRVIKRMMSDMGVDLTLLSDPTEVLDTPADGKFRMYS-GGTTMEEVKDAPNAYDTLLLQPWQLEKTKKFVQNTWKHEVAKINIPMGLEWTDEFLMKVAEITGKAIPESLLLERGRYVDMLTDSHAWLHGKKFGLYGDADFVLGMTKFLLEVGAEPIHILCNHANKRWKKEVEKLLASSPYGANSEVHIGKDLWHFRSLMFTNKPDFMIGNSYGKFIQRDTLHKGKEFEVPLIRIGFPIFDRHHMHRDTTLGYEGAMYMLRTLTNAVLERLDEETRGMGTTDYNYDLVRMTNL-----TKE------ETQALIAEVLEIYPEKAKKDRAKHLTVNDQSVEQS---KKC-ITSNRKSLPGVMTIRGCAYAGSKGVVWGPIKDMIHISHGPVGCGQYSRAGRRNYYVGT---TGINTFGTMNFTSDFQEKDIVFGGDKKLAKLIGEIETLF-PLAKGISVQSECPIGLIGDDIEAVSKKASKEL-N-KPVVPVRCEGFRGVSQSLGHHIANDAVRDWVLSNRDG-D--NSFQTTPYDVSIIGDYNIGGDAWSSRTLLEEMGLRVVAQWSGDGTLAEMELTPKVKLNLLHCYRSMNYISRHMEEKYGIPWVEYNFFGPTKIAESLRKIASYF-DDTIKAGAERVIERYKAEYEAVIAKYKPRLQGKRVMLYIGGLRPRHVIGAYEDLGMEVVGTGYEFAHNDDYD--------------------------RTI--------------------------KEMGNATLIYDDVTGYEFEEFVKKIKPDLIGSGIKEKYIFQKMGIPFRQMHSWDYSGPYHGYDGFAIFARDMDMTLNNPCWGKMKAPWIK-----DEAAPAIAAAAMA--LRQCAIYGKGGIGKSTTTQNLVAGLAEAGKKVMIVGCDPKADSTRLILHAKAQNSIMQMAAEAGSVEDLELEDVLKVGYKDIKCVESGGPEPGVGCAGRGVITAINFLEEEGAYEED--LDFVFYDVLGDVVCGGFAMPIRENKAQEIYIVCSGEMMAMYAANNIAKGIVKYANSGGVRLAGLICNSRNTAREDELIMELARQLGTQMIHFVPRDNVVQRAEIRRMTVIEYEPTAKQADEYRALAQKIINNK-MFVIPTPITMDALEDLLMQFGLMDEEDESIVGKTAAEEASA---
>IMG2645727616
-M-QQVDDIKPCYPLFRQDEYKESIGNKQDQF-EERHESAKVQDTFEWTTTMEYRELNFKREALTVNPAKACQPLGAVLCALGFEKTMPYVHGSQGCVAYFRTYFNRHFREPISCVSDSMTEDAAVFGGQKNMIDGLENAKAIYKPEMIAVSTTCMAEVIGDDLNAFIRNTKKAGNIPEDFPTPFAHTPSFVGSHVTGWDNMFEGVMRYFTL-------NTMEDKVPGKNGKINIVPGFETY-LGNYRVIHRMLDEMGVAHTMLSDPTEVLDTPADGQFRMYA-GGTTQDEVKDAANATTTFLLQPMQLEKTKKYVDLTWKHEVPKLNIPMGLEWTDEWLMKVSEVTGKPIPASLVKERGRFVDMMTDSHTWLHGKKISLYGDPDFTLGMTKFLTELGIEPLHVLCNNGSKKWTKAMQKMLDETPYGKNTQLFAGADLWHFRSLVLTEKPDFMIGNSYGKFIQRDTLHKGKEFEVPLIRIGFPIFDRHHLHRATTLGYEGAMQMLTTLTNAVLERLDDETRGMGTTDYNHDLVRMTTL-----TRE------ETEALIQEVLEVYPEKARKDREKHLAVNDQSIEQS---KKC-ITSNRKSLPGVMTIRGCAYAGSKGVVWGPIKDMIHISHGPVGCGQYSRAGRRNYYVGT---TGVNTFGTMNFTSDFQEKDIVFGGDKKLAKLIGEIELLF-PLNKGISVQSECPIGLIGDDIEAVSKKAAKEI-D-KPVVPVRCEGFRGVSQSLGHHIANDAIRDWVLPRREG----KPFEGTPYDVAVIGDYNIGGDAWSSRILLEEMGLRVVAQWSGDGTIAEMEKTPYVKVNLIHCYRSMNYIARHMEEKYNIPWMEYNFFGPTKVAESLRAIAALF-DDKIKEGAERVIAKYQPLMQAVIDKYKPRLQGKRVMLYVGGLRPRHVIGAYEDLGMEVVGTGYEFGHNDDYD--------------------------RTI--------------------------KDMGNATLLYDDVTGFEFEEFVKKVKPDLVGSGIKEKFIFQKMGVPFRQMHSWDYSGPYHGYDGFAIFARDMDMTLNNPCWSKITAPWLK----KAEPEALEAA--MA--LRQCAIYGKGGIGKSTTTQNLVAALAESGKKVMIVGCDPKADSTRLILHSKAQNSVMELAAEAGSVEDLELEDVLSVGYGGIKCVESGGPEPGVGCAGRGVITAINFLEEEGAYDDE--LDFVFYDVLGDVVCGGFAMPIRENKAQEIYIVCSGEMMAMYAANNIAKGIVKYANSGGVRLAGLICNSRNTDREDELIMALAEQLGTQMIHFIPRANAVQHAEIRRMTVIEYDPTHKQADEYRALARKIVDNK-KFVIPTPITMDELEALLMEFGIMEAEDESIIGKAA--VAA----
>UBA7395
-M-QTVEKIKPCFPLFRDDDYKETL-KGKKVF-EEGHAPDKVRETFEWTTTKEYQELNFKREALTVNPAKACQPLGSALCGLGFKKSLVYIHGSQGCVAYFRTYFNRHFKEPIAFIADSMTEDAAVFGGQKNVHEGLANATKLYDAEMIAMSTTCIAEVIGDDLNAFINNAKNEGHLDKDFPVPFAHTPSFVGSHVTGWDNMEEGILRYFTL-------NTMEGKVIGSNGKINIVPGFETY-LGNYRVIKRYMKEMGVDYTMLCDPEEVLDTPADGEFRMYA-GGTTMDEVKDAPNAINTFLIQPMTCEKTKKFVENTWNHEIPKTNIPMGVEWTDDFLMKVSEATGKEIPASIKLERGRLIDMMTDSHAWLHGKKMAIYGDPDFLMGMVKMMLEFGIEPTHIVCHNGGKKWAKAMEKLLASSPYGVHGKAYPGADLWHLRSLCFTDKPDFLIGNSYAKFIQRDTVHKGKEFEVPVIRIGFPIFDRHHLHRMTTLGYEGAMYVLTTLTNAVLERLDDETREMGVTDYNHDLVRMAAL-----TRE------ESAALIAEVLEIYPEKAKKDRAKHLMINDTSLETS---KKC-ITSNRKSLPGVMTMRGCAYAGSKGVVWGPIKDIISISHGPVGCGQYARAGRRNYYVGT---TGVDAFCELNITSDFQERDIVFGGDKKLAKLIEEIEILF-PLNKGISVQSECPIGLIGDDIEAVSKKAAAQI-G-KPVIPVRCEGFRGVSQSLGHHIANDSVRDWILSNRDG----QAFETTPYDVAILGDYNIGGDAWASRILLEEMGLRVVAQWSGDGTLAEMENTPKVKLNLLHCYRSMNYISRHMEEKYGIPWMEYNFFGPTKIKESLRKIASFF-DDKIKEGAERVIEKYTPMMDAVIAKYKPRLEGKKVMLYVGGLRPRHVVGAYEDLGMEVVGTGYEFAHNDDYD--------------------------RTI--------------------------KEMGDATLIYDDVTGYEFEEFVKACKPDLIGSGIKEKYVFHKMGIPFRQLHSWDYSGPYHGCDGFAIFAKDMDLTLNNPCWNMMKAPWDKA---PVEAEQ-KAA--MAK-LRQCAIYGKGGIGKSTTTQNLVAALAESGKKVMIVGCDPKADSTRLILHSKAQTTVMHLAAEAGSVEDLELEDVLSVGFGGVKCVESGGPEPGVGCAGRGVITAINFLEEEGAYDED--LDFVFYDVLGDVVCGGFAMPIRENKAQEIYIVCSGEMMAMYAANNIAKGIVKYANSGGVRLAGLICNSRNTDREDELIMALASRLGTTMIHFVPRHNVVQHAEIRRMTCVEYDPTHKQSDEYRALANKIVNNT-NFVIPTPVEMEELEELLMEFGILEAEDESIVGKTAAELAA----
>IMG2508501110
MS-QNPENIKPCYPLFQEEDYQQVLARKRETS-EEAHSPEKIREVFEWTTTEEYKELNFQREALTVDPAKACQPLGAVLCSLGFEKTLPYVHGSQGCVAYFRTYFNRHFREPIACVSDSMTEDAAVFGGQKNIMDGLQNAKALYKPDMISVSTTCMAEVIGDDLNAFIGNARKEGFIEEDFPTPYAHTPSFVGSHTTGWDNMFEGTIRYFTL-------NHMEDKEPGKNGKINLVPGFETY-LGNYRVIKRMMNEMGVDYSLLCDPEEVLDTPADGEYRMYA-GGTTQDELKDAPNAHDTLLLQPWQLDKTRKFVKNTWHHEAPKINIPMGLTGTDEFLMKVSEITGKPIAASLEKERGRLVDMMTDSHTWLHGKKYALYGDADFVMGMTRFLLELGAEPRHILCNHANKRWKKAMEQMLSESPYGANSEVYFNKDLWHLRSLVFTDKPDFLIGNSYGKFIERDTLAKGKEFKVPLVRIGFPIFDRHHLHRMTTLGYEGGMYILTTLVNSVLEQLDDETQEMGVTDYNYDLVRMCAM-----KRD------EAEALIQEVLEVYPEKARKDRAKHLTVNDPNVEQA---KKC-LVSNRKSVPGVMTIRGCAYAGSKGVVWGPIKDMIHISHGPVGCGQYSRAGRRNYYTGH---TGVNTFGTMNFTSDFQEKDIVFGGDKKLEKMIDEMETLF-PLNKGISIQSECPVGLIGDDIESVAKKKTKET-D-KPVVALRCEGFRGVSQSLGHHIANDAIRDSVLPRRDD-D--HSFESTPYDVALTGDYNIGGDAWASRILLEEMGLRVIAQWSGDGTISELELAPKAKVNLLHCYRSMNYLARHMEEKYGLPWMEYNFFGPTKIAESLRKIADLF-DDKIKEGAERVIEKYQSEMDAVIAKYRPRLEGRKVMLYVGGLRPRHVIGAYEDLGMEIVGAGYEFAHNDDYD--------------------------RTI--------------------------KEMGDATLLYDDVTGYELEEFVKRVRPDLVGSGIKEKYIFQKMGIPFRQMHSWDYSGPYHGYDGFAIFARDMDMTLNNPCWDKLQAPWK-----KVA---------MP--TRQCAIYGKGGIGKSTTTQNLVAALAESGKKVMIVGCDPKADSTRLILHAKAQNTIMQMAADAGSVEDLELEDVLKTGFGDVKCVESGGPEPGVGCAGRGVITAINFLEEEGAYEDD--LDFVFYDVLGDVVCGGFAMPIRENKAQEIYIVVSGEMMAMFAANNIAKGIVKYASSGSVRLAGLICNSRNTDREDELIEALASKLGTTMIHFVPRDNDVQRAEIRRMTCVEYNPKSKQSDEYRALAQKVVDNK-HFVVPTPCSMDELEDLLMEFGIMDVEDESIVGKSVEADQATA--
>IMG2582580662
--------MLDST---------------PSTVAD--------------------------RVALKINPAKTCQPVGAVYAALGVHGCLPHSHGSQGCCAYHRSHLTRHFKEPVMASTSSFTEGSSVFGGMANLTQAFSTIFEMYDPDIVAVHTTCLSEVIGDDIPTIISKAREEGRIPEGKVVVHCNTPSFVGSHVTGFSAMVKGFVKYLS-E-SSGT------P----STAINILPGWVE--PSDMTEIKRLVAAFGLPMTMLPDTSSVLDAPATGEHAFFPKGGTTLPEIKAMGDARATLSLGTWASLDAATLLETTCGVPFQDLDLPIGLAATDRFIESLRGLAGVEVPAQIEDERGRLVDVISDMHQYLSGRKVAIYGDPDHVIALTEFCRDMDMLPVHVLTGSVGNAFETRIKDILADSV--PDANVKAQGDLFLLHQWIKNEPVDLLLGTTYGKFIGRAED-------IPLVRVGWPILDRVGHSYFPTVGYLGSLRLAVEIISAIQERQDRD-----APDHAFELVLMSER------------EPSPEAFRDEVVKSYPGKVGKKRAKHILVNDP-----EVPAE--IEANVRTIPGIISQRGCCYAGCKGVVMGPIKDMVHIVHGPIGCSYYAWLSRRNQAATG--D-GIANFIHYAFSTDMQEEDIVFGGEKKLAQACREAYALLKP--TAIGLYSTCPVGLIGDDVHAVARQMKEEL-G-INVFGFSCEGYKGVSQSAGHHIANNGLFKNVVGEND-TP-----VDHPFSINLLGEYNIGGDAFEIERILELCGIHLVATFSGNVKYDDIAQSHNAKLNVVMCHRSINYMAEMMESKFGIPWFKVNFIGADSTAKSLRKIAEYFGNEDLTARVEAVIADELAKVVSVRADVASRLAGKTAMLFVGGSRAHHYQDLFSEVGMTSVAAGYEFAHRDDYEGRRVLPTIKVDADTRNIEELHITADDTRYSPRRTPEELAAAEKKGFNWRDYDGMMSQMKKGTLVIDDISHFEMEKLIATYKPDIFCSGVKDKYVVEKMGVPCKQLHSYDYGGPYAGFIGATNFYQEIDRMIGKRISKLISPPWKQQSA-----------------MRKIAIYGKGGIGKSTTTQNTVAGLAEWGKKVMVVGCDPKADSTRLLLGGLAQKTVLDTLRDEG--EDVELDEILKPGYAKTACVESGGPEPGVGCAGRGIITSINMLEQLGAYT--PDLDYTFYDVLGDVVCGGFAMPIRDGKAEEIYIVVSGEMMAMYAANNICKGIVKFAQSGKVRLGGLICNSRKCDNEKELIEALAAKLGTQMIHFVPRDNVVQHAELNRKTVIEYAPTAAQADEYRTLARKIDANK-MFVIPTPLTMEDLEELLVKYGLAA--------------------
>IMG639633020
-------MLLRHT---------------TKEVKE--------------------------REGLTINPAKTCQPIGAMYAALGIHGCLPHSHGSQGCCSYHRSTLTRHYKEPVMAATSSFTEGASVFGGQANLLAAIDTIFSVYNPDIIAVHSTCLSETIGDDLQQITKKAKDDGKIPEGKHIIYASTPSFVGSHVTGYANMVAGMADQFA-V-STDE------K----KNQINIIAGWME--PSDMREIKRLSTELGVKIVLFPDTSNVLDAPQTGKHEFYPKGGTTVEELKSTGDSIRSLALGCISAEPAAIALEKKCKVPFETLDMPIGISATDRFIMALSQAAGVTVPDDITADRGRLVDIIADMEQYLFGKKVALFGDPDQLIPLTEFLLDLNMKPVHIVSGTPGQRFEKRMKEILQ-RA--PGANFKNGADMFLLHQWIKNEPVDLLIGNTYGKYIARDED-------IPFIRYGFPILDRIGHSYFPSVGYTGGMRLVEKILGALMDRQDRD-----ALEEKFELVM----------MQSYKNLPDPSLVREDLIQKYPTKVAKKRNKSIVIND--PET--IP-E--VQANVRTVPGIITQRGCCYAGCKGVVLGPTRDIVNIVHGPIGCSFYAWLTRRNQTRPETPE-A-ENYITYCFSTDMQEENVVFGGEKKLKQAIQEAYDLFHP--KAIAIFSTCPVGLIGDDVHAASKEMRDKF-GDCNVFGFSCEGYRGVSQSAGHHIANNGVFKHMVGRNN-AV-----KEGKFKLNLLGEYNIGGDAFEIERIFERTGITLVASFSGNSTVGQIENAHTADLNVILCHRSINYMGEMMETKYGIPWMKVNFVGAESTAKSLRKIAEYFGDEELKARVEAVIAEEMPKVKAVIDEIRPRTEGKTAMLFVGGSRAHHYQDLFSELGMTTVAAGYEFAHRDDYEGRHVLPGIKIDADSKNIEELKVTADPELYNPRKSEAELEALKEKGLEINGYEGMMKQMLKKTLVVDDVSHYESERLIEIYKPDIFCAGIKEKYVVQKMGVPLKQLHSYDYGGPYTGFEGAQNFYRDIDRMVNNPVWKLIKAPWQKAEALEAS----YVTH-----MRKVAIYGKGGIGKSTTTQNTVAGLAEMGMKVMVVGCDPKADSTRLLLGGLQQKTVLDTLREEG--EEVELEDIIKEGYRQTRCTESGGPEPGVGCAGRGIITSVNLLEQLGAYDKEWGLDYVFYDVLGDVVCGGFAMPIRDGKAEEIYIVCSGEMMAMYAANNICKGILKYADAGGVRLGGLICNSRKVDNEQAMIEELARKIGTQMIHFVPRDNFVQRAEINRKTVIDYDPTHGQADEYRALARKIHENK-MFVIPKPLEIEELESLLIDFGIAN--------------------
>UBA3908
MS-QDVTDIQQGFPLFNKSEYQDTFARKR-VF-EEAHSPEKIEEVFRWTTTEEYKELNFKRQVLGVNPNKVCQPAGAVLCALGFHKTLPYVHGSQGCVAYFRTYFNRHFREPIAAVSDSMTEDAAVFGGQNNIFEGLENARKMYEPEMMAVSTTCMAEIIGDDLNAFITNAKKDGRVPMDFPTPFANTPSFVGSHTNGWDNMLEGILRYFTLDDG---KRAVNEPQPGRNGKLNIVTGFESY-LGNFRVIKRMLKEMGVDYTFLSDPEEVLDTPADGEFRMYA-GGTTQAEIKDAPNAIDTLLLQPWHLTKTKKFVQETWNHPVSSIDIPMGLAWTDAFLMKVSELTGKPIPESLEKERGRLIDMMADSHQWLHRKKYSVFGDPDFVTGMCQVLMELGAEPLHVLCQNGSKKWAKDITKLLKDSPYGQDAEVYIGKDLWHLRSLVFSKKPDFLIGNSYGKFIQRDTLHKGKEHEVPLIRLGFPLFDRHHLHRDTTLGYEGAMYILKTLVNAVMERLDQETMIMGKTDYGFDLVRMTM------NRQ------ESEKLIQEVLEVYPEATGKQRAKHLLANDPTLQKS---NKC-IVANKKALPGVMTARGCAYAGSKGVVWGPIKDMVNLSHGPVGCGQLSRGGRRNYVTGY---SGITVFTDLNFTSDFQEKDVVFGGDKKLAAIIDEINTLF-PLTKGVSIQSECPIGLIGDDIEAVARKKAKDI-G-KTIVPTRCEGFRGVSQSLGHHVANDTIRDWVLPNRDDQQ--ASIESTPYDVLLTGDYNIGGDAWSSRVLMESIGLRVIGQWSGDGTLSEMEATLKPKLNLLHCYRSMNYISRHMEEKYGIPWLEYNFFGPTKIAESLRKIAARF-DETIQANAERVIAQHQAEMDAIIAKFRPRLEGKRVLLFVGGLRPRHVIGAYEDLGMEVIGTGYEFAHNDDYD--------------------------RTF--------------------------KELQDGALIYDDATSFELEAFAERLKPDLIGSGIKEKFVFHKMGIPFRQLHSWDYSGPYHGYDGFAVFARDMDMAINNPCWGKMTAPW-KQ---KAQAVGTGVAEAMAM-IRQCAIYGKGGIGKSTTTQNLVAGLAAQGKKIMIVGCDPKADSTRLILHAKAQSTIMQMAADAGTVEDLELDEVLKVGFGGIRCVESGGPEPGVGCAGRGVITAINFLEEEGAYDEE--LDFVFYDVLGDVVCGGFAMPIRENKAQEIYIVVSGEMMAMYAANNIAKGIVKYATSGKVRLAGLICNSRKTDREAELIEALAERLGTQMIHFVPRDNVVQRAEIRRMTVIEYDPTCKQADEYRALAQKIIDNK-KLVIPKPLTMDELEDLLLEFGILDGEDESIVGKTAADEARLAAA
>IMG2582580665
--------MLNGT---------------TAEIKP--------------------------REALRINPAKTCQPIGAMYAALGINGCMPHSHGSQGCCSYHRSHLTRHFKEPVVATTSSFTEGASVFGGLANMTQALANIFTIYNPKIVAVHTTCLSEVIGDDIPMMIKKAKEEKIIPEGKYVIHANTPSFVGSHVTGFASMVTGMVKYLA-E-SSGT-------------QLNLIPGFID--PADMRELKRIVEEMGVKTVMFPDTSGVLDLPQDGQYRMFPSGGATIEQIKSSGDSKGTIALGHFASHPAAIELDEKCKVPAALLELPYGLTNTDNFIHALRNHGGVDVPATIGQERGRLLDAMSDMHQYFHGKRVAIVGDPDHVIALTQFLVELDMVPVYVFTGSSGKHFEQRLTDMLTQHA--PDALIKQNVDLFELHQQIKNNPVDLIIGNTYSKYISRVEN-------IPFVRFGFPILDRMGHRYFPCVGYTGALRLMELINDALLDHKDRE-----CAEENFELIQMSE-------PTDTLMAPDPAAVKAEMLKIYPAKTAKKRAKQIILNDP-----EAPPE--IGANTRTVPGIITQRGCTYAGCRGVVMGPIYDLLQITHGPVGCGYYAWQTRRNLVRPP--E-GTTNFLQYCMNTDMQEDQIVFGGEKKLAQAIREAYAIFKP--KAIAILSTCPVGLIGDDVHAVAKQMKEEL-G-INVMGFSCEGYKGVSQSAGHHIANNGVFKNIIGLDD-KA-----DVAEFNMNILGEYNIGGDAWEIDTLLRKCGIHVTATLSGDVSYDQVKKCHTVQLNGVMCHRSINYIAEMLEKKFGIPWIKVNFIGAEATAKTLRKIAKFFDSKKLTDRVEEVIAQEMLALKPVREEIQARHQGKKAALFVGGSRAHHYQDLFRDIGMEIVSAGYEFAHRDDYEGRKVLPTIKVDADSRNIEELHVEADPARFKPTKTPEQIAALEAGGFNFKDYEGMMVEMKKTTLVIDDISHHEMEKLIEIYKPDIIGSGIKDKFVIEKMGVPCKQLHSYDYSGPYAAFGGAINFYREVDRMLTTKVWKFITPPWEKDPASATP----LTHTT----MRKIAIYGKGGIGKSTTTQNTVAGLAEMGHKVMVVGCDPKADSTRLLLGGLSQKSVLDTLREEG--EDVELADIRNGGFCNTLCVESGGPEPGVGCAGRGIITSINMLEQLGAYDAGENLNYVFYDVLGDVVCGGFAMPIRDGKAEEIYIVCSGEMMAMYAANNICKGILKFAQTGVVRLGGLICNSRKVDNEREMIEQFAKQLGTQMIHFVPRDNDVQRAEINRKTVIEWNPQCGQAEEYRKLARAIDQNK-NLVIPKPLSMPELEKLLMEFGLFN--------------------
>IMG2619619068
------MTLLRHT---------------PTEIKE--------------------------RSALAINPAKTCQPIGAMYAALGVRGCMPHSHGSQGCCAYHRSTLTRHYKDPISAGTSSFTEGASVFGGQANLLQAIQNIFTIYEPDVIAVHTTCLSETIGDDLPQIADKARQEGKIPEGKYILTASTPSYVGSHVTGFSNMCMGIAKGFG-S-KDTK------K----TGKVNILPGFVE--PADMEETKRLATMMGIKHILFPDTSGVVNAPLLGEYHMFPDAGARIEDLVQIGGSKGTIALGEWASAQAARFMDAEFKVPCMVLDLPFGLRATDRYVDALRKIAGTSVPYEIDKERGLVVDLLSDMHQYFHHKKVALWGDPDQLIPLVEFLRDLDMLPVHIVTGTPGKKFEKRIEEIETAMP--VPYNVKVGGDMFLMHQWIKNEPVDLLIGNTYGKYIARDED-------IPLVRHGFPILDRQGHQYFPTVGYRGALRLMEKILDAFLSRKDRD-----EPEASFELVY-M------ATKSKKQKSLTPDEVRQELIKKYPPKVARKRAKQIQANTGDEAS--TP-E--ILSNVRTIPGIMTMRGCSYAGCKGVVLGPTRDIVNITHGPIGCGFYSWLTRRNQTEPPTPE-S-ENYMTYCFSTDMNENDIVFGGENKLKQAIREAYDLFKP--RAIAIFSTCPVGLIGDDVHAVAREMKETL-NKINIFGFSCEGYKGVSQSAGHHIANNQIFTHVIGLTD-KP-----KEGKYKINMLGEYNIGGDAFVIDDLLERCGITLVSTFSGNSSIHDFERAHTADLNTIMCHRSINYVAEMMEIKYGIPWIKVNFIGAKESAKSLRKIAQYFGDKELMDRVEQVIAEEMPAVEAALASIKPRTEGKTAMLFVGGSRAHHYQDLFSEMGMKTLAAGYEFAHRDDYEGRRVIPSIQVDADSRNIEELEVCPDPTRYEAKKK-----ALEAQGYEFSDYKGMMPEMEQGTLSIDDLNQHEADKLIELYKPDIFCAGIKEKFGIQKCGVPMKQLHSYDSGGPYAGFKGAVNFYKEIDRLVNSKVWSFVKAPWNKNPELTAT----YNWE-----MRKVAIYGKGGIGKSTTTQNTVAGLAEMGKNVMVVGCDPKADSTRLLLGGLSQATVLDTLREEG--EDVELEDVCLQGYAGTTCVESGGPEPGVGCAGRGIITSINLLEQLGAYKQEKELDYVFYDVLGDVVCGGFAMPIREGKAQEIYIVVSGEMMAMYAANNICKGIVKYADAGGVRLGGLICNSRNVDNERQMIEELAKRLGTQMIHFVPRENQVQRAEINRKTVIDFSPEHPQADEYRTLAKKVDENK-MFVIPTPLAIEELEKLLIEYGIAN--------------------
>IMG2711768228
--------------------------------------------------------------------------------------------------------------------------------------------------------------------------------------------------HITGYDNALLGILRHFW-DGKAKTTEPLV-RVP--DDSINFIGGFDGFVVGNMKEIRRIFDLFGVKVNIICDPSGNWNTPTDGEFRMYA-GGTSKEEVIAALHAKATIVFQEFCCEKTSKFIAEH-GQEVVTLNAPIGVAGTDQFLMEISRLTGKPIPAELEKERGELVDAMADSQAHLHGKRYALYGDPDQLLGYTQFLLELGAEPAHVLATNGTETWAAKVQALFHASPYGAGCKVYPKRDLWHLRSLLFTEPVDFLIGNTYGKYLERDTK-------TPLVRMVFPIFDRHHYHRFPTWGYEGGMRVLVTLLDEFFETLDANTIVAGKTDYSYDIIRMTA------TVEDRKAT--NKALIDEVLKAYPEKMAKRRAKHLGTFEEGK------PDCGVKSNIKSLPGVMTIRGCAYAGSKGVVWGPIKDMVHISHGPVGCGQYSWAARRNYYIGT---TGIDTFVTMQFTSDFQEKDIVFGGDKKLDKIIDEIQELF-PLNKGISIQSECPIGLIGDDIEAVSKKKSKEYEG-KTIVPVRCEGFRGVSQSLGHHLANDAIRDWVFDRTDP-NKHPEFVSTPYDVAIIGDYNIGGDAWSSRILLEEMGLRVISQWSGDGTIAEIENTPKAKLNVLHCYRSMNYISRHMEEKYGIPWVEYNFFGPTMIEKSLREIASHF-DDSIKAKAEEVIAKYKPLMQAVIDKFKPRLQGKKVMLFVGGLRPRHVIGAYEDLGMDVVGTGYEFGHGDDYQ--------------------------RT-------------------------------------------------------------------------------------------------------------------------------------MAK-LRQIAFYGKGGIGKSTTSQNTLAALSDLGQKILIVGCDPKADSTRLILHAKAQDTILSLAAEAGSVEDLELEDVMKIGYKDIRCVESGGPEPGVGCAGRGVITSINFLEENGAY-DG--VDYVSYDVLGDVVCGGFAMPIRENKAQEIYIVMSGEMMAMYAANNISKGILKYANSGGVRLGGLVCNERQTDKELELAEALAGMLGSKLIHFVPRDNIVQHAELRRMTVIEYAPDSKQAAEYRTLASKIHNNAGNGTIPTPITMDQLEDMLMEFGIMQAIDESEVGKAAA--AAAALA
>IMG2636416126
MS-EP--TILDHNKLFDSEKYVRQRERKRE-F-ENACPEEEVLQTAAYTRSQEYADKNFARQAVVVNPAKACQPLGAVMAALGFEKTLPFIHGSQGCTAYFRSHFARHFKEPVPAVSSSMTEDGAVFGGMRNLIDGLETSVALYKPEMIAMSTTCMAEVIGDDLSAFIGNARKEGVLPEGMPIPFANTPSFSGSHITGYDNMLKAILSYLY--ERSSGQ-----AVPASSGKLNVLLGFEPY-TGNFSELRRILELFGADYTVLGDHSGNFDSGADGTYAYYY-GGTRLADVPDAANAQGTLALQKYSLRKTAEYIGETWGQPVKSLHTPLGVAATDRLLETIGEMSGRPVPEVLLQERARVVDALTDSHNYLHGKRVAMAGDPDLLLGLIGFCLELGMEPVHIVCSNGDAEFAQEAGLLLSSSPYGAEGKVHIGRDLWHLRSLLFNEPVDLAVGSSHLKYAAKEAG-------VPLLRVGFPIFDRHHLQRYPIIGYQGTLNLLTLFVNTVLERLDEDA-----PAHSFDLVRGTTDVI-----Q-------KKQLVEEMLEIFPEKAKKERKRHYEVMEEDYKQTN--CKCAIKSNVKSRPGVMTIRGCAYAGSKGVVWGPIKDMVHISHGPIGCGQYSWGTRRNYASGM---LGIDNFTAMQVTSDFQETDIVFGGDKKLELICREIKEMF-PLAKGITIQSECPVGLIGDDIEAVAKKMSKEL-G-IPIVPVRCEGFRGVSQSLGHHIANDAIRDFLMG------RAELKECGPYDVNIIGDYNIGGDAWASRILLEEMGLRVIGQWSGDGTLQEIMTAHKAKLNLIHCFRSMNYMCEVMENQYGIPSLEYNFFGPTKTIESLRKIASFF-DETIQENCEKVIARYKDEMDAVVAKYRPRLDGKKVMLLIGGLRARHTIGAYEDLGMEIVATGYEFAHKDDYL--------------------------KTI--------------------------PELKQATILMDDPGAYELEEIAQRLDIDLMGAGVKEKYVYHKMGIPFRQMHSWDYSGPYHGFDGFKVFARDMDMAVNSPVWNLVKARQKKE---VTA-------------MRQIAFYGKGGIGKSTTSQNTLAQLAKKNQQIMIVGCDPKADSTRLILNTKAQQTVLHLAAERGSVEDLELADVIQEGFGGIQCVECGGPEPGVGCAGRGIITAINFLEEEGAY-EG--LDFVSYDVLGDVVCGGFAMPIREKKAEEIYIVCSGEMMAMYAANNIARGILKYANSGGVRLGGLICNSRNTDREDELITELARRLNTQMIHFVPRDNVVQHAELRRMTVTQYNESHSQAAEYEQLADKILHND-MLTIPTPISMEELEDLLMEFGVIENEEEAAKRMKTAL-------
>IMG2645727833
MP-QSAENIKDHISLFSEPEYKELLAQKKANY-ECRPSDEKVNEQLEYSKSWEYREKNFARKQAVINPHKACQPLGAVFAAAGFEETLPYVHGSQGCAAYFRSHLARHFKEASACVSDSMTEDAAVFGGLNNLVEGLLNAKHLYKPKMIAVSTTCMAEVIGDDLSAFIATAKEKEAVPTDFPVPFAHTPSFVGSHVVGYDNMIKGIFNYFW-DREKGEV--KP-GKS--NGKINIIPGFDGYAVANNRELKRYLDTMGVDYTLVGDVSEVFDTPTDGTFRMYD-GGTKLDDVRDAINAKATIGLQHYCSDKTLEYVASK-GQATASLNYPMGVSGTDAMLMKISELSGKAIPEAIEKERGRLVDAIADSQGWTHGKKAAVFGDPDFVLSMASFLLELGIEPTHCLCTNAGKEWEAQMKALLAASPFGADCQVWAGKDLWHLRSLLFTEPTDMIIGSSYGKYLEKDTG-------IPLIRLTFPVFDRHHHHRFPTMGYQGALRTLVEILDRIFEVADASS------DISYDLTRMSLD------YTNDTAA--NEALIKEVLDQYPEKSAKKRARHLGTVK-TEENGT--PTCGVKSNIKSVPGVMTVRGCAYAGAKGVVWGPVKDMVHISHGPIGCGQYSWSQRRNYFTGT---VGIDSFVTMQVTSDFQERDIVFGGDKNLEIMIDELDELF-PLNNGISVLSECPIGLIGDDIEAVAKKKAKDI-G-KKVVPVRCEGFRGVSQSLGHHIANDAIRDWVFEKGTE-EE---WATGPYDVNLIADYNIGGDAWPSRKLLEEIGLRVIGSWSGDATLAEIERAPKAKLNLIHCYRSMNYICRHMEEKYGMPWIEYNFFGPTQIAASLRKIAAAF-DETIQKKAEEVIAKYQPLVDAVTARFKPRLDGKTVMLYVGGLRPRHTATAYEDLGMKIVGSGYEFAHNDDYQ--------------------------RTA--------------------------TYLKEGTLIYDDVSEFELEKFIEQLRPDLVGSGIKEKYSTQKMGVPFRQMHSWDYSGPYHGYDGFAIFARDMDMAINAPVWGKLKAPW-KA---A-----------M---VRQIAFYGKGGIGKSTTSQNTLAALVEMGQKILIVGCDPKADSTRLILNTKLQDTVLHLAAKAGSVEDLELEDVMKIGYKGIKCTESGGPEPGVGCAGRGVITAINFLEENGAY-DD--VDYVSYDVLGDVVCGGFAMPIRENKAQEIYIVMSGEMMALFAANNIAKGILKYAGSGGVRLGGLICNERQTDRELELAEALAAKLNTQMIHFVPRDNGVQHAELRRQTVIQYAPDSKQAGEYRELATKIHNNGGKGTIPTPITMEELEDMLLEFGIMKSDEQALAELEAKEKTLCSAG
>IMG2576861818
------MTLLRHT---------------PKELTE--------------------------RKALVVNPAKTCQPIGAMYAALGIHGCLPHSHGSQGCCAYHRSTLTRHYKEPISAATSSFTEGASVFGGQANLLQAITNIFNVYEPECIAVHTTCLSETIGDDLNQIFTKARKEGKVPEGKHLLGAPTPSYVGSHVTGFSNMVKAMASTFA-K-NTGH------R----NGKVNIIPGWVE--PSDMEEIKRIAALMDVDITLFPDTSGVLNGPMSGEYHMFPKGGVTVDELKDAGNAIGTMALGEWCSADAARWLDTNCKVPCTVLDMPFGLKATDRFVDTLRIIAGTSVPESIVHERGQLVDMISDMHQYTYGKKVAIWGDPDQLISMCEFLVSMDMQPVHIVTGTPGKRFVARIKEITADQP--YEVNVKAAGDMFTLHQWIKNEPVDLLIGNTYGKYIARDED-------IPLVRWGFPILDRVGHQYFPTVGYKGGLRLLENILGALLDRKDRD-----SPEESFELVL--------MATKKKLVQWDPADIKEEMLKKYPPKVARKRAKQILINEAQGNE--AP-E--IVANVRTVPGIITMRGCTYAGCKGVIMGPTRDIVNITHGPIGCGFYSWLTRRNQTDATAPG-A-DNYMTYCFSTDMQDGDIIFGGEKKLEAAIQEAYDTFHP--KGICIFATCPVGLIGDDIHAVAAKMDAKF-EDCTVFGFSCEGYKGVSQSAGHHIANNQVFRHLVGKID-EP-----VEGKYKINLLGEYNIGGDGFEIDRILKKCGITNIATFSGNSSFDQFATSHQADLSCVMCHRSINYVADMLETKYGIPWIKVNFIGAESTAKSLRKIGQYFEDRALINRIEEVIAEEMPTVEAARDEVISRTEGKTAMLFVGGSRAHHYQDLFGEIGMKTISAGYEFAHRDDYEGREVIPNLKVDADSRNIEEITVEPDESRYNPRKSSEEMQKLVDAGYTFKEYDGMIRDMDHQTLIVDDLNQYEAEKLVEILKPDIFCAGIKEKFSIQKLGVPMKQLHSYDSGGPYAGFKGAVNFYHEIDRLVNSKVWGYLKAPWQENPELSAT----YVWE-----MRKVAIYGKGGIGKSTTTQNTVAGLAEMGRKVMVVGCDPKADSTRLLLGGLAQKSVLDTLREEG--EDVELEDIRKPGYGDTWCVESGGPEPGVGCAGRGIITSINMLESLGAYEESEGLDYAFYDVLGDVVCGGFAMPIRDGKAEEIYIVCSGEMMAMYAANNICKGIMKYAQSGSVRLGGLICNSRNVDNEREMIEELARKIGTQMIYFVPRDNDVQRAEINRKTVIEWNGEVPQADVYRGLAKAIDENK-MFVVPTPLEIEDLEQLLLDYGLLQA-------------------
>IMG2505679032
MP-QNPEKIQDHVELFHQPEYQQLFENKKQ-F-ENGHDPEEVKRVAEWTKGWDYREKNFAREALTVNPAKGCQPLGAIFAAVGFEGTLPFVQGSQGCVAYFRTHLTRHYKEPFSGVSSSMTEDAAVFGGLQNMIDGLANSYQLYKPKMIAVCTTCMAEVIGDDLQAFINNAKNAGSVPQDFPVPYAHTPSFVGSHITGYDNMMKGILSNLT-AGK---------KKATSNGKINFIPGFDTY-VGNNREIKRIASLFGFDYTILADNSDYLDSPNTGEFDMYP-GGTKLEDAADSINAKATIALQAHSTPKTREYIEKEWKQPTSVSR-PWGIKGTDEFLLKLSELSGIPIPEELEIERGRAVDAMTDSHSWIHGKRFAIYGEPDLVYSVVGFMLEMGAEPVHILVHNSNEVFEAEIKELLASSPFGQNATVWPGKDLWHMRSLLFTEPVDLLIGNTYGKYLWRDTK-------IPLVRIGYPIMDRHHLHRYSTIGYQGVINLLNWIVNTIFEEIDRNTNIPSKTDISYDLIRMTPPEN-KNIIE------ERKELIKEVLGAYPEKAAKKREKHLNVYEEGK------SDCGVKSNIKSLPGVMTARGCAYAGSKGVVWGPIKDMIHISHGPVGCGYWSWSGRRNYYIGT---TGIDTFGTMHFTSDFQERDIVFGGDKKLVKLIQELDVLF-PLNRGVSIQSECPIGLIGDDIEAVARKTSKEI-G-KPVVPVRCEGFRGVSQSLGHHIANDMVRDWVFTRSDQAKGTLKFEGTPYDVAIIGDYNIGGDAWASRILLEEIGLRVVAQWSGDGTINEMLMTPNVKMNLIHCYRSMNYISRHMEEAYGIPWLEYNFFGPTKIAESLREIASKF-DEKIQANAEKVIAKYQPTMDAIVKKYRPRLEGKTVAIMVGGLRPRHVVPAFQDLGMKMIGTGYEFAHNDDYK--------------------------RTT--------------------------HYIENGTIVYDDVTAYEFEEFVKALKPDLIASGVKEKYVFQKMGLPFRQMHSWDYSEPSTSYN--VRFFR-------------------KK---SLF----LA---MT-NIRQIAFYGKGGIGKSTTSQNTLAAMAEMGQRILIVGCDPKADSTRLMLHSKAQTTVLHLAAERGAVEDIELEEVMLTGFRNVRCVESGGPEPGVGCAGRGIITAINFLEENGAY-QD--LDFVSYDVLGDVVCGGFAMPIREGKAQEIYIVTSGEMMAMYAANNIARGVLKYAHTGGVRLGGLICNSRNTDREIELIETLAKRLNTQMIHYVPRDNIVQHAELRRMTVNEYAPESNQANEYRTLATKIINNK-NLAIPTPIEMEELEELLIEFGILESEENTLVAQTAQK-------
>IMG2576861816
MP-QNADHVLDHFDLFRQPEYREMLANKKKNF-ENPVAENEVQRVVEWTKTPEYREKNFAREALTVNPAKACQPLGAVFAGVGFEGTVPFVHGSQGCVAYYRSHFSRHFKEPSSCVSSSMTEDAAVFGGLNNMIDGLANTYNLYKPKMISVSTTCMAEVIGDDLNAFIKTAKDKGSVPMDYDVPFAHTPAFVGSHITGYDNVLKGVFEHFW-GGKSGTAEKLE-RVP--NETINFIGGFDPYTVGNLREIKRLFDMMGVEYTIIADNSDVWDTPTDGTFRMFD-GGTTIDETVAAVNAKATISMQEYCTEKTLKYIGEEWKHETVAFNHPIGVKATDDFLLEISRLSGKAVPEQIKLERGRLVDAMADSSAHIHGKKFAIYGDPDLCIGLAQFLMENGGEPTHILATNGSPKWAEKVQAMLAASPFGKNCHVYPLRDLWHMRSLLFTEPVDFLIGNTYGKYLERDTG-------TPLIRIGFPIFDRHHHHRYPVWGYQGGLNVLVWILDRIFEEIDKNTIVPAHSDFSYDIIRMSLSAP--ETIEEIKQR--NKELIAEVLEAYPSKSKKNRAKHLNQFQEGG------KDCSVKSNIKSVPGVMTIRGCAYAGSKGVVWGPIKDMIHISHGPVGCGQYSWAARRNYYIGT---TGVDTFVTMQFTSDFQEKDIVFGGDKKLAKIMDEIMELF-PLNHGVTVQSECPIGLIGDDIEAVSKQKSKEYGG-KTIVPVRCEGFRGVSQSLGHHIANDAVRDWVFDKMEG-K-PARIELTPYDVAIIGDYNIGGDAWSSRILLEEMGLRVIAQWSGDGSIAELEATPKAKLNVLHCYRSMNYISRHMEEKYGVPWVEYNFFGPSKIAESLRTIASHF-DDRIKENAEKVIAKYRALSDAVIEKYRPRLHGRKVMLFVGGLRPRHVIGAYEDLGMEVVGTGYEFGHNDDYQ--------------------------RTT--------------------------HYVKDGTLIYDDVTGYEFEKFVEKIQPDLVGSGIKEKYVFQKMGVPFRQMHSWDYSGPYHGYDGFAIFARDMDMAINSPVWGLTKAPF----------------------MRQIAFYGKGGIGKSTTSQNTLACLAQMGHKILIVGCDPKADSTRLILHSKAQDTILSLAAAAGSVEDLEIEDVMKVGYLDIRCVESGGPEPGVGCAGRGVITSINFLEENGAY-ED--VDYVSYDVLGDVVCGGFAMPIRENKAQEIYIVMSGEMMAMYAANNISKGILKYANSGGVRLGGLVCNERQTDKELELAEELARRLGTKLIHFVPRDNIVQHAELRRMTVVEYAPDSKQADEYRTLANKVHANKGNGIIPTPITMDELEDILMSFGIMKQVDESQVGLTAEQLSA----
>UBA1934
-M-QTADTIKPCYPLFRDDTYKKVIADKRENW-EEMHPKDKVAETFNWTTTLEYQDLNFKREALTVNPAKACQPLGSALCGVGFHKALVYIHGSQGCVAYFRTYFNRHFKEPFAIIADSMTEDAAVFGGQKNVHEGLANASKLYGAEMIVMSTTCIAEVIGDDLNAFINNAKNEGYIPKEFPVPFAHTPSFVGSHVTGWDNMEEGILRYFTL-------NHMENAQVGWNGKINIVPGFETY-LGNFRVIKRYLKEMGVDYTYLSDPEEVLDTPADGEFRMYA-GGTTIGEIKDAPNAHTTFLLQPLGLEKTKKYVEGTWNHEVPKLDIPMGVDGTDEFLMKVSEITGKPIPEAITKERGRLIDMMTDSHAWLHGKKMALYGDPDFTLGMTKFLLELGVEPTHIVCHNGSKRWEKAMKKMLESAPNGTSAKLYPGADLWHLRSLCFTDKPDFLIGNSYGKFIQRDTLHKGEDFEVPLIRLGFPIFDRHHLHRNTTLGYEGAMYILTTLVNAVLERLDDKTRLMGQTDYNYDLVRMTTL-----TRE------ESEALIQEVLEVYPEKARKDRAKHLMVNDKELESS---KKC-ITSNRKSLPGVMTMRGCAYAGSKGVVWGPIKDVISISHGPIGCGQYSRAGRRAYYVGT---TGVDTYGDMCFTSDFQEKDIVFGGDKKLAKLIEELEVLF-PLSKGISIQSECPIGLIGDDIEAVAKKKAAEI-E-KPVVPVRCEGFRGVSQSLGHHIANDSVRDFILSNRDG----QPFESTPYDVAILGDYNIGGDAWASRILLEEMGLRVVAQWSGDGTLAEMENTPNVKLNLLHCYRSMNYIARHMEEKYNIPWMEYNFFGPTKIAESLRAIAEHF-DDTIKEGAERVIAKYQPMVDEIIAKFKPRLEGKKVMLYIGGLRPRHVVGAYEDLGMEVTGTGYEFAHNDDYD--------------------------RTI--------------------------KEMKDATLIYDDATGHELDEFAKALKPDLIGSGIKEKYCFHKMGFPFRQMHSWDYSGPYHGYDGFAVFARDMDMTVNNPCWTKLTPPWKKV---VADELK-KAA--MAK-LRQCAIYGKGGIGKSTTTQNLVAALAEAGKKVMIVGCDPKADSTRLILHSKAQTSVMQLAAEAGSVEDLELEDVMNIGFGGIKCVESGGPEPGVGCAGRGVITAINFLEEEGAYDEA--LDFVFYDVLGDVVCGGFAMPIRENKAQEIYIVCSGEMMAMYAANNIAKGIVKYANSGGVRLAGLICNSRKTDREDELIEALAARLGTQMIHFVPRDNAVQHAEIRRMTVIEYDPKHKQADEYRALARKIVDNK-KFVIPTPLEMEQLEELLMEFGIMDAEDESIVGKTAAELAA----
>IMG2708742621
NLLGEVKKI-------------------------VETTPEEVERVKEWINTEEYKEKNFARQALVINPVHACQPLGAQLAAHGFEGTLPFVHGSQGCASYYRSTLNRHFREPAPAVSDSMTEDGAVFGGQNNLHEGLENANAIYKPKMIAVFTSCMPEVIGDDLTAFIKNAKQKSCVPKDMPVPFANTPSFNGTHIHGYDSMLVSILQTLT-EGKQ-----IEGRC---TGKLNLIPGCDFN-TGDYREYKRILKEFGIPYTMLADISDTFDSPCDGSYHIYA-GGTKLEDAADSINGKATIAIGPYATPKTFGWVKDNYSGKHVSMPMPMGIAKTDDFIMKVAELFGKEVPASLKNERGRAVDAVTDSHQYMHGKKFAVYGDPDYLMGYVSFLLEMGARPHHILCSRGSKKVEKELQALLDGSMYGQGCKIYMNKDLWHLRSLLMTDPVDAVIGDSHGKFATRDAK-------IPLFRFGFPVFDRVNKHRYPLIGYQGVVNMVTEICNKFIDIKDETC-----EDRDFELMRMSDK--IGITKE------STQAMIDEALSVYPEKARKKRAPHLAPNDAAS------GCASVKSNKKTVPGVMSARGCAYAGAKGVVWGPIRDMVHVSHGPVGCGWYSWGTRRNMMTGI---TGVNNF-AMQFTSDFQEKDIVYGGDKKLKTLLEEAKELF-PLAKGISVLSECPVGLIGDDINSVAKASAKDL-D-IPIIPCNCEGFRGVSQSLGHHISNDTIRDYIIGTREFAE-----PESPYDIALIGEYNIGGDAWSTKPLLEECGLNVKSVWTGDGELEKIAATHKVKLNVIHCYRSMNYMCKVMEEKFGIPWIELNFFGPTKIRQSLRALAELF-DDNIKEKVEAVIAKYDPIMQAVIEEYKPRLDGKKVMLLVGGLRPRHTIGAYEDLGMDCVGSGYEFAHTDDYD--------------------------RTA--------------------------PEMPDATVVYDDPSEYEFEKFADALKPDLVGSGIKEKYVFQKMGIPFRQMHSWDYSGPYHGYKGFEVFARDVDMAINSPTWNLVKAPY----------------------MRQIAIYGKGGIGKSTTTQNTVAGLASLGKKVMIVGCDPKADSTRLILHAKAQNTVMDLVRELGTVEDLELEDVMKVGYGDIKCVESGGPEPGVGCAGRGVITAINFLEENGAYTPD--LDFVFYDVLGDVVCGGFAMPIREGKAEEIYIVTSGEMMAMYAANNISKGILKYASSGKVRLAGLICNARKTDMEFELISELARRLGTQMIHFVPRDNQVQRAELRRMTVIEYSPEHPQAQEYLTLAQKIADNK-MLVVPTPLEMEELEELLMKFGIMEAEDEAIVGVAEAAA------
>IMG2561511172
-------MLLRHT---------------RKEIGE--------------------------RKAVSINPAKTCQPIGAMYAALGIHGCLPHSHGSQGCCAYHRSALTRHYKEPISAATSSFTEGASVFGGQANLLQGINNIFSVYEPDVIAVHTTCLSETIGDDLPQIRKKAQTEGKIPEGKYVIGASTPSYVGSHVTGFSNMVKSMIE-FS-E-KTGR------K----NGKINIIPGWVE--PCDMEEIKRMAKLTGVETIMFPDTSGVLNAPMTGEYKMFPDGGTTIAELKSTGDSTGTLALGEWCSADAARVLDKKCKVPCRVLDMPFGLKATDRFVDAMRTIAGVSVSDELAVERGQLVDMITDMHQYFYKKKVAIAGDPDQVIAMVEFLVSIDMCPVHVVTGTPGKKFEKRIKEITKDKG--FEVNVKARGDLFLLHQWIQNEPVDLLICNTYGKYIARDED-------IPFLRWGFPILDRQGHQYFPTVGYKGGLRLLEKILGLLLDRKDRD-----DPEESFELVLMV------TATKKKMVQWDPADVKAELIKKYPPKVARKRAKQIMINEALENE--TP-E--ITANVRTTPGIITMRGCTYAGCKGVIMGPTRDIVNLVHGPIGCSFYAWLTRRNQTDA-GPD-G-DNFINYCFSTDMQEQDIIFGGEKKLAAAVQEIYDLMHP--KSIAIFATCPVGLIGDDIHTVAKNMKDKL-GDCNVYAFSCEGYKGVSQSAGHHIANNQVFRHIVGEND-TP-----TEGEFKINLLGEYNIGGDGFEIDRIFKKCGITNIATFSGNSTYDQFATAHQADLNAVMCHRSINYVADMLETKFGIPWIKVNFIGANATAKSLRKIAAYFEDQALIDRVEAVIKEEMPEVETAVADIRSRTEGKTAMLFVGGSRAHHYQELFKEVGMKIISAGYEFAHRDDYEGRQVLPNLKVDADSRNIEEIEVEADATRFKPRKTPVQLVALEDAGVKFKHYDGLAPDMEEGTLIIDDLNQYEAEKLVEIMKPDIFCAGIKEKFSIMKLGVPMKQLHSYDSGGPYAGFQGAINFYHEIDRLTSSKVWTYLKAPWQESPELTAA----YVWE-----MRKVAIYGKGGIGKSTTTQNTVAGLVELGRKVMVVGCDPKADSTRLLLGGLAQKSVLDTLREEG--EDVELEDIRKLGYGGTWCVESGGPEPGVGCAGRGIITSINMLESLGAYEESEELDYAFYDVLGDVVCGGFAMPIRDGKAEEIYIVVSGEMMAMYAANNISKGIVKFAQSGSVRLGGLICNSRAVDNEAEMIEKFAAKLGTKMIHFVPRHNDVQRAEINRKTVIEWNPELPQAQVYRDLAKAIDENT-DFVIPTPMEIEVLEELLMDYGLMQAA------------------
>IMG2571042359
[truncated: 317,572 more chars]
