# Supplementary material for: Hydrogen-based metabolism as an ancestral trait in lineages sibling to the Cyanobacteria
Source: Nat Commun. 2019 Jan 28;10:463. doi: 10.1038/s41467-018-08246-y (PMC6349859; doi:10.1038/s41467-018-08246-y)
Supplement: Supplementary file 24 — Supplementary Data 21 [file 41467_2018_8246_MOESM24_ESM.txt]

IMG2695420353	Pseudobacteroides cellulosolvens DSM 2933
IMG2642422561	Methanolobus vulcani PL 12/M
IMG2597490369	Halanaerobium salsuginis ATCC 51327
IMG2597490369	Halanaerobium salsuginis ATCC 51327
IMG642555121	Chlorobium limicola DSM 245
IMG642555123	Chloroherpeton thalassium ATCC 35110
IMG642555122	Chlorobium phaeobacteroides BS1
IMG2731639218	Labrenzia marina DSM 17023
IMG2731639218	Labrenzia marina DSM 17023
IMG2700988698	Clostridium caenicola DSM 19027
IMG2700988698	Clostridium caenicola DSM 19027
IMG2756170311	Seleniivibrio woodruffii DSM 24984
IMG2693429862	Marinobacterium lutimaris DSM 22012
IMG2693429862	Marinobacterium lutimaris DSM 22012
IMG2548876987	Bradyrhizobium elkanii 587
IMG2617271335	Paenibacillus wynnii DSM 18334
IMG2675903437	Methylogaea oryzae JCM 16910
IMG2617271233	Candidatus Atelocyanobacterium thalassa SIO64986
IMG2634166250	Methylophilaceae-55 (UID3888)
IMG2563366506	Desulfonatronovibrio hydrogenovorans DSM 9292
IMG643348565	Methylocella silvestris BL2, DSM 15510
IMG646564524	Coraliomargarita akajimensis DSM 45221
IMG646564524	Coraliomargarita akajimensis DSM 45221
IMG646564527	Denitrovibrio acetiphilus N2460, DSM 12809
IMG646564527	Denitrovibrio acetiphilus N2460, DSM 12809
IMG2593339127	Desulfonatronovibrio magnus AHT22
IMG2524614808	Aneurinibacillus terranovensis DSM 18919
IMG2599185172	Formivibrio citricus DSM 6150
IMG646564528	Desulfurivibrio alkaliphilus AHT2
IMG649633036	Desulfobulbus propionicus 1pr3, DSM 2032
IMG649633036	Desulfobulbus propionicus 1pr3, DSM 2032
IMG2773857660	Vibrio diazotrophicus 99A
IMG2770939601	Methylovirgula ligni DSM 19998
IMG2617270906	Vibrio hangzhouensis CGMCC 1.7062
IMG2667528009	Methanosarcina mazei 3.H.A.1A.2
IMG2509601031	Leptolyngbya boryana PCC 6306
IMG2571042913	Pelobacter seleniigenes DSM 18267
IMG2596583602	Desulfobotulus alkaliphilus ASO4-4
IMG637000119	Geobacter metallireducens GS-15
IMG2571042916	Desulfovibrio halophilus DSM 5663
IMG2571042914	Desulfovibrio sp. L21-Syr-AB
IMG2571042914	Desulfovibrio sp. L21-Syr-AB
IMG2515154118	Lamprocystis purpurea DSM 4197
IMG2751185681	Magnetovibrio blakemorei MV-1
IMG2724679641	Dissulfuribacter thermophilus S69
IMG2645727736	Rhodovulum sp. NI22
IMG2508501051	Thiocystis violascens 611, DSM 198
IMG2518285546	Pelobacter carbinolicus Bd1, GraBd1 (Pelobacter 525 contigs)
IMG2516653008	Rhodopseudomonas palustris JA1, ATCC BAA-37 (HiSeq draft)
IMG2634166494	Candidatus Magnetoovum chiemensis CS-04
IMG2770939508	Ciceribacter lividus DSM 25528
IMG648276636	Desulfovibrio fructosovorans JJ
IMG647000236	Desulfovibrio carbinoliphilus oakridgensis FW1012B
IMG647000233	Cylindrospermopsis raciborskii CS-505
IMG640069327	Rhodobacter sphaeroides 2.4.1, ATCC BAA-808
IMG643692052	Tolumonas auensis TA 4, DSM 9187
IMG2522572160	Desulfatibacillum aliphaticivorans DSM 15576
IMG2654587977	Calothrix sp. 336/3
IMG2706794574	Neorhizobium galegae bv. orientalis HAMBI 2605
IMG637000312	Synechococcus sp. JA-2-3B'a(2-13)
IMG2630968640	Methylacidiphilum fumariolicum SolV
IMG2585428080	Desulfofustis glycolicus DSM 9705
IMG2617271046	Candidatus Contendobacter odensis Run_B_J11
IMG637000205	Pelodictyon luteolum DSM 273
IMG637000204	Pelobacter carbinolicus Bd1, GraBd1
IMG2524023162	Paludibacterium yongneupense DSM 18731
IMG2517572024	Filamentous cyanobacterium ESFC-1
IMG2684623093	Magnetospirillum sp. XM-1
IMG2675903220	Reinekea marinisedimentorum DSM 15388
IMG2675903220	Reinekea marinisedimentorum DSM 15388
IMG2519103099	Methanolobus psychrophilus R15
IMG2506520024	Dechloromonas sp. JJ
IMG2508501021	Burkholderiales sp. JOSHI_001
IMG2508501023	Desulfobacter postgatei 2ac9
IMG2585428155	Malonomonas rubra DSM 5091
IMG639633007	Azoarcus sp. BH72
IMG2524614757	Aliagarivorans taiwanensis DSM 22990
IMG2512047085	Desulfococcus biacutus KMRActS
IMG2574180451	Propionivibrio pelophilus DSM 12018
IMG2512047082	Chlorogloeopsis fritschii PCC 6912 (243_Cg)
IMG2627853943	Trichodesmium erythraeum IMS101
IMG2711768541	Elusimicrobia bacterium RIFOXYA2_FULL_50_26
IMG2511231051	Chlorobaculum limnaeum RK-j-1
IMG2609460317	Shewanella mangrovi YQH10
IMG640753059	Xanthobacter autotrophicus Py2
IMG2744055004	Yangia sp. CCB-MM3
IMG2721755164	Desulfobacterales bacterium GWB2_56_26
IMG2721755160	Nitrospirae bacterium GWB2_47_37
IMG2731957632	Novosphingobium naphthalenivorans NBRC 102051
IMG2515154161	Uliginosibacterium gangwonense DSM 18521
IMG2508501075	Kamptonema formosum PCC 6407
IMG2615840601	Cohaesibacter sp. ES.047
IMG2593339283	Cereibacter changlensis DSM 18774
IMG2593339283	Cereibacter changlensis DSM 18774
IMG2711768738	Candidatus Lambdaproteobacteria bacterium RIFOXYC1_FULL_56_13
IMG2528768019	Methyloglobulus morosus KoM1
IMG2739367763	Unclassified Bacteroidetes GB4
IMG2576861335	Dehalobacter sp. UNSWDHB
IMG2770939647	unclassified Planctomycetaceae BinDmb73
IMG2740892608	Halanaerobium saccharolyticum MSL 19.2
IMG647533236	Synechococcus sp. PCC 7335
IMG2523533586	Rubrivivax benzoatilyticus ATCC BAA-35
IMG2582580865	Vibrio natriegens NBRC 15636
IMG2645727554	Clostridium homopropionicum DSM 5847
IMG2651870119	Paraburkholderia caballeronis LMG 26416
IMG2565956520	Desulfovibrio frigidus DSM 17176
IMG2708743149	Paraburkholderia symbiotica JPY-345
IMG2599185196	Desulfuromusa kysingii DSM 7343
IMG2599185196	Desulfuromusa kysingii DSM 7343
IMG2582580689	Composite genome from Trout Bog Hypolimnion pan-assembly TBhypo.metabat.4645
IMG2630968744	Desulfosporosinus sp. HMP52
IMG2582580684	Composite genome from Trout Bog Hypolimnion pan-assembly TBhypo.metabat.433
IMG2503754016	Desulfovibrio africanus Walvis Bay (October 2010 draft)
IMG2523231059	Desulforegula conservatrix Mb1Pa
IMG2751185667	Desertifilum sp. IPPAS B-1220
IMG2545555880	Zymomonas mobilis mobilis CP4
IMG2509276047	Oscillatoria sp. PCC 10802
IMG2617270927	Vibrio xiamenensis CGMCC 1.10228
IMG2596583525	Desulforhopalus singaporensis DSM 12130
IMG2608642259	Candidatus Desulfuromonas soudanensis WTL (complete genome)
IMG2636415568	Herbaspirillum seropedicae Z67
IMG2721755233	Nitrospirae bacterium GWD2_57_9
IMG2708742611	Spirochaetes bacterium GWB1_27_13
IMG2718218032	Halothiobacillus sp. LS2
IMG2724678913	Candidatus Lambdaproteobacteria bacterium RIFOXYD2_FULL_50_16
IMG2654587567	Desulfocarbo indianensis SCBM
IMG2502422304	Desulfosarcina variabilis Montpellier
IMG2502422305	Desulfonema limicola Jadebusen, DSM 2076
IMG2510461053	Acetivibrio cellulolyticus CD2, DSM 1870 (ORNL annotation)
IMG2509276031	Microcoleus sp. PCC 7113
IMG2515154092	Desulfurispora thermophila DSM 16022
IMG2509276036	Thiorhodospira sibirica A12, ATCC 700588
IMG2585428050	Phormidesmis priestleyi ANA GFM
IMG2547132180	Methylococcus capsulatus Texas
IMG2576861787	Saccharicrinis fermentans JCM 21142
IMG641228492	Frankia sp. EAN1pec
IMG2773857920	Candidatus Thiodictyon syntrophicum Cad16
IMG650716107	Zymomonas mobilis pomaceae Barker 1, ATCC 29192
IMG2751185567	Puniceicoccales bacterium Verruco_02
IMG644736351	Desulfotomaculum acetoxidans 5575, DSM 771
IMG644736351	Desulfotomaculum acetoxidans 5575, DSM 771
IMG644736350	Desulfomicrobium baculatum X, DSM 4028
IMG644736350	Desulfomicrobium baculatum X, DSM 4028
IMG644736353	Desulfovibrio salexigens DSM 2638
IMG644736352	Desulfovibrio magneticus RS-1
IMG2740891828	Rhodobacter vinaykumarii JA123
IMG637000237	Rhodopseudomonas palustris BisB18
IMG649633038	Desulfurispirillum indicum S5, DSM 22839
IMG639633036	Magnetococcus marinus MC-1
IMG2643221439	Combined assembly of Pelomonas endophytes JGI 0001060 (unscreened)
IMG2597490276	Myxosarcina sp. GI1
IMG2513237150	Cupriavidus taiwanensis STM6018
IMG2684622831	Rhodopila sp. LVNP
IMG2524023250	Niveispirillum irakense DSM 11586
IMG637000341	Wolinella succinogenes DSM 1740
IMG639279312	Rhodopseudomonas palustris BisA53
IMG2558860153	epsilon proteobacterium SCGC AB-706-J02 (unscreened)
IMG2576861623	Leptolyngbya sp. Heron Island J
IMG2654588029	Sedimenticola thiotaurini SIP-G1
IMG2684622566	Achromatium sp. WMS3
IMG2708742608	Spirochaetes bacterium GWB1_36_13
IMG2563366535	Methylobacter tundripaludum 21/22
IMG2526164741	Azohydromonas australica DSM 1124
IMG2675903030	Allochromatium warmingii DSM 173
IMG2675903030	Allochromatium warmingii DSM 173
IMG643348571	Rhodospirillum centenum SW
IMG2517572208	Methylocystis sp. Rockwell, ATCC 49242
IMG2593339136	Phycisphaerae bacterium bin0
IMG642555149	Prosthecochloris aestuarii SK413, DSM 271
IMG2622736529	Sporomusa malonica DSM 5090
IMG2622736529	Sporomusa malonica DSM 5090
IMG2503707003	Clostridium ragsdalei P11
IMG2551306566	Ideonella sp. B508-1
IMG2595699009	Afifella marina DSM 2698
IMG2708742690	Nitrospirae bacterium GWF2_44_13
IMG650716086	Sinorhizobium meliloti AK83
IMG2721755127	Gallionellales bacterium GWA2_60_18
IMG2724679779	Lutibacter agarilyticus DSM 29150
IMG2724679779	Lutibacter agarilyticus DSM 29150
IMG2648501491	Thermincola ferriacetica Z-0001
IMG2617271295	Leptolyngbya sp. KIOST-1
IMG2721755135	Rhodocyclales bacterium GWA2_65_19
IMG2599185147	Marinospirillum alkaliphilum DSM 21637
IMG2721755693	Paenibacillus polymyxa YC0573
IMG2548876998	Fischerella thermalis PCC 7521
IMG2597489926	Bradyrhizobium oligotrophicum S58
IMG2523533605	Desulfobulbus mediterraneus DSM 13871
IMG649633056	Ilyobacter polytropus CuHBu1, DSM 2926
IMG649633056	Ilyobacter polytropus CuHBu1, DSM 2926
IMG646564582	Thermocrinis albus HI 11/12, DSM 14484
IMG646564582	Thermocrinis albus HI 11/12, DSM 14484
IMG2561511137	Desulfovibrio alcoholivorans DSM 5433
IMG2524614514	Paenibacillus panacisoli DSM 21345
IMG2608642208	Phormidium sp. OSCR GFM (version 2)
IMG2654587963	Nitrospira bacterium SG8_35_1
IMG2522572158	Azospirillum halopraeferens DSM 3675
IMG2576861688	Sphaerotilus natans natans DSM 6575
IMG2721755577	Prosthecochloris sp. CIB 2401
IMG2602042025	Desulfuromonas thiophila DSM 8987
IMG2721755672	Pelobacter sp. SFB93
IMG2687453399	Defluviimonas alba cai42
IMG2630968480	Arcobacter anaerophilus IR-1
IMG2754412940	Sphaerotilus hippei DSM 566
IMG2657245368	Aurantimonas sp. USBA 369
IMG2561511143	Bacillus sp. MB2021
IMG2508501034	Xenococcus sp. PCC 7305
IMG2698536992	Anaerobacillus alkalilacustris DSM 18345
IMG648028023	Desulfarculus baarsii 2st14, DSM 2075
IMG648028023	Desulfarculus baarsii 2st14, DSM 2075
IMG2648501915	Dickeya sp. B16
IMG2616644811	Solimonas aquatica DSM 25927
IMG2616644811	Solimonas aquatica DSM 25927
IMG648231707	Geobacter sulfurreducens KN400
IMG2602041858	Agarivorans albus MKT 106
IMG2574179746	Thermodesulfovibrio hydrogeniphilus DSM 18151
IMG2574179745	Clostridiales bacterium DRI-13
IMG2585428189	Desulfotomaculum aeronauticum DSM 10349
IMG639857035	Lyngbya sp. PCC 8106
IMG2751185799	Desulfotomaculum ferrireducens GSS09
IMG2568526007	Vibrio cincinnatiensis DSM 19608
IMG2754412939	Geobacter sp. DSM 2909
IMG2675903141	Ectothiorhodospira magna B7-7
IMG2675903141	Ectothiorhodospira magna B7-7
IMG2757320899	Prosthecochloris sp. GSB1
IMG643348533	Cyanothece sp. PCC 7424
IMG2744054667	Leptolyngbya valderiana BDU 20041
IMG2579778963	Chrysiogenes arsenatis DSM 11915
IMG643348534	Cyanothece sp. PCC 7425
IMG639633063	Syntrophobacter fumaroxidans MPOB
IMG648028052	Sediminispirochaeta smaragdinae DSM 11293
IMG648028052	Sediminispirochaeta smaragdinae DSM 11293
IMG2506783011	Frankia symbiont of Datisca glomerata Dg1
IMG649633080	Paludibacter propionicigenes WB4, DSM 17365
IMG649633080	Paludibacter propionicigenes WB4, DSM 17365
IMG2529292556	Thermodesulfovibrio islandicus DSM 12570
IMG2529292555	Bradyrhizobium japonicum 22
IMG2740891996	Desulfuromonas acetexigens DSM 1397
IMG642555106	Anaeromyxobacter sp. K
IMG2627853929	Aphanocapsa montana BDHKU210001
IMG2770939650	Treponema sp. BinDmb4
IMG2751185705	Zoogloea schifflangensis LCSB751
IMG2770939655	unclassified Methanosarcinaceae BinUmb45
IMG2770939499	Thioalbus denitrificans DSM 26407
IMG647533184	Coleofasciculus chthonoplastes PCC 7420
IMG2721755701	Pelobacter acetylenicus DSM 3246
IMG2508501066	Methylocaldum szegediense O-12
IMG2734482189	Mangrovibacterium marinum DSM 28823
IMG2734482189	Mangrovibacterium marinum DSM 28823
IMG2708742637	Desulfuromonadales bacterium GWC2_61_20
IMG2516143112	Clostridium sp. URNW (Assembly of contigs)
IMG2627853581	Alteromonadales bin3 BLZ4
IMG2623620455	Kosakonia sacchari SP1
IMG646564506	Arcobacter nitrofigilis DSM 7299
IMG646564506	Arcobacter nitrofigilis DSM 7299
IMG2627853746	Paenibacillus sp. FSL P4-0081
IMG2509276052	Rhizobium leguminosarum bv. trifolii CC278f
IMG2600254903	Sulfurovum sp. G1
IMG2502171178	Arcobacter sp. 2
IMG2645727616	Ferriphaselus amnicola OYT1
IMG2508501110	Ectothiorhodospira haloalkaliphila Imhoff 51/7, ATCC 51935
IMG2582580662	Composite genome from Trout Bog Hypolimnion pan-assembly TBhypo.metabat.254
IMG639633020	Chlorobium phaeobacteroides DSM 266
IMG2582580665	Composite genome from Trout Bog Hypolimnion pan-assembly TBhypo.metabat.2747
IMG2619619068	Desulfovibrio alkalitolerans DSM 16529
IMG2711768228	Burkholderiales bacterium RIFCSPLOWO2_02_FULL_67_64
IMG2636416126	Paenibacillus macerans 8244
IMG2645727833	Magnetospirillum magnetotacticum MS-1
IMG2576861818	Desulfovibrio sp. DMSS-1
IMG2505679032	Calothrix sp. PCC 7507
IMG2576861816	Beijerinckia mobilis UQM 1969, DSM 2326
IMG2708742621	Geobacteraceae bacterium GWC2_55_20
IMG2561511172	Desulfocapsa sulfexigens DSM 10523
IMG2571042359	Mariprofundus sp. DIS-1
IMG2506783059	Thioflavicoccus mobilis 8321
IMG639633026	Halorhodospira halophila SL1
IMG2506783054	Pseudanabaena sp. PCC 6802
IMG2524614631	Desulfovibrio inopinatus DSM 10711
IMG2547132511	Azospira restricta SUA2
IMG2582581262	Desulfopila aestuarii DSM 18488
IMG2615840715	Tropicimonas isoalkanivorans DSM 19548
IMG2615840715	Tropicimonas isoalkanivorans DSM 19548
IMG2654588010	Beggiatoa leptomitiformis D-402
IMG2711768520	Desulfobacterales bacterium RIFOXYA12_FULL_46_15
IMG2516493021	Thermicanus aegyptius DSM 12793
IMG2516493021	Thermicanus aegyptius DSM 12793
IMG2516493023	Orenia marismortui DSM 5156
IMG2516493023	Orenia marismortui DSM 5156
IMG2675903024	Bacillus caseinilyticus SP
IMG2576861452	Leptospirillum ferriphilum YSK
IMG2675903020	Rhodospira trueperi ATCC 700224
IMG2675903020	Rhodospira trueperi ATCC 700224
IMG2687453294	Pseudodesulfovibrio indicus J2
IMG2541046937	Desulfocurvus vexinensis DSM 17965
IMG2660238729	Oscillatoria limnetica bin re-assembly (V2)
IMG2738543031	Pleomorphomonas sp. CF100
IMG2770939621	Mangrovibacter plantisponsor DSM 19579
IMG2708742684	Lentisphaerae bacterium GWF2_50_93
IMG2708742685	Lentisphaerae bacterium GWF2_57_35
IMG2770939625	Fontibacillus phaseoli CECT 8333
IMG2509601019	Desulfomonile tiedjei DCB-1, DSM 6799
IMG2509601019	Desulfomonile tiedjei DCB-1, DSM 6799
IMG2558309032	Alteromonadaceae bacterium 1120W.S.0a.04
IMG637000072	Chlorobium chlorochromatii CaD3
IMG2711768784	Gammaproteobacteria bacterium RIFOXYD12_FULL_61_37
IMG2711768783	Sulfurimonas sp. RIFOXYD12_FULL_33_39
IMG2708742704	Anaeromyxobacter sp. RBG_16_69_14
IMG2708742664	Spirochaetes bacterium GWF1_31_7
IMG2517572100	Didymococcus colitermitum TAV2
IMG2711768789	Deltaproteobacteria bacterium RIFOXYD12_FULL_53_23
IMG2648501133	Desulfosporosinus sp. I2
IMG2517093047	Deferrisoma camini S3R1
IMG2772190792	unclassified Planctomycetaceae BinDmb81
IMG2556921008	Afifella pfennigii DSM 17143
IMG2517093041	Methyloversatilis discipulorum RZ94
IMG2503538028	Halothece sp. PCC 7418
IMG2738541328	Rhizobium leguminosarum CGMCC 1.2553
IMG2622736540	Desulfovibrio mexicanus DSM 13116
IMG2622736540	Desulfovibrio mexicanus DSM 13116
IMG2519899571	Caenispirillum salinarum AK4
IMG2600255286	Paenibacillus sp. NFR01
IMG2531839420	Phaeospirillum molischianum DSM 120
IMG2524023152	Azonexus hydrophilus DSM 23864
IMG2645727877	Leptospirillum sp. YQP-1
IMG2724678937	Sulfuricurvum sp. RIFOXYD2_FULL_44_160
IMG2582580750	Desulfacinum infernum DSM 9756
IMG2596583576	Mesorhizobium tianshanense CGMCC 1.2546
IMG2585428070	Clostridium grantii DSM 8605
IMG2508501001	Desulfosporosinus youngiae JW/YJL-B18, DSM 17734
IMG641522639	Methylobacterium sp. 4-46
IMG641522632	Heliobacterium modesticaldum Ice1
IMG648028053	Spirochaeta thermophila DSM 6192
IMG2524614676	Geovibrio sp. L21-Ace-BES, DSM 26904
IMG2524614676	Geovibrio sp. L21-Ace-BES, DSM 26904
IMG643886196	Desulfonatronospira thiodismutans ASO3-1
IMG2504756059	Methylomonas methanica MC09
IMG2757320860	Vitreoscilla filiformis ATCC 15551
IMG2716884171	Hydrogenophilales bacterium RIFOXYD1_FULL_62_11
IMG2546825519	Azospira sp. KJ
IMG2708742682	Candidatus Margulisbacteria bacterium GWF2_38_17
IMG2576861674	Rhodobacter capsulatus Y262
IMG2724678989	Mastigocoleus testarum BC008
IMG2627854107	Sphingomonas hengshuiensis WHSC-8
IMG2703719428	Paenibacillus phocaensis mt24
IMG2731957619	Hydrogenophaga flava NBRC 102514
IMG2724679194	Anaerosporomusa subterraneum RU4
IMG2579778779	Richelia intracellularis HH01
IMG2603880216	Candidatus Desulfuromonas subbituminosa
IMG639633050	Pelobacter propionicus DSM 2379
IMG641228476	Azorhizobium caulinodans ORS 571
IMG2623621029	Deltaproteobacteria bacterium JGI E06040-H20 (contamination screened)
IMG643886183	Dethiobacter alkaliphilus AHT1
IMG2585428150	Dethiosulfatibacter aminovorans DSM 17477
IMG2537561732	Novosphingobium sp. Rr 2-17
IMG640427115	Geobacter uraniireducens Rf4
IMG2504136006	Desulfobacca acetoxidans ASRB2, DSM 11109
IMG2504136006	Desulfobacca acetoxidans ASRB2, DSM 11109
IMG2503283009	Crocosphaera watsonii WH 8501
IMG2684623108	Desulfuromonas sp. DDH964
IMG2648501603	Labilibaculum manganireducens 59.10-2M
IMG2516493017	Desulfitobacterium sp. LBE
IMG2516143126	Lebetimonas sp. JS170
IMG2675903017	Roseospirillum parvum 930I
IMG2675903017	Roseospirillum parvum 930I
IMG2675903406	Burkholderiales bacterium GJ-E10
IMG2772190756	Paraburkholderia nodosa CNPSo 1341
IMG2687453539	Rhodovulum sulfidophilum TUT
IMG2524614816	Halodesulfovibrio aestuarii DSM 10141
IMG649633026	Calditerrivibrio nitroreducens Yu37-1, DSM 19672
IMG649633026	Calditerrivibrio nitroreducens Yu37-1, DSM 19672
IMG2770939562	Rivicola pingtungensis DSM 29661
IMG2509601028	Holophaga foetida TMBS4, DSM 6591
IMG2509601028	Holophaga foetida TMBS4, DSM 6591
IMG2728368933	Paenibacillus jilunlii DSM 23019
IMG2751185768	Rhodoferax antarcticus DSMZ24876
IMG2751185762	Desulfosporosinus sp. BG
IMG2509601026	Nodosilinea nodulosa PCC 7104
IMG2571042920	Desulfomicrobium thermophilum DSM 16697
IMG2721755605	Clostridium estertheticum estertheticum DSM 8809
IMG2716885007	Sulfuriferula sp. AH1 re-analysis (improved assembly)
IMG640427130	Chlorobium phaeovibrioides DSM 265
IMG2619619276	Thioploca ingrica
IMG2648501736	Geobacter sp. OR-1
IMG2506520049	Thiothrix nivea JP2, DSM 5205
IMG2506520049	Thiothrix nivea JP2, DSM 5205
IMG2728369264	Geobacter sp. DSM 9736
IMG2728369264	Geobacter sp. DSM 9736
IMG2508501048	Thiorhodovibrio sp. 970
IMG2516653012	Rhodopseudomonas palustris 7850, DSM 127 (HiSeq draft)
IMG2582580654	Composite genome from Trout Bog Hypolimnion pan-assembly TBhypo.metabat.1998
IMG2508501042	Bradyrhizobium sp. WSM1253
IMG2582580651	Composite genome from Trout Bog Hypolimnion pan-assembly TBhypo.metabat.111
IMG2630968981	Aquabacterium sp. NJ1
IMG2517093011	Methylosinus sp. LW3
IMG637000076	Clostridium acetobutylicum ATCC 824
IMG2617270874	Cohaesibacter marisflavi CGMCC 1.9157
IMG2574179732	Vibrio porteresiae DSM 19223
IMG2574179731	Brenneria nigrifluens DSM 30175
IMG2524614533	Orenia metallireducens Z6 (draft 2)
IMG2619619303	Martelella endophytica YC6887
IMG2510065050	Marichromatium purpuratum 984
IMG2773858021	Clostridium formicaceticum DSM 92
IMG2710724216	Achromatium sp. Cell8
IMG650716033	Desulfotomaculum ruminis DL, DSM 2154
IMG638341078	Desulfuromonas acetoxidans DSM 684
IMG637000199	Nostoc sp. PCC 7120
IMG2645727714	Frankia sp. R43
IMG2518645585	Azoarcus toluclasticus ATCC 700605
IMG2636415546	Neosynechococcus sphagnicola CAUP A 1101
IMG2506783061	Desulfosporosinus acidiphilus SJ4, DSM 22704
IMG2593339180	Composite genome from Trout Bog Hypolimnion pan-assembly TBhypo.metabat.2270.v2
IMG2526164518	Spirochaeta cellobiosiphila DSM 17781
IMG2648501921	Prosthecomicrobium hirschii 16
IMG2529292503	Derxia gummosa DSM 723
IMG2503538021	Chroococcidiopsis thermalis PCC 7203
IMG2713897179	Rhodopseudomonas palustris BAL398
IMG2648501254	Peptococcaceae bacterium CEB3
IMG2582581275	Alkalibacter saccharofermentans DSM 14828
IMG2540341086	Leptospirillum ferrooxidans C2-3
IMG2767802764	Alteromonadales bacterium BS08 (Bankia setacea isolate)
IMG2773857924	Frankia sp. CgIS1
IMG640069310	Desulfotomaculum reducens MI-1
IMG2603880178	Klebsiella sp. NFIX34
IMG643348555	Gluconacetobacter diazotrophicus PA1 5
IMG2675903293	Syntrophomonas zehnderi OL-4
IMG2516143004	Desulfonatronum lacustre Z-7951, DSM 10312
IMG2516143004	Desulfonatronum lacustre Z-7951, DSM 10312
IMG2765235799	Rhodoferax sp. Bin1
IMG2684622648	Ferrovum sp. Z-31
IMG2619618881	Frankia sp. ACN1ag (Draft Genome)
IMG2757321003	Rhodovulum sp. P5
IMG2518285615	Anaeromusa acidaminophila DSM 3853
IMG2599185148	Geoalkalibacter ferrihydriticus DSM 17813
IMG2770939636	Roseiarcus fermentans DSM 24875
IMG2602042027	Desulfotomaculum geothermicum DSM 3669
IMG2654587882	Desulfoluna spongiiphila AA1
IMG2654587882	Desulfoluna spongiiphila AA1
IMG2619618962	Yangia pacifica DSM 26894
IMG2619618962	Yangia pacifica DSM 26894
IMG2630968578	Gynuella sunshinyii YC6258
IMG2634166350	Fontibacillus panacisegetis DSM 28129
IMG2634166350	Fontibacillus panacisegetis DSM 28129
IMG2708742710	Nitrospirae bacterium RBG_16_64_22
IMG2516653055	Rhodovibrio salinarum DSM 9154
IMG2516653055	Rhodovibrio salinarum DSM 9154
IMG2517572174	Verrucomicrobium sp. 3C
IMG2711768656	Clostridium oryzae DSM 28571 (CLOR)
IMG2627854273	Draconibacterium sediminis JN14CK-3
IMG2597489948	Desulfovibrio sp. X2
IMG651324078	Novosphingobium nitrogenifigens Y88
IMG2546825520	Magnetospirillum bellicus VDY
IMG2728369438	Nitrospirae bacterium JdFR-85
IMG2667528161	Caenispirillum bisanense USBA 140
IMG2602042099	Codakia orbicularis gill symbiont (COS)
IMG2751185656	Firmicutes bacterium MLFW-2
IMG647000304	Rhodobacter sp. SW2
IMG2622736559	Gammaproteobacterium bin_V90401B4
IMG640753003	Anaeromyxobacter sp. Fw109-5
IMG2524023158	Desulfovibrio bastinii DSM 16055
IMG2510065010	Oscillatoriales sp. JSC-12
IMG2534682240	Rhodovulum sp. PH10
IMG2718218021	Acidihalobacter prosperus V6
IMG2751185674	Chromatiaceae bacterium 2141T.STBD.0c.01a
IMG637000096	Desulfovibrio vulgaris vulgaris Hildenborough
IMG2585427724	Nitrospirillum amazonense CBAmc
IMG2502171182	Chromatiales bacterium
IMG2585428063	Desulfotomaculum hydrothermale Lam5
IMG2522572047	Geopsychrobacter electrodiphilus DSM 16401
IMG2574179768	Azoarcus communis DSM 12120
IMG641522622	Cyanothece sp. BH68, ATCC 51142
IMG2681813507	Insolitispirillum peregrinum integrum DSM 11589
IMG2681813507	Insolitispirillum peregrinum integrum DSM 11589
IMG2524614541	Sulfurospirillum arcachonense DSM 9755
IMG2590828654	Skermanella stibiiresistens SB22
IMG2617270703	Alpena fountain Bin 2
IMG2756170225	Azospirillum sp. B2
IMG2571042709	Desulfuromonas sp. TF
IMG2523533522	Desulfovibrio longus DSM 6739
IMG650716054	Methanothrix soehngenii GP-6
IMG2546825527	Azospirillum sp. TTI
IMG2751185570	Chlorobiales bacterium Clorobi_01
IMG2751185574	Deferribacterales bacterium Deferri_01
IMG640753002	Alkaliphilus metalliredigens QYMF
IMG2751185578	Syntrophobacterales bacterium Delta_01
IMG2585427591	Rahnella aquatilis OV744
IMG2596583685	Acetobacter peroxydans ATCC 12874
IMG2596583685	Acetobacter peroxydans ATCC 12874
IMG2671180234	Ectothiorhodospira marismortui DSM 4180
IMG2671180234	Ectothiorhodospira marismortui DSM 4180
IMG2711768775	Deltaproteobacteria bacterium RIFOXYD12_FULL_55_16
