# Supplementary material for: Hydrogen-based metabolism as an ancestral trait in lineages sibling to the Cyanobacteria
Source: Nat Commun. 2019 Jan 28;10:463. doi: 10.1038/s41467-018-08246-y (PMC6349859; doi:10.1038/s41467-018-08246-y)
Supplement: Supplementary file 25 — Supplementary Data 22 [file 41467_2018_8246_MOESM25_ESM.xlsx]

## Sheet: SuppData22_KeyGenes&Enzymes
			Hydrogen Metabolism											Electron Transport Chain																							DMSOR superfamily
			Cytoplasmic NiFe Hydrogenase				Membrane-bound NiFe Hyd & related				FeFe Hydrogenase			Complex I		Complex II	Electron/H+ carrier		Complex III				Complex IV											Complex V				Terminal e- acceptors
			NADP-reducing (Group 3b)	NADP-reducing (Putative Group 3b)	Mv-reducing (Group 3c)	Bidirectional NADP/NAD-reducing (Group 3d)	Energy-converting hydrogenase (Group 4e)	Mrp-Mbh-type hydrogenase (Group 4)	Mrp-Mbh-type hydrogenase (Group 4)	Hydrogenase-related complex	FeFe hydrogenase (G2, M3c)	FeFe hydrogenase (G2, M3a)	FeFe hydrogenase	Partial NADH Dehydrogenase	Na+-translocating NADH:quinone oxidoreductase	Succinate dehydrogenase	Ubiquinone	Menaquinone	Alternative Complex III	Partial Complex III (cytochrome b6)	Partial Complex III (cytochrome b6f FeS subunit)	Quinol:electron acceptor oxidoreductase complex	Cytochrome bd oxidase (Quinol O2 reductase)	Cytochrome bd oxidase (Quinol O2 reductase)	Heme-copper O2 reductase type A (cytochrome c oxidase)	Heme-copper O2 reductase type A (cytochrome c oxidase)	Heme-copper O2 reductase type A (cytochrome c oxidase)	Heme-copper O2 reductase type A (cytochrome c oxidase)	Heme-copper O2 reductase novel type (quinol oxidase)	Heme-copper O2 reductase novel type (quinol oxidase)	Heme-copper O2 reductase type C	Heme-copper O2 reductase type C	Heme-copper O2 reductase type C	F-type ATPase	V-type ATPase	RNF complex	Formate Dehydrogenase	Periplasmic Nitrite Reductase	Tetrathionate Reductase
LINEAGE	SOURCE	ID			mvhA	hox	ech			ehrx										petB	petC		cydA	cydB	coxA	coxB	coxC	coxD			ccoN	ccoO	ccoP				fdhA	NXR	trtA		Color Legend
Riflemargulisbacteria	Rifle acetate amended sediment	RA1A		1	1		1			1	1															1								1	1	1	1				Unique to Riflemargulisbacteria
	Rifle ground water	GW2A				1																												1
Marinamargulisbacteria	Northwest Atlantic Ocean	AA1A													1			1							1	1	1	1													Unique to Marinamargulisbacteria
	Western Atlanctic Ocean	AG2A													1	1		1	1						1	1	1	1						1							Shared among Marinamargulisbacteria, Saganbacteria, and Melainabacteria
	Southeast Pacific Ocean	AG3B													1	1		1	1						1	1	1	1
Saganbacteria	Rifle naturally high oxygen conditions	HO1A		1										1		1						1							1	1				1					1		Unique to Saganbacteria
	Rifle naturally low oxygen conditions	LO2A		1										1		1						1							1	1				1		1					Shared between Riflemargulisbacteria and Saganbacteria
	Rifle oxygen injection experiment	RX3A		1						1																								1	1	1	1
	Rifle oxygen injection experiment	RX4A		1						1																								1	1	1	1
	Rifle oxygen injection experiment	RX5A							1	1																								1	1	1	1
	Rifle oxygen injection experiment	RX6A						1																										1	1
	Rifle oxygen injection experiment	RX7A		1						1																								1	1	1	1
	Rifle oxygen injection experiment	RX8A																																1	1	1
Melainabacteria	Arsenic impacted human gut	AS1A																																1							Unique to Melainabacteria
	Arsenic impacted human gut	AS2A										1																						1							Shared between Saganbacteria and Melainabacteria
	Arsenic impacted human gut	AS3A												1																				1							Shared among Riflemargulisbacteria, Saganbacteria and Melainbacteria
	Rifle naturally low oxygen conditions	LO5A												1			1			2	1		1											1				1
	Rifle naturally low oxygen conditions	LO5B												1		1	1																	1
	Rifle oxygen injection experiment	RX6A								1	1	1	1	1			1																	1			1
	Rifle naturally high oxygen conditions	HO7A								1				1		1	1			1	1										1	1		1
	Rifle ground water	GW8A								1		1		1			1																	1
	Rifle ground water	GW9A								1		2		1			1																	1
	Mizunami Underground Research Laboratory, Japan	BJ4A	1							1				1		1	1			2	1		2	1							1	1	1	1			1				Shared among lineages
