# Supplementary material for: Hydrogen-based metabolism as an ancestral trait in lineages sibling to the Cyanobacteria
Source: Nat Commun. 2019 Jan 28;10:463. doi: 10.1038/s41467-018-08246-y (PMC6349859; doi:10.1038/s41467-018-08246-y)
Supplement: Supplementary file 26 — Supplementary Data 23 [file 41467_2018_8246_MOESM26_ESM.xlsx]

## Sheet: SuppData23_CyanoGenera
Genome with IMG taxonomy string	Accession (IMG)	Contamination (CheckM) [%]
Cyanobacteria|unclassified|Nostocales|Tolypothrichaceae|Tolypothrix|Tolypothrix sp. PCC 7601	2501533201	0
Cyanobacteria|unclassified|Chroococcales|Cyanobacteriaceae|Cyanobacterium|Cyanobacterium aponinum	2503707009	0
Cyanobacteria|unclassified|Pleurocapsales|Dermocarpellaceae|Stanieria|Stanieria cyanosphaera	2503754019	0.44
Cyanobacteria|unclassified|Oscillatoriales|Gomontiellaceae|Crinalium|Crinalium epipsammum	2504643013	0
Cyanobacteria|unclassified|Chroococcidiopsidales|Chroococcidiopsidaceae|Chroococcidiopsis|Chroococcidiopsis sp. PCC 6712	2505679029	0
Cyanobacteria|unclassified|Spirulinales|Spirulinaceae|Spirulina|Spirulina major	2506520014	0.11
Cyanobacteria|unclassified|Nostocales|Rivulariaceae|Calothrix|Calothrix sp. PCC 7103	2507262048	1.14
Cyanobacteria|unclassified|Pleurocapsales|Xenococcaceae|Xenococcus|Xenococcus sp. PCC 7305	2508501034	0.22
Cyanobacteria|unclassified|Nostocales|Fortieaceae|Fortiea|Fortiea contorta	2509601027	0.22
Cyanobacteria|unclassified|Oscillatoriales|unclassified|unclassified|Oscillatoriales cyanobacterium JSC-12	2510065010	0.24
Cyanobacteria|unclassified|Synechococcales|Chamaesiphonaceae|Chamaesiphon|Chamaesiphon minutus	2510436000	2.11
Cyanobacteria|unclassified|Nostocales|Aphanizomenonaceae|Dolichospermum|Dolichospermum circinale	2513237000	0.67
Cyanobacteria|unclassified|Nostocales|Symphyonemataceae|Mastigocladopsis|Mastigocladopsis repens	2517093042	0
Cyanobacteria|unclassified|Nostocales|Hapalosiphonaceae|Hapalosiphon|Hapalosiphon welwitschii	2529292566	0.12
Cyanobacteria|unclassified|Synechococcales|Pseudanabaenaceae|Prochlorothrix|Prochlorothrix hollandica	2547132310	1.96
Cyanobacteria|unclassified|Nostocales|Chlorogloeopsidaceae|Chlorogloeopsis|Chlorogloeopsis fritschii	2548877023	1.53
Cyanobacteria|Gloeobacteria|Gloeobacterales|Gloeobacteraceae|Gloeobacter|Gloeobacter kilaueensis	2558309063	1.14
Cyanobacteria|unclassified|Synechococcales|Leptolyngbyaceae|Phormidesmis|unclassified	2585428050	1.22
Cyanobacteria|unclassified|Pleurocapsales|Hyellaceae|Myxosarcina|Myxosarcina sp. GI1	2597490276	1.42
Cyanobacteria|unclassified|Oscillatoriales|Coleofasciculaceae|Roseofilum|unclassified	2627853563	0.78
Cyanobacteria|unclassified|Chroococcales|Aphanothecaceae|Crocosphaera|Crocosphaera watsonii	2627853717	0.22
Cyanobacteria|unclassified|Oscillatoriales|Oscillatoriaceae|Moorea|Moorea producens	2630968267	0.81
Cyanobacteria|unclassified|Chroococcales|Microcystaceae|Microcystis|Microcystis aeruginosa	2645727547	0.07
Cyanobacteria|unclassified|Nostocales|Nostocaceae|Anabaena|Anabaena sp. 4-3	2675903261	0.22
Cyanobacteria|unclassified|Chroococcales|Chroococcaceae|Geminocystis|Geminocystis sp. NIES-3708	2675903523	0.44
Cyanobacteria|unclassified|Gloeoemargaritales|Gloeomargaritaceae|Gloeomargarita|Gloeomargarita lithophora	2718217921	0
Cyanobacteria|unclassified|Oscillatoriales|Desertifilaceae|Desertifilum|Desertifilum sp. IPPAS B-1220	2751185667	0.47
Cyanobacteria|unclassified|Synechococcales|Merismopediaceae|Synechocystis|Synechocystis sp. PCC 6803	637000315	0
Cyanobacteria|unclassified|Synechococcales|Prochloraceae|Prochlorococcus|Prochlorococcus marinus	640069323	0.14
Cyanobacteria|unclassified|Oscillatoriales|Cyanothecaceae|Cyanothece|Cyanothece sp. PCC 7424	643348533	0
Cyanobacteria|unclassified|Synechococcales|Synechococcaceae|Cyanobium|Cyanobium sp. PCC 7001	647533126	0.27
Cyanobacteria|unclassified|Oscillatoriales|Microcoleaceae|Arthrospira|Arthrospira sp. PCC 8005	648276619	0.22
Cyanobacteria|Melainabacteria|Gastranaerophilales|Gastranaerophilaceae|unclassified|unclassified	2531839741	3.85
Cyanobacteria|Melainabacteria|Caenarcaniphilales|Caenarcaniphilaceae|Caenarcanum bioreactoricola	2554235000	0.85
Cyanobacteria|Melainabacteria|Obscuribacterales|Obscuribacteriaceae|Obscuribacter phosphatis	2556921048	2.28
Cyanobacteria|unclassified|Nostocales|Scytonemataceae|Scytonema|Scytonema hofmannii PCC 7110	2551306141	2.53
Cyanobacteria|unclassified|Synechococcales|Acaryochloridaceae|Acaryochloris|Acaryochloris sp. CCMEE 5410	2513237397	3.93
