# Supplementary material for: Hydrogen-based metabolism as an ancestral trait in lineages sibling to the Cyanobacteria
Source: Nat Commun. 2019 Jan 28;10:463. doi: 10.1038/s41467-018-08246-y (PMC6349859; doi:10.1038/s41467-018-08246-y)
Supplement: Supplementary file 27 — Supplementary Data 24 [file 41467_2018_8246_MOESM27_ESM.xlsx]

## Sheet: SuppData24_ClusterReps
Genome with IMG taxonomy string	Accession (IMG)
Actinobacteria|Acidimicrobiia|Acidimicrobiales|Acidimicrobiaceae|Ilumatobacter|Ilumatobacter coccineum YM16-304	2545824624
Actinobacteria|Actinobacteria|Corynebacteriales|Mycobacteriaceae|Mycobacterium|Mycobacterium abscessus PAP_CF_014c	2675903369
Actinobacteria|Nitriliruptoria|Nitriliruptorales|Nitriliruptoraceae|Nitriliruptor|Nitriliruptor alkaliphilus DSM 45188	2513020036
Actinobacteria|Rubrobacteria|Rubrobacterales|Rubrobacteraceae|Rubrobacter|Rubrobacter radiotolerans DSM 5868	2505679031
Actinobacteria|Thermoleophilia|Solirubrobacterales|Solirubrobacteraceae|Solirubrobacter|Solirubrobacter sp. URHD0082	2522572155
Actinobacteria|unclassified|unclassified|unclassified|unclassified|Actinobacteria bacterium IMCC25003	2602042019
Aquificae|Aquificae|Aquificales|Aquificaceae|Hydrogenobaculum|Hydrogenobaculum sp. SN	2507262044
Aquificae|Aquificae|Aquificales|Hydrogenothermaceae|Persephonella|Persephonella marina EX-H1	643692030
Aquificae|Aquificae|Desulfurobacteriales|Desulfurobacteriaceae|Phorcysia|Phorcysia thermohydrogeniphila DSM 24425	2728369737
Armatimonadetes|Chthonomonadetes|Chthonomonadales|Chthonomonadaceae|Chthonomonas|Chthonomonas calidirosea T49, DSM 23976	2524614646
Armatimonadetes|unclassified|unclassified|unclassified|unclassified|Armatimonadetes bacterium EBPR_Bin_210	2619618880
Armatimonadetes|unclassified|unclassified|unclassified|unclassified|Armatimonadetes bacterium EBPR_Bin_382	2619618883
Chloroflexi|Anaerolineae|Anaerolineales|Anaerolineaceae|unclassified|Anaerolineaceae bacterium oral taxon 439 W11661	2718218058
Chloroflexi|Anaerolineae|unclassified|unclassified|unclassified|Anaerolineae bacterium SG8_19	2654588098
Chloroflexi|Chloroflexia|Herpetosiphonales|Herpetosiphonaceae|Herpetosiphon|Herpetosiphon aurantiacus DSM 785	2508501111
Chloroflexi|Dehalococcoidia|unclassified|unclassified|unclassified|Dehalococcoidia bacterium SCGC AG-205-K13	2706794988
Chloroflexi|Dehalococcoidia|unclassified|unclassified|unclassified|unclassified Chloroflexi Bin 43-1	2651870035
Chloroflexi|Ktedonobacteria|Thermogemmatisporales|Thermogemmatisporaceae|Thermogemmatispora|Thermogemmatispora carboxidivorans PM5	2561511072
Chloroflexi|unclassified|unclassified|unclassified|unclassified|Chloroflexi bacterium GWC2_73_18	2721755190
Chloroflexi|unclassified|unclassified|unclassified|unclassified|Chloroflexi bacterium SCGC AB-629-P13 v2	2639762710
Chloroflexi|unclassified|unclassified|unclassified|unclassified|Chloroflexi bacterium SCGC AC-312_M19v2	2663763555
Cyanobacteria|Melainabacteria|Obscuribacterales|Obscuribacteriaceae|Obscuribacter|Obscuribacter phosphatis	2556921048
Cyanobacteria|unclassified|Nostocales|Aphanizomenonaceae|Cylindrospermopsis|Cylindrospermopsis raciborskii CS-506	2522125119
Cyanobacteria|unclassified|Oscillatoriales|unclassified|unclassified|Filamentous cyanobacterium ESFC-1	2517572024
Cyanobacteria|unclassified|Synechococcales|Prochloraceae|Prochlorococcus|Prochlorococcus sp. scB245a_521K15	2651869831
Cyanobacteria|unclassified|Synechococcales|Synechococcaceae|Synechococcus|Synechococcus sp. CB0101	649990022
Deinococcus-Thermus|Deinococci|Deinococcales|Deinococcaceae|Deinococcus|Deinococcus sp. YIM 77859	2579779158
Deinococcus-Thermus|Deinococci|Deinococcales|Deinococcaceae|Deinococcus|Deinococcus sp. YIM 77859	2579779158
Deinococcus-Thermus|Deinococci|Thermales|Thermaceae|Thermus|Thermus aquaticus Y51MC23	645058872
Deinococcus-Thermus|Deinococci|Thermales|Thermaceae|Thermus|Thermus aquaticus Y51MC23	645058872
Firmicutes|Bacilli|Lactobacillales|Streptococcaceae|Lactococcus|Lactococcus lactis cremoris DPC6860	2639762739
Firmicutes|Clostridia|Clostridiales|Lachnospiraceae|unclassified|Lachnospiraceae bacterium C6A11	2561511098
Firmicutes|Clostridia|Clostridiales|Oscillospiraceae|Oscillibacter|Oscillibacter sp. LM227	2514885003
Firmicutes|Clostridia|Clostridiales|Ruminococcaceae|unclassified|Ruminococcaceae bacterium R-25	2623621023
Firmicutes|Clostridia|Thermoanaerobacterales|Thermodesulfobiaceae|Coprothermobacter|Coprothermobacter platensis DSM 11748	2522572051
Firmicutes|Clostridia|Thermoanaerobacterales|Thermodesulfobiaceae|Thermodesulfobium|Thermodesulfobium narugense Na82, DSM 14796	2504756006
Firmicutes|Erysipelotrichia|Erysipelotrichales|Erysipelotrichaceae|Erysipelatoclostridium|Clostridium cocleatum DSM 1551	2634166354
Firmicutes|Tissierellia|Tissierellales|Peptoniphilaceae|Parvimonas|Parvimonas micra A293	2579778771
Fusobacteria|Fusobacteriia|Fusobacteriales|Leptotrichiaceae|Leptotrichia|Leptotrichia hofstadii DSM 21651	2524614766
Proteobacteria|Alphaproteobacteria|Sphingomonadales|unclassified|unclassified|Sphingomonadales sp. genome_bin_51	2623620436
Proteobacteria|Gammaproteobacteria|Alteromonadales|Pseudoalteromonadaceae|Pseudoalteromonas|Pseudoalteromonas rubra OCN096	2651869688
Proteobacteria|Gammaproteobacteria|Oceanospirillales|Halomonadaceae|Evansia|Evansia muelleri CEM1	2684623181
Proteobacteria|Gammaproteobacteria|Xanthomonadales|Xanthomonadaceae|unclassified|Xanthomonadaceae bacterium EBPR_Bin_194	2619618926
UBA5419	NA
UBA6595	NA
UBA817	NA
