# Supplementary material for: Hydrogen-based metabolism as an ancestral trait in lineages sibling to the Cyanobacteria
Source: Nat Commun. 2019 Jan 28;10:463. doi: 10.1038/s41467-018-08246-y (PMC6349859; doi:10.1038/s41467-018-08246-y)
Supplement: Supplementary file 28 — Supplementary Data 25 [file 41467_2018_8246_MOESM28_ESM.txt]

(((((((Aquifex_aeolicus_O67935_AQUAE:0.88490989772979866679,((((UBA6595_contig_3992_5:0.27023916059667690837,(AG_410_N11_18_7:0.17536601494992146155,(AAA071_K20_54_6:0.14826744641157388327,(AG_414_C22_10_12:0.12320574699692583842,(AG_333_B06_8_7:0.08528346187284206736,AG_343_D04_16_27:0.13271837048943366244):0.06243284469035257495[88]):0.10083402892610687784[100]):0.07046716954690566970[75]):0.03998354626250816279[41]):0.11483844819465968690[98],(((OGC00951_candidate_division_KSB1_bacterium_RBG_16_48_16:0.17368718632884178055,((EHO399491_Caldithrix_abyssi_DSM_13497:0.25380907057656093562,PIO47847_Chlorobium_sp_445:0.23526745149628902620):0.06930656484777625304[60],(PJA26831_candidate_division_Zixibacteria_bacterium_CG_4_9_14_3_um_filter_46_8:0.10043109191450201589,OGC95752_candidate_division_Zixibacteria_bacterium_RBG_16_53_22:0.20065880574705671768):0.04058487585472112663[81]):0.03773261010799096316[25]):0.03688939054922136390[24],((APR79665_Minicystis_rosea:0.10878407995844258105,(AKT43929_Chondromyces_crocatus:0.16951271125400718676,WP_012240201_Sorangium_cellulosum:0.12002001801960111849):0.05597860062788099361[87]):0.12752273092300792090[100],((AKF06459_Sandaracinus_amylolyticus:0.19168140939400207801,WP_075276095_Pajaroellobacter_abortibovis:0.28429008137196970507):0.08230909938183061936[62],WP_050726922_Vulgatibacter_incomptus:0.30472927384376591320):0.05138578711225232770[52]):0.04083543586031276873[32]):0.04009873326202736260[8],(WP_031501002_Bryobacter_aggregatus:0.27906119174778354353,((KXK316911_Omnitrophica_bacterium_OLB16:0.25507383437162223228,(OYW03066_Acidobacteria_bacterium_37_71_11:0.15041129330794056340,WP_053335001_Thermoanaerobaculum_aquaticum:0.14483630210712625241):0.07145366313717960161[99]):0.02581239087002770369[62],((WP_002653988_Blastopirellula_marina:0.15628623881486206071,WP_082846157_Planctomyces_sp_SH_PL14:0.16157767550931290135):0.05579558628933758285[93],WP_013630949_Rubinisphaera_brasiliensis:0.17143492347713878976):0.11675869009719914982[100]):0.05909740615249023388[93]):0.03557383235623502032[32]):0.02543913156539997361[8]):0.03338572246156635420[14],(((WP_069133290_Rhodohalobacter_halophilus:0.13277217141235989062,(WP_020401590_Gracilimonas_tropica:0.04429341040624615311,WP_018127091_Balneola_vulgaris:0.10258711695593288049):0.11950067561072305611[100]):0.05506862863903486810[97],KPP95186_Bacteroidetes_bacterium_HLUCCA01:0.15036932789238810493):0.09452814531534624309[99],((WP_094548366_Rubricoccus_marinus:0.20736604015266513201,WP_068121289_Rhodothermaceae_bacterium_RA:0.19015148275657489663):0.09590501123852346321[99],CAC08532_Rhodothermus_marinus:0.27093410063611217398):0.08821419211291983697[86]):0.03290665029413875065[43]):0.12009991016177097578[47],PIR25656_Deltaproteobacteria_bacterium_CG11_big_fil_rev_8_21_14_0_20_42_23:0.21648523624913509900):0.43256701958481674763[100]):0.11050511687815516015[44],(((((((((Azorhizobium_caulinodans_CAA524291:0.14793889435415560896,(Br_japonicum_Q03073_FIXN_BRAJA:0.02923917833387068219,SMX59739_Bradyrhizobium_sp_ORS_285:0.02881495622514903751):0.10229021875674695896[100]):0.11026383317052732003[100],YP_002516840_Caulobacter_crescentus_NA1000:0.21808654809112393291):0.07650435170713221211[94],((Rhodobacter_capsulatus_AAC46108:0.17568960895545085443,ABF65277_Ruegeria_sp_TM1040:0.12144053988385339338):0.09143362373640188945[97],(AHL30239_Sphingomonas_sp_NX_3:0.20633272573459635058,Rh_meliloti_Q05572_FIXN_RHIME_CBB3:0.11057712160017471592):0.07261523040412583285[94]):0.02597983153276468490[64]):0.18229010185672342437[100],((((WP_039220109_Alteromonas_marina:0.00873725570382991902,WP_071951600_Alteromonas_mediterranea_:0.00811562481201454945):0.02086565341726779113[91],(WP_073324560_Aestuariibacter_aggregatus_:0.01805577129346552442,WP_070176136_Alteromonas_lipolytica:0.01556884484974446932):0.03161321816610027785[100]):0.02802762565395395741[95],WP_018981786_Salinimonas_chungwhensis:0.03764059710431899575):0.19108857196224204866[100],SRR636581qc1_paired_CBMW_12_contig_173_543_Sericytochromatia_CBMW_12:0.28595804952296366430):0.12210040931981795687[98]):0.12693433420605756967[98],(WP_082901917_Leptolyngbya_valderiana:0.32269764779969811741,((KOY52867_Polaribacter_dokdonensis_DSW_5:0.24269767100238787139,(WP_091516722_Flexibacter_flexilis_:0.13303670143063331399,KIF31770_Hassallia_byssoidea_VB512170:0.14993912181573257336):0.07994121808358363446[98]):0.17130358036240389552[98],((WP_102243045_Bacteriovorax_stolpii:0.17642172478838555327,OUR97135_Halobacteriovorax_marinus:0.20682549821285634017):0.06524624893946298632[85],(((PIT98784_Bdellovibrionales_bacterium_CG10_big_fil_rev_8_21_14_0_10_45_34:0.13614361749757875053,(KHE90990_Candidatus_Scalindua_brodae:0.27939275282604858486,OGE19126_Candidatus_Dadabacteria_bacterium_RIFCSPHIGHO2_12_FULL_53_21:0.18473548649147025769):0.04893601620112688483[19]):0.02689216242784189456[17],(WP_061835668_Bdellovibrio_bacteriovorus_:0.12443259503328336912,WP_015469929_Bdellovibrio_exovorus:0.22327199478886289308):0.04158810412860788897[50]):0.06486086009302165223[79],(Sericytochromatia_LSPB_72_LSPB_72_contig_83844_7:0.14016331297546019696,PIQ28007_bacterium_Candidatus_Blackallbacteria_CG18_big_fil_WC_8_21_14_2_50_49_26:0.16300753705710294139):0.07441256589743373839[81]):0.06306080677589330497[46]):0.04510462862247605759[39]):0.05444792229147923240[46]):0.12178629795615469877[77]):0.65362821195243803185[100],(AOY59322_Desulfococcus_multivorans:0.84044112427896422446,((((WP_011197266_Symbiobacterium_thermophilum:0.55304897702360045209,(WP_027414870_Aneurinibacillus_terranovensis:0.36535405402817772158,(WP_071313791_Anaerobacillus_arseniciselenatis:0.48545884590302723627,(WP_079507272_Bacillus_jeotgali:0.03731714689924502115,WP_044390181_Bacillus_subterraneus:0.01199467960773425643):0.45983838917478980779[100]):0.07965843484894932769[59]):0.28290736152131190639[100]):0.15305278357836216152[62],(RIFCSPHIGHO2_02_FULL_CP_34_12_rifcsphigho2_02_scaffold_954_67:0.47596320875966080521,WP_029915749_Pelobacter_seleniigenes:0.91896797521892037430):0.09874654254975588630[19]):0.09076610787533236080[11],(BAM06481_Leptospirillum_ferrooxidans_C2_3:0.05018219177765856354,AEQ75414_Leptospirillum_ferriphilum:0.01763003250897847429):1.01279350433241277507[100]):0.13707420334337985790[42],bjp_ig3402_Sc_21_5_0_2_B_604:1.45038223935897492289):0.10076357654796240515[41]):0.26987523679716152181[83]):0.79498240140998222003[100],((((WP_066556414_Sphingobium_sp_TKS:0.07089295946943928450,OJW29330_Rhodospirillales_bacterium_69_11:0.03766262066701558248):0.09125272649602132746[100],(WP_006871449_Legionella_drancourtii:0.27479896889058147424,WP_025987383_Burkholderia_thailandensis:0.21308412821901806522):0.05052546280170713139[45]):0.53911241685734778706[100],(((SJM61259_Lactobacillus_fermentum:0.57133832988254140695,(OLG115761_Nitric_oxide_reductase_quinol_dependent_Bacillus_licheniformis:0.12623431199189330543,((qnorB_Geobacillus_stearothermophilus:0.00000100000050002909,qNorB_YP_001124768_Geobacillus_thermodenitrificans_NG80_2:0.00000100000050002909):0.07894908630316639642[100],qNorB_WP_003331062_Bacillus_azotoformans:0.19704362207922127004):0.06111719900017726498[79]):0.24236297399378656237[100]):0.27505342888249334488[98],(WP_008456294_Natrinema_gari:0.15745649545520898349,(SDF02486_Halorientalis_regularis:0.16456350403599040444,SDZ77349_Haloplanus_vescus:0.16247801593197724879):0.17524724153037943286[100]):0.56535997745928756597[100]):0.16074845582208333039[31],((AFH89980_Corynebacterium_pseudotuberculosis_31:0.45123106327092576961,GAQ14115_Myroides_odoratimimus:0.29219048040301015545):0.16801973843420422994[76],((CRY99017_Neisseria_meningitidis_serogroup_B:0.31768737771151539517,((ABD94720_Pseudomonas_aeruginosa:0.14270981990654463267,SJN17569_Pseudoalteromonas_sp_JB197:0.18372975401499061499):0.12701073833768911081[100],CBW14123_Haemophilus_parainfluenzae_T3T1:0.19958523356216992251):0.07696313104077046052[80]):0.06760965045251127181[58],ERJ21813_Campylobacter_concisus_UNSW3:0.28610454170199317581):0.29711410295042917085[100]):0.50440561204660816497[100]):0.19937496082963898636[42]):1.04735406508837236572[100],(NorB_YP_003022821_Geobacter_sp_M21:0.75014756932178905391,((NORB_BAB84303_Roseobacter_denitrificans:0.33983722126735849134,(NORB_NP_534866_Agrobacterium_tumefaciens:0.08807793238176120365,NORB_BAA90782_Alcaligenes_faecalis:0.04910797031206673435):0.20959733401066416025[100]):0.18035316112471710959[100],(NORB_AAG34384_Pseudomonas_fluorescens:0.13194814801662682613,NORB_CAA82229_Pseudomonas_stutzeri:0.08406085025501160157):0.39349804525611969952[100]):0.32565403984973256835[96]):0.37672615645142054630[100]):1.48978307842080659462[100]):0.45202079443723419683[90],((Aeropyrum_pernix_NP_148062_ba3:0.57135171801705397776,(Aquifex_aeolicus_O67937:0.88955889552967981615,((WP_008441349_Halorubrum_californiense:0.25102312338177557027,((WP_090309191_Natronorubrum_texcoconense:0.04659639654048244872,WP_049888867_Natronococcus_occultus:0.08400283596505293826):0.06823187293772464690[93],(WP_049928572_Halopiger_goleimassiliensis:0.19980840886840667281,Natronomonas_pharaonis_CAA71525:0.17769128137753653629):0.04530048805318964006[32]):0.12162466325391863009[58]):0.59472618817777578304[100],((WP_018914608_Thiomonas_sp_FB_6:0.23162185324532122421,(WP_0293139621_Acidiphilium:0.16230614743166388303,(((WP_085091361_Azospirillum_oryzae:0.27396329527382801139,WP_043201277_Paraburkholderia_acidipaludis:0.15947463926651286870):0.04366947847974697594[68],WP_042057359_Acidomonas_methanolica:0.27643093912312977078):0.10344459824370312584[100],WP_091712936_Methylobacterium_phyllostachyos:0.15509526243119264866):0.10842982043097518230[100]):0.15549082879116998823[100]):0.24792312705647193138[100],(((WP_027483790_Deinococcus_pimensis:0.21302484039478361555,ALW90450_Deinococcus_actinosclerus:0.27132347931490002901):0.15550507531013307849[99],(WP_013458307_Oceanithermus_profundus:0.27044111084366495579,(((WP_038056548_Thermus_amyloliquefaciens:0.04038756825823216351,Thermus_thermophilus_COX1_THET8_ba3:0.04774400084131603245):0.25989682174248368574[100],WP_027891229_Meiothermus_chliarophilus:0.23190586062915755083):0.07780016111380219646[82],WP_013703169_Marinithermus_hydrothermalis:0.17156902853760658267):0.10370080606498886799[96]):0.16379728157520531684[99]):0.08513453108608062814[72],WP_013177985_Truepera_radiovictrix:0.25634874871629120818):0.08305652243008274094[75]):0.40928631478408350475[100]):0.14175049050398705330[36]):0.18908432392892171592[50]):0.86431421546180320359[100],((OGO10369_Chloroflexi_bacterium_RBG_13_66_10:0.29752551235401009100,OQY19783_Anaerolineaceae_bacterium_4572_32_1:0.28506635887251557948):0.34179503497092500464[99],((((OGU38604_Ignavibacteria_bacterium_GWA2_36_19:0.12013053557253336456,(OFW548961_Actinobacteria_bacterium_RBG_16_70_17:0.11593919514731944320,WP_0117550831_Nocardioides:0.26015475978939239798):0.08654475068036049379[79]):0.17020624568144213096[98],(WP_092912870_Hydrogenimonas_thermophila:0.06778790911698751032,OHE00888_Sulfurimonas_sp_RIFCSPLOWO2_02_FULL_36_28:0.12991520311787796427):0.11121283917792858242[100]):0.10975630028135649474[95],(WP_029520322_Persephonella_sp_IF05_L8:0.21150108695216812693,((WP_072679966_Arcobacter_sp_LA11:0.18764739122218559997,OHE10778_Sulfurimonas_sp_RIFOXYD12_FULL_33_39:0.09916636382460412846):0.09568598800068864318[100],WP_067330013_Sulfurovum_riftiae:0.33228845949876661958):0.06230937589347305960[50]):0.04852652197044792642[76]):0.16947254192405331041[96],(OGW14262_Nitrospirae_bacterium_GWA2_42_11:0.23347892009201098862,(CBE68178_Candidatus_Methylomirabilis_oxyfera:0.18107870287743432769,(RIFCSPHIGHO2_01_FULL_CP_53_15_rifcsphigho2_01_scaffold_11115_15:0.05082722092749563519,((rifcsphigho2_02_scaffold_15311_12:0.00000100000050002909,RIFCSPLOWO2_02_FULL_CP_46_20__:0.00000100000050002909):0.00000100000050002909[100],RIFCSPLOWO2_12_FULL_CP_45_9_rifcsplowo2_12_scaffold_4526_1:0.00000100000050002909):0.06027299528346612839[100]):0.14539369188763126561[100]):0.21743042654689617721[100]):0.20390522953371109649[100]):0.43693846426514437731[100]):1.00941488425880376845[100]):0.19390783291055788129[48]):0.91177729077162150695[100],(WP_013179238_Truepera_radiovictrix:0.47628391673130909822,(Deinoccus_radiodurans_Q9RR77_DEIRA:0.45686712218772645988,(Thermus_thermophilus_P98005_COX13_THET8_caa3:0.27430116871855825256,(WP_041658460_Marinithermus_hydrothermalis:0.12780335417960209110,WP_040779827_Meiothermus_timidus:0.21745110509739409843):0.05466342673021649251[73]):0.08158041107822269766[65]):0.29781141197610583315[100]):0.11328260208537460629[71]):0.09848839272284562463[31]):0.11011401678077840927[10],(((OGC78093_candidate_division_Zixibacteria_bacterium_RBG_16_50_21:0.50423983866099841844,SRR636581qc1_paired_CBMW_12_contig_4413_45_Sericytochromatia_CBMW_12:0.34208988590607047886):0.11715771867224367142[81],WP_035485457_Alicyclobacillus_contaminans:0.44423099898869494728):0.05017548714390238085[23],((WP_015716040_Thermus_scotoductus:0.80809087338944241008,(Bos_taurus_P00396_COX1_BOVIN:0.47150134936707038813,(Paracoccus_denitrificans_P08305_COX1A_PARDE_aa3:0.11335021529666977624,((WP_066818473_Defluviimonas_alba:0.07014495580790308660,((WP_072899810_Loktanella_sediminum:0.06651786029514980547,(WP_039018302_Halocynthiibacter_namhaensis:0.09515361031798953706,(WP_085887363_Pseudooceanicola_marinus:0.06650220313813194617,WP_090028298_Lutimaribacter_saemankumensis:0.03496914733760266708):0.02574601365571516781[53]):0.02329523972643587557[48]):0.01920646841754876030[45],(WP_072245353_Roseibaca_calidilacus:0.09562997770980870282,Rhodobacter_sphaeroides_ABA78027_aa3:0.10396778699464094553):0.04016976320099559933[73]):0.00973053503161800358[25]):0.02849667138919973960[31],WP_096431750_Thioclava_arenosa:0.03248177864200695736):0.05050587243247624952[32]):0.32369884150479105722[100]):0.26521723912551897762[100]):0.20608904830092164562[49],(((Escherichia_Coli_1FFT_A_bo3:0.82933418209955067635,((WP_027094641_Cohnella_thermotolerans:0.13980607597612179638,(Thermobacillus_composti_KWC4:0.11409199044370633980,WP_081793531_Paenibacillus_darwinianus:0.08732502769862066083):0.05573080595363857220[54]):0.08038284846800095029[79],Bacillus_subtilis_P24010_COX1_BACSU_aa3:0.26198784938575470083):0.15803053927657750855[94]):0.13505765384228515802[97],M_tuberculosis_O53290_COX1_MYCTU_aa3:0.59643365444136897668):0.10149696055494492053[41],((((Thermomicrobium_roseum:0.39621915568286597553,(WP_012872064_Sphaerobacter_thermophilus:0.13882689180043178423,WP_012871115_Sphaerobacter_thermophilus:0.15804933397475504075):0.12036225819958763783[97]):0.09695660625736157723[97],((PKB63209_SAR202_cluster_bacterium_Io17_Chloro_G1:0.32480046726560324322,(WP_089722081_Candidatus_Entotheonella_palauensis:0.25313431303233041580,((WP_068631155_Cephaloticoccus_primus:0.10062284410979324689,(WP_096056567_Verrucomicrobia_bacterium:0.15180906483750378211,(WP_012374891_Opitutus_terrae:0.10499794299903658645,PAW73427_Opitutae_bacterium_Tous_C5TDCM:0.08888635251677712290):0.04493272920896003442[92]):0.02331399926067040038[24]):0.19674130469175216129[100],(PIQ26723_bacterium_Candidatus_Blackallbacteria_CG18_big_fil_WC_8_21_14_2_50_49_26:0.16563884653180246942,Sericytochromatia_LSPB_72_LSPB_72_contig_17709_24:0.12021097693208974977):0.12559929458733207208[100]):0.07366246118321106984[81]):0.09296465284590373079[95]):0.08032436862700753633[82],(OGL18143_Candidatus_Rokubacteria_bacterium_RIFCSPLOWO2_12_FULL_69_21:0.20425800461353063597,(KPJ89936_Gemmatimonas_sp_SG8_17:0.21418377668504035016,AHG89945_Gemmatirosa_kalamazoonesis:0.33457282832995838273):0.06419491134194112159[57]):0.10862462660210314702[86]):0.05431418070035819862[48]):0.07959545352920371908[50],WP_012122029_Roseiflexus_castenholzii:0.31111983731206988013):0.06248124144942260316[35],(((WP_088571408_Thermoflexus_hugenholtzii:0.26425863112054492898,(WP_054492930_Ardenticatena_maritima:0.00000100000050002909,WP_054492930_Ardenticatena_maritima_2:0.00000100000050002909):0.29967284971143115513[100]):0.07107934567278950677[75],((((WP_052446190_Geoalkalibacter_ferrihydriticus:0.39684991283328946432,SRR636581qc1_paired_CBMW_12_contig_1005_93_Sericytochromatia_CBMW_12:0.23071784377985479764):0.19476043057269995518[100],((WP_013220362_Nitrosococcus_watsonii:0.14447850812754367555,((WP_055845124_Sphingomonas_sp_Leaf343:0.07859922293120118197,WP_021227406_Sphingobium_lactosutens:0.04636766380538991789):0.19706814831850497094[100],(WP_099867643_Pararhizobium_sp_XC0140:0.09476394325717499290,WP_084410344_Fulvimarina_manganoxydans:0.14653879951403372961):0.06905492734054238801[85]):0.05705330351588069893[66]):0.35832178373907069835[100],(WP_102073219_Pusillimonas_sp_JR1_69_3_13:0.38600371257026139249,WP_096459593_Sulfurifustis_variabilis:0.26787382721239860750):0.07258058648639531540[51]):0.12030228185618237202[96]):0.21403576395171475255[100],AHG87837_Gemmatirosa_kalamazoonesis:0.52034731084528607070):0.16688663046953106095[97],((Ktedonobacter_racemifer:0.20759032271708807715,WP_052891118_Thermogemmatispora_carboxidivorans:0.12241979385289461502):0.18601058405329304324[100],(Herpetosiphon_aurantiacus:0.00344778266730811191,WP_054536710_Herpetosiphon_geysericola:0.01348372012597349838):0.32106485483677943416[100]):0.04889256031105621708[24]):0.04779400198825516782[9]):0.05278730410142890711[17],(WP_002646059_Gimesia_maris:0.39847752582403761501,WP_002650546_Blastopirellula_marina:0.34841399606656797694):0.15394895407822406508[85]):0.03937744887665871329[13]):0.05831916275565766916[27]):0.10231539726187871553[56]):0.05553894397458320614[17]):0.04207093342976911399[7]):0.21626913408322376298[88],(((((((WP_053456453_Hapalosiphon_sp_MRB220:0.00243572022480271827,WP_026720841_Fischerella_sp_PCC_9431:0.00000100000050002909):0.03588269157533155451[100],((WP_096727993_Nostoc_carneum:0.03478412974827603532,(WP_096578826_Anabaenopsis_circularis:0.00988499355602236000,(WP_013193309_Trichormus_azollae:0.02747938075068092484,WP_096590759_Calothrix_sp_NIES_2098:0.03272338679246700188):0.00000100000050002909[22]):0.00454677196140833729[39]):0.00522429803574775767[35],ABA231821_Trichormus_variabilis_ATCC_29413:0.01213228309411588587):0.02087283925221111031[59]):0.16002334258966152691[100],WP_096564280_Scytonema_sp_NIES_4073:0.06025703122202868967):0.02753061730137376997[49],(KIF36896_Hassallia_byssoidea_VB512170:0.01451940295504988883,WP_089126893_Tolypothrix_sp_NIES_4075:0.00303382183323636393):0.02938689868916365480[90]):0.22862564713266789185[100],(((WP_094345093_Nostoc_sp_Peltigera_membranacea_cyanobiont_232:0.02745119112041400147,WP_012409913_Nostoc_punctiforme:0.01191322136219593805):0.02387172004171272260[92],(OBQ08035_Anabaena_sp_AL09:0.00253001643490703091,(WP_028083358_Dolichospermum_circinale:0.00482345713230755615,OBQ43552_Aphanizomenon_flos_aquae_WA102:0.00238627548071092569):0.00710094305821354528[94]):0.07454535443237161885[100]):0.08761037985307117137[100],WP_065716051_Synechococcus_sp_PCC_8807:0.24228713977233803933):0.13462976660555353581[99]):0.10035136506875946827[93],WP_023174521_Gloeobacter_kilaueensis:0.12600562413008176144):0.16163853135557382235[90],NP_923686_Gloeobacter_violaceus_PCC_7421:0.25930725366074552918):0.13647624365660757095[90]):0.11412377408464656481[98],(EDY39380_Cyanobium_sp_PCC_7001:0.37625253871417368989,(WP_012407146_Nostoc_punctiforme:0.14471726593783884596,WP_017303448_Spirulina_subsalsa:0.15278363476160045087):0.21752091767007464274[100]):0.06179897405318193065[42]):0.05224707884490248366[21],WP_019499491_Pseudanabaena_sp_PCC_6802:0.17503960151186384597):0.04047309506953433722[21],(((WP_015150964_Oscillatoria_acuminata:0.11775303073508555651,WP_010469823_Acaryochloris_sp_CCMEE_5410:0.18648615900153014957):0.02558492376930462248[30],(Synecoccystis_Q06473_COX1_SYNY3_aa3:0.28889003803069751575,(WP_099702197_Chroococcales_cyanobacterium_IPPAS_B_1203:0.05496545331366625708,(WP_073628984_Scytonema_sp_HK_05:0.03663411189109345989,WP_035153422_Calothrix_sp_336_3:0.06828787403292364833):0.04811715743038023213[96]):0.07257309686377269586[100]):0.06077358602355580758[51]):0.03569864119965068111[20],(WP_011243817_Synechococcus:0.14548821770916933738,WP_058995290_Leptolyngbya_sp_NIES_2104:0.14836469800239657224):0.04129309394365534430[25]):0.03539667477326004230[18],WP_099883944_Synechococcus_sp_65AY6A5:0.17920234328653511513)OROOT;
